# Supplementary material for: Assessing the effectiveness of ontology-grounded AI term extraction using OntoGPT for environmental evidence synthesis
Source: Environ Evid. 2026 Feb 8;15:1. doi: 10.1186/s13750-026-00381-0 (PMC12892472; doi:10.1186/s13750-026-00381-0)
Supplement: Supplementary file 6 — Supplementary Material 6. [file 13750_2026_381_MOESM6_ESM.xlsx]

## Sheet: Sheet1
File name	Format	Title	Description	Viewer
Additional file 1	docx	Table A1	Search string queries for databases and number of publications returned
Additional file 2	docx	Table A2	Inclusion criteria used for title and abstract screening.
Additional file 3	docx	Source Literature Reference List	Formatted bibliography of the source literature sample used for data extraction.
Additional file 4	docx	Title and Abstract Screening	Description of title and abstract screening and reviewer inclusion/exclusion agreement analysis. ROSES flow diagram in Figure A1.
Additional file 5	yaml	OntoGPT Extraction Schema	Custom schema developed for extracting target attributes from the literature sample with OntoGPT.	https://code.visualstudio.com/; https://notepad-plus-plus.org/
Additional file 6	csv; Rproj; R	Analysis Folder	Data files (agreement.R, agreement_scores_by_attribute.csv, coord_tally.csv, date_tally.csv, man_extraction.csv, ontogpt_extraction.csv), R scripts (agreement.R, metrics.R), and R project file (ontogpt_analysis.Rproj) to calculate agreement scores and performance metrics.	https://cran.r-project.org/; https://posit.co/download/rstudio-desktop/
Additional file 7	csv	True Positive Matches	Tokens, stems, dates, and latitude/longitude coordinates from manual and OntoGPT extractions matched as true positives.
Additional file 8	csv	Unmatched Terms	Tokens and stems from manual and OntoGPT extractions not matched during fuzzy term matching.
Additional file 9	docx	Example Extraction Agreement Assessments	Manual and OntoGPT attribute extractions and agreement assessments for Bashan et al. (2024), and Jiang et al. (2024).
Additional file 10	docx	Synopsis of Review Article Locations and Ecosystem Types	Summary of the location and ecosystem types identified in manual extraction from the sample literature. Distribution map provided in Figure A2.
