# Supplementary material for: Assessing the effectiveness of ontology-grounded AI term extraction using OntoGPT for environmental evidence synthesis
Source: Environ Evid. 2026 Feb 8;15:1. doi: 10.1186/s13750-026-00381-0 (PMC12892472; doi:10.1186/s13750-026-00381-0)
Supplement: Supplementary file 8 — Supplementary Material 8. [file 13750_2026_381_MOESM8_ESM.zip]

Archive with 42 entries (23 files):
- Additional file 6/
- Additional file 6/.Rhistory
- Additional file 6/.Rproj.user/
- Additional file 6/.Rproj.user/52438F1A/
- Additional file 6/.Rproj.user/52438F1A/bibliography-index/
- Additional file 6/.Rproj.user/52438F1A/ctx/
- Additional file 6/.Rproj.user/52438F1A/explorer-cache/
- Additional file 6/.Rproj.user/52438F1A/jobs/
- Additional file 6/.Rproj.user/52438F1A/pcs/
- Additional file 6/.Rproj.user/52438F1A/pcs/files-pane.pper
- Additional file 6/.Rproj.user/52438F1A/pcs/source-pane.pper
- Additional file 6/.Rproj.user/52438F1A/pcs/source-window.pper
- Additional file 6/.Rproj.user/52438F1A/pcs/windowlayoutstate.pper
- Additional file 6/.Rproj.user/52438F1A/pcs/workbench-pane.pper
- Additional file 6/.Rproj.user/52438F1A/presentation/
- Additional file 6/.Rproj.user/52438F1A/profiles-cache/
- Additional file 6/.Rproj.user/52438F1A/rmd-outputs
- Additional file 6/.Rproj.user/52438F1A/saved_source_markers
- Additional file 6/.Rproj.user/52438F1A/sources/
- Additional file 6/.Rproj.user/52438F1A/sources/per/
- Additional file 6/.Rproj.user/52438F1A/sources/per/t/
- Additional file 6/.Rproj.user/52438F1A/sources/per/u/
- Additional file 6/.Rproj.user/52438F1A/sources/prop/
- Additional file 6/.Rproj.user/52438F1A/sources/prop/5A634E0B
- Additional file 6/.Rproj.user/52438F1A/sources/prop/8EA1C0DB
- Additional file 6/.Rproj.user/52438F1A/sources/prop/9F5936D0
- Additional file 6/.Rproj.user/52438F1A/sources/prop/A3B2C29A
- Additional file 6/.Rproj.user/52438F1A/sources/prop/INDEX
- Additional file 6/.Rproj.user/52438F1A/tutorial/
- Additional file 6/.Rproj.user/52438F1A/viewer-cache/
- Additional file 6/.Rproj.user/shared/
- Additional file 6/.Rproj.user/shared/notebooks/
- Additional file 6/.Rproj.user/shared/notebooks/patch-chunk-names
- Additional file 6/.Rproj.user/shared/notebooks/paths
- Additional file 6/agreement.R
- Additional file 6/agreement_scores_by_attribute.csv
- Additional file 6/coord_tally.csv
- Additional file 6/date_tally.csv
- Additional file 6/man_extraction.csv
- Additional file 6/metrics.R
- Additional file 6/ontogpt_analysis.Rproj
- Additional file 6/ontogpt_extraction.csv
