# Supplementary material for: Assessing the effectiveness of ontology-grounded AI term extraction using OntoGPT for environmental evidence synthesis
Source: Environ Evid. 2026 Feb 8;15:1. doi: 10.1186/s13750-026-00381-0 (PMC12892472; doi:10.1186/s13750-026-00381-0)
Supplement: Supplementary file 8 — Supplementary Material 8. [file 13750_2026_381_MOESM8_ESM.zip › Additional file 6/agreement.R]

# Agreement Scores
# Author: SR
# Date Modified: 2025/06/12


# Setup -------------------------------------------------------------------

# 1) Open "ontogpt_analysis.Rproj" in the "Additional file 6" folder

# 2) Run script with Crtl+Shift+R (Windows) / Cmd+Shift+R (Mac)


# Libraries ---------------------------------------------------------------
library(tidyverse)


# Data --------------------------------------------------------------------
dat <- read_csv("agreement_scores_by_attribute.csv")


# Agreement Analysis ------------------------------------------------------

# Add agreement scores
dat_2 <- dat |> 
  mutate(
    att_score = case_match(
      agreement,
      "Agreement" ~ 2,
      "Partial" ~ 1,
      "Disagreement" ~ 0)
  ) 


#### Total Aggrement by Paper ####

# Tally total score per paper (not currently discussed in manuscript)
agreement_tot <- dat_2 |> 
  group_by(pap_num) |> 
  mutate(tot_score = sum(att_score)) |> 
  select(!(attribute:att_score)) |> 
  distinct()

#### Agreement by Attribute - Table 4 ####
# Score by attribute
table_4 <- dat_2 |> 
  group_by(attribute) |> 
  summarise(
    agreement = sum(att_score == 2, na.rm = T),
    partial = sum(att_score == 1, na.rm = T),
    disagreement = sum(att_score == 0, na.rm = T),
    .groups = "drop"
  ) |> 
  mutate(points = (2 * agreement) + partial,
         agreement_score = (points / (80*2)) * 100
  ) |> 
  arrange(desc(agreement_score))

# Total row
tbl_4_tot <- table_4 |> 
  summarise(
    attribute = "All attributes",
    agreement = sum(agreement),
    partial = sum(partial),
    disagreement = sum(disagreement),
    points = sum(points),
    agreement_score  = mean(agreement_score)
  )

# Bind rows
table_4 <- bind_rows(table_4, tbl_4_tot) |> 
  select(!points)

# Table 4
print(table_4)

# Export  
# table_4 |> mutate(
#   agreement_score = round(agreement_score, 3)
# ) |>
# write_csv(file = "results/agreement.csv")
