# Supplementary material for: Assessing the effectiveness of ontology-grounded AI term extraction using OntoGPT for environmental evidence synthesis
Source: Environ Evid. 2026 Feb 8;15:1. doi: 10.1186/s13750-026-00381-0 (PMC12892472; doi:10.1186/s13750-026-00381-0)
Supplement: Supplementary file 8 — Supplementary Material 8. [file 13750_2026_381_MOESM8_ESM.zip › Additional file 6/agreement_scores_by_attribute.csv]

pap_num	title	year	journal	auth	doi	extractor	assessor	attribute	agreement	assessor_notes
1	Bund removal to re-establish tidal flow, remove aquatic weeds and restore coastal wetland services—North Queensland, Australia	2020	PLOS One	Abbott, Brett N. and Wallace, Jim and Nicholas, David M. and Karim, Fazlul and Waltham, Nathan J.	10.1371/journal.pone.0217531	RH	AB	Study site	Agreement	but Onto less detailed
1	Bund removal to re-establish tidal flow, remove aquatic weeds and restore coastal wetland services—North Queensland, Australia	2020	PLOS One	Abbott, Brett N. and Wallace, Jim and Nicholas, David M. and Karim, Fazlul and Waltham, Nathan J.	10.1371/journal.pone.0217531	RH	AB	Latitude/longitude	Agreement	NA
1	Bund removal to re-establish tidal flow, remove aquatic weeds and restore coastal wetland services—North Queensland, Australia	2020	PLOS One	Abbott, Brett N. and Wallace, Jim and Nicholas, David M. and Karim, Fazlul and Waltham, Nathan J.	10.1371/journal.pone.0217531	RH	AB	Ecosystem type	Disagreement	NA
1	Bund removal to re-establish tidal flow, remove aquatic weeds and restore coastal wetland services—North Queensland, Australia	2020	PLOS One	Abbott, Brett N. and Wallace, Jim and Nicholas, David M. and Karim, Fazlul and Waltham, Nathan J.	10.1371/journal.pone.0217531	RH	AB	Restoration actions	Agreement	NA
1	Bund removal to re-establish tidal flow, remove aquatic weeds and restore coastal wetland services—North Queensland, Australia	2020	PLOS One	Abbott, Brett N. and Wallace, Jim and Nicholas, David M. and Karim, Fazlul and Waltham, Nathan J.	10.1371/journal.pone.0217531	RH	AB	Restoration start date	Agreement	NA
1	Bund removal to re-establish tidal flow, remove aquatic weeds and restore coastal wetland services—North Queensland, Australia	2020	PLOS One	Abbott, Brett N. and Wallace, Jim and Nicholas, David M. and Karim, Fazlul and Waltham, Nathan J.	10.1371/journal.pone.0217531	RH	AB	Restoration end date	Agreement	None reported
1	Bund removal to re-establish tidal flow, remove aquatic weeds and restore coastal wetland services—North Queensland, Australia	2020	PLOS One	Abbott, Brett N. and Wallace, Jim and Nicholas, David M. and Karim, Fazlul and Waltham, Nathan J.	10.1371/journal.pone.0217531	RH	AB	Sampling/monitoring methods	Agreement	Perfect!!
1	Bund removal to re-establish tidal flow, remove aquatic weeds and restore coastal wetland services—North Queensland, Australia	2020	PLOS One	Abbott, Brett N. and Wallace, Jim and Nicholas, David M. and Karim, Fazlul and Waltham, Nathan J.	10.1371/journal.pone.0217531	RH	AB	Monitoring start date	Agreement	NA
1	Bund removal to re-establish tidal flow, remove aquatic weeds and restore coastal wetland services—North Queensland, Australia	2020	PLOS One	Abbott, Brett N. and Wallace, Jim and Nicholas, David M. and Karim, Fazlul and Waltham, Nathan J.	10.1371/journal.pone.0217531	RH	AB	Monitoring end date	Disagreement	NA
1	Bund removal to re-establish tidal flow, remove aquatic weeds and restore coastal wetland services—North Queensland, Australia	2020	PLOS One	Abbott, Brett N. and Wallace, Jim and Nicholas, David M. and Karim, Fazlul and Waltham, Nathan J.	10.1371/journal.pone.0217531	RH	AB	Focal species	Disagreement	long list, not extracted manually
1	Bund removal to re-establish tidal flow, remove aquatic weeds and restore coastal wetland services—North Queensland, Australia	2020	PLOS One	Abbott, Brett N. and Wallace, Jim and Nicholas, David M. and Karim, Fazlul and Waltham, Nathan J.	10.1371/journal.pone.0217531	RH	AB	Response variables	Partial	NA
2	Evaluation of plant growth and potential of carbon storage in the restored mangrove of an abandoned pond in Lubuk Kertang, North Sumatra, Indonesia	2023	Forests	Amelia, Rizka and Basyuni, Mohammad and Alfinsyahri, Alfinsyahri and Sulistiyono, Nurdin and Slamet, Bejo and Bimantara, Yuntha and Harahap, Salma Safrina Hashilah and Harahap, Mikrajni and Harahap, Insar Maulid and Al Mustaniroh, Shofiyah Sabilah and Sasmito, Sigit D. D. and Arifanti, Virni Budi	10.3390/f14010158	RH	AB	Study site	Partial	Onto less detailed; close, but partial because the name of the place is literally in the title
2	Evaluation of plant growth and potential of carbon storage in the restored mangrove of an abandoned pond in Lubuk Kertang, North Sumatra, Indonesia	2023	Forests	Amelia, Rizka and Basyuni, Mohammad and Alfinsyahri, Alfinsyahri and Sulistiyono, Nurdin and Slamet, Bejo and Bimantara, Yuntha and Harahap, Salma Safrina Hashilah and Harahap, Mikrajni and Harahap, Insar Maulid and Al Mustaniroh, Shofiyah Sabilah and Sasmito, Sigit D. D. and Arifanti, Virni Budi	10.3390/f14010158	RH	AB	Latitude/longitude	Agreement	NA
2	Evaluation of plant growth and potential of carbon storage in the restored mangrove of an abandoned pond in Lubuk Kertang, North Sumatra, Indonesia	2023	Forests	Amelia, Rizka and Basyuni, Mohammad and Alfinsyahri, Alfinsyahri and Sulistiyono, Nurdin and Slamet, Bejo and Bimantara, Yuntha and Harahap, Salma Safrina Hashilah and Harahap, Mikrajni and Harahap, Insar Maulid and Al Mustaniroh, Shofiyah Sabilah and Sasmito, Sigit D. D. and Arifanti, Virni Budi	10.3390/f14010158	RH	AB	Ecosystem type	Agreement	NA
2	Evaluation of plant growth and potential of carbon storage in the restored mangrove of an abandoned pond in Lubuk Kertang, North Sumatra, Indonesia	2023	Forests	Amelia, Rizka and Basyuni, Mohammad and Alfinsyahri, Alfinsyahri and Sulistiyono, Nurdin and Slamet, Bejo and Bimantara, Yuntha and Harahap, Salma Safrina Hashilah and Harahap, Mikrajni and Harahap, Insar Maulid and Al Mustaniroh, Shofiyah Sabilah and Sasmito, Sigit D. D. and Arifanti, Virni Budi	10.3390/f14010158	RH	AB	Restoration actions	Agreement	NA
2	Evaluation of plant growth and potential of carbon storage in the restored mangrove of an abandoned pond in Lubuk Kertang, North Sumatra, Indonesia	2023	Forests	Amelia, Rizka and Basyuni, Mohammad and Alfinsyahri, Alfinsyahri and Sulistiyono, Nurdin and Slamet, Bejo and Bimantara, Yuntha and Harahap, Salma Safrina Hashilah and Harahap, Mikrajni and Harahap, Insar Maulid and Al Mustaniroh, Shofiyah Sabilah and Sasmito, Sigit D. D. and Arifanti, Virni Budi	10.3390/f14010158	RH	AB	Restoration start date	Partial	No month extracted manually
2	Evaluation of plant growth and potential of carbon storage in the restored mangrove of an abandoned pond in Lubuk Kertang, North Sumatra, Indonesia	2023	Forests	Amelia, Rizka and Basyuni, Mohammad and Alfinsyahri, Alfinsyahri and Sulistiyono, Nurdin and Slamet, Bejo and Bimantara, Yuntha and Harahap, Salma Safrina Hashilah and Harahap, Mikrajni and Harahap, Insar Maulid and Al Mustaniroh, Shofiyah Sabilah and Sasmito, Sigit D. D. and Arifanti, Virni Budi	10.3390/f14010158	RH	AB	Restoration end date	Partial	No month extracted manually
2	Evaluation of plant growth and potential of carbon storage in the restored mangrove of an abandoned pond in Lubuk Kertang, North Sumatra, Indonesia	2023	Forests	Amelia, Rizka and Basyuni, Mohammad and Alfinsyahri, Alfinsyahri and Sulistiyono, Nurdin and Slamet, Bejo and Bimantara, Yuntha and Harahap, Salma Safrina Hashilah and Harahap, Mikrajni and Harahap, Insar Maulid and Al Mustaniroh, Shofiyah Sabilah and Sasmito, Sigit D. D. and Arifanti, Virni Budi	10.3390/f14010158	RH	AB	Sampling/monitoring methods	Agreement	NA
2	Evaluation of plant growth and potential of carbon storage in the restored mangrove of an abandoned pond in Lubuk Kertang, North Sumatra, Indonesia	2023	Forests	Amelia, Rizka and Basyuni, Mohammad and Alfinsyahri, Alfinsyahri and Sulistiyono, Nurdin and Slamet, Bejo and Bimantara, Yuntha and Harahap, Salma Safrina Hashilah and Harahap, Mikrajni and Harahap, Insar Maulid and Al Mustaniroh, Shofiyah Sabilah and Sasmito, Sigit D. D. and Arifanti, Virni Budi	10.3390/f14010158	RH	AB	Monitoring start date	Agreement	NA
2	Evaluation of plant growth and potential of carbon storage in the restored mangrove of an abandoned pond in Lubuk Kertang, North Sumatra, Indonesia	2023	Forests	Amelia, Rizka and Basyuni, Mohammad and Alfinsyahri, Alfinsyahri and Sulistiyono, Nurdin and Slamet, Bejo and Bimantara, Yuntha and Harahap, Salma Safrina Hashilah and Harahap, Mikrajni and Harahap, Insar Maulid and Al Mustaniroh, Shofiyah Sabilah and Sasmito, Sigit D. D. and Arifanti, Virni Budi	10.3390/f14010158	RH	AB	Monitoring end date	Agreement	NA
2	Evaluation of plant growth and potential of carbon storage in the restored mangrove of an abandoned pond in Lubuk Kertang, North Sumatra, Indonesia	2023	Forests	Amelia, Rizka and Basyuni, Mohammad and Alfinsyahri, Alfinsyahri and Sulistiyono, Nurdin and Slamet, Bejo and Bimantara, Yuntha and Harahap, Salma Safrina Hashilah and Harahap, Mikrajni and Harahap, Insar Maulid and Al Mustaniroh, Shofiyah Sabilah and Sasmito, Sigit D. D. and Arifanti, Virni Budi	10.3390/f14010158	RH	AB	Focal species	Partial	missing some in manual extraction
2	Evaluation of plant growth and potential of carbon storage in the restored mangrove of an abandoned pond in Lubuk Kertang, North Sumatra, Indonesia	2023	Forests	Amelia, Rizka and Basyuni, Mohammad and Alfinsyahri, Alfinsyahri and Sulistiyono, Nurdin and Slamet, Bejo and Bimantara, Yuntha and Harahap, Salma Safrina Hashilah and Harahap, Mikrajni and Harahap, Insar Maulid and Al Mustaniroh, Shofiyah Sabilah and Sasmito, Sigit D. D. and Arifanti, Virni Budi	10.3390/f14010158	RH	AB	Response variables	Partial	Onto extracted single words, less detailed, but more detailed for vegetation structure variables
3	Evaluating the success of vegetation restoration in rewilded salt marshes	2024	Science of the Total Environment	Carneiro, Ines and Carrasco, A. Rita and Didderen, Karin and Sousa, Ana I.	10.1016/j.scitotenv.2024.171699	RH	AB	Study site	Partial	after research its the same but onto stayed general
3	Evaluating the success of vegetation restoration in rewilded salt marshes	2024	Science of the Total Environment	Carneiro, Ines and Carrasco, A. Rita and Didderen, Karin and Sousa, Ana I.	10.1016/j.scitotenv.2024.171699	RH	AB	Latitude/longitude	Agreement	NA
3	Evaluating the success of vegetation restoration in rewilded salt marshes	2024	Science of the Total Environment	Carneiro, Ines and Carrasco, A. Rita and Didderen, Karin and Sousa, Ana I.	10.1016/j.scitotenv.2024.171699	RH	AB	Ecosystem type	Agreement	NA
3	Evaluating the success of vegetation restoration in rewilded salt marshes	2024	Science of the Total Environment	Carneiro, Ines and Carrasco, A. Rita and Didderen, Karin and Sousa, Ana I.	10.1016/j.scitotenv.2024.171699	RH	AB	Restoration actions	Partial	NA
3	Evaluating the success of vegetation restoration in rewilded salt marshes	2024	Science of the Total Environment	Carneiro, Ines and Carrasco, A. Rita and Didderen, Karin and Sousa, Ana I.	10.1016/j.scitotenv.2024.171699	RH	AB	Restoration start date	Agreement	NA
3	Evaluating the success of vegetation restoration in rewilded salt marshes	2024	Science of the Total Environment	Carneiro, Ines and Carrasco, A. Rita and Didderen, Karin and Sousa, Ana I.	10.1016/j.scitotenv.2024.171699	RH	AB	Restoration end date	Disagreement	NA
3	Evaluating the success of vegetation restoration in rewilded salt marshes	2024	Science of the Total Environment	Carneiro, Ines and Carrasco, A. Rita and Didderen, Karin and Sousa, Ana I.	10.1016/j.scitotenv.2024.171699	RH	AB	Sampling/monitoring methods	Disagreement	Onto was not detailed at all
3	Evaluating the success of vegetation restoration in rewilded salt marshes	2024	Science of the Total Environment	Carneiro, Ines and Carrasco, A. Rita and Didderen, Karin and Sousa, Ana I.	10.1016/j.scitotenv.2024.171699	RH	AB	Monitoring start date	Agreement	NA
3	Evaluating the success of vegetation restoration in rewilded salt marshes	2024	Science of the Total Environment	Carneiro, Ines and Carrasco, A. Rita and Didderen, Karin and Sousa, Ana I.	10.1016/j.scitotenv.2024.171699	RH	AB	Monitoring end date	Agreement	NA
3	Evaluating the success of vegetation restoration in rewilded salt marshes	2024	Science of the Total Environment	Carneiro, Ines and Carrasco, A. Rita and Didderen, Karin and Sousa, Ana I.	10.1016/j.scitotenv.2024.171699	RH	AB	Focal species	Agreement	Onto gave the genus level instead of species like it was extracted manually for 1/2 species
3	Evaluating the success of vegetation restoration in rewilded salt marshes	2024	Science of the Total Environment	Carneiro, Ines and Carrasco, A. Rita and Didderen, Karin and Sousa, Ana I.	10.1016/j.scitotenv.2024.171699	RH	AB	Response variables	Agreement	Have to put onto's single word extraction together
4	What factors determined restoration success of a salt marsh ten years after de‐embankment?	2016	Applied Vegetation Science	Chang, Esther R. and Veeneklaas, Roos M. and Bakker, Jan P. and Daniels, Petra and Esselink, Peter	10.1111/avsc.12195	RH	SR	Study site	Partial	both country, onto had cities that were not at the sampling site
4	What factors determined restoration success of a salt marsh ten years after de‐embankment?	2016	Applied Vegetation Science	Chang, Esther R. and Veeneklaas, Roos M. and Bakker, Jan P. and Daniels, Petra and Esselink, Peter	10.1111/avsc.12195	RH	SR	Latitude/longitude	Agreement	NA
4	What factors determined restoration success of a salt marsh ten years after de‐embankment?	2016	Applied Vegetation Science	Chang, Esther R. and Veeneklaas, Roos M. and Bakker, Jan P. and Daniels, Petra and Esselink, Peter	10.1111/avsc.12195	RH	SR	Ecosystem type	Disagreement	Onto had study site geogrpahic info here, onto off topic : "northwest Netherlands" should be in study site
4	What factors determined restoration success of a salt marsh ten years after de‐embankment?	2016	Applied Vegetation Science	Chang, Esther R. and Veeneklaas, Roos M. and Bakker, Jan P. and Daniels, Petra and Esselink, Peter	10.1111/avsc.12195	RH	SR	Restoration actions	Agreement	NA
4	What factors determined restoration success of a salt marsh ten years after de‐embankment?	2016	Applied Vegetation Science	Chang, Esther R. and Veeneklaas, Roos M. and Bakker, Jan P. and Daniels, Petra and Esselink, Peter	10.1111/avsc.12195	RH	SR	Restoration start date	Disagreement	NA
4	What factors determined restoration success of a salt marsh ten years after de‐embankment?	2016	Applied Vegetation Science	Chang, Esther R. and Veeneklaas, Roos M. and Bakker, Jan P. and Daniels, Petra and Esselink, Peter	10.1111/avsc.12195	RH	SR	Restoration end date	Disagreement	onto had extractor's end date
4	What factors determined restoration success of a salt marsh ten years after de‐embankment?	2016	Applied Vegetation Science	Chang, Esther R. and Veeneklaas, Roos M. and Bakker, Jan P. and Daniels, Petra and Esselink, Peter	10.1111/avsc.12195	RH	SR	Sampling/monitoring methods	Partial	extractor had 'aerial imagery' as well
4	What factors determined restoration success of a salt marsh ten years after de‐embankment?	2016	Applied Vegetation Science	Chang, Esther R. and Veeneklaas, Roos M. and Bakker, Jan P. and Daniels, Petra and Esselink, Peter	10.1111/avsc.12195	RH	SR	Monitoring start date	Agreement	onto had extra info 'Year before de-embankment (2000)'
4	What factors determined restoration success of a salt marsh ten years after de‐embankment?	2016	Applied Vegetation Science	Chang, Esther R. and Veeneklaas, Roos M. and Bakker, Jan P. and Daniels, Petra and Esselink, Peter	10.1111/avsc.12195	RH	SR	Monitoring end date	Agreement	NA
4	What factors determined restoration success of a salt marsh ten years after de‐embankment?	2016	Applied Vegetation Science	Chang, Esther R. and Veeneklaas, Roos M. and Bakker, Jan P. and Daniels, Petra and Esselink, Peter	10.1111/avsc.12195	RH	SR	Focal species	Partial	onto 5 species, rater says '39 species'
4	What factors determined restoration success of a salt marsh ten years after de‐embankment?	2016	Applied Vegetation Science	Chang, Esther R. and Veeneklaas, Roos M. and Bakker, Jan P. and Daniels, Petra and Esselink, Peter	10.1111/avsc.12195	RH	SR	Response variables	Partial	Onto also soil characteristics in addition to veg
5	Public perceptions and uses of natural and restored salt marshes	2014	Landscape Research	Curado, Guillermo and Manzano-Arrondo, V. and Figueroa, E. and Castillo, J. M.	10.1080/01426397.2013.772960	RH	SR	Study site	Partial	onto "Andalusia' x 3, rater more specific
5	Public perceptions and uses of natural and restored salt marshes	2014	Landscape Research	Curado, Guillermo and Manzano-Arrondo, V. and Figueroa, E. and Castillo, J. M.	10.1080/01426397.2013.772960	RH	SR	Latitude/longitude	Partial	onto and rater 1 agreement, onto also an extra coord with a range in it
5	Public perceptions and uses of natural and restored salt marshes	2014	Landscape Research	Curado, Guillermo and Manzano-Arrondo, V. and Figueroa, E. and Castillo, J. M.	10.1080/01426397.2013.772960	RH	SR	Ecosystem type	Agreement	NA
5	Public perceptions and uses of natural and restored salt marshes	2014	Landscape Research	Curado, Guillermo and Manzano-Arrondo, V. and Figueroa, E. and Castillo, J. M.	10.1080/01426397.2013.772960	RH	SR	Restoration actions	Agreement	onto included species of planting
5	Public perceptions and uses of natural and restored salt marshes	2014	Landscape Research	Curado, Guillermo and Manzano-Arrondo, V. and Figueroa, E. and Castillo, J. M.	10.1080/01426397.2013.772960	RH	SR	Restoration start date	Agreement	NA
5	Public perceptions and uses of natural and restored salt marshes	2014	Landscape Research	Curado, Guillermo and Manzano-Arrondo, V. and Figueroa, E. and Castillo, J. M.	10.1080/01426397.2013.772960	RH	SR	Restoration end date	Agreement	NA
5	Public perceptions and uses of natural and restored salt marshes	2014	Landscape Research	Curado, Guillermo and Manzano-Arrondo, V. and Figueroa, E. and Castillo, J. M.	10.1080/01426397.2013.772960	RH	SR	Sampling/monitoring methods	Agreement	NA
5	Public perceptions and uses of natural and restored salt marshes	2014	Landscape Research	Curado, Guillermo and Manzano-Arrondo, V. and Figueroa, E. and Castillo, J. M.	10.1080/01426397.2013.772960	RH	SR	Monitoring start date	Agreement	NA
5	Public perceptions and uses of natural and restored salt marshes	2014	Landscape Research	Curado, Guillermo and Manzano-Arrondo, V. and Figueroa, E. and Castillo, J. M.	10.1080/01426397.2013.772960	RH	SR	Monitoring end date	Agreement	NA
5	Public perceptions and uses of natural and restored salt marshes	2014	Landscape Research	Curado, Guillermo and Manzano-Arrondo, V. and Figueroa, E. and Castillo, J. M.	10.1080/01426397.2013.772960	RH	SR	Focal species	Partial	rater 2 species, onto those (synonyms), plus others and repeats
5	Public perceptions and uses of natural and restored salt marshes	2014	Landscape Research	Curado, Guillermo and Manzano-Arrondo, V. and Figueroa, E. and Castillo, J. M.	10.1080/01426397.2013.772960	RH	SR	Response variables	Agreement	NA
6	Tidal flushing restores the physiological condition of fish residing in degraded salt marshes	2012	PLOS One	Dibble, Kimberly L. and Meyerson, Laura A.	10.1371/journal.pone.0046161	RH	SR	Study site	Agreement	onto listed many sites and Rhode Island US, Extractor just New England
6	Tidal flushing restores the physiological condition of fish residing in degraded salt marshes	2012	PLOS One	Dibble, Kimberly L. and Meyerson, Laura A.	10.1371/journal.pone.0046161	RH	SR	Latitude/longitude	Partial	Interesting. Onto pulled 8 coordinate sets from table 1 corresponding to "restored" and "Reference (restricted)" sites, but there are 8 other sites listed as "Reference (restored)" and "Restricted" that were not pulled. Human did not pull any, as they weren't in text body. SR - added 4 "restored" coords from Table 1, upgrade to partial
6	Tidal flushing restores the physiological condition of fish residing in degraded salt marshes	2012	PLOS One	Dibble, Kimberly L. and Meyerson, Laura A.	10.1371/journal.pone.0046161	RH	SR	Ecosystem type	Agreement	NA
6	Tidal flushing restores the physiological condition of fish residing in degraded salt marshes	2012	PLOS One	Dibble, Kimberly L. and Meyerson, Laura A.	10.1371/journal.pone.0046161	RH	SR	Restoration actions	Agreement	NA
6	Tidal flushing restores the physiological condition of fish residing in degraded salt marshes	2012	PLOS One	Dibble, Kimberly L. and Meyerson, Laura A.	10.1371/journal.pone.0046161	RH	SR	Restoration start date	Partial	onto 8 entries, rater 1 date range. Onto had some errors
6	Tidal flushing restores the physiological condition of fish residing in degraded salt marshes	2012	PLOS One	Dibble, Kimberly L. and Meyerson, Laura A.	10.1371/journal.pone.0046161	RH	SR	Restoration end date	Disagreement	onto none reported, rater year
6	Tidal flushing restores the physiological condition of fish residing in degraded salt marshes	2012	PLOS One	Dibble, Kimberly L. and Meyerson, Laura A.	10.1371/journal.pone.0046161	RH	SR	Sampling/monitoring methods	Partial	NA
6	Tidal flushing restores the physiological condition of fish residing in degraded salt marshes	2012	PLOS One	Dibble, Kimberly L. and Meyerson, Laura A.	10.1371/journal.pone.0046161	RH	SR	Monitoring start date	Partial	onto 4 entries, rater 1, earliest year matches
6	Tidal flushing restores the physiological condition of fish residing in degraded salt marshes	2012	PLOS One	Dibble, Kimberly L. and Meyerson, Laura A.	10.1371/journal.pone.0046161	RH	SR	Monitoring end date	Partial	onto 3 entries, rater 1, latest year matches
6	Tidal flushing restores the physiological condition of fish residing in degraded salt marshes	2012	PLOS One	Dibble, Kimberly L. and Meyerson, Laura A.	10.1371/journal.pone.0046161	RH	SR	Focal species	Partial	onto only the genus
6	Tidal flushing restores the physiological condition of fish residing in degraded salt marshes	2012	PLOS One	Dibble, Kimberly L. and Meyerson, Laura A.	10.1371/journal.pone.0046161	RH	SR	Response variables	Partial	rater only 'fish health', onto more entries, not all appropriate
7	Temporal response of California black rails to tidal wetland restoration	2020	Western Birds	Evens, Jules	10.21199/WB51.2.4	RH	SR	Study site	Agreement	3 sites, onto had most info
7	Temporal response of California black rails to tidal wetland restoration	2020	Western Birds	Evens, Jules	10.21199/WB51.2.4	RH	SR	Latitude/longitude	Agreement	none reported
7	Temporal response of California black rails to tidal wetland restoration	2020	Western Birds	Evens, Jules	10.21199/WB51.2.4	RH	SR	Ecosystem type	Agreement	NA
7	Temporal response of California black rails to tidal wetland restoration	2020	Western Birds	Evens, Jules	10.21199/WB51.2.4	RH	SR	Restoration actions	Disagreement	onto just 'restoration'
7	Temporal response of California black rails to tidal wetland restoration	2020	Western Birds	Evens, Jules	10.21199/WB51.2.4	RH	SR	Restoration start date	Disagreement	onto 'none reported', rater 3 (some inferred)
7	Temporal response of California black rails to tidal wetland restoration	2020	Western Birds	Evens, Jules	10.21199/WB51.2.4	RH	SR	Restoration end date	Disagreement	onto 2, rater 'NA'
7	Temporal response of California black rails to tidal wetland restoration	2020	Western Birds	Evens, Jules	10.21199/WB51.2.4	RH	SR	Sampling/monitoring methods	Agreement	NA
7	Temporal response of California black rails to tidal wetland restoration	2020	Western Birds	Evens, Jules	10.21199/WB51.2.4	RH	SR	Monitoring start date	Agreement	3 x years
7	Temporal response of California black rails to tidal wetland restoration	2020	Western Birds	Evens, Jules	10.21199/WB51.2.4	RH	SR	Monitoring end date	Agreement	3 x years
7	Temporal response of California black rails to tidal wetland restoration	2020	Western Birds	Evens, Jules	10.21199/WB51.2.4	RH	SR	Focal species	Agreement	1 species, rater included subspecies
7	Temporal response of California black rails to tidal wetland restoration	2020	Western Birds	Evens, Jules	10.21199/WB51.2.4	RH	SR	Response variables	Agreement	rater slightly more specific
8	Impacts of repeated coastal flooding on soil and groundwater following managed dike realignment	2023	Science of the Total Environment	Tackley, Hayden A. and Kurylyk, Barret L. and Lake, Craig B. and Lapen, David R. and van Proosdij, Danika	10.1016/j.scitotenv.2023.164957	RH	SR	Study site	Agreement	Onto Truro, rater confluence of rivers (but in Truro)
8	Impacts of repeated coastal flooding on soil and groundwater following managed dike realignment	2023	Science of the Total Environment	Tackley, Hayden A. and Kurylyk, Barret L. and Lake, Craig B. and Lapen, David R. and van Proosdij, Danika	10.1016/j.scitotenv.2023.164957	RH	SR	Latitude/longitude	Agreement	NA
8	Impacts of repeated coastal flooding on soil and groundwater following managed dike realignment	2023	Science of the Total Environment	Tackley, Hayden A. and Kurylyk, Barret L. and Lake, Craig B. and Lapen, David R. and van Proosdij, Danika	10.1016/j.scitotenv.2023.164957	RH	SR	Ecosystem type	Disagreement	Onto 'estuarine/wetland', rater 'saltmarsh'
8	Impacts of repeated coastal flooding on soil and groundwater following managed dike realignment	2023	Science of the Total Environment	Tackley, Hayden A. and Kurylyk, Barret L. and Lake, Craig B. and Lapen, David R. and van Proosdij, Danika	10.1016/j.scitotenv.2023.164957	RH	SR	Restoration actions	Agreement	NA
8	Impacts of repeated coastal flooding on soil and groundwater following managed dike realignment	2023	Science of the Total Environment	Tackley, Hayden A. and Kurylyk, Barret L. and Lake, Craig B. and Lapen, David R. and van Proosdij, Danika	10.1016/j.scitotenv.2023.164957	RH	SR	Restoration start date	Partial	onto specific month, rater year
8	Impacts of repeated coastal flooding on soil and groundwater following managed dike realignment	2023	Science of the Total Environment	Tackley, Hayden A. and Kurylyk, Barret L. and Lake, Craig B. and Lapen, David R. and van Proosdij, Danika	10.1016/j.scitotenv.2023.164957	RH	SR	Restoration end date	Disagreement	Onto 07-2022, rater 2019
8	Impacts of repeated coastal flooding on soil and groundwater following managed dike realignment	2023	Science of the Total Environment	Tackley, Hayden A. and Kurylyk, Barret L. and Lake, Craig B. and Lapen, David R. and van Proosdij, Danika	10.1016/j.scitotenv.2023.164957	RH	SR	Sampling/monitoring methods	Agreement	very close, rater had 'geophysical techniques' as well
8	Impacts of repeated coastal flooding on soil and groundwater following managed dike realignment	2023	Science of the Total Environment	Tackley, Hayden A. and Kurylyk, Barret L. and Lake, Craig B. and Lapen, David R. and van Proosdij, Danika	10.1016/j.scitotenv.2023.164957	RH	SR	Monitoring start date	Agreement	SR- double checked paper
8	Impacts of repeated coastal flooding on soil and groundwater following managed dike realignment	2023	Science of the Total Environment	Tackley, Hayden A. and Kurylyk, Barret L. and Lake, Craig B. and Lapen, David R. and van Proosdij, Danika	10.1016/j.scitotenv.2023.164957	RH	SR	Monitoring end date	Agreement	SR- double checked paper
8	Impacts of repeated coastal flooding on soil and groundwater following managed dike realignment	2023	Science of the Total Environment	Tackley, Hayden A. and Kurylyk, Barret L. and Lake, Craig B. and Lapen, David R. and van Proosdij, Danika	10.1016/j.scitotenv.2023.164957	RH	SR	Focal species	Agreement	none reported
8	Impacts of repeated coastal flooding on soil and groundwater following managed dike realignment	2023	Science of the Total Environment	Tackley, Hayden A. and Kurylyk, Barret L. and Lake, Craig B. and Lapen, David R. and van Proosdij, Danika	10.1016/j.scitotenv.2023.164957	RH	SR	Response variables	Agreement	NA
9	Eco-engineering mangrove restoration at Gazi Bay, Kenya	2024	Diversity-Basel	Kinya, Gladys and Kairo, James Gitundu and Nyoike, Rossa Ngendo and Nguu, Josphat Gachoki and Githinji, Brian Kiiru and Githaiga, Michael N.	10.3390/d16030135	RH	SR	Study site	Agreement	NA
9	Eco-engineering mangrove restoration at Gazi Bay, Kenya	2024	Diversity-Basel	Kinya, Gladys and Kairo, James Gitundu and Nyoike, Rossa Ngendo and Nguu, Josphat Gachoki and Githinji, Brian Kiiru and Githaiga, Michael N.	10.3390/d16030135	RH	SR	Latitude/longitude	Agreement	NA
9	Eco-engineering mangrove restoration at Gazi Bay, Kenya	2024	Diversity-Basel	Kinya, Gladys and Kairo, James Gitundu and Nyoike, Rossa Ngendo and Nguu, Josphat Gachoki and Githinji, Brian Kiiru and Githaiga, Michael N.	10.3390/d16030135	RH	SR	Ecosystem type	Agreement	NA
9	Eco-engineering mangrove restoration at Gazi Bay, Kenya	2024	Diversity-Basel	Kinya, Gladys and Kairo, James Gitundu and Nyoike, Rossa Ngendo and Nguu, Josphat Gachoki and Githinji, Brian Kiiru and Githaiga, Michael N.	10.3390/d16030135	RH	SR	Restoration actions	Partial	onto got mangrove planting, but also 'PVC encasement'
9	Eco-engineering mangrove restoration at Gazi Bay, Kenya	2024	Diversity-Basel	Kinya, Gladys and Kairo, James Gitundu and Nyoike, Rossa Ngendo and Nguu, Josphat Gachoki and Githinji, Brian Kiiru and Githaiga, Michael N.	10.3390/d16030135	RH	SR	Restoration start date	Agreement	none reported
9	Eco-engineering mangrove restoration at Gazi Bay, Kenya	2024	Diversity-Basel	Kinya, Gladys and Kairo, James Gitundu and Nyoike, Rossa Ngendo and Nguu, Josphat Gachoki and Githinji, Brian Kiiru and Githaiga, Michael N.	10.3390/d16030135	RH	SR	Restoration end date	Agreement	none reported
9	Eco-engineering mangrove restoration at Gazi Bay, Kenya	2024	Diversity-Basel	Kinya, Gladys and Kairo, James Gitundu and Nyoike, Rossa Ngendo and Nguu, Josphat Gachoki and Githinji, Brian Kiiru and Githaiga, Michael N.	10.3390/d16030135	RH	SR	Sampling/monitoring methods	Agreement	NA
9	Eco-engineering mangrove restoration at Gazi Bay, Kenya	2024	Diversity-Basel	Kinya, Gladys and Kairo, James Gitundu and Nyoike, Rossa Ngendo and Nguu, Josphat Gachoki and Githinji, Brian Kiiru and Githaiga, Michael N.	10.3390/d16030135	RH	SR	Monitoring start date	Agreement	none reported
9	Eco-engineering mangrove restoration at Gazi Bay, Kenya	2024	Diversity-Basel	Kinya, Gladys and Kairo, James Gitundu and Nyoike, Rossa Ngendo and Nguu, Josphat Gachoki and Githinji, Brian Kiiru and Githaiga, Michael N.	10.3390/d16030135	RH	SR	Monitoring end date	Agreement	none reported
9	Eco-engineering mangrove restoration at Gazi Bay, Kenya	2024	Diversity-Basel	Kinya, Gladys and Kairo, James Gitundu and Nyoike, Rossa Ngendo and Nguu, Josphat Gachoki and Githinji, Brian Kiiru and Githaiga, Michael N.	10.3390/d16030135	RH	SR	Focal species	Partial	onto only genus
9	Eco-engineering mangrove restoration at Gazi Bay, Kenya	2024	Diversity-Basel	Kinya, Gladys and Kairo, James Gitundu and Nyoike, Rossa Ngendo and Nguu, Josphat Gachoki and Githinji, Brian Kiiru and Githaiga, Michael N.	10.3390/d16030135	RH	SR	Response variables	Agreement	NA
10	A multiple habitat restoration strategy in a semi-enclosed Florida embayment, combining hydrologic restoration, mangrove propagule plantings and oyster substrate additions	2015	Ecological Engineering	Milbrandt, E. C. and Thompson, M. and Coen, L. D. and Grizzle, R. E. and Ward, K.	10.1016/j.ecoleng.2015.06.043	RH	SR	Study site	Partial	onto only the county, rater specific site
10	A multiple habitat restoration strategy in a semi-enclosed Florida embayment, combining hydrologic restoration, mangrove propagule plantings and oyster substrate additions	2015	Ecological Engineering	Milbrandt, E. C. and Thompson, M. and Coen, L. D. and Grizzle, R. E. and Ward, K.	10.1016/j.ecoleng.2015.06.043	RH	SR	Latitude/longitude	Agreement	none reported
10	A multiple habitat restoration strategy in a semi-enclosed Florida embayment, combining hydrologic restoration, mangrove propagule plantings and oyster substrate additions	2015	Ecological Engineering	Milbrandt, E. C. and Thompson, M. and Coen, L. D. and Grizzle, R. E. and Ward, K.	10.1016/j.ecoleng.2015.06.043	RH	SR	Ecosystem type	Partial	both mangrove, but onto also aquatic veg, biogenic oyster reefs, Florida Embayment
10	A multiple habitat restoration strategy in a semi-enclosed Florida embayment, combining hydrologic restoration, mangrove propagule plantings and oyster substrate additions	2015	Ecological Engineering	Milbrandt, E. C. and Thompson, M. and Coen, L. D. and Grizzle, R. E. and Ward, K.	10.1016/j.ecoleng.2015.06.043	RH	SR	Restoration actions	Partial	onto had oyster reefs in ecosystem type, agreement on other 2 actions
10	A multiple habitat restoration strategy in a semi-enclosed Florida embayment, combining hydrologic restoration, mangrove propagule plantings and oyster substrate additions	2015	Ecological Engineering	Milbrandt, E. C. and Thompson, M. and Coen, L. D. and Grizzle, R. E. and Ward, K.	10.1016/j.ecoleng.2015.06.043	RH	SR	Restoration start date	Agreement	2 x dates
10	A multiple habitat restoration strategy in a semi-enclosed Florida embayment, combining hydrologic restoration, mangrove propagule plantings and oyster substrate additions	2015	Ecological Engineering	Milbrandt, E. C. and Thompson, M. and Coen, L. D. and Grizzle, R. E. and Ward, K.	10.1016/j.ecoleng.2015.06.043	RH	SR	Restoration end date	Partial	rater 2 years, onto 1
10	A multiple habitat restoration strategy in a semi-enclosed Florida embayment, combining hydrologic restoration, mangrove propagule plantings and oyster substrate additions	2015	Ecological Engineering	Milbrandt, E. C. and Thompson, M. and Coen, L. D. and Grizzle, R. E. and Ward, K.	10.1016/j.ecoleng.2015.06.043	RH	SR	Sampling/monitoring methods	Disagreement	rater 4 x methods, onto tried but not enough to go on
10	A multiple habitat restoration strategy in a semi-enclosed Florida embayment, combining hydrologic restoration, mangrove propagule plantings and oyster substrate additions	2015	Ecological Engineering	Milbrandt, E. C. and Thompson, M. and Coen, L. D. and Grizzle, R. E. and Ward, K.	10.1016/j.ecoleng.2015.06.043	RH	SR	Monitoring start date	Disagreement	rater 2 years, onto 2 years, earliest year doesn't match
10	A multiple habitat restoration strategy in a semi-enclosed Florida embayment, combining hydrologic restoration, mangrove propagule plantings and oyster substrate additions	2015	Ecological Engineering	Milbrandt, E. C. and Thompson, M. and Coen, L. D. and Grizzle, R. E. and Ward, K.	10.1016/j.ecoleng.2015.06.043	RH	SR	Monitoring end date	Partial	same year, onto with month
10	A multiple habitat restoration strategy in a semi-enclosed Florida embayment, combining hydrologic restoration, mangrove propagule plantings and oyster substrate additions	2015	Ecological Engineering	Milbrandt, E. C. and Thompson, M. and Coen, L. D. and Grizzle, R. E. and Ward, K.	10.1016/j.ecoleng.2015.06.043	RH	SR	Focal species	Agreement	onto 8 entries, rater 1 mangrove species and 'multiple inverts and oysters"
10	A multiple habitat restoration strategy in a semi-enclosed Florida embayment, combining hydrologic restoration, mangrove propagule plantings and oyster substrate additions	2015	Ecological Engineering	Milbrandt, E. C. and Thompson, M. and Coen, L. D. and Grizzle, R. E. and Ward, K.	10.1016/j.ecoleng.2015.06.043	RH	SR	Response variables	Partial	onto terms not descriptive enough, lots of repeats
11	Developing a model to select indicator species based on individual species’ contributions to biodiversity	2022	Applied Sciences-Basel	Chu, Ta-Jen and Shih, Yi-Jia and Shih, Chun-Han and Wang, Jia-Qiao and Huang, Liang-Min and Tsai, Shu-Chen	10.3390/app12136748	FC	SR	Study site	Disagreement	onto just China, rater specific site and Taiwan
11	Developing a model to select indicator species based on individual species’ contributions to biodiversity	2022	Applied Sciences-Basel	Chu, Ta-Jen and Shih, Yi-Jia and Shih, Chun-Han and Wang, Jia-Qiao and Huang, Liang-Min and Tsai, Shu-Chen	10.3390/app12136748	FC	SR	Latitude/longitude	Agreement	none reported
11	Developing a model to select indicator species based on individual species’ contributions to biodiversity	2022	Applied Sciences-Basel	Chu, Ta-Jen and Shih, Yi-Jia and Shih, Chun-Han and Wang, Jia-Qiao and Huang, Liang-Min and Tsai, Shu-Chen	10.3390/app12136748	FC	SR	Ecosystem type	Partial	onto "marsh", rater "tidal flat"
11	Developing a model to select indicator species based on individual species’ contributions to biodiversity	2022	Applied Sciences-Basel	Chu, Ta-Jen and Shih, Yi-Jia and Shih, Chun-Han and Wang, Jia-Qiao and Huang, Liang-Min and Tsai, Shu-Chen	10.3390/app12136748	FC	SR	Restoration actions	Disagreement	onto just "mangrove", rater "mangrove removal"
11	Developing a model to select indicator species based on individual species’ contributions to biodiversity	2022	Applied Sciences-Basel	Chu, Ta-Jen and Shih, Yi-Jia and Shih, Chun-Han and Wang, Jia-Qiao and Huang, Liang-Min and Tsai, Shu-Chen	10.3390/app12136748	FC	SR	Restoration start date	Disagreement	onto same restoration/monitoring dates
11	Developing a model to select indicator species based on individual species’ contributions to biodiversity	2022	Applied Sciences-Basel	Chu, Ta-Jen and Shih, Yi-Jia and Shih, Chun-Han and Wang, Jia-Qiao and Huang, Liang-Min and Tsai, Shu-Chen	10.3390/app12136748	FC	SR	Restoration end date	Partial	onto same restoration/monitoring dates
11	Developing a model to select indicator species based on individual species’ contributions to biodiversity	2022	Applied Sciences-Basel	Chu, Ta-Jen and Shih, Yi-Jia and Shih, Chun-Han and Wang, Jia-Qiao and Huang, Liang-Min and Tsai, Shu-Chen	10.3390/app12136748	FC	SR	Sampling/monitoring methods	Disagreement	onto "not reported", rater "benthic invert sampling"
11	Developing a model to select indicator species based on individual species’ contributions to biodiversity	2022	Applied Sciences-Basel	Chu, Ta-Jen and Shih, Yi-Jia and Shih, Chun-Han and Wang, Jia-Qiao and Huang, Liang-Min and Tsai, Shu-Chen	10.3390/app12136748	FC	SR	Monitoring start date	Partial	agreement to year
11	Developing a model to select indicator species based on individual species’ contributions to biodiversity	2022	Applied Sciences-Basel	Chu, Ta-Jen and Shih, Yi-Jia and Shih, Chun-Han and Wang, Jia-Qiao and Huang, Liang-Min and Tsai, Shu-Chen	10.3390/app12136748	FC	SR	Monitoring end date	Partial	agreement to year
11	Developing a model to select indicator species based on individual species’ contributions to biodiversity	2022	Applied Sciences-Basel	Chu, Ta-Jen and Shih, Yi-Jia and Shih, Chun-Han and Wang, Jia-Qiao and Huang, Liang-Min and Tsai, Shu-Chen	10.3390/app12136748	FC	SR	Focal species	Partial	onto 3 x genera (no species), rater more specific
11	Developing a model to select indicator species based on individual species’ contributions to biodiversity	2022	Applied Sciences-Basel	Chu, Ta-Jen and Shih, Yi-Jia and Shih, Chun-Han and Wang, Jia-Qiao and Huang, Liang-Min and Tsai, Shu-Chen	10.3390/app12136748	FC	SR	Response variables	Agreement	NA
12	Invertebrate communities of Bay of Fundy salt marsh pools: comparison of a natural and recovering marsh	2023	Frontiers In Ecology And Evolution	Noel, Paula E. and Sharma, Bidhya and Chmura, Gail L.	10.3389/fevo.2023.994533	FC	SR	Study site	Disagreement	onto town/province, rater specific site
12	Invertebrate communities of Bay of Fundy salt marsh pools: comparison of a natural and recovering marsh	2023	Frontiers In Ecology And Evolution	Noel, Paula E. and Sharma, Bidhya and Chmura, Gail L.	10.3389/fevo.2023.994533	FC	SR	Latitude/longitude	Agreement	none reported
12	Invertebrate communities of Bay of Fundy salt marsh pools: comparison of a natural and recovering marsh	2023	Frontiers In Ecology And Evolution	Noel, Paula E. and Sharma, Bidhya and Chmura, Gail L.	10.3389/fevo.2023.994533	FC	SR	Ecosystem type	Agreement	NA
12	Invertebrate communities of Bay of Fundy salt marsh pools: comparison of a natural and recovering marsh	2023	Frontiers In Ecology And Evolution	Noel, Paula E. and Sharma, Bidhya and Chmura, Gail L.	10.3389/fevo.2023.994533	FC	SR	Restoration actions	Partial	onto simply "flood", rater "managed realignment"
12	Invertebrate communities of Bay of Fundy salt marsh pools: comparison of a natural and recovering marsh	2023	Frontiers In Ecology And Evolution	Noel, Paula E. and Sharma, Bidhya and Chmura, Gail L.	10.3389/fevo.2023.994533	FC	SR	Restoration start date	Disagreement	onto 1973, rater "50 years prior to study" which is ~1974
12	Invertebrate communities of Bay of Fundy salt marsh pools: comparison of a natural and recovering marsh	2023	Frontiers In Ecology And Evolution	Noel, Paula E. and Sharma, Bidhya and Chmura, Gail L.	10.3389/fevo.2023.994533	FC	SR	Restoration end date	Agreement	none reported
12	Invertebrate communities of Bay of Fundy salt marsh pools: comparison of a natural and recovering marsh	2023	Frontiers In Ecology And Evolution	Noel, Paula E. and Sharma, Bidhya and Chmura, Gail L.	10.3389/fevo.2023.994533	FC	SR	Sampling/monitoring methods	Agreement	NA
12	Invertebrate communities of Bay of Fundy salt marsh pools: comparison of a natural and recovering marsh	2023	Frontiers In Ecology And Evolution	Noel, Paula E. and Sharma, Bidhya and Chmura, Gail L.	10.3389/fevo.2023.994533	FC	SR	Monitoring start date	Agreement	NA
12	Invertebrate communities of Bay of Fundy salt marsh pools: comparison of a natural and recovering marsh	2023	Frontiers In Ecology And Evolution	Noel, Paula E. and Sharma, Bidhya and Chmura, Gail L.	10.3389/fevo.2023.994533	FC	SR	Monitoring end date	Partial	rater 2 end dates, 1 agrees with onto
12	Invertebrate communities of Bay of Fundy salt marsh pools: comparison of a natural and recovering marsh	2023	Frontiers In Ecology And Evolution	Noel, Paula E. and Sharma, Bidhya and Chmura, Gail L.	10.3389/fevo.2023.994533	FC	SR	Focal species	Partial	rater many more species, onto some - some only genera
12	Invertebrate communities of Bay of Fundy salt marsh pools: comparison of a natural and recovering marsh	2023	Frontiers In Ecology And Evolution	Noel, Paula E. and Sharma, Bidhya and Chmura, Gail L.	10.3389/fevo.2023.994533	FC	SR	Response variables	Agreement	onto "index" for one - doesn't mean much
13	Testing strategies to enhance transplant success under stressful conditions at a tidal marsh restoration project	2024	Restoration Ecology	Pausch, Rachel	10.1111/rec.14117	FC	SR	Study site	Agreement	rater more detailed, but both have specific site
13	Testing strategies to enhance transplant success under stressful conditions at a tidal marsh restoration project	2024	Restoration Ecology	Pausch, Rachel	10.1111/rec.14117	FC	SR	Latitude/longitude	Agreement	none reported
13	Testing strategies to enhance transplant success under stressful conditions at a tidal marsh restoration project	2024	Restoration Ecology	Pausch, Rachel	10.1111/rec.14117	FC	SR	Ecosystem type	Agreement	NA
13	Testing strategies to enhance transplant success under stressful conditions at a tidal marsh restoration project	2024	Restoration Ecology	Pausch, Rachel	10.1111/rec.14117	FC	SR	Restoration actions	Partial	both planting veg, onto missed sediment addition
13	Testing strategies to enhance transplant success under stressful conditions at a tidal marsh restoration project	2024	Restoration Ecology	Pausch, Rachel	10.1111/rec.14117	FC	SR	Restoration start date	Disagreement	onto same restoration/monitoring dates
13	Testing strategies to enhance transplant success under stressful conditions at a tidal marsh restoration project	2024	Restoration Ecology	Pausch, Rachel	10.1111/rec.14117	FC	SR	Restoration end date	Agreement	onto same restoration/monitoring dates
13	Testing strategies to enhance transplant success under stressful conditions at a tidal marsh restoration project	2024	Restoration Ecology	Pausch, Rachel	10.1111/rec.14117	FC	SR	Sampling/monitoring methods	Partial	onto more detailed
13	Testing strategies to enhance transplant success under stressful conditions at a tidal marsh restoration project	2024	Restoration Ecology	Pausch, Rachel	10.1111/rec.14117	FC	SR	Monitoring start date	Agreement	onto same restoration/monitoring dates
13	Testing strategies to enhance transplant success under stressful conditions at a tidal marsh restoration project	2024	Restoration Ecology	Pausch, Rachel	10.1111/rec.14117	FC	SR	Monitoring end date	Agreement	onto same restoration/monitoring dates
13	Testing strategies to enhance transplant success under stressful conditions at a tidal marsh restoration project	2024	Restoration Ecology	Pausch, Rachel	10.1111/rec.14117	FC	SR	Focal species	Agreement	NA
13	Testing strategies to enhance transplant success under stressful conditions at a tidal marsh restoration project	2024	Restoration Ecology	Pausch, Rachel	10.1111/rec.14117	FC	SR	Response variables	Agreement	NA
14	Comparison of the coexistence pattern of mangrove macrobenthos between natural and artificial reforestation	2024	Ecology and Evolution	Guo, Pingping and Lin, Yufeng and Sheng, Yifei and Gu, Xuan and Deng, Yijuan and Zhang, Yamian and Wang, Wenqing and Wang, Mao	10.1002/ece3.70069	FC	SR	Study site	Disagreement	onto only "bay"
14	Comparison of the coexistence pattern of mangrove macrobenthos between natural and artificial reforestation	2024	Ecology and Evolution	Guo, Pingping and Lin, Yufeng and Sheng, Yifei and Gu, Xuan and Deng, Yijuan and Zhang, Yamian and Wang, Wenqing and Wang, Mao	10.1002/ece3.70069	FC	SR	Latitude/longitude	Agreement	NA
14	Comparison of the coexistence pattern of mangrove macrobenthos between natural and artificial reforestation	2024	Ecology and Evolution	Guo, Pingping and Lin, Yufeng and Sheng, Yifei and Gu, Xuan and Deng, Yijuan and Zhang, Yamian and Wang, Wenqing and Wang, Mao	10.1002/ece3.70069	FC	SR	Ecosystem type	Disagreement	onto complex AUTO, but not very good
14	Comparison of the coexistence pattern of mangrove macrobenthos between natural and artificial reforestation	2024	Ecology and Evolution	Guo, Pingping and Lin, Yufeng and Sheng, Yifei and Gu, Xuan and Deng, Yijuan and Zhang, Yamian and Wang, Wenqing and Wang, Mao	10.1002/ece3.70069	FC	SR	Restoration actions	Disagreement	onto "natural" rater "planting" + "Hydro restoration"
14	Comparison of the coexistence pattern of mangrove macrobenthos between natural and artificial reforestation	2024	Ecology and Evolution	Guo, Pingping and Lin, Yufeng and Sheng, Yifei and Gu, Xuan and Deng, Yijuan and Zhang, Yamian and Wang, Wenqing and Wang, Mao	10.1002/ece3.70069	FC	SR	Restoration start date	Agreement	NA
14	Comparison of the coexistence pattern of mangrove macrobenthos between natural and artificial reforestation	2024	Ecology and Evolution	Guo, Pingping and Lin, Yufeng and Sheng, Yifei and Gu, Xuan and Deng, Yijuan and Zhang, Yamian and Wang, Wenqing and Wang, Mao	10.1002/ece3.70069	FC	SR	Restoration end date	Agreement	NA
14	Comparison of the coexistence pattern of mangrove macrobenthos between natural and artificial reforestation	2024	Ecology and Evolution	Guo, Pingping and Lin, Yufeng and Sheng, Yifei and Gu, Xuan and Deng, Yijuan and Zhang, Yamian and Wang, Wenqing and Wang, Mao	10.1002/ece3.70069	FC	SR	Sampling/monitoring methods	Partial	both got macro invert, but rater also water quality
14	Comparison of the coexistence pattern of mangrove macrobenthos between natural and artificial reforestation	2024	Ecology and Evolution	Guo, Pingping and Lin, Yufeng and Sheng, Yifei and Gu, Xuan and Deng, Yijuan and Zhang, Yamian and Wang, Wenqing and Wang, Mao	10.1002/ece3.70069	FC	SR	Monitoring start date	Agreement	NA
14	Comparison of the coexistence pattern of mangrove macrobenthos between natural and artificial reforestation	2024	Ecology and Evolution	Guo, Pingping and Lin, Yufeng and Sheng, Yifei and Gu, Xuan and Deng, Yijuan and Zhang, Yamian and Wang, Wenqing and Wang, Mao	10.1002/ece3.70069	FC	SR	Monitoring end date	Agreement	NA
14	Comparison of the coexistence pattern of mangrove macrobenthos between natural and artificial reforestation	2024	Ecology and Evolution	Guo, Pingping and Lin, Yufeng and Sheng, Yifei and Gu, Xuan and Deng, Yijuan and Zhang, Yamian and Wang, Wenqing and Wang, Mao	10.1002/ece3.70069	FC	SR	Focal species	Partial	rater general "molluscs" onto specific, but missing some species
14	Comparison of the coexistence pattern of mangrove macrobenthos between natural and artificial reforestation	2024	Ecology and Evolution	Guo, Pingping and Lin, Yufeng and Sheng, Yifei and Gu, Xuan and Deng, Yijuan and Zhang, Yamian and Wang, Wenqing and Wang, Mao	10.1002/ece3.70069	FC	SR	Response variables	Agreement	rater succinct
15	Laying it on thick: Ecosystem effects of sediment placement on a microtidal Rhode Island salt marsh	2022	Frontiers In Environmental Science	Raposa, Kenneth B. and Bradley, Michael and Chaffee, Caitlin and Ernst, Nick and Ferguson, Wenley and Kutcher, Thomas E. and McKinney, Richard A. and Miller, Kenneth M. and Rasmussen, Scott and Tymkiw, Elizabeth and Wigand, Cathleen	10.3389/fenvs.2022.939870	FC	SR	Study site	Partial	onto just "Charlestown", rater specific site
15	Laying it on thick: Ecosystem effects of sediment placement on a microtidal Rhode Island salt marsh	2022	Frontiers In Environmental Science	Raposa, Kenneth B. and Bradley, Michael and Chaffee, Caitlin and Ernst, Nick and Ferguson, Wenley and Kutcher, Thomas E. and McKinney, Richard A. and Miller, Kenneth M. and Rasmussen, Scott and Tymkiw, Elizabeth and Wigand, Cathleen	10.3389/fenvs.2022.939870	FC	SR	Latitude/longitude	Agreement	none reported
15	Laying it on thick: Ecosystem effects of sediment placement on a microtidal Rhode Island salt marsh	2022	Frontiers In Environmental Science	Raposa, Kenneth B. and Bradley, Michael and Chaffee, Caitlin and Ernst, Nick and Ferguson, Wenley and Kutcher, Thomas E. and McKinney, Richard A. and Miller, Kenneth M. and Rasmussen, Scott and Tymkiw, Elizabeth and Wigand, Cathleen	10.3389/fenvs.2022.939870	FC	SR	Ecosystem type	Partial	rater also lagoon
15	Laying it on thick: Ecosystem effects of sediment placement on a microtidal Rhode Island salt marsh	2022	Frontiers In Environmental Science	Raposa, Kenneth B. and Bradley, Michael and Chaffee, Caitlin and Ernst, Nick and Ferguson, Wenley and Kutcher, Thomas E. and McKinney, Richard A. and Miller, Kenneth M. and Rasmussen, Scott and Tymkiw, Elizabeth and Wigand, Cathleen	10.3389/fenvs.2022.939870	FC	SR	Restoration actions	Disagreement	onto only "sediment', rater had lots of other specifics
15	Laying it on thick: Ecosystem effects of sediment placement on a microtidal Rhode Island salt marsh	2022	Frontiers In Environmental Science	Raposa, Kenneth B. and Bradley, Michael and Chaffee, Caitlin and Ernst, Nick and Ferguson, Wenley and Kutcher, Thomas E. and McKinney, Richard A. and Miller, Kenneth M. and Rasmussen, Scott and Tymkiw, Elizabeth and Wigand, Cathleen	10.3389/fenvs.2022.939870	FC	SR	Restoration start date	Agreement	exact to day
15	Laying it on thick: Ecosystem effects of sediment placement on a microtidal Rhode Island salt marsh	2022	Frontiers In Environmental Science	Raposa, Kenneth B. and Bradley, Michael and Chaffee, Caitlin and Ernst, Nick and Ferguson, Wenley and Kutcher, Thomas E. and McKinney, Richard A. and Miller, Kenneth M. and Rasmussen, Scott and Tymkiw, Elizabeth and Wigand, Cathleen	10.3389/fenvs.2022.939870	FC	SR	Restoration end date	Disagreement	data entry mistake by rater? I think should be 2019. either way, disagreement
15	Laying it on thick: Ecosystem effects of sediment placement on a microtidal Rhode Island salt marsh	2022	Frontiers In Environmental Science	Raposa, Kenneth B. and Bradley, Michael and Chaffee, Caitlin and Ernst, Nick and Ferguson, Wenley and Kutcher, Thomas E. and McKinney, Richard A. and Miller, Kenneth M. and Rasmussen, Scott and Tymkiw, Elizabeth and Wigand, Cathleen	10.3389/fenvs.2022.939870	FC	SR	Sampling/monitoring methods	Partial	onto and rater close, but onto not as informative
15	Laying it on thick: Ecosystem effects of sediment placement on a microtidal Rhode Island salt marsh	2022	Frontiers In Environmental Science	Raposa, Kenneth B. and Bradley, Michael and Chaffee, Caitlin and Ernst, Nick and Ferguson, Wenley and Kutcher, Thomas E. and McKinney, Richard A. and Miller, Kenneth M. and Rasmussen, Scott and Tymkiw, Elizabeth and Wigand, Cathleen	10.3389/fenvs.2022.939870	FC	SR	Monitoring start date	Agreement	NA
15	Laying it on thick: Ecosystem effects of sediment placement on a microtidal Rhode Island salt marsh	2022	Frontiers In Environmental Science	Raposa, Kenneth B. and Bradley, Michael and Chaffee, Caitlin and Ernst, Nick and Ferguson, Wenley and Kutcher, Thomas E. and McKinney, Richard A. and Miller, Kenneth M. and Rasmussen, Scott and Tymkiw, Elizabeth and Wigand, Cathleen	10.3389/fenvs.2022.939870	FC	SR	Monitoring end date	Agreement	NA
15	Laying it on thick: Ecosystem effects of sediment placement on a microtidal Rhode Island salt marsh	2022	Frontiers In Environmental Science	Raposa, Kenneth B. and Bradley, Michael and Chaffee, Caitlin and Ernst, Nick and Ferguson, Wenley and Kutcher, Thomas E. and McKinney, Richard A. and Miller, Kenneth M. and Rasmussen, Scott and Tymkiw, Elizabeth and Wigand, Cathleen	10.3389/fenvs.2022.939870	FC	SR	Focal species	Partial	close, onto missing specific species, rater also nekton and birds
15	Laying it on thick: Ecosystem effects of sediment placement on a microtidal Rhode Island salt marsh	2022	Frontiers In Environmental Science	Raposa, Kenneth B. and Bradley, Michael and Chaffee, Caitlin and Ernst, Nick and Ferguson, Wenley and Kutcher, Thomas E. and McKinney, Richard A. and Miller, Kenneth M. and Rasmussen, Scott and Tymkiw, Elizabeth and Wigand, Cathleen	10.3389/fenvs.2022.939870	FC	SR	Response variables	Agreement	pretty good agreement on complex variables
16	Mimicry of emergent traits amplifies coastal restoration success	2020	Nature Communications	Temmink, Ralph J. M. and Christianen, Marjolijn J. A. and Fivash, Gregory S. and Angelini, Christine and Bostrom, Christoffer and Didderen, Karin and Engel, Sabine M. and Esteban, Nicole and Gaeckle, Jeffrey L. and Gagnon, Karine and Govers, Laura L. and Infantes, Eduardo and van Katwijk, Marieke M. and Kipson, Silvija and Lamers, Leon P. M. and Lengkeek, Wouter and Silliman, Brian R. and van Tus…	10.1038/s41467-020-17438-4	FC	SR	Study site	Partial	both sweden/netherlands, disagreement on other location
16	Mimicry of emergent traits amplifies coastal restoration success	2020	Nature Communications	Temmink, Ralph J. M. and Christianen, Marjolijn J. A. and Fivash, Gregory S. and Angelini, Christine and Bostrom, Christoffer and Didderen, Karin and Engel, Sabine M. and Esteban, Nicole and Gaeckle, Jeffrey L. and Gagnon, Karine and Govers, Laura L. and Infantes, Eduardo and van Katwijk, Marieke M. and Kipson, Silvija and Lamers, Leon P. M. and Lengkeek, Wouter and Silliman, Brian R. and van Tus…	10.1038/s41467-020-17438-4	FC	SR	Latitude/longitude	Agreement	none reported
16	Mimicry of emergent traits amplifies coastal restoration success	2020	Nature Communications	Temmink, Ralph J. M. and Christianen, Marjolijn J. A. and Fivash, Gregory S. and Angelini, Christine and Bostrom, Christoffer and Didderen, Karin and Engel, Sabine M. and Esteban, Nicole and Gaeckle, Jeffrey L. and Gagnon, Karine and Govers, Laura L. and Infantes, Eduardo and van Katwijk, Marieke M. and Kipson, Silvija and Lamers, Leon P. M. and Lengkeek, Wouter and Silliman, Brian R. and van Tus…	10.1038/s41467-020-17438-4	FC	SR	Ecosystem type	Agreement	NA
16	Mimicry of emergent traits amplifies coastal restoration success	2020	Nature Communications	Temmink, Ralph J. M. and Christianen, Marjolijn J. A. and Fivash, Gregory S. and Angelini, Christine and Bostrom, Christoffer and Didderen, Karin and Engel, Sabine M. and Esteban, Nicole and Gaeckle, Jeffrey L. and Gagnon, Karine and Govers, Laura L. and Infantes, Eduardo and van Katwijk, Marieke M. and Kipson, Silvija and Lamers, Leon P. M. and Lengkeek, Wouter and Silliman, Brian R. and van Tus…	10.1038/s41467-020-17438-4	FC	SR	Restoration actions	Disagreement	onto terms not informative
16	Mimicry of emergent traits amplifies coastal restoration success	2020	Nature Communications	Temmink, Ralph J. M. and Christianen, Marjolijn J. A. and Fivash, Gregory S. and Angelini, Christine and Bostrom, Christoffer and Didderen, Karin and Engel, Sabine M. and Esteban, Nicole and Gaeckle, Jeffrey L. and Gagnon, Karine and Govers, Laura L. and Infantes, Eduardo and van Katwijk, Marieke M. and Kipson, Silvija and Lamers, Leon P. M. and Lengkeek, Wouter and Silliman, Brian R. and van Tus…	10.1038/s41467-020-17438-4	FC	SR	Restoration start date	Disagreement	onto 'none reported'
16	Mimicry of emergent traits amplifies coastal restoration success	2020	Nature Communications	Temmink, Ralph J. M. and Christianen, Marjolijn J. A. and Fivash, Gregory S. and Angelini, Christine and Bostrom, Christoffer and Didderen, Karin and Engel, Sabine M. and Esteban, Nicole and Gaeckle, Jeffrey L. and Gagnon, Karine and Govers, Laura L. and Infantes, Eduardo and van Katwijk, Marieke M. and Kipson, Silvija and Lamers, Leon P. M. and Lengkeek, Wouter and Silliman, Brian R. and van Tus…	10.1038/s41467-020-17438-4	FC	SR	Restoration end date	Disagreement	onto '12-22 months from start'
16	Mimicry of emergent traits amplifies coastal restoration success	2020	Nature Communications	Temmink, Ralph J. M. and Christianen, Marjolijn J. A. and Fivash, Gregory S. and Angelini, Christine and Bostrom, Christoffer and Didderen, Karin and Engel, Sabine M. and Esteban, Nicole and Gaeckle, Jeffrey L. and Gagnon, Karine and Govers, Laura L. and Infantes, Eduardo and van Katwijk, Marieke M. and Kipson, Silvija and Lamers, Leon P. M. and Lengkeek, Wouter and Silliman, Brian R. and van Tus…	10.1038/s41467-020-17438-4	FC	SR	Sampling/monitoring methods	Disagreement	onto not informative
16	Mimicry of emergent traits amplifies coastal restoration success	2020	Nature Communications	Temmink, Ralph J. M. and Christianen, Marjolijn J. A. and Fivash, Gregory S. and Angelini, Christine and Bostrom, Christoffer and Didderen, Karin and Engel, Sabine M. and Esteban, Nicole and Gaeckle, Jeffrey L. and Gagnon, Karine and Govers, Laura L. and Infantes, Eduardo and van Katwijk, Marieke M. and Kipson, Silvija and Lamers, Leon P. M. and Lengkeek, Wouter and Silliman, Brian R. and van Tus…	10.1038/s41467-020-17438-4	FC	SR	Monitoring start date	Disagreement	onto 'none reported'
16	Mimicry of emergent traits amplifies coastal restoration success	2020	Nature Communications	Temmink, Ralph J. M. and Christianen, Marjolijn J. A. and Fivash, Gregory S. and Angelini, Christine and Bostrom, Christoffer and Didderen, Karin and Engel, Sabine M. and Esteban, Nicole and Gaeckle, Jeffrey L. and Gagnon, Karine and Govers, Laura L. and Infantes, Eduardo and van Katwijk, Marieke M. and Kipson, Silvija and Lamers, Leon P. M. and Lengkeek, Wouter and Silliman, Brian R. and van Tus…	10.1038/s41467-020-17438-4	FC	SR	Monitoring end date	Disagreement	onto 'none reported'
16	Mimicry of emergent traits amplifies coastal restoration success	2020	Nature Communications	Temmink, Ralph J. M. and Christianen, Marjolijn J. A. and Fivash, Gregory S. and Angelini, Christine and Bostrom, Christoffer and Didderen, Karin and Engel, Sabine M. and Esteban, Nicole and Gaeckle, Jeffrey L. and Gagnon, Karine and Govers, Laura L. and Infantes, Eduardo and van Katwijk, Marieke M. and Kipson, Silvija and Lamers, Leon P. M. and Lengkeek, Wouter and Silliman, Brian R. and van Tus…	10.1038/s41467-020-17438-4	FC	SR	Focal species	Agreement	onto synonyms for some
16	Mimicry of emergent traits amplifies coastal restoration success	2020	Nature Communications	Temmink, Ralph J. M. and Christianen, Marjolijn J. A. and Fivash, Gregory S. and Angelini, Christine and Bostrom, Christoffer and Didderen, Karin and Engel, Sabine M. and Esteban, Nicole and Gaeckle, Jeffrey L. and Gagnon, Karine and Govers, Laura L. and Infantes, Eduardo and van Katwijk, Marieke M. and Kipson, Silvija and Lamers, Leon P. M. and Lengkeek, Wouter and Silliman, Brian R. and van Tus…	10.1038/s41467-020-17438-4	FC	SR	Response variables	Agreement	NA
17	Top-down control of foundation species recovery during coastal wetland restoration	2021	Science of the Total Environment	Qian, Wanqing and Chen, Jianshe and Zhang, Qun and Wu, Changlu and Ma, Qiang and Silliman, Brian R. and Wu, Jihua and Li, Bo and He, Qiang	10.1016/j.scitotenv.2020.144854	FC	SR	Study site	Disagreement	onto only "reserve"
17	Top-down control of foundation species recovery during coastal wetland restoration	2021	Science of the Total Environment	Qian, Wanqing and Chen, Jianshe and Zhang, Qun and Wu, Changlu and Ma, Qiang and Silliman, Brian R. and Wu, Jihua and Li, Bo and He, Qiang	10.1016/j.scitotenv.2020.144854	FC	SR	Latitude/longitude	Agreement	NA
17	Top-down control of foundation species recovery during coastal wetland restoration	2021	Science of the Total Environment	Qian, Wanqing and Chen, Jianshe and Zhang, Qun and Wu, Changlu and Ma, Qiang and Silliman, Brian R. and Wu, Jihua and Li, Bo and He, Qiang	10.1016/j.scitotenv.2020.144854	FC	SR	Ecosystem type	Agreement	NA
17	Top-down control of foundation species recovery during coastal wetland restoration	2021	Science of the Total Environment	Qian, Wanqing and Chen, Jianshe and Zhang, Qun and Wu, Changlu and Ma, Qiang and Silliman, Brian R. and Wu, Jihua and Li, Bo and He, Qiang	10.1016/j.scitotenv.2020.144854	FC	SR	Restoration actions	Partial	agree on planting/removal, rater also herbicide and water level control
17	Top-down control of foundation species recovery during coastal wetland restoration	2021	Science of the Total Environment	Qian, Wanqing and Chen, Jianshe and Zhang, Qun and Wu, Changlu and Ma, Qiang and Silliman, Brian R. and Wu, Jihua and Li, Bo and He, Qiang	10.1016/j.scitotenv.2020.144854	FC	SR	Restoration start date	Partial	rater provided multiple years, but earliest matches onto
17	Top-down control of foundation species recovery during coastal wetland restoration	2021	Science of the Total Environment	Qian, Wanqing and Chen, Jianshe and Zhang, Qun and Wu, Changlu and Ma, Qiang and Silliman, Brian R. and Wu, Jihua and Li, Bo and He, Qiang	10.1016/j.scitotenv.2020.144854	FC	SR	Restoration end date	Agreement	none reported, not explicitly addresses by rater
17	Top-down control of foundation species recovery during coastal wetland restoration	2021	Science of the Total Environment	Qian, Wanqing and Chen, Jianshe and Zhang, Qun and Wu, Changlu and Ma, Qiang and Silliman, Brian R. and Wu, Jihua and Li, Bo and He, Qiang	10.1016/j.scitotenv.2020.144854	FC	SR	Sampling/monitoring methods	Partial	rater more detailed, onto missed some concepts
17	Top-down control of foundation species recovery during coastal wetland restoration	2021	Science of the Total Environment	Qian, Wanqing and Chen, Jianshe and Zhang, Qun and Wu, Changlu and Ma, Qiang and Silliman, Brian R. and Wu, Jihua and Li, Bo and He, Qiang	10.1016/j.scitotenv.2020.144854	FC	SR	Monitoring start date	Agreement	Rater month-year, onto m-d-y
17	Top-down control of foundation species recovery during coastal wetland restoration	2021	Science of the Total Environment	Qian, Wanqing and Chen, Jianshe and Zhang, Qun and Wu, Changlu and Ma, Qiang and Silliman, Brian R. and Wu, Jihua and Li, Bo and He, Qiang	10.1016/j.scitotenv.2020.144854	FC	SR	Monitoring end date	Agreement	Rater had in Monitoring start date, but probably meant end, onto m-d-y
17	Top-down control of foundation species recovery during coastal wetland restoration	2021	Science of the Total Environment	Qian, Wanqing and Chen, Jianshe and Zhang, Qun and Wu, Changlu and Ma, Qiang and Silliman, Brian R. and Wu, Jihua and Li, Bo and He, Qiang	10.1016/j.scitotenv.2020.144854	FC	SR	Focal species	Disagreement	rater 4, onto only 1 of those
17	Top-down control of foundation species recovery during coastal wetland restoration	2021	Science of the Total Environment	Qian, Wanqing and Chen, Jianshe and Zhang, Qun and Wu, Changlu and Ma, Qiang and Silliman, Brian R. and Wu, Jihua and Li, Bo and He, Qiang	10.1016/j.scitotenv.2020.144854	FC	SR	Response variables	Partial	onto vague, no crab abundance
18	Microbial processes linked to soil organic matter in a restored and natural coastal wetland in Barataria Bay, Louisiana	2017	Ecological Engineering	Wood, S.E. and White, J.R. and Armbruster, C.K.	10.1016/j.ecoleng.2017.06.028	FC	SR	Study site	Agreement	rater also state/country
18	Microbial processes linked to soil organic matter in a restored and natural coastal wetland in Barataria Bay, Louisiana	2017	Ecological Engineering	Wood, S.E. and White, J.R. and Armbruster, C.K.	10.1016/j.ecoleng.2017.06.028	FC	SR	Latitude/longitude	Partial	onto converted to DD, close but not quite right. SR- changed to partial
18	Microbial processes linked to soil organic matter in a restored and natural coastal wetland in Barataria Bay, Louisiana	2017	Ecological Engineering	Wood, S.E. and White, J.R. and Armbruster, C.K.	10.1016/j.ecoleng.2017.06.028	FC	SR	Ecosystem type	Partial	onto only "coastal", rater "coastal marsh"
18	Microbial processes linked to soil organic matter in a restored and natural coastal wetland in Barataria Bay, Louisiana	2017	Ecological Engineering	Wood, S.E. and White, J.R. and Armbruster, C.K.	10.1016/j.ecoleng.2017.06.028	FC	SR	Restoration actions	Partial	onto missed sediment addition
18	Microbial processes linked to soil organic matter in a restored and natural coastal wetland in Barataria Bay, Louisiana	2017	Ecological Engineering	Wood, S.E. and White, J.R. and Armbruster, C.K.	10.1016/j.ecoleng.2017.06.028	FC	SR	Restoration start date	Partial	rater 2 start dates, but earlier matches onto
18	Microbial processes linked to soil organic matter in a restored and natural coastal wetland in Barataria Bay, Louisiana	2017	Ecological Engineering	Wood, S.E. and White, J.R. and Armbruster, C.K.	10.1016/j.ecoleng.2017.06.028	FC	SR	Restoration end date	Agreement	NA
18	Microbial processes linked to soil organic matter in a restored and natural coastal wetland in Barataria Bay, Louisiana	2017	Ecological Engineering	Wood, S.E. and White, J.R. and Armbruster, C.K.	10.1016/j.ecoleng.2017.06.028	FC	SR	Sampling/monitoring methods	Partial	same idea, terminology a bit off
18	Microbial processes linked to soil organic matter in a restored and natural coastal wetland in Barataria Bay, Louisiana	2017	Ecological Engineering	Wood, S.E. and White, J.R. and Armbruster, C.K.	10.1016/j.ecoleng.2017.06.028	FC	SR	Monitoring start date	Agreement	NA
18	Microbial processes linked to soil organic matter in a restored and natural coastal wetland in Barataria Bay, Louisiana	2017	Ecological Engineering	Wood, S.E. and White, J.R. and Armbruster, C.K.	10.1016/j.ecoleng.2017.06.028	FC	SR	Monitoring end date	Agreement	SR checked paper and updated
18	Microbial processes linked to soil organic matter in a restored and natural coastal wetland in Barataria Bay, Louisiana	2017	Ecological Engineering	Wood, S.E. and White, J.R. and Armbruster, C.K.	10.1016/j.ecoleng.2017.06.028	FC	SR	Focal species	Agreement	synonyms
18	Microbial processes linked to soil organic matter in a restored and natural coastal wetland in Barataria Bay, Louisiana	2017	Ecological Engineering	Wood, S.E. and White, J.R. and Armbruster, C.K.	10.1016/j.ecoleng.2017.06.028	FC	SR	Response variables	Partial	same idea, specifics are incomplete
19	Net CO2 and CH4 emissions from restored mangrove wetland: New insights based on a case study in estuary of the Pearl River, China	2022	Science of the Total Environment	Zhao, Xiaosong and Wang, Chunlin and Li, Tingting and Zhang, Chengyi and Fan, Xingwang and Zhang, Qing and Zhang, Qiang and Chen, Xianyan and Zou, Xukai and Shen, Chong and Tang, Yuqi and Qin, Zhangcai	10.1016/j.scitotenv.2021.151619	FC	SR	Study site	Disagreement	onto only province, rater specific site
19	Net CO2 and CH4 emissions from restored mangrove wetland: New insights based on a case study in estuary of the Pearl River, China	2022	Science of the Total Environment	Zhao, Xiaosong and Wang, Chunlin and Li, Tingting and Zhang, Chengyi and Fan, Xingwang and Zhang, Qing and Zhang, Qiang and Chen, Xianyan and Zou, Xukai and Shen, Chong and Tang, Yuqi and Qin, Zhangcai	10.1016/j.scitotenv.2021.151619	FC	SR	Latitude/longitude	Agreement	NA
19	Net CO2 and CH4 emissions from restored mangrove wetland: New insights based on a case study in estuary of the Pearl River, China	2022	Science of the Total Environment	Zhao, Xiaosong and Wang, Chunlin and Li, Tingting and Zhang, Chengyi and Fan, Xingwang and Zhang, Qing and Zhang, Qiang and Chen, Xianyan and Zou, Xukai and Shen, Chong and Tang, Yuqi and Qin, Zhangcai	10.1016/j.scitotenv.2021.151619	FC	SR	Ecosystem type	Partial	onto&rater "estuary", onto also "mangrove"
19	Net CO2 and CH4 emissions from restored mangrove wetland: New insights based on a case study in estuary of the Pearl River, China	2022	Science of the Total Environment	Zhao, Xiaosong and Wang, Chunlin and Li, Tingting and Zhang, Chengyi and Fan, Xingwang and Zhang, Qing and Zhang, Qiang and Chen, Xianyan and Zou, Xukai and Shen, Chong and Tang, Yuqi and Qin, Zhangcai	10.1016/j.scitotenv.2021.151619	FC	SR	Restoration actions	Disagreement	onto "none reported', rater "tidal restoration
19	Net CO2 and CH4 emissions from restored mangrove wetland: New insights based on a case study in estuary of the Pearl River, China	2022	Science of the Total Environment	Zhao, Xiaosong and Wang, Chunlin and Li, Tingting and Zhang, Chengyi and Fan, Xingwang and Zhang, Qing and Zhang, Qiang and Chen, Xianyan and Zou, Xukai and Shen, Chong and Tang, Yuqi and Qin, Zhangcai	10.1016/j.scitotenv.2021.151619	FC	SR	Restoration start date	Partial	rater provided 2, onto 1
19	Net CO2 and CH4 emissions from restored mangrove wetland: New insights based on a case study in estuary of the Pearl River, China	2022	Science of the Total Environment	Zhao, Xiaosong and Wang, Chunlin and Li, Tingting and Zhang, Chengyi and Fan, Xingwang and Zhang, Qing and Zhang, Qiang and Chen, Xianyan and Zou, Xukai and Shen, Chong and Tang, Yuqi and Qin, Zhangcai	10.1016/j.scitotenv.2021.151619	FC	SR	Restoration end date	Agreement	none reported
19	Net CO2 and CH4 emissions from restored mangrove wetland: New insights based on a case study in estuary of the Pearl River, China	2022	Science of the Total Environment	Zhao, Xiaosong and Wang, Chunlin and Li, Tingting and Zhang, Chengyi and Fan, Xingwang and Zhang, Qing and Zhang, Qiang and Chen, Xianyan and Zou, Xukai and Shen, Chong and Tang, Yuqi and Qin, Zhangcai	10.1016/j.scitotenv.2021.151619	FC	SR	Sampling/monitoring methods	Agreement	NA
19	Net CO2 and CH4 emissions from restored mangrove wetland: New insights based on a case study in estuary of the Pearl River, China	2022	Science of the Total Environment	Zhao, Xiaosong and Wang, Chunlin and Li, Tingting and Zhang, Chengyi and Fan, Xingwang and Zhang, Qing and Zhang, Qiang and Chen, Xianyan and Zou, Xukai and Shen, Chong and Tang, Yuqi and Qin, Zhangcai	10.1016/j.scitotenv.2021.151619	FC	SR	Monitoring start date	Partial	agreement on year
19	Net CO2 and CH4 emissions from restored mangrove wetland: New insights based on a case study in estuary of the Pearl River, China	2022	Science of the Total Environment	Zhao, Xiaosong and Wang, Chunlin and Li, Tingting and Zhang, Chengyi and Fan, Xingwang and Zhang, Qing and Zhang, Qiang and Chen, Xianyan and Zou, Xukai and Shen, Chong and Tang, Yuqi and Qin, Zhangcai	10.1016/j.scitotenv.2021.151619	FC	SR	Monitoring end date	Partial	agreement on year
19	Net CO2 and CH4 emissions from restored mangrove wetland: New insights based on a case study in estuary of the Pearl River, China	2022	Science of the Total Environment	Zhao, Xiaosong and Wang, Chunlin and Li, Tingting and Zhang, Chengyi and Fan, Xingwang and Zhang, Qing and Zhang, Qiang and Chen, Xianyan and Zou, Xukai and Shen, Chong and Tang, Yuqi and Qin, Zhangcai	10.1016/j.scitotenv.2021.151619	FC	SR	Focal species	Disagreement	rater 10 entries, onto had 2
19	Net CO2 and CH4 emissions from restored mangrove wetland: New insights based on a case study in estuary of the Pearl River, China	2022	Science of the Total Environment	Zhao, Xiaosong and Wang, Chunlin and Li, Tingting and Zhang, Chengyi and Fan, Xingwang and Zhang, Qing and Zhang, Qiang and Chen, Xianyan and Zou, Xukai and Shen, Chong and Tang, Yuqi and Qin, Zhangcai	10.1016/j.scitotenv.2021.151619	FC	SR	Response variables	Partial	onto and rater both methane
20	Evaluation of the quality of mangrove ecosystems using macrozoobenthos as bioindicators in the Southern Coast of East Java, Indonesia	2022	Biodiversitas	Retnaningdyah, C. and Febriansyah, S.C. and Hakim, L.	10.13057/biodiv/d231247	FC	SR	Study site	Partial	many Study site, onto go general area and 1 specific site, rater had 7 specific sites
20	Evaluation of the quality of mangrove ecosystems using macrozoobenthos as bioindicators in the Southern Coast of East Java, Indonesia	2022	Biodiversitas	Retnaningdyah, C. and Febriansyah, S.C. and Hakim, L.	10.13057/biodiv/d231247	FC	SR	Latitude/longitude	Agreement	none reported
20	Evaluation of the quality of mangrove ecosystems using macrozoobenthos as bioindicators in the Southern Coast of East Java, Indonesia	2022	Biodiversitas	Retnaningdyah, C. and Febriansyah, S.C. and Hakim, L.	10.13057/biodiv/d231247	FC	SR	Ecosystem type	Agreement	NA
20	Evaluation of the quality of mangrove ecosystems using macrozoobenthos as bioindicators in the Southern Coast of East Java, Indonesia	2022	Biodiversitas	Retnaningdyah, C. and Febriansyah, S.C. and Hakim, L.	10.13057/biodiv/d231247	FC	SR	Restoration actions	Disagreement	rater "NA"
20	Evaluation of the quality of mangrove ecosystems using macrozoobenthos as bioindicators in the Southern Coast of East Java, Indonesia	2022	Biodiversitas	Retnaningdyah, C. and Febriansyah, S.C. and Hakim, L.	10.13057/biodiv/d231247	FC	SR	Restoration start date	Partial	onto provided years for all 6 sites, rater just first year
20	Evaluation of the quality of mangrove ecosystems using macrozoobenthos as bioindicators in the Southern Coast of East Java, Indonesia	2022	Biodiversitas	Retnaningdyah, C. and Febriansyah, S.C. and Hakim, L.	10.13057/biodiv/d231247	FC	SR	Restoration end date	Partial	onto provided years for all 6 sites, rater just first year
20	Evaluation of the quality of mangrove ecosystems using macrozoobenthos as bioindicators in the Southern Coast of East Java, Indonesia	2022	Biodiversitas	Retnaningdyah, C. and Febriansyah, S.C. and Hakim, L.	10.13057/biodiv/d231247	FC	SR	Sampling/monitoring methods	Disagreement	onto too vague
20	Evaluation of the quality of mangrove ecosystems using macrozoobenthos as bioindicators in the Southern Coast of East Java, Indonesia	2022	Biodiversitas	Retnaningdyah, C. and Febriansyah, S.C. and Hakim, L.	10.13057/biodiv/d231247	FC	SR	Monitoring start date	Agreement	missed in initial extraction, went back to double check
20	Evaluation of the quality of mangrove ecosystems using macrozoobenthos as bioindicators in the Southern Coast of East Java, Indonesia	2022	Biodiversitas	Retnaningdyah, C. and Febriansyah, S.C. and Hakim, L.	10.13057/biodiv/d231247	FC	SR	Monitoring end date	Agreement	missed in initial extraction, went back to double check
20	Evaluation of the quality of mangrove ecosystems using macrozoobenthos as bioindicators in the Southern Coast of East Java, Indonesia	2022	Biodiversitas	Retnaningdyah, C. and Febriansyah, S.C. and Hakim, L.	10.13057/biodiv/d231247	FC	SR	Focal species	Partial	onto specific species, rater general famiilies as described in text
20	Evaluation of the quality of mangrove ecosystems using macrozoobenthos as bioindicators in the Southern Coast of East Java, Indonesia	2022	Biodiversitas	Retnaningdyah, C. and Febriansyah, S.C. and Hakim, L.	10.13057/biodiv/d231247	FC	SR	Response variables	Partial	onto good with soil parameters, missed inverts and veg parameters
21	To plant or not to plant: When can planting facilitate mangrove restoration?	2022	Frontiers In Environmental Science	van Bijsterveldt, Celine E. J. and Debrot, Adolphe O. and Bouma, Tjeerd J. and Maulana, Moch B. and Pribadi, Rudhi and Schop, Jessica and Tonneijck, Femke H. and van Wesenbeeck, Bregje K.	10.3389/fenvs.2021.690011	AB	FC	Study site	Partial	NA
21	To plant or not to plant: When can planting facilitate mangrove restoration?	2022	Frontiers In Environmental Science	van Bijsterveldt, Celine E. J. and Debrot, Adolphe O. and Bouma, Tjeerd J. and Maulana, Moch B. and Pribadi, Rudhi and Schop, Jessica and Tonneijck, Femke H. and van Wesenbeeck, Bregje K.	10.3389/fenvs.2021.690011	AB	FC	Latitude/longitude	Agreement	NA
21	To plant or not to plant: When can planting facilitate mangrove restoration?	2022	Frontiers In Environmental Science	van Bijsterveldt, Celine E. J. and Debrot, Adolphe O. and Bouma, Tjeerd J. and Maulana, Moch B. and Pribadi, Rudhi and Schop, Jessica and Tonneijck, Femke H. and van Wesenbeeck, Bregje K.	10.3389/fenvs.2021.690011	AB	FC	Ecosystem type	Agreement	manual had ponds and coastal zone but maini ecosystem type would be mangrove
21	To plant or not to plant: When can planting facilitate mangrove restoration?	2022	Frontiers In Environmental Science	van Bijsterveldt, Celine E. J. and Debrot, Adolphe O. and Bouma, Tjeerd J. and Maulana, Moch B. and Pribadi, Rudhi and Schop, Jessica and Tonneijck, Femke H. and van Wesenbeeck, Bregje K.	10.3389/fenvs.2021.690011	AB	FC	Restoration actions	Agreement	NA
21	To plant or not to plant: When can planting facilitate mangrove restoration?	2022	Frontiers In Environmental Science	van Bijsterveldt, Celine E. J. and Debrot, Adolphe O. and Bouma, Tjeerd J. and Maulana, Moch B. and Pribadi, Rudhi and Schop, Jessica and Tonneijck, Femke H. and van Wesenbeeck, Bregje K.	10.3389/fenvs.2021.690011	AB	FC	Restoration start date	Agreement	none reported
21	To plant or not to plant: When can planting facilitate mangrove restoration?	2022	Frontiers In Environmental Science	van Bijsterveldt, Celine E. J. and Debrot, Adolphe O. and Bouma, Tjeerd J. and Maulana, Moch B. and Pribadi, Rudhi and Schop, Jessica and Tonneijck, Femke H. and van Wesenbeeck, Bregje K.	10.3389/fenvs.2021.690011	AB	FC	Restoration end date	Agreement	none reported
21	To plant or not to plant: When can planting facilitate mangrove restoration?	2022	Frontiers In Environmental Science	van Bijsterveldt, Celine E. J. and Debrot, Adolphe O. and Bouma, Tjeerd J. and Maulana, Moch B. and Pribadi, Rudhi and Schop, Jessica and Tonneijck, Femke H. and van Wesenbeeck, Bregje K.	10.3389/fenvs.2021.690011	AB	FC	Sampling/monitoring methods	Partial	NA
21	To plant or not to plant: When can planting facilitate mangrove restoration?	2022	Frontiers In Environmental Science	van Bijsterveldt, Celine E. J. and Debrot, Adolphe O. and Bouma, Tjeerd J. and Maulana, Moch B. and Pribadi, Rudhi and Schop, Jessica and Tonneijck, Femke H. and van Wesenbeeck, Bregje K.	10.3389/fenvs.2021.690011	AB	FC	Monitoring start date	Disagreement	NA
21	To plant or not to plant: When can planting facilitate mangrove restoration?	2022	Frontiers In Environmental Science	van Bijsterveldt, Celine E. J. and Debrot, Adolphe O. and Bouma, Tjeerd J. and Maulana, Moch B. and Pribadi, Rudhi and Schop, Jessica and Tonneijck, Femke H. and van Wesenbeeck, Bregje K.	10.3389/fenvs.2021.690011	AB	FC	Monitoring end date	Partial	No Month
21	To plant or not to plant: When can planting facilitate mangrove restoration?	2022	Frontiers In Environmental Science	van Bijsterveldt, Celine E. J. and Debrot, Adolphe O. and Bouma, Tjeerd J. and Maulana, Moch B. and Pribadi, Rudhi and Schop, Jessica and Tonneijck, Femke H. and van Wesenbeeck, Bregje K.	10.3389/fenvs.2021.690011	AB	FC	Focal species	Partial	some missing species
21	To plant or not to plant: When can planting facilitate mangrove restoration?	2022	Frontiers In Environmental Science	van Bijsterveldt, Celine E. J. and Debrot, Adolphe O. and Bouma, Tjeerd J. and Maulana, Moch B. and Pribadi, Rudhi and Schop, Jessica and Tonneijck, Femke H. and van Wesenbeeck, Bregje K.	10.3389/fenvs.2021.690011	AB	FC	Response variables	Partial	NA
22	Evaluating the effectiveness of Mangrove rehabilitation: A novel approach for sustainable coastal management	2024	Journal of Environmental Management	Charoenlerkthawin, Warit and Bidorn, Komkrit and Burnett, William C. and Sopon, Anek and Otarawanna, Somboon and Bidorn, Butsawan	10.1016/j.jenvman.2024.121673	AB	FC	Study site	Partial	NA
22	Evaluating the effectiveness of Mangrove rehabilitation: A novel approach for sustainable coastal management	2024	Journal of Environmental Management	Charoenlerkthawin, Warit and Bidorn, Komkrit and Burnett, William C. and Sopon, Anek and Otarawanna, Somboon and Bidorn, Butsawan	10.1016/j.jenvman.2024.121673	AB	FC	Latitude/longitude	Agreement	NA
22	Evaluating the effectiveness of Mangrove rehabilitation: A novel approach for sustainable coastal management	2024	Journal of Environmental Management	Charoenlerkthawin, Warit and Bidorn, Komkrit and Burnett, William C. and Sopon, Anek and Otarawanna, Somboon and Bidorn, Butsawan	10.1016/j.jenvman.2024.121673	AB	FC	Ecosystem type	Agreement	NA
22	Evaluating the effectiveness of Mangrove rehabilitation: A novel approach for sustainable coastal management	2024	Journal of Environmental Management	Charoenlerkthawin, Warit and Bidorn, Komkrit and Burnett, William C. and Sopon, Anek and Otarawanna, Somboon and Bidorn, Butsawan	10.1016/j.jenvman.2024.121673	AB	FC	Restoration actions	Agreement	NA
22	Evaluating the effectiveness of Mangrove rehabilitation: A novel approach for sustainable coastal management	2024	Journal of Environmental Management	Charoenlerkthawin, Warit and Bidorn, Komkrit and Burnett, William C. and Sopon, Anek and Otarawanna, Somboon and Bidorn, Butsawan	10.1016/j.jenvman.2024.121673	AB	FC	Restoration start date	Disagreement	NA
22	Evaluating the effectiveness of Mangrove rehabilitation: A novel approach for sustainable coastal management	2024	Journal of Environmental Management	Charoenlerkthawin, Warit and Bidorn, Komkrit and Burnett, William C. and Sopon, Anek and Otarawanna, Somboon and Bidorn, Butsawan	10.1016/j.jenvman.2024.121673	AB	FC	Restoration end date	Disagreement	onto none reported, rater year
22	Evaluating the effectiveness of Mangrove rehabilitation: A novel approach for sustainable coastal management	2024	Journal of Environmental Management	Charoenlerkthawin, Warit and Bidorn, Komkrit and Burnett, William C. and Sopon, Anek and Otarawanna, Somboon and Bidorn, Butsawan	10.1016/j.jenvman.2024.121673	AB	FC	Sampling/monitoring methods	Partial	NA
22	Evaluating the effectiveness of Mangrove rehabilitation: A novel approach for sustainable coastal management	2024	Journal of Environmental Management	Charoenlerkthawin, Warit and Bidorn, Komkrit and Burnett, William C. and Sopon, Anek and Otarawanna, Somboon and Bidorn, Butsawan	10.1016/j.jenvman.2024.121673	AB	FC	Monitoring start date	Disagreement	NA
22	Evaluating the effectiveness of Mangrove rehabilitation: A novel approach for sustainable coastal management	2024	Journal of Environmental Management	Charoenlerkthawin, Warit and Bidorn, Komkrit and Burnett, William C. and Sopon, Anek and Otarawanna, Somboon and Bidorn, Butsawan	10.1016/j.jenvman.2024.121673	AB	FC	Monitoring end date	Disagreement	NA
22	Evaluating the effectiveness of Mangrove rehabilitation: A novel approach for sustainable coastal management	2024	Journal of Environmental Management	Charoenlerkthawin, Warit and Bidorn, Komkrit and Burnett, William C. and Sopon, Anek and Otarawanna, Somboon and Bidorn, Butsawan	10.1016/j.jenvman.2024.121673	AB	FC	Focal species	Disagreement	OntoGPT extracted, rater none reported
22	Evaluating the effectiveness of Mangrove rehabilitation: A novel approach for sustainable coastal management	2024	Journal of Environmental Management	Charoenlerkthawin, Warit and Bidorn, Komkrit and Burnett, William C. and Sopon, Anek and Otarawanna, Somboon and Bidorn, Butsawan	10.1016/j.jenvman.2024.121673	AB	FC	Response variables	Partial	NA
23	Development and implementation of an empirical habitat change model and decision support tool for estuarine ecosystems	2019	Ecological Modelling	Davis, Melanie J. and Woo, Isa and De La Cruz, Susan E. W.	10.1016/j.ecolmodel.2019.108722	AB	FC	Study site	Agreement	NA
23	Development and implementation of an empirical habitat change model and decision support tool for estuarine ecosystems	2019	Ecological Modelling	Davis, Melanie J. and Woo, Isa and De La Cruz, Susan E. W.	10.1016/j.ecolmodel.2019.108722	AB	FC	Latitude/longitude	Agreement	NA
23	Development and implementation of an empirical habitat change model and decision support tool for estuarine ecosystems	2019	Ecological Modelling	Davis, Melanie J. and Woo, Isa and De La Cruz, Susan E. W.	10.1016/j.ecolmodel.2019.108722	AB	FC	Ecosystem type	Agreement	NA
23	Development and implementation of an empirical habitat change model and decision support tool for estuarine ecosystems	2019	Ecological Modelling	Davis, Melanie J. and Woo, Isa and De La Cruz, Susan E. W.	10.1016/j.ecolmodel.2019.108722	AB	FC	Restoration actions	Agreement	NA
23	Development and implementation of an empirical habitat change model and decision support tool for estuarine ecosystems	2019	Ecological Modelling	Davis, Melanie J. and Woo, Isa and De La Cruz, Susan E. W.	10.1016/j.ecolmodel.2019.108722	AB	FC	Restoration end date	Agreement	NA
23	Development and implementation of an empirical habitat change model and decision support tool for estuarine ecosystems	2019	Ecological Modelling	Davis, Melanie J. and Woo, Isa and De La Cruz, Susan E. W.	10.1016/j.ecolmodel.2019.108722	AB	FC	Restoration start date	Agreement	NA
23	Development and implementation of an empirical habitat change model and decision support tool for estuarine ecosystems	2019	Ecological Modelling	Davis, Melanie J. and Woo, Isa and De La Cruz, Susan E. W.	10.1016/j.ecolmodel.2019.108722	AB	FC	Sampling/monitoring methods	Partial	NA
23	Development and implementation of an empirical habitat change model and decision support tool for estuarine ecosystems	2019	Ecological Modelling	Davis, Melanie J. and Woo, Isa and De La Cruz, Susan E. W.	10.1016/j.ecolmodel.2019.108722	AB	FC	Monitoring start date	Agreement	NA
23	Development and implementation of an empirical habitat change model and decision support tool for estuarine ecosystems	2019	Ecological Modelling	Davis, Melanie J. and Woo, Isa and De La Cruz, Susan E. W.	10.1016/j.ecolmodel.2019.108722	AB	FC	Monitoring end date	Disagreement	NA
23	Development and implementation of an empirical habitat change model and decision support tool for estuarine ecosystems	2019	Ecological Modelling	Davis, Melanie J. and Woo, Isa and De La Cruz, Susan E. W.	10.1016/j.ecolmodel.2019.108722	AB	FC	Focal species	Disagreement	OntoGPT extracted
23	Development and implementation of an empirical habitat change model and decision support tool for estuarine ecosystems	2019	Ecological Modelling	Davis, Melanie J. and Woo, Isa and De La Cruz, Susan E. W.	10.1016/j.ecolmodel.2019.108722	AB	FC	Response variables	Partial	NA
24	Changes in water birds habitat suitability following wetland restoration in the Yellow River Delta, China	2012	Clean-Soil Air Water	Hua, Yanyan and Cui, Baoshan and He, Wenjie	10.1002/clen.201200064	AB	FC	Study site	Partial	NA
24	Changes in water birds habitat suitability following wetland restoration in the Yellow River Delta, China	2012	Clean-Soil Air Water	Hua, Yanyan and Cui, Baoshan and He, Wenjie	10.1002/clen.201200064	AB	FC	Latitude/longitude	Agreement	NA
24	Changes in water birds habitat suitability following wetland restoration in the Yellow River Delta, China	2012	Clean-Soil Air Water	Hua, Yanyan and Cui, Baoshan and He, Wenjie	10.1002/clen.201200064	AB	FC	Ecosystem type	Disagreement	NA
24	Changes in water birds habitat suitability following wetland restoration in the Yellow River Delta, China	2012	Clean-Soil Air Water	Hua, Yanyan and Cui, Baoshan and He, Wenjie	10.1002/clen.201200064	AB	FC	Restoration actions	Partial	NA
24	Changes in water birds habitat suitability following wetland restoration in the Yellow River Delta, China	2012	Clean-Soil Air Water	Hua, Yanyan and Cui, Baoshan and He, Wenjie	10.1002/clen.201200064	AB	FC	Restoration start date	Agreement	NA
24	Changes in water birds habitat suitability following wetland restoration in the Yellow River Delta, China	2012	Clean-Soil Air Water	Hua, Yanyan and Cui, Baoshan and He, Wenjie	10.1002/clen.201200064	AB	FC	Restoration end date	Agreement	none reported
24	Changes in water birds habitat suitability following wetland restoration in the Yellow River Delta, China	2012	Clean-Soil Air Water	Hua, Yanyan and Cui, Baoshan and He, Wenjie	10.1002/clen.201200064	AB	FC	Sampling/monitoring methods	Partial	NA
24	Changes in water birds habitat suitability following wetland restoration in the Yellow River Delta, China	2012	Clean-Soil Air Water	Hua, Yanyan and Cui, Baoshan and He, Wenjie	10.1002/clen.201200064	AB	FC	Monitoring start date	Agreement	NA
24	Changes in water birds habitat suitability following wetland restoration in the Yellow River Delta, China	2012	Clean-Soil Air Water	Hua, Yanyan and Cui, Baoshan and He, Wenjie	10.1002/clen.201200064	AB	FC	Monitoring end date	Agreement	NA
24	Changes in water birds habitat suitability following wetland restoration in the Yellow River Delta, China	2012	Clean-Soil Air Water	Hua, Yanyan and Cui, Baoshan and He, Wenjie	10.1002/clen.201200064	AB	FC	Focal species	Partial	different taxonomy levels, but corresponding species/families/order overal
24	Changes in water birds habitat suitability following wetland restoration in the Yellow River Delta, China	2012	Clean-Soil Air Water	Hua, Yanyan and Cui, Baoshan and He, Wenjie	10.1002/clen.201200064	AB	FC	Response variables	Partial	NA
25	Contribution of microtopography and hydroperiod to the natural regeneration of Avicennia germinans in a restored mangrove forest	2017	Ciencias Marinas	Perez-Ceballos, Rosela and Echeverria-Avila, Stephanie and Zaldivar-Jimenez, Arturo and Zaldivar-Jimenez, Tomas and Herrera-Silveira, Jorge	10.7773/cm.v43i1.2683	AB	FC	Study site	Partial	NA
25	Contribution of microtopography and hydroperiod to the natural regeneration of Avicennia germinans in a restored mangrove forest	2017	Ciencias Marinas	Perez-Ceballos, Rosela and Echeverria-Avila, Stephanie and Zaldivar-Jimenez, Arturo and Zaldivar-Jimenez, Tomas and Herrera-Silveira, Jorge	10.7773/cm.v43i1.2683	AB	FC	Latitude/longitude	Disagreement	onto had elevations, rater none reported
25	Contribution of microtopography and hydroperiod to the natural regeneration of Avicennia germinans in a restored mangrove forest	2017	Ciencias Marinas	Perez-Ceballos, Rosela and Echeverria-Avila, Stephanie and Zaldivar-Jimenez, Arturo and Zaldivar-Jimenez, Tomas and Herrera-Silveira, Jorge	10.7773/cm.v43i1.2683	AB	FC	Ecosystem type	Partial	NA
25	Contribution of microtopography and hydroperiod to the natural regeneration of Avicennia germinans in a restored mangrove forest	2017	Ciencias Marinas	Perez-Ceballos, Rosela and Echeverria-Avila, Stephanie and Zaldivar-Jimenez, Arturo and Zaldivar-Jimenez, Tomas and Herrera-Silveira, Jorge	10.7773/cm.v43i1.2683	AB	FC	Restoration actions	Partial	NA
25	Contribution of microtopography and hydroperiod to the natural regeneration of Avicennia germinans in a restored mangrove forest	2017	Ciencias Marinas	Perez-Ceballos, Rosela and Echeverria-Avila, Stephanie and Zaldivar-Jimenez, Arturo and Zaldivar-Jimenez, Tomas and Herrera-Silveira, Jorge	10.7773/cm.v43i1.2683	AB	FC	Restoration start date	Agreement	NA
25	Contribution of microtopography and hydroperiod to the natural regeneration of Avicennia germinans in a restored mangrove forest	2017	Ciencias Marinas	Perez-Ceballos, Rosela and Echeverria-Avila, Stephanie and Zaldivar-Jimenez, Arturo and Zaldivar-Jimenez, Tomas and Herrera-Silveira, Jorge	10.7773/cm.v43i1.2683	AB	FC	Restoration end date	Agreement	NA
25	Contribution of microtopography and hydroperiod to the natural regeneration of Avicennia germinans in a restored mangrove forest	2017	Ciencias Marinas	Perez-Ceballos, Rosela and Echeverria-Avila, Stephanie and Zaldivar-Jimenez, Arturo and Zaldivar-Jimenez, Tomas and Herrera-Silveira, Jorge	10.7773/cm.v43i1.2683	AB	FC	Sampling/monitoring methods	Partial	NA
25	Contribution of microtopography and hydroperiod to the natural regeneration of Avicennia germinans in a restored mangrove forest	2017	Ciencias Marinas	Perez-Ceballos, Rosela and Echeverria-Avila, Stephanie and Zaldivar-Jimenez, Arturo and Zaldivar-Jimenez, Tomas and Herrera-Silveira, Jorge	10.7773/cm.v43i1.2683	AB	FC	Monitoring start date	Agreement	NA
25	Contribution of microtopography and hydroperiod to the natural regeneration of Avicennia germinans in a restored mangrove forest	2017	Ciencias Marinas	Perez-Ceballos, Rosela and Echeverria-Avila, Stephanie and Zaldivar-Jimenez, Arturo and Zaldivar-Jimenez, Tomas and Herrera-Silveira, Jorge	10.7773/cm.v43i1.2683	AB	FC	Monitoring end date	Agreement	NA
25	Contribution of microtopography and hydroperiod to the natural regeneration of Avicennia germinans in a restored mangrove forest	2017	Ciencias Marinas	Perez-Ceballos, Rosela and Echeverria-Avila, Stephanie and Zaldivar-Jimenez, Arturo and Zaldivar-Jimenez, Tomas and Herrera-Silveira, Jorge	10.7773/cm.v43i1.2683	AB	FC	Focal species	Partial	NA
25	Contribution of microtopography and hydroperiod to the natural regeneration of Avicennia germinans in a restored mangrove forest	2017	Ciencias Marinas	Perez-Ceballos, Rosela and Echeverria-Avila, Stephanie and Zaldivar-Jimenez, Arturo and Zaldivar-Jimenez, Tomas and Herrera-Silveira, Jorge	10.7773/cm.v43i1.2683	AB	FC	Response variables	Partial	NA
26	Salinization during salt-marsh restoration after managed realignment	2015	Journal of Coastal Conservation	Veenklaas, Roos M. and Koppenaal, Elske C. and Bakker, Jan P. and Esselink, Peter	10.1007/s11852-015-0390-z	AB	FC	Study site	Partial	NA
26	Salinization during salt-marsh restoration after managed realignment	2015	Journal of Coastal Conservation	Veenklaas, Roos M. and Koppenaal, Elske C. and Bakker, Jan P. and Esselink, Peter	10.1007/s11852-015-0390-z	AB	FC	Latitude/longitude	Agreement	NA
26	Salinization during salt-marsh restoration after managed realignment	2015	Journal of Coastal Conservation	Veenklaas, Roos M. and Koppenaal, Elske C. and Bakker, Jan P. and Esselink, Peter	10.1007/s11852-015-0390-z	AB	FC	Ecosystem type	Agreement	NA
26	Salinization during salt-marsh restoration after managed realignment	2015	Journal of Coastal Conservation	Veenklaas, Roos M. and Koppenaal, Elske C. and Bakker, Jan P. and Esselink, Peter	10.1007/s11852-015-0390-z	AB	FC	Restoration actions	Partial	SR - added, was left blank. Rater "Coastal re-alignment (i.e. de-embankement)", onto had de-embankment, but also grazing
26	Salinization during salt-marsh restoration after managed realignment	2015	Journal of Coastal Conservation	Veenklaas, Roos M. and Koppenaal, Elske C. and Bakker, Jan P. and Esselink, Peter	10.1007/s11852-015-0390-z	AB	FC	Restoration start date	Partial	NA
26	Salinization during salt-marsh restoration after managed realignment	2015	Journal of Coastal Conservation	Veenklaas, Roos M. and Koppenaal, Elske C. and Bakker, Jan P. and Esselink, Peter	10.1007/s11852-015-0390-z	AB	FC	Restoration end date	Partial	NA
26	Salinization during salt-marsh restoration after managed realignment	2015	Journal of Coastal Conservation	Veenklaas, Roos M. and Koppenaal, Elske C. and Bakker, Jan P. and Esselink, Peter	10.1007/s11852-015-0390-z	AB	FC	Sampling/monitoring methods	Partial	NA
26	Salinization during salt-marsh restoration after managed realignment	2015	Journal of Coastal Conservation	Veenklaas, Roos M. and Koppenaal, Elske C. and Bakker, Jan P. and Esselink, Peter	10.1007/s11852-015-0390-z	AB	FC	Monitoring start date	Partial	Got September 2000
26	Salinization during salt-marsh restoration after managed realignment	2015	Journal of Coastal Conservation	Veenklaas, Roos M. and Koppenaal, Elske C. and Bakker, Jan P. and Esselink, Peter	10.1007/s11852-015-0390-z	AB	FC	Monitoring end date	Disagreement	NA
26	Salinization during salt-marsh restoration after managed realignment	2015	Journal of Coastal Conservation	Veenklaas, Roos M. and Koppenaal, Elske C. and Bakker, Jan P. and Esselink, Peter	10.1007/s11852-015-0390-z	AB	FC	Focal species	Agreement	NA
26	Salinization during salt-marsh restoration after managed realignment	2015	Journal of Coastal Conservation	Veenklaas, Roos M. and Koppenaal, Elske C. and Bakker, Jan P. and Esselink, Peter	10.1007/s11852-015-0390-z	AB	FC	Response variables	Partial	NA
27	Effectiveness of microtopographic structure in species recovery in degraded salt marshes	2018	Marine Pollution Bulletin	Wang, Qing and Cui, Baoshan and Luo, Meng	10.1016/j.marpolbul.2018.05.037	AB	FC	Study site	Agreement	NA
27	Effectiveness of microtopographic structure in species recovery in degraded salt marshes	2018	Marine Pollution Bulletin	Wang, Qing and Cui, Baoshan and Luo, Meng	10.1016/j.marpolbul.2018.05.037	AB	FC	Latitude/longitude	Agreement	NA
27	Effectiveness of microtopographic structure in species recovery in degraded salt marshes	2018	Marine Pollution Bulletin	Wang, Qing and Cui, Baoshan and Luo, Meng	10.1016/j.marpolbul.2018.05.037	AB	FC	Ecosystem type	Agreement	NA
27	Effectiveness of microtopographic structure in species recovery in degraded salt marshes	2018	Marine Pollution Bulletin	Wang, Qing and Cui, Baoshan and Luo, Meng	10.1016/j.marpolbul.2018.05.037	AB	FC	Restoration actions	Partial	NA
27	Effectiveness of microtopographic structure in species recovery in degraded salt marshes	2018	Marine Pollution Bulletin	Wang, Qing and Cui, Baoshan and Luo, Meng	10.1016/j.marpolbul.2018.05.037	AB	FC	Restoration start date	Disagreement	OntoGPT extracted, Missing Month
27	Effectiveness of microtopographic structure in species recovery in degraded salt marshes	2018	Marine Pollution Bulletin	Wang, Qing and Cui, Baoshan and Luo, Meng	10.1016/j.marpolbul.2018.05.037	AB	FC	Restoration end date	Disagreement	OntoGPT extracted, Missing Month
27	Effectiveness of microtopographic structure in species recovery in degraded salt marshes	2018	Marine Pollution Bulletin	Wang, Qing and Cui, Baoshan and Luo, Meng	10.1016/j.marpolbul.2018.05.037	AB	FC	Sampling/monitoring methods	Partial	NA
27	Effectiveness of microtopographic structure in species recovery in degraded salt marshes	2018	Marine Pollution Bulletin	Wang, Qing and Cui, Baoshan and Luo, Meng	10.1016/j.marpolbul.2018.05.037	AB	FC	Monitoring start date	Partial	Missing Month
27	Effectiveness of microtopographic structure in species recovery in degraded salt marshes	2018	Marine Pollution Bulletin	Wang, Qing and Cui, Baoshan and Luo, Meng	10.1016/j.marpolbul.2018.05.037	AB	FC	Monitoring end date	Partial	Missing Month
27	Effectiveness of microtopographic structure in species recovery in degraded salt marshes	2018	Marine Pollution Bulletin	Wang, Qing and Cui, Baoshan and Luo, Meng	10.1016/j.marpolbul.2018.05.037	AB	FC	Focal species	Disagreement	NA
27	Effectiveness of microtopographic structure in species recovery in degraded salt marshes	2018	Marine Pollution Bulletin	Wang, Qing and Cui, Baoshan and Luo, Meng	10.1016/j.marpolbul.2018.05.037	AB	FC	Response variables	Partial	NA
28	Effects of freshwater inputs on soil quality in the Yellow River Delta, China	2019	Ecological Indicators	Zhao, Qingqing and Bai, Junhong and Gao, Yongchao and Zhao, Haixiao and Huang, Yujie and Zhang, Wen and Wang, Jianing and Chen, Guanhong	10.1016/j.ecolind.2018.11.041	AB	FC	Study site	Agreement	NA
28	Effects of freshwater inputs on soil quality in the Yellow River Delta, China	2019	Ecological Indicators	Zhao, Qingqing and Bai, Junhong and Gao, Yongchao and Zhao, Haixiao and Huang, Yujie and Zhang, Wen and Wang, Jianing and Chen, Guanhong	10.1016/j.ecolind.2018.11.041	AB	FC	Latitude/longitude	Agreement	NA
28	Effects of freshwater inputs on soil quality in the Yellow River Delta, China	2019	Ecological Indicators	Zhao, Qingqing and Bai, Junhong and Gao, Yongchao and Zhao, Haixiao and Huang, Yujie and Zhang, Wen and Wang, Jianing and Chen, Guanhong	10.1016/j.ecolind.2018.11.041	AB	FC	Ecosystem type	Agreement	NA
28	Effects of freshwater inputs on soil quality in the Yellow River Delta, China	2019	Ecological Indicators	Zhao, Qingqing and Bai, Junhong and Gao, Yongchao and Zhao, Haixiao and Huang, Yujie and Zhang, Wen and Wang, Jianing and Chen, Guanhong	10.1016/j.ecolind.2018.11.041	AB	FC	Restoration actions	Partial	NA
28	Effects of freshwater inputs on soil quality in the Yellow River Delta, China	2019	Ecological Indicators	Zhao, Qingqing and Bai, Junhong and Gao, Yongchao and Zhao, Haixiao and Huang, Yujie and Zhang, Wen and Wang, Jianing and Chen, Guanhong	10.1016/j.ecolind.2018.11.041	AB	FC	Restoration start date	Agreement	NA
28	Effects of freshwater inputs on soil quality in the Yellow River Delta, China	2019	Ecological Indicators	Zhao, Qingqing and Bai, Junhong and Gao, Yongchao and Zhao, Haixiao and Huang, Yujie and Zhang, Wen and Wang, Jianing and Chen, Guanhong	10.1016/j.ecolind.2018.11.041	AB	FC	Restoration end date	Agreement	NA
28	Effects of freshwater inputs on soil quality in the Yellow River Delta, China	2019	Ecological Indicators	Zhao, Qingqing and Bai, Junhong and Gao, Yongchao and Zhao, Haixiao and Huang, Yujie and Zhang, Wen and Wang, Jianing and Chen, Guanhong	10.1016/j.ecolind.2018.11.041	AB	FC	Sampling/monitoring methods	Partial	NA
28	Effects of freshwater inputs on soil quality in the Yellow River Delta, China	2019	Ecological Indicators	Zhao, Qingqing and Bai, Junhong and Gao, Yongchao and Zhao, Haixiao and Huang, Yujie and Zhang, Wen and Wang, Jianing and Chen, Guanhong	10.1016/j.ecolind.2018.11.041	AB	FC	Monitoring start date	Partial	OntoGPT Extracted Month
28	Effects of freshwater inputs on soil quality in the Yellow River Delta, China	2019	Ecological Indicators	Zhao, Qingqing and Bai, Junhong and Gao, Yongchao and Zhao, Haixiao and Huang, Yujie and Zhang, Wen and Wang, Jianing and Chen, Guanhong	10.1016/j.ecolind.2018.11.041	AB	FC	Monitoring end date	Partial	OntoGPT Extracted Month
28	Effects of freshwater inputs on soil quality in the Yellow River Delta, China	2019	Ecological Indicators	Zhao, Qingqing and Bai, Junhong and Gao, Yongchao and Zhao, Haixiao and Huang, Yujie and Zhang, Wen and Wang, Jianing and Chen, Guanhong	10.1016/j.ecolind.2018.11.041	AB	FC	Focal species	Disagreement	OntoGPT Extracted
28	Effects of freshwater inputs on soil quality in the Yellow River Delta, China	2019	Ecological Indicators	Zhao, Qingqing and Bai, Junhong and Gao, Yongchao and Zhao, Haixiao and Huang, Yujie and Zhang, Wen and Wang, Jianing and Chen, Guanhong	10.1016/j.ecolind.2018.11.041	AB	FC	Response variables	Partial	NA
29	Use of exotic plants to control Spartina alterniflora invasion and promote mangrove restoration	2015	Scientific Reports	Zhou, Ting and Liu, Shuchao and Feng, Zhili and Liu, Gang and Gan, Qian and Peng, Shaolin	10.1038/srep12980	AB	FC	Study site	Partial	NA
29	Use of exotic plants to control Spartina alterniflora invasion and promote mangrove restoration	2015	Scientific Reports	Zhou, Ting and Liu, Shuchao and Feng, Zhili and Liu, Gang and Gan, Qian and Peng, Shaolin	10.1038/srep12980	AB	FC	Latitude/longitude	Agreement	NA
29	Use of exotic plants to control Spartina alterniflora invasion and promote mangrove restoration	2015	Scientific Reports	Zhou, Ting and Liu, Shuchao and Feng, Zhili and Liu, Gang and Gan, Qian and Peng, Shaolin	10.1038/srep12980	AB	FC	Ecosystem type	Disagreement	NA
29	Use of exotic plants to control Spartina alterniflora invasion and promote mangrove restoration	2015	Scientific Reports	Zhou, Ting and Liu, Shuchao and Feng, Zhili and Liu, Gang and Gan, Qian and Peng, Shaolin	10.1038/srep12980	AB	FC	Restoration actions	Partial	NA
29	Use of exotic plants to control Spartina alterniflora invasion and promote mangrove restoration	2015	Scientific Reports	Zhou, Ting and Liu, Shuchao and Feng, Zhili and Liu, Gang and Gan, Qian and Peng, Shaolin	10.1038/srep12980	AB	FC	Restoration start date	Agreement	NA
29	Use of exotic plants to control Spartina alterniflora invasion and promote mangrove restoration	2015	Scientific Reports	Zhou, Ting and Liu, Shuchao and Feng, Zhili and Liu, Gang and Gan, Qian and Peng, Shaolin	10.1038/srep12980	AB	FC	Restoration end date	Disagreement	NA
29	Use of exotic plants to control Spartina alterniflora invasion and promote mangrove restoration	2015	Scientific Reports	Zhou, Ting and Liu, Shuchao and Feng, Zhili and Liu, Gang and Gan, Qian and Peng, Shaolin	10.1038/srep12980	AB	FC	Sampling/monitoring methods	Partial	NA
29	Use of exotic plants to control Spartina alterniflora invasion and promote mangrove restoration	2015	Scientific Reports	Zhou, Ting and Liu, Shuchao and Feng, Zhili and Liu, Gang and Gan, Qian and Peng, Shaolin	10.1038/srep12980	AB	FC	Monitoring start date	Agreement	NA
29	Use of exotic plants to control Spartina alterniflora invasion and promote mangrove restoration	2015	Scientific Reports	Zhou, Ting and Liu, Shuchao and Feng, Zhili and Liu, Gang and Gan, Qian and Peng, Shaolin	10.1038/srep12980	AB	FC	Monitoring end date	Agreement	NA
29	Use of exotic plants to control Spartina alterniflora invasion and promote mangrove restoration	2015	Scientific Reports	Zhou, Ting and Liu, Shuchao and Feng, Zhili and Liu, Gang and Gan, Qian and Peng, Shaolin	10.1038/srep12980	AB	FC	Focal species	Partial	NA
29	Use of exotic plants to control Spartina alterniflora invasion and promote mangrove restoration	2015	Scientific Reports	Zhou, Ting and Liu, Shuchao and Feng, Zhili and Liu, Gang and Gan, Qian and Peng, Shaolin	10.1038/srep12980	AB	FC	Response variables	Partial	NA
30	Conversion of abandoned paddy fields to productive land through mangrove restoration in Myanmar’s Ayeyarwady Delta	2020	Paddy and Water Environment	Aye, Win Maung and Takeda, Shinya	10.1007/s10333-020-00791-x	SR	RH	Study site	Disagreement	NA
30	Conversion of abandoned paddy fields to productive land through mangrove restoration in Myanmar’s Ayeyarwady Delta	2020	Paddy and Water Environment	Aye, Win Maung and Takeda, Shinya	10.1007/s10333-020-00791-x	SR	RH	Latitude/longitude	Agreement	NA
30	Conversion of abandoned paddy fields to productive land through mangrove restoration in Myanmar’s Ayeyarwady Delta	2020	Paddy and Water Environment	Aye, Win Maung and Takeda, Shinya	10.1007/s10333-020-00791-x	SR	RH	Ecosystem type	Agreement	NA
30	Conversion of abandoned paddy fields to productive land through mangrove restoration in Myanmar’s Ayeyarwady Delta	2020	Paddy and Water Environment	Aye, Win Maung and Takeda, Shinya	10.1007/s10333-020-00791-x	SR	RH	Restoration actions	Partial	NA
30	Conversion of abandoned paddy fields to productive land through mangrove restoration in Myanmar’s Ayeyarwady Delta	2020	Paddy and Water Environment	Aye, Win Maung and Takeda, Shinya	10.1007/s10333-020-00791-x	SR	RH	Restoration start date	Partial	NA
30	Conversion of abandoned paddy fields to productive land through mangrove restoration in Myanmar’s Ayeyarwady Delta	2020	Paddy and Water Environment	Aye, Win Maung and Takeda, Shinya	10.1007/s10333-020-00791-x	SR	RH	Restoration end date	Disagreement	NA
30	Conversion of abandoned paddy fields to productive land through mangrove restoration in Myanmar’s Ayeyarwady Delta	2020	Paddy and Water Environment	Aye, Win Maung and Takeda, Shinya	10.1007/s10333-020-00791-x	SR	RH	Sampling/monitoring methods	Agreement	NA
30	Conversion of abandoned paddy fields to productive land through mangrove restoration in Myanmar’s Ayeyarwady Delta	2020	Paddy and Water Environment	Aye, Win Maung and Takeda, Shinya	10.1007/s10333-020-00791-x	SR	RH	Monitoring start date	Agreement	NA
30	Conversion of abandoned paddy fields to productive land through mangrove restoration in Myanmar’s Ayeyarwady Delta	2020	Paddy and Water Environment	Aye, Win Maung and Takeda, Shinya	10.1007/s10333-020-00791-x	SR	RH	Monitoring end date	Agreement	NA
30	Conversion of abandoned paddy fields to productive land through mangrove restoration in Myanmar’s Ayeyarwady Delta	2020	Paddy and Water Environment	Aye, Win Maung and Takeda, Shinya	10.1007/s10333-020-00791-x	SR	RH	Focal species	Partial	NA
30	Conversion of abandoned paddy fields to productive land through mangrove restoration in Myanmar’s Ayeyarwady Delta	2020	Paddy and Water Environment	Aye, Win Maung and Takeda, Shinya	10.1007/s10333-020-00791-x	SR	RH	Response variables	Partial	NA
31	Restoration and recovery of hurricane-damaged mangroves using the knickpoint retreat effect and tides as dredging tools	2013	Journal of Environmental Management	Bashan, Yoav and Moreno, Manuel and Salazar, Bernardo G. and Alvarez, Leonardo	10.1016/j.jenvman.2012.11.045	SR	RH	Study site	Partial	NA
31	Restoration and recovery of hurricane-damaged mangroves using the knickpoint retreat effect and tides as dredging tools	2013	Journal of Environmental Management	Bashan, Yoav and Moreno, Manuel and Salazar, Bernardo G. and Alvarez, Leonardo	10.1016/j.jenvman.2012.11.045	SR	RH	Latitude/longitude	Agreement	NA
31	Restoration and recovery of hurricane-damaged mangroves using the knickpoint retreat effect and tides as dredging tools	2013	Journal of Environmental Management	Bashan, Yoav and Moreno, Manuel and Salazar, Bernardo G. and Alvarez, Leonardo	10.1016/j.jenvman.2012.11.045	SR	RH	Ecosystem type	Partial	NA
31	Restoration and recovery of hurricane-damaged mangroves using the knickpoint retreat effect and tides as dredging tools	2013	Journal of Environmental Management	Bashan, Yoav and Moreno, Manuel and Salazar, Bernardo G. and Alvarez, Leonardo	10.1016/j.jenvman.2012.11.045	SR	RH	Restoration actions	Agreement	NA
31	Restoration and recovery of hurricane-damaged mangroves using the knickpoint retreat effect and tides as dredging tools	2013	Journal of Environmental Management	Bashan, Yoav and Moreno, Manuel and Salazar, Bernardo G. and Alvarez, Leonardo	10.1016/j.jenvman.2012.11.045	SR	RH	Restoration start date	Agreement	NA
31	Restoration and recovery of hurricane-damaged mangroves using the knickpoint retreat effect and tides as dredging tools	2013	Journal of Environmental Management	Bashan, Yoav and Moreno, Manuel and Salazar, Bernardo G. and Alvarez, Leonardo	10.1016/j.jenvman.2012.11.045	SR	RH	Restoration end date	Agreement	NA
31	Restoration and recovery of hurricane-damaged mangroves using the knickpoint retreat effect and tides as dredging tools	2013	Journal of Environmental Management	Bashan, Yoav and Moreno, Manuel and Salazar, Bernardo G. and Alvarez, Leonardo	10.1016/j.jenvman.2012.11.045	SR	RH	Sampling/monitoring methods	Partial	NA
31	Restoration and recovery of hurricane-damaged mangroves using the knickpoint retreat effect and tides as dredging tools	2013	Journal of Environmental Management	Bashan, Yoav and Moreno, Manuel and Salazar, Bernardo G. and Alvarez, Leonardo	10.1016/j.jenvman.2012.11.045	SR	RH	Monitoring start date	Disagreement	NA
31	Restoration and recovery of hurricane-damaged mangroves using the knickpoint retreat effect and tides as dredging tools	2013	Journal of Environmental Management	Bashan, Yoav and Moreno, Manuel and Salazar, Bernardo G. and Alvarez, Leonardo	10.1016/j.jenvman.2012.11.045	SR	RH	Monitoring end date	Disagreement	NA
31	Restoration and recovery of hurricane-damaged mangroves using the knickpoint retreat effect and tides as dredging tools	2013	Journal of Environmental Management	Bashan, Yoav and Moreno, Manuel and Salazar, Bernardo G. and Alvarez, Leonardo	10.1016/j.jenvman.2012.11.045	SR	RH	Focal species	Partial	NA
31	Restoration and recovery of hurricane-damaged mangroves using the knickpoint retreat effect and tides as dredging tools	2013	Journal of Environmental Management	Bashan, Yoav and Moreno, Manuel and Salazar, Bernardo G. and Alvarez, Leonardo	10.1016/j.jenvman.2012.11.045	SR	RH	Response variables	Partial	NA
32	Effectiveness of community-based mangrove management for biodiversity conservation: A case study from Central Java, Indonesia	2022	Trees Forests and People	Damastuti, Ekaningrum and de Groot, Rudolf and Debrot, Adolphe O. and Silvius, Marcel J.	10.1016/j.tfp.2022.100202	SR	RH	Study site	Disagreement	NA
32	Effectiveness of community-based mangrove management for biodiversity conservation: A case study from Central Java, Indonesia	2022	Trees Forests and People	Damastuti, Ekaningrum and de Groot, Rudolf and Debrot, Adolphe O. and Silvius, Marcel J.	10.1016/j.tfp.2022.100202	SR	RH	Latitude/longitude	Agreement	NA
32	Effectiveness of community-based mangrove management for biodiversity conservation: A case study from Central Java, Indonesia	2022	Trees Forests and People	Damastuti, Ekaningrum and de Groot, Rudolf and Debrot, Adolphe O. and Silvius, Marcel J.	10.1016/j.tfp.2022.100202	SR	RH	Ecosystem type	Agreement	NA
32	Effectiveness of community-based mangrove management for biodiversity conservation: A case study from Central Java, Indonesia	2022	Trees Forests and People	Damastuti, Ekaningrum and de Groot, Rudolf and Debrot, Adolphe O. and Silvius, Marcel J.	10.1016/j.tfp.2022.100202	SR	RH	Restoration actions	Agreement	NA
32	Effectiveness of community-based mangrove management for biodiversity conservation: A case study from Central Java, Indonesia	2022	Trees Forests and People	Damastuti, Ekaningrum and de Groot, Rudolf and Debrot, Adolphe O. and Silvius, Marcel J.	10.1016/j.tfp.2022.100202	SR	RH	Restoration start date	Disagreement	NA
32	Effectiveness of community-based mangrove management for biodiversity conservation: A case study from Central Java, Indonesia	2022	Trees Forests and People	Damastuti, Ekaningrum and de Groot, Rudolf and Debrot, Adolphe O. and Silvius, Marcel J.	10.1016/j.tfp.2022.100202	SR	RH	Restoration end date	Disagreement	NA
32	Effectiveness of community-based mangrove management for biodiversity conservation: A case study from Central Java, Indonesia	2022	Trees Forests and People	Damastuti, Ekaningrum and de Groot, Rudolf and Debrot, Adolphe O. and Silvius, Marcel J.	10.1016/j.tfp.2022.100202	SR	RH	Sampling/monitoring methods	Partial	NA
32	Effectiveness of community-based mangrove management for biodiversity conservation: A case study from Central Java, Indonesia	2022	Trees Forests and People	Damastuti, Ekaningrum and de Groot, Rudolf and Debrot, Adolphe O. and Silvius, Marcel J.	10.1016/j.tfp.2022.100202	SR	RH	Monitoring start date	Agreement	NA
32	Effectiveness of community-based mangrove management for biodiversity conservation: A case study from Central Java, Indonesia	2022	Trees Forests and People	Damastuti, Ekaningrum and de Groot, Rudolf and Debrot, Adolphe O. and Silvius, Marcel J.	10.1016/j.tfp.2022.100202	SR	RH	Monitoring end date	Agreement	NA
32	Effectiveness of community-based mangrove management for biodiversity conservation: A case study from Central Java, Indonesia	2022	Trees Forests and People	Damastuti, Ekaningrum and de Groot, Rudolf and Debrot, Adolphe O. and Silvius, Marcel J.	10.1016/j.tfp.2022.100202	SR	RH	Focal species	Partial	NA
32	Effectiveness of community-based mangrove management for biodiversity conservation: A case study from Central Java, Indonesia	2022	Trees Forests and People	Damastuti, Ekaningrum and de Groot, Rudolf and Debrot, Adolphe O. and Silvius, Marcel J.	10.1016/j.tfp.2022.100202	SR	RH	Response variables	Partial	NA
33	Experimental restoration of a salt marsh with some comments on ecological restoration of coastal vegetated ecosystems in Korea	2011	Ocean Science Journal	Koo, Bon Joo and Je,, Jong-Geel and Woo, Han Jun	10.1007/s12601-011-0004-0	SR	RH	Study site	Agreement	NA
33	Experimental restoration of a salt marsh with some comments on ecological restoration of coastal vegetated ecosystems in Korea	2011	Ocean Science Journal	Koo, Bon Joo and Je,, Jong-Geel and Woo, Han Jun	10.1007/s12601-011-0004-0	SR	RH	Latitude/longitude	Agreement	NA
33	Experimental restoration of a salt marsh with some comments on ecological restoration of coastal vegetated ecosystems in Korea	2011	Ocean Science Journal	Koo, Bon Joo and Je,, Jong-Geel and Woo, Han Jun	10.1007/s12601-011-0004-0	SR	RH	Ecosystem type	Agreement	NA
33	Experimental restoration of a salt marsh with some comments on ecological restoration of coastal vegetated ecosystems in Korea	2011	Ocean Science Journal	Koo, Bon Joo and Je,, Jong-Geel and Woo, Han Jun	10.1007/s12601-011-0004-0	SR	RH	Restoration actions	Disagreement	NA
33	Experimental restoration of a salt marsh with some comments on ecological restoration of coastal vegetated ecosystems in Korea	2011	Ocean Science Journal	Koo, Bon Joo and Je,, Jong-Geel and Woo, Han Jun	10.1007/s12601-011-0004-0	SR	RH	Restoration start date	Partial	NA
33	Experimental restoration of a salt marsh with some comments on ecological restoration of coastal vegetated ecosystems in Korea	2011	Ocean Science Journal	Koo, Bon Joo and Je,, Jong-Geel and Woo, Han Jun	10.1007/s12601-011-0004-0	SR	RH	Restoration end date	Partial	NA
33	Experimental restoration of a salt marsh with some comments on ecological restoration of coastal vegetated ecosystems in Korea	2011	Ocean Science Journal	Koo, Bon Joo and Je,, Jong-Geel and Woo, Han Jun	10.1007/s12601-011-0004-0	SR	RH	Sampling/monitoring methods	Disagreement	NA
33	Experimental restoration of a salt marsh with some comments on ecological restoration of coastal vegetated ecosystems in Korea	2011	Ocean Science Journal	Koo, Bon Joo and Je,, Jong-Geel and Woo, Han Jun	10.1007/s12601-011-0004-0	SR	RH	Monitoring start date	Partial	NA
33	Experimental restoration of a salt marsh with some comments on ecological restoration of coastal vegetated ecosystems in Korea	2011	Ocean Science Journal	Koo, Bon Joo and Je,, Jong-Geel and Woo, Han Jun	10.1007/s12601-011-0004-0	SR	RH	Monitoring end date	Partial	NA
33	Experimental restoration of a salt marsh with some comments on ecological restoration of coastal vegetated ecosystems in Korea	2011	Ocean Science Journal	Koo, Bon Joo and Je,, Jong-Geel and Woo, Han Jun	10.1007/s12601-011-0004-0	SR	RH	Focal species	Partial	NA
33	Experimental restoration of a salt marsh with some comments on ecological restoration of coastal vegetated ecosystems in Korea	2011	Ocean Science Journal	Koo, Bon Joo and Je,, Jong-Geel and Woo, Han Jun	10.1007/s12601-011-0004-0	SR	RH	Response variables	Partial	NA
34	Microbial community response to a passive salt marsh restoration	2020	Estuaries and Coasts	Lynum, Christopher A. and Bulseco, Ashley N. and Dunphy, Courtney M. and Osborne, Sean M. and Vineis, Joseph H. and Bowen, Jennifer L.	10.1007/s12237-020-00719-y	SR	RH	Study site	Disagreement	NA
34	Microbial community response to a passive salt marsh restoration	2020	Estuaries and Coasts	Lynum, Christopher A. and Bulseco, Ashley N. and Dunphy, Courtney M. and Osborne, Sean M. and Vineis, Joseph H. and Bowen, Jennifer L.	10.1007/s12237-020-00719-y	SR	RH	Latitude/longitude	Agreement	NA
34	Microbial community response to a passive salt marsh restoration	2020	Estuaries and Coasts	Lynum, Christopher A. and Bulseco, Ashley N. and Dunphy, Courtney M. and Osborne, Sean M. and Vineis, Joseph H. and Bowen, Jennifer L.	10.1007/s12237-020-00719-y	SR	RH	Ecosystem type	Agreement	NA
34	Microbial community response to a passive salt marsh restoration	2020	Estuaries and Coasts	Lynum, Christopher A. and Bulseco, Ashley N. and Dunphy, Courtney M. and Osborne, Sean M. and Vineis, Joseph H. and Bowen, Jennifer L.	10.1007/s12237-020-00719-y	SR	RH	Restoration actions	Disagreement	NA
34	Microbial community response to a passive salt marsh restoration	2020	Estuaries and Coasts	Lynum, Christopher A. and Bulseco, Ashley N. and Dunphy, Courtney M. and Osborne, Sean M. and Vineis, Joseph H. and Bowen, Jennifer L.	10.1007/s12237-020-00719-y	SR	RH	Restoration start date	Agreement	NA
34	Microbial community response to a passive salt marsh restoration	2020	Estuaries and Coasts	Lynum, Christopher A. and Bulseco, Ashley N. and Dunphy, Courtney M. and Osborne, Sean M. and Vineis, Joseph H. and Bowen, Jennifer L.	10.1007/s12237-020-00719-y	SR	RH	Restoration end date	Agreement	NA
34	Microbial community response to a passive salt marsh restoration	2020	Estuaries and Coasts	Lynum, Christopher A. and Bulseco, Ashley N. and Dunphy, Courtney M. and Osborne, Sean M. and Vineis, Joseph H. and Bowen, Jennifer L.	10.1007/s12237-020-00719-y	SR	RH	Sampling/monitoring methods	Partial	NA
34	Microbial community response to a passive salt marsh restoration	2020	Estuaries and Coasts	Lynum, Christopher A. and Bulseco, Ashley N. and Dunphy, Courtney M. and Osborne, Sean M. and Vineis, Joseph H. and Bowen, Jennifer L.	10.1007/s12237-020-00719-y	SR	RH	Monitoring start date	Agreement	NA
34	Microbial community response to a passive salt marsh restoration	2020	Estuaries and Coasts	Lynum, Christopher A. and Bulseco, Ashley N. and Dunphy, Courtney M. and Osborne, Sean M. and Vineis, Joseph H. and Bowen, Jennifer L.	10.1007/s12237-020-00719-y	SR	RH	Monitoring end date	Agreement	NA
34	Microbial community response to a passive salt marsh restoration	2020	Estuaries and Coasts	Lynum, Christopher A. and Bulseco, Ashley N. and Dunphy, Courtney M. and Osborne, Sean M. and Vineis, Joseph H. and Bowen, Jennifer L.	10.1007/s12237-020-00719-y	SR	RH	Focal species	Partial	NA
34	Microbial community response to a passive salt marsh restoration	2020	Estuaries and Coasts	Lynum, Christopher A. and Bulseco, Ashley N. and Dunphy, Courtney M. and Osborne, Sean M. and Vineis, Joseph H. and Bowen, Jennifer L.	10.1007/s12237-020-00719-y	SR	RH	Response variables	Agreement	NA
35	Early growth adaptability of four mangrove species under the canopy of an introduced mangrove plantation: Implications for restoration	2016	Forest Ecology and Management	Peng, Yisheng and Diao, Junming and Zheng, Mingxuan and Guan, Dongsheng and Zhang, Renduo and Chen, Guizhu and Lee, Shing Yip	10.1016/j.foreco.2016.04.044	SR	RH	Study site	Partial	NA
35	Early growth adaptability of four mangrove species under the canopy of an introduced mangrove plantation: Implications for restoration	2016	Forest Ecology and Management	Peng, Yisheng and Diao, Junming and Zheng, Mingxuan and Guan, Dongsheng and Zhang, Renduo and Chen, Guizhu and Lee, Shing Yip	10.1016/j.foreco.2016.04.044	SR	RH	Latitude/longitude	Disagreement	NA
35	Early growth adaptability of four mangrove species under the canopy of an introduced mangrove plantation: Implications for restoration	2016	Forest Ecology and Management	Peng, Yisheng and Diao, Junming and Zheng, Mingxuan and Guan, Dongsheng and Zhang, Renduo and Chen, Guizhu and Lee, Shing Yip	10.1016/j.foreco.2016.04.044	SR	RH	Ecosystem type	Agreement	NA
35	Early growth adaptability of four mangrove species under the canopy of an introduced mangrove plantation: Implications for restoration	2016	Forest Ecology and Management	Peng, Yisheng and Diao, Junming and Zheng, Mingxuan and Guan, Dongsheng and Zhang, Renduo and Chen, Guizhu and Lee, Shing Yip	10.1016/j.foreco.2016.04.044	SR	RH	Restoration actions	Agreement	NA
35	Early growth adaptability of four mangrove species under the canopy of an introduced mangrove plantation: Implications for restoration	2016	Forest Ecology and Management	Peng, Yisheng and Diao, Junming and Zheng, Mingxuan and Guan, Dongsheng and Zhang, Renduo and Chen, Guizhu and Lee, Shing Yip	10.1016/j.foreco.2016.04.044	SR	RH	Restoration start date	Disagreement	NA
35	Early growth adaptability of four mangrove species under the canopy of an introduced mangrove plantation: Implications for restoration	2016	Forest Ecology and Management	Peng, Yisheng and Diao, Junming and Zheng, Mingxuan and Guan, Dongsheng and Zhang, Renduo and Chen, Guizhu and Lee, Shing Yip	10.1016/j.foreco.2016.04.044	SR	RH	Restoration end date	Disagreement	NA
35	Early growth adaptability of four mangrove species under the canopy of an introduced mangrove plantation: Implications for restoration	2016	Forest Ecology and Management	Peng, Yisheng and Diao, Junming and Zheng, Mingxuan and Guan, Dongsheng and Zhang, Renduo and Chen, Guizhu and Lee, Shing Yip	10.1016/j.foreco.2016.04.044	SR	RH	Sampling/monitoring methods	Partial	NA
35	Early growth adaptability of four mangrove species under the canopy of an introduced mangrove plantation: Implications for restoration	2016	Forest Ecology and Management	Peng, Yisheng and Diao, Junming and Zheng, Mingxuan and Guan, Dongsheng and Zhang, Renduo and Chen, Guizhu and Lee, Shing Yip	10.1016/j.foreco.2016.04.044	SR	RH	Monitoring start date	Agreement	NA
35	Early growth adaptability of four mangrove species under the canopy of an introduced mangrove plantation: Implications for restoration	2016	Forest Ecology and Management	Peng, Yisheng and Diao, Junming and Zheng, Mingxuan and Guan, Dongsheng and Zhang, Renduo and Chen, Guizhu and Lee, Shing Yip	10.1016/j.foreco.2016.04.044	SR	RH	Monitoring end date	Agreement	NA
35	Early growth adaptability of four mangrove species under the canopy of an introduced mangrove plantation: Implications for restoration	2016	Forest Ecology and Management	Peng, Yisheng and Diao, Junming and Zheng, Mingxuan and Guan, Dongsheng and Zhang, Renduo and Chen, Guizhu and Lee, Shing Yip	10.1016/j.foreco.2016.04.044	SR	RH	Focal species	Partial	NA
35	Early growth adaptability of four mangrove species under the canopy of an introduced mangrove plantation: Implications for restoration	2016	Forest Ecology and Management	Peng, Yisheng and Diao, Junming and Zheng, Mingxuan and Guan, Dongsheng and Zhang, Renduo and Chen, Guizhu and Lee, Shing Yip	10.1016/j.foreco.2016.04.044	SR	RH	Response variables	Partial	NA
36	Reciprocal facilitation between annual plants and burrowing crabs: Implications for the restoration of degraded saltmarshes	2021	Journal of Ecology	Qiu, Dongdong and Cui, Baoshan and Ma, Xu and Yan, Jiaguo and Cai, Yanzi and Xie, Tian and Gao, Fang and Wang, Fangfang and Sui, Haochen and Bai, Junhong and van de Koppel, Johan and Olff, Han	10.1111/1365-2745.13608	SR	RH	Study site	Agreement	NA
36	Reciprocal facilitation between annual plants and burrowing crabs: Implications for the restoration of degraded saltmarshes	2021	Journal of Ecology	Qiu, Dongdong and Cui, Baoshan and Ma, Xu and Yan, Jiaguo and Cai, Yanzi and Xie, Tian and Gao, Fang and Wang, Fangfang and Sui, Haochen and Bai, Junhong and van de Koppel, Johan and Olff, Han	10.1111/1365-2745.13608	SR	RH	Latitude/longitude	Agreement	NA
36	Reciprocal facilitation between annual plants and burrowing crabs: Implications for the restoration of degraded saltmarshes	2021	Journal of Ecology	Qiu, Dongdong and Cui, Baoshan and Ma, Xu and Yan, Jiaguo and Cai, Yanzi and Xie, Tian and Gao, Fang and Wang, Fangfang and Sui, Haochen and Bai, Junhong and van de Koppel, Johan and Olff, Han	10.1111/1365-2745.13608	SR	RH	Ecosystem type	Disagreement	NA
36	Reciprocal facilitation between annual plants and burrowing crabs: Implications for the restoration of degraded saltmarshes	2021	Journal of Ecology	Qiu, Dongdong and Cui, Baoshan and Ma, Xu and Yan, Jiaguo and Cai, Yanzi and Xie, Tian and Gao, Fang and Wang, Fangfang and Sui, Haochen and Bai, Junhong and van de Koppel, Johan and Olff, Han	10.1111/1365-2745.13608	SR	RH	Restoration actions	Partial	NA
36	Reciprocal facilitation between annual plants and burrowing crabs: Implications for the restoration of degraded saltmarshes	2021	Journal of Ecology	Qiu, Dongdong and Cui, Baoshan and Ma, Xu and Yan, Jiaguo and Cai, Yanzi and Xie, Tian and Gao, Fang and Wang, Fangfang and Sui, Haochen and Bai, Junhong and van de Koppel, Johan and Olff, Han	10.1111/1365-2745.13608	SR	RH	Restoration start date	Partial	NA
36	Reciprocal facilitation between annual plants and burrowing crabs: Implications for the restoration of degraded saltmarshes	2021	Journal of Ecology	Qiu, Dongdong and Cui, Baoshan and Ma, Xu and Yan, Jiaguo and Cai, Yanzi and Xie, Tian and Gao, Fang and Wang, Fangfang and Sui, Haochen and Bai, Junhong and van de Koppel, Johan and Olff, Han	10.1111/1365-2745.13608	SR	RH	Restoration end date	Partial	NA
36	Reciprocal facilitation between annual plants and burrowing crabs: Implications for the restoration of degraded saltmarshes	2021	Journal of Ecology	Qiu, Dongdong and Cui, Baoshan and Ma, Xu and Yan, Jiaguo and Cai, Yanzi and Xie, Tian and Gao, Fang and Wang, Fangfang and Sui, Haochen and Bai, Junhong and van de Koppel, Johan and Olff, Han	10.1111/1365-2745.13608	SR	RH	Sampling/monitoring methods	Partial	NA
36	Reciprocal facilitation between annual plants and burrowing crabs: Implications for the restoration of degraded saltmarshes	2021	Journal of Ecology	Qiu, Dongdong and Cui, Baoshan and Ma, Xu and Yan, Jiaguo and Cai, Yanzi and Xie, Tian and Gao, Fang and Wang, Fangfang and Sui, Haochen and Bai, Junhong and van de Koppel, Johan and Olff, Han	10.1111/1365-2745.13608	SR	RH	Monitoring start date	Partial	NA
36	Reciprocal facilitation between annual plants and burrowing crabs: Implications for the restoration of degraded saltmarshes	2021	Journal of Ecology	Qiu, Dongdong and Cui, Baoshan and Ma, Xu and Yan, Jiaguo and Cai, Yanzi and Xie, Tian and Gao, Fang and Wang, Fangfang and Sui, Haochen and Bai, Junhong and van de Koppel, Johan and Olff, Han	10.1111/1365-2745.13608	SR	RH	Monitoring end date	Agreement	NA
36	Reciprocal facilitation between annual plants and burrowing crabs: Implications for the restoration of degraded saltmarshes	2021	Journal of Ecology	Qiu, Dongdong and Cui, Baoshan and Ma, Xu and Yan, Jiaguo and Cai, Yanzi and Xie, Tian and Gao, Fang and Wang, Fangfang and Sui, Haochen and Bai, Junhong and van de Koppel, Johan and Olff, Han	10.1111/1365-2745.13608	SR	RH	Focal species	Agreement	NA
36	Reciprocal facilitation between annual plants and burrowing crabs: Implications for the restoration of degraded saltmarshes	2021	Journal of Ecology	Qiu, Dongdong and Cui, Baoshan and Ma, Xu and Yan, Jiaguo and Cai, Yanzi and Xie, Tian and Gao, Fang and Wang, Fangfang and Sui, Haochen and Bai, Junhong and van de Koppel, Johan and Olff, Han	10.1111/1365-2745.13608	SR	RH	Response variables	Partial	NA
37	Evaluating salt marsh restoration success with an index of ecosystem integrity	2013	Journal of Coastal Research	Staszak, Lindsey A. and Armitage, Anna R.	10.2112/JCOASTRES-D-12-00075.1	SR	RH	Study site	Partial	NA
37	Evaluating salt marsh restoration success with an index of ecosystem integrity	2013	Journal of Coastal Research	Staszak, Lindsey A. and Armitage, Anna R.	10.2112/JCOASTRES-D-12-00075.1	SR	RH	Latitude/longitude	Agreement	NA
37	Evaluating salt marsh restoration success with an index of ecosystem integrity	2013	Journal of Coastal Research	Staszak, Lindsey A. and Armitage, Anna R.	10.2112/JCOASTRES-D-12-00075.1	SR	RH	Ecosystem type	Partial	NA
37	Evaluating salt marsh restoration success with an index of ecosystem integrity	2013	Journal of Coastal Research	Staszak, Lindsey A. and Armitage, Anna R.	10.2112/JCOASTRES-D-12-00075.1	SR	RH	Restoration actions	Agreement	NA
37	Evaluating salt marsh restoration success with an index of ecosystem integrity	2013	Journal of Coastal Research	Staszak, Lindsey A. and Armitage, Anna R.	10.2112/JCOASTRES-D-12-00075.1	SR	RH	Restoration start date	Disagreement	NA
37	Evaluating salt marsh restoration success with an index of ecosystem integrity	2013	Journal of Coastal Research	Staszak, Lindsey A. and Armitage, Anna R.	10.2112/JCOASTRES-D-12-00075.1	SR	RH	Restoration end date	Disagreement	NA
37	Evaluating salt marsh restoration success with an index of ecosystem integrity	2013	Journal of Coastal Research	Staszak, Lindsey A. and Armitage, Anna R.	10.2112/JCOASTRES-D-12-00075.1	SR	RH	Sampling/monitoring methods	Disagreement	NA
37	Evaluating salt marsh restoration success with an index of ecosystem integrity	2013	Journal of Coastal Research	Staszak, Lindsey A. and Armitage, Anna R.	10.2112/JCOASTRES-D-12-00075.1	SR	RH	Monitoring start date	Disagreement	NA
37	Evaluating salt marsh restoration success with an index of ecosystem integrity	2013	Journal of Coastal Research	Staszak, Lindsey A. and Armitage, Anna R.	10.2112/JCOASTRES-D-12-00075.1	SR	RH	Monitoring end date	Disagreement	NA
37	Evaluating salt marsh restoration success with an index of ecosystem integrity	2013	Journal of Coastal Research	Staszak, Lindsey A. and Armitage, Anna R.	10.2112/JCOASTRES-D-12-00075.1	SR	RH	Focal species	Partial	onto 4 entries, rater 2
37	Evaluating salt marsh restoration success with an index of ecosystem integrity	2013	Journal of Coastal Research	Staszak, Lindsey A. and Armitage, Anna R.	10.2112/JCOASTRES-D-12-00075.1	SR	RH	Response variables	Agreement	NA
38	Molluscan community recovery in a New England back‐barrier salt marsh lagoon 10 Years after partial restoration	2014	Restoration Ecology	Thiet, Rachel K. and Kidd, Erica and Wennemer, Jodie M. and Smith, Stephen M.	10.1111/rec.12083	SR	RH	Study site	Agreement	NA
38	Molluscan community recovery in a New England back‐barrier salt marsh lagoon 10 Years after partial restoration	2014	Restoration Ecology	Thiet, Rachel K. and Kidd, Erica and Wennemer, Jodie M. and Smith, Stephen M.	10.1111/rec.12083	SR	RH	Latitude/longitude	Agreement	NA
38	Molluscan community recovery in a New England back‐barrier salt marsh lagoon 10 Years after partial restoration	2014	Restoration Ecology	Thiet, Rachel K. and Kidd, Erica and Wennemer, Jodie M. and Smith, Stephen M.	10.1111/rec.12083	SR	RH	Ecosystem type	Agreement	NA
38	Molluscan community recovery in a New England back‐barrier salt marsh lagoon 10 Years after partial restoration	2014	Restoration Ecology	Thiet, Rachel K. and Kidd, Erica and Wennemer, Jodie M. and Smith, Stephen M.	10.1111/rec.12083	SR	RH	Restoration actions	Partial	NA
38	Molluscan community recovery in a New England back‐barrier salt marsh lagoon 10 Years after partial restoration	2014	Restoration Ecology	Thiet, Rachel K. and Kidd, Erica and Wennemer, Jodie M. and Smith, Stephen M.	10.1111/rec.12083	SR	RH	Restoration start date	Agreement	NA
38	Molluscan community recovery in a New England back‐barrier salt marsh lagoon 10 Years after partial restoration	2014	Restoration Ecology	Thiet, Rachel K. and Kidd, Erica and Wennemer, Jodie M. and Smith, Stephen M.	10.1111/rec.12083	SR	RH	Restoration end date	Agreement	NA
38	Molluscan community recovery in a New England back‐barrier salt marsh lagoon 10 Years after partial restoration	2014	Restoration Ecology	Thiet, Rachel K. and Kidd, Erica and Wennemer, Jodie M. and Smith, Stephen M.	10.1111/rec.12083	SR	RH	Sampling/monitoring methods	Partial	NA
38	Molluscan community recovery in a New England back‐barrier salt marsh lagoon 10 Years after partial restoration	2014	Restoration Ecology	Thiet, Rachel K. and Kidd, Erica and Wennemer, Jodie M. and Smith, Stephen M.	10.1111/rec.12083	SR	RH	Monitoring start date	Disagreement	NA
38	Molluscan community recovery in a New England back‐barrier salt marsh lagoon 10 Years after partial restoration	2014	Restoration Ecology	Thiet, Rachel K. and Kidd, Erica and Wennemer, Jodie M. and Smith, Stephen M.	10.1111/rec.12083	SR	RH	Monitoring end date	Agreement	NA
38	Molluscan community recovery in a New England back‐barrier salt marsh lagoon 10 Years after partial restoration	2014	Restoration Ecology	Thiet, Rachel K. and Kidd, Erica and Wennemer, Jodie M. and Smith, Stephen M.	10.1111/rec.12083	SR	RH	Focal species	Partial	NA
38	Molluscan community recovery in a New England back‐barrier salt marsh lagoon 10 Years after partial restoration	2014	Restoration Ecology	Thiet, Rachel K. and Kidd, Erica and Wennemer, Jodie M. and Smith, Stephen M.	10.1111/rec.12083	SR	RH	Response variables	Partial	NA
39	Mangrove rehabilitation in high erosion areas: Assessment using bioindicators	2015	Estuarine Coastal and Shelf Science	Thornton, Stephen Ryan and Johnstone, Ron William	10.1016/j.ecss.2015.05.013	SR	RH	Study site	Disagreement	NA
39	Mangrove rehabilitation in high erosion areas: Assessment using bioindicators	2015	Estuarine Coastal and Shelf Science	Thornton, Stephen Ryan and Johnstone, Ron William	10.1016/j.ecss.2015.05.013	SR	RH	Latitude/longitude	Agreement	NA
39	Mangrove rehabilitation in high erosion areas: Assessment using bioindicators	2015	Estuarine Coastal and Shelf Science	Thornton, Stephen Ryan and Johnstone, Ron William	10.1016/j.ecss.2015.05.013	SR	RH	Ecosystem type	Agreement	NA
39	Mangrove rehabilitation in high erosion areas: Assessment using bioindicators	2015	Estuarine Coastal and Shelf Science	Thornton, Stephen Ryan and Johnstone, Ron William	10.1016/j.ecss.2015.05.013	SR	RH	Restoration actions	Partial	NA
39	Mangrove rehabilitation in high erosion areas: Assessment using bioindicators	2015	Estuarine Coastal and Shelf Science	Thornton, Stephen Ryan and Johnstone, Ron William	10.1016/j.ecss.2015.05.013	SR	RH	Restoration start date	Agreement	NA
39	Mangrove rehabilitation in high erosion areas: Assessment using bioindicators	2015	Estuarine Coastal and Shelf Science	Thornton, Stephen Ryan and Johnstone, Ron William	10.1016/j.ecss.2015.05.013	SR	RH	Restoration end date	Agreement	NA
39	Mangrove rehabilitation in high erosion areas: Assessment using bioindicators	2015	Estuarine Coastal and Shelf Science	Thornton, Stephen Ryan and Johnstone, Ron William	10.1016/j.ecss.2015.05.013	SR	RH	Sampling/monitoring methods	Disagreement	NA
39	Mangrove rehabilitation in high erosion areas: Assessment using bioindicators	2015	Estuarine Coastal and Shelf Science	Thornton, Stephen Ryan and Johnstone, Ron William	10.1016/j.ecss.2015.05.013	SR	RH	Monitoring start date	Agreement	NA
39	Mangrove rehabilitation in high erosion areas: Assessment using bioindicators	2015	Estuarine Coastal and Shelf Science	Thornton, Stephen Ryan and Johnstone, Ron William	10.1016/j.ecss.2015.05.013	SR	RH	Monitoring end date	Partial	NA
39	Mangrove rehabilitation in high erosion areas: Assessment using bioindicators	2015	Estuarine Coastal and Shelf Science	Thornton, Stephen Ryan and Johnstone, Ron William	10.1016/j.ecss.2015.05.013	SR	RH	Focal species	Partial	NA
39	Mangrove rehabilitation in high erosion areas: Assessment using bioindicators	2015	Estuarine Coastal and Shelf Science	Thornton, Stephen Ryan and Johnstone, Ron William	10.1016/j.ecss.2015.05.013	SR	RH	Response variables	Partial	NA
40	Designing microtopographic structures to facilitate seedling recruitment in degraded salt marshes	2018	Ecological Engineering	Wang, Qing and Cui, Baoshan and Luo, Meng and Shi, Wei	10.1016/j.ecoleng.2018.06.012	AB	FC	Study site	Partial	NA
40	Designing microtopographic structures to facilitate seedling recruitment in degraded salt marshes	2018	Ecological Engineering	Wang, Qing and Cui, Baoshan and Luo, Meng and Shi, Wei	10.1016/j.ecoleng.2018.06.012	AB	FC	Latitude/longitude	Agreement	NA
40	Designing microtopographic structures to facilitate seedling recruitment in degraded salt marshes	2018	Ecological Engineering	Wang, Qing and Cui, Baoshan and Luo, Meng and Shi, Wei	10.1016/j.ecoleng.2018.06.012	AB	FC	Ecosystem type	Agreement	NA
40	Designing microtopographic structures to facilitate seedling recruitment in degraded salt marshes	2018	Ecological Engineering	Wang, Qing and Cui, Baoshan and Luo, Meng and Shi, Wei	10.1016/j.ecoleng.2018.06.012	AB	FC	Restoration actions	Partial	NA
40	Designing microtopographic structures to facilitate seedling recruitment in degraded salt marshes	2018	Ecological Engineering	Wang, Qing and Cui, Baoshan and Luo, Meng and Shi, Wei	10.1016/j.ecoleng.2018.06.012	AB	FC	Restoration start date	Disagreement	OntoGPT Extracted
40	Designing microtopographic structures to facilitate seedling recruitment in degraded salt marshes	2018	Ecological Engineering	Wang, Qing and Cui, Baoshan and Luo, Meng and Shi, Wei	10.1016/j.ecoleng.2018.06.012	AB	FC	Restoration end date	Disagreement	NA
40	Designing microtopographic structures to facilitate seedling recruitment in degraded salt marshes	2018	Ecological Engineering	Wang, Qing and Cui, Baoshan and Luo, Meng and Shi, Wei	10.1016/j.ecoleng.2018.06.012	AB	FC	Sampling/monitoring methods	Disagreement	NA
40	Designing microtopographic structures to facilitate seedling recruitment in degraded salt marshes	2018	Ecological Engineering	Wang, Qing and Cui, Baoshan and Luo, Meng and Shi, Wei	10.1016/j.ecoleng.2018.06.012	AB	FC	Monitoring start date	Disagreement	NA
40	Designing microtopographic structures to facilitate seedling recruitment in degraded salt marshes	2018	Ecological Engineering	Wang, Qing and Cui, Baoshan and Luo, Meng and Shi, Wei	10.1016/j.ecoleng.2018.06.012	AB	FC	Monitoring end date	Disagreement	NA
40	Designing microtopographic structures to facilitate seedling recruitment in degraded salt marshes	2018	Ecological Engineering	Wang, Qing and Cui, Baoshan and Luo, Meng and Shi, Wei	10.1016/j.ecoleng.2018.06.012	AB	FC	Focal species	Partial	rater 1 entry, onto 4
40	Designing microtopographic structures to facilitate seedling recruitment in degraded salt marshes	2018	Ecological Engineering	Wang, Qing and Cui, Baoshan and Luo, Meng and Shi, Wei	10.1016/j.ecoleng.2018.06.012	AB	FC	Response variables	Partial	NA
41	Mangrove Rehabilitation and Brachyuran Crab Biodiversity in Ranong, Thailand	2024	Diversity-Basel	Ashton, Elizabeth C. and Macintosh, Donald J.	10.3390/d16020092	RH	All	Study site	Agreement	rater more specific w estuary
41	Mangrove Rehabilitation and Brachyuran Crab Biodiversity in Ranong, Thailand	2024	Diversity-Basel	Ashton, Elizabeth C. and Macintosh, Donald J.	10.3390/d16020092	RH	All	Latitude/longitude	Partial	hard to interpret from onto. provide 4 vs 3
41	Mangrove Rehabilitation and Brachyuran Crab Biodiversity in Ranong, Thailand	2024	Diversity-Basel	Ashton, Elizabeth C. and Macintosh, Donald J.	10.3390/d16020092	RH	All	Ecosystem type	Agreement	NA
41	Mangrove Rehabilitation and Brachyuran Crab Biodiversity in Ranong, Thailand	2024	Diversity-Basel	Ashton, Elizabeth C. and Macintosh, Donald J.	10.3390/d16020092	RH	All	Restoration actions	Agreement	onto more specific
41	Mangrove Rehabilitation and Brachyuran Crab Biodiversity in Ranong, Thailand	2024	Diversity-Basel	Ashton, Elizabeth C. and Macintosh, Donald J.	10.3390/d16020092	RH	All	Restoration start date	Partial	only 1985
41	Mangrove Rehabilitation and Brachyuran Crab Biodiversity in Ranong, Thailand	2024	Diversity-Basel	Ashton, Elizabeth C. and Macintosh, Donald J.	10.3390/d16020092	RH	All	Restoration end date	Agreement	NA
41	Mangrove Rehabilitation and Brachyuran Crab Biodiversity in Ranong, Thailand	2024	Diversity-Basel	Ashton, Elizabeth C. and Macintosh, Donald J.	10.3390/d16020092	RH	All	Sampling/monitoring methods	Disagreement	NA
41	Mangrove Rehabilitation and Brachyuran Crab Biodiversity in Ranong, Thailand	2024	Diversity-Basel	Ashton, Elizabeth C. and Macintosh, Donald J.	10.3390/d16020092	RH	All	Monitoring start date	Agreement	NA
41	Mangrove Rehabilitation and Brachyuran Crab Biodiversity in Ranong, Thailand	2024	Diversity-Basel	Ashton, Elizabeth C. and Macintosh, Donald J.	10.3390/d16020092	RH	All	Monitoring end date	Agreement	NA
41	Mangrove Rehabilitation and Brachyuran Crab Biodiversity in Ranong, Thailand	2024	Diversity-Basel	Ashton, Elizabeth C. and Macintosh, Donald J.	10.3390/d16020092	RH	All	Focal species	Agreement	NA
41	Mangrove Rehabilitation and Brachyuran Crab Biodiversity in Ranong, Thailand	2024	Diversity-Basel	Ashton, Elizabeth C. and Macintosh, Donald J.	10.3390/d16020092	RH	All	Response variables	Partial	NA
42	Evaluation of salt marsh restoration by means of self-regulating tidal gate – Avon estuary, South Devon, UK	2017	Ecological Engineering	Masselink, Gerd and Hanley, Mick E. and Halwyn, Anissa C. and Blake, Will and Kingston, Ken and Newton, Thomas and Williams, Mike	10.1016/j.ecoleng.2017.05.038	RH	All	Study site	Disagreement	NA
42	Evaluation of salt marsh restoration by means of self-regulating tidal gate – Avon estuary, South Devon, UK	2017	Ecological Engineering	Masselink, Gerd and Hanley, Mick E. and Halwyn, Anissa C. and Blake, Will and Kingston, Ken and Newton, Thomas and Williams, Mike	10.1016/j.ecoleng.2017.05.038	RH	All	Latitude/longitude	Agreement	none
42	Evaluation of salt marsh restoration by means of self-regulating tidal gate – Avon estuary, South Devon, UK	2017	Ecological Engineering	Masselink, Gerd and Hanley, Mick E. and Halwyn, Anissa C. and Blake, Will and Kingston, Ken and Newton, Thomas and Williams, Mike	10.1016/j.ecoleng.2017.05.038	RH	All	Ecosystem type	Agreement	NA
42	Evaluation of salt marsh restoration by means of self-regulating tidal gate – Avon estuary, South Devon, UK	2017	Ecological Engineering	Masselink, Gerd and Hanley, Mick E. and Halwyn, Anissa C. and Blake, Will and Kingston, Ken and Newton, Thomas and Williams, Mike	10.1016/j.ecoleng.2017.05.038	RH	All	Restoration actions	Partial	manual more specific
42	Evaluation of salt marsh restoration by means of self-regulating tidal gate – Avon estuary, South Devon, UK	2017	Ecological Engineering	Masselink, Gerd and Hanley, Mick E. and Halwyn, Anissa C. and Blake, Will and Kingston, Ken and Newton, Thomas and Williams, Mike	10.1016/j.ecoleng.2017.05.038	RH	All	Restoration start date	Agreement	NA
42	Evaluation of salt marsh restoration by means of self-regulating tidal gate – Avon estuary, South Devon, UK	2017	Ecological Engineering	Masselink, Gerd and Hanley, Mick E. and Halwyn, Anissa C. and Blake, Will and Kingston, Ken and Newton, Thomas and Williams, Mike	10.1016/j.ecoleng.2017.05.038	RH	All	Restoration end date	Disagreement	NA
42	Evaluation of salt marsh restoration by means of self-regulating tidal gate – Avon estuary, South Devon, UK	2017	Ecological Engineering	Masselink, Gerd and Hanley, Mick E. and Halwyn, Anissa C. and Blake, Will and Kingston, Ken and Newton, Thomas and Williams, Mike	10.1016/j.ecoleng.2017.05.038	RH	All	Sampling/monitoring methods	Partial	NA
42	Evaluation of salt marsh restoration by means of self-regulating tidal gate – Avon estuary, South Devon, UK	2017	Ecological Engineering	Masselink, Gerd and Hanley, Mick E. and Halwyn, Anissa C. and Blake, Will and Kingston, Ken and Newton, Thomas and Williams, Mike	10.1016/j.ecoleng.2017.05.038	RH	All	Monitoring start date	Agreement	NA
42	Evaluation of salt marsh restoration by means of self-regulating tidal gate – Avon estuary, South Devon, UK	2017	Ecological Engineering	Masselink, Gerd and Hanley, Mick E. and Halwyn, Anissa C. and Blake, Will and Kingston, Ken and Newton, Thomas and Williams, Mike	10.1016/j.ecoleng.2017.05.038	RH	All	Monitoring end date	Agreement	NA
42	Evaluation of salt marsh restoration by means of self-regulating tidal gate – Avon estuary, South Devon, UK	2017	Ecological Engineering	Masselink, Gerd and Hanley, Mick E. and Halwyn, Anissa C. and Blake, Will and Kingston, Ken and Newton, Thomas and Williams, Mike	10.1016/j.ecoleng.2017.05.038	RH	All	Focal species	Partial	NA
42	Evaluation of salt marsh restoration by means of self-regulating tidal gate – Avon estuary, South Devon, UK	2017	Ecological Engineering	Masselink, Gerd and Hanley, Mick E. and Halwyn, Anissa C. and Blake, Will and Kingston, Ken and Newton, Thomas and Williams, Mike	10.1016/j.ecoleng.2017.05.038	RH	All	Response variables	Partial	NA
43	Quantifying the Response of an Estuarine Nekton Community to Coastal Wetland Habitat Restoration	2021	Sustainability	Mahoney, Richard D. and Beal, Jeffrey L. and Lewis, Dakota M. and Cook, Geoffrey S.	10.3390/su132313299	RH	All	Study site	Partial	NA
43	Quantifying the Response of an Estuarine Nekton Community to Coastal Wetland Habitat Restoration	2021	Sustainability	Mahoney, Richard D. and Beal, Jeffrey L. and Lewis, Dakota M. and Cook, Geoffrey S.	10.3390/su132313299	RH	All	Latitude/longitude	Agreement	NA
43	Quantifying the Response of an Estuarine Nekton Community to Coastal Wetland Habitat Restoration	2021	Sustainability	Mahoney, Richard D. and Beal, Jeffrey L. and Lewis, Dakota M. and Cook, Geoffrey S.	10.3390/su132313299	RH	All	Ecosystem type	Partial	coastal habitat vs salt marsh?
43	Quantifying the Response of an Estuarine Nekton Community to Coastal Wetland Habitat Restoration	2021	Sustainability	Mahoney, Richard D. and Beal, Jeffrey L. and Lewis, Dakota M. and Cook, Geoffrey S.	10.3390/su132313299	RH	All	Restoration actions	Disagreement	NA
43	Quantifying the Response of an Estuarine Nekton Community to Coastal Wetland Habitat Restoration	2021	Sustainability	Mahoney, Richard D. and Beal, Jeffrey L. and Lewis, Dakota M. and Cook, Geoffrey S.	10.3390/su132313299	RH	All	Restoration start date	Agreement	NA
43	Quantifying the Response of an Estuarine Nekton Community to Coastal Wetland Habitat Restoration	2021	Sustainability	Mahoney, Richard D. and Beal, Jeffrey L. and Lewis, Dakota M. and Cook, Geoffrey S.	10.3390/su132313299	RH	All	Restoration end date	Disagreement	NA
43	Quantifying the Response of an Estuarine Nekton Community to Coastal Wetland Habitat Restoration	2021	Sustainability	Mahoney, Richard D. and Beal, Jeffrey L. and Lewis, Dakota M. and Cook, Geoffrey S.	10.3390/su132313299	RH	All	Sampling/monitoring methods	Agreement	NA
43	Quantifying the Response of an Estuarine Nekton Community to Coastal Wetland Habitat Restoration	2021	Sustainability	Mahoney, Richard D. and Beal, Jeffrey L. and Lewis, Dakota M. and Cook, Geoffrey S.	10.3390/su132313299	RH	All	Monitoring start date	Agreement	NA
43	Quantifying the Response of an Estuarine Nekton Community to Coastal Wetland Habitat Restoration	2021	Sustainability	Mahoney, Richard D. and Beal, Jeffrey L. and Lewis, Dakota M. and Cook, Geoffrey S.	10.3390/su132313299	RH	All	Monitoring end date	Agreement	NA
43	Quantifying the Response of an Estuarine Nekton Community to Coastal Wetland Habitat Restoration	2021	Sustainability	Mahoney, Richard D. and Beal, Jeffrey L. and Lewis, Dakota M. and Cook, Geoffrey S.	10.3390/su132313299	RH	All	Focal species	Agreement	NA
43	Quantifying the Response of an Estuarine Nekton Community to Coastal Wetland Habitat Restoration	2021	Sustainability	Mahoney, Richard D. and Beal, Jeffrey L. and Lewis, Dakota M. and Cook, Geoffrey S.	10.3390/su132313299	RH	All	Response variables	Agreement	all correct. Onto-more detailed, but not wrong.....
44	Ecological Succession on Restored Intertidal Oyster Habitat in the Tidal Creeks of Coastal Georgia	2010	Journal of Shellfish Research	Manley, Justin and Power, Alan and Walker, Randal and Hurley, Dorset and Belcher, Carolyn and Richardson, Joseph	10.2983/035.029.0424	RH	All	Study site	Agreement	NA
44	Ecological Succession on Restored Intertidal Oyster Habitat in the Tidal Creeks of Coastal Georgia	2010	Journal of Shellfish Research	Manley, Justin and Power, Alan and Walker, Randal and Hurley, Dorset and Belcher, Carolyn and Richardson, Joseph	10.2983/035.029.0424	RH	All	Latitude/longitude	Agreement	NA
44	Ecological Succession on Restored Intertidal Oyster Habitat in the Tidal Creeks of Coastal Georgia	2010	Journal of Shellfish Research	Manley, Justin and Power, Alan and Walker, Randal and Hurley, Dorset and Belcher, Carolyn and Richardson, Joseph	10.2983/035.029.0424	RH	All	Ecosystem type	Agreement	NA
44	Ecological Succession on Restored Intertidal Oyster Habitat in the Tidal Creeks of Coastal Georgia	2010	Journal of Shellfish Research	Manley, Justin and Power, Alan and Walker, Randal and Hurley, Dorset and Belcher, Carolyn and Richardson, Joseph	10.2983/035.029.0424	RH	All	Restoration actions	Partial	onto more specific
44	Ecological Succession on Restored Intertidal Oyster Habitat in the Tidal Creeks of Coastal Georgia	2010	Journal of Shellfish Research	Manley, Justin and Power, Alan and Walker, Randal and Hurley, Dorset and Belcher, Carolyn and Richardson, Joseph	10.2983/035.029.0424	RH	All	Restoration start date	Agreement	NA
44	Ecological Succession on Restored Intertidal Oyster Habitat in the Tidal Creeks of Coastal Georgia	2010	Journal of Shellfish Research	Manley, Justin and Power, Alan and Walker, Randal and Hurley, Dorset and Belcher, Carolyn and Richardson, Joseph	10.2983/035.029.0424	RH	All	Restoration end date	Disagreement	onto date, rater none reported
44	Ecological Succession on Restored Intertidal Oyster Habitat in the Tidal Creeks of Coastal Georgia	2010	Journal of Shellfish Research	Manley, Justin and Power, Alan and Walker, Randal and Hurley, Dorset and Belcher, Carolyn and Richardson, Joseph	10.2983/035.029.0424	RH	All	Sampling/monitoring methods	Disagreement	onto makes no sense
44	Ecological Succession on Restored Intertidal Oyster Habitat in the Tidal Creeks of Coastal Georgia	2010	Journal of Shellfish Research	Manley, Justin and Power, Alan and Walker, Randal and Hurley, Dorset and Belcher, Carolyn and Richardson, Joseph	10.2983/035.029.0424	RH	All	Monitoring start date	Agreement	NA
44	Ecological Succession on Restored Intertidal Oyster Habitat in the Tidal Creeks of Coastal Georgia	2010	Journal of Shellfish Research	Manley, Justin and Power, Alan and Walker, Randal and Hurley, Dorset and Belcher, Carolyn and Richardson, Joseph	10.2983/035.029.0424	RH	All	Monitoring end date	Agreement	NA
44	Ecological Succession on Restored Intertidal Oyster Habitat in the Tidal Creeks of Coastal Georgia	2010	Journal of Shellfish Research	Manley, Justin and Power, Alan and Walker, Randal and Hurley, Dorset and Belcher, Carolyn and Richardson, Joseph	10.2983/035.029.0424	RH	All	Focal species	Partial	i missed 1
44	Ecological Succession on Restored Intertidal Oyster Habitat in the Tidal Creeks of Coastal Georgia	2010	Journal of Shellfish Research	Manley, Justin and Power, Alan and Walker, Randal and Hurley, Dorset and Belcher, Carolyn and Richardson, Joseph	10.2983/035.029.0424	RH	All	Response variables	Agreement	NA
45	Restored saltmarshes have low beta diversity due to limited topographic variation, but this can be countered by management	2022	Journal of Applied Ecology	Lawrence, Peter J. and Sullivan, Martin J. P. and Mossman, Hannah L.	10.1111/1365-2664.14179	RH	All	Study site	Agreement	NA
45	Restored saltmarshes have low beta diversity due to limited topographic variation, but this can be countered by management	2022	Journal of Applied Ecology	Lawrence, Peter J. and Sullivan, Martin J. P. and Mossman, Hannah L.	10.1111/1365-2664.14179	RH	All	Latitude/longitude	Agreement	NA
45	Restored saltmarshes have low beta diversity due to limited topographic variation, but this can be countered by management	2022	Journal of Applied Ecology	Lawrence, Peter J. and Sullivan, Martin J. P. and Mossman, Hannah L.	10.1111/1365-2664.14179	RH	All	Ecosystem type	Agreement	NA
45	Restored saltmarshes have low beta diversity due to limited topographic variation, but this can be countered by management	2022	Journal of Applied Ecology	Lawrence, Peter J. and Sullivan, Martin J. P. and Mossman, Hannah L.	10.1111/1365-2664.14179	RH	All	Restoration actions	Agreement	NA
45	Restored saltmarshes have low beta diversity due to limited topographic variation, but this can be countered by management	2022	Journal of Applied Ecology	Lawrence, Peter J. and Sullivan, Martin J. P. and Mossman, Hannah L.	10.1111/1365-2664.14179	RH	All	Restoration start date	Disagreement	NA
45	Restored saltmarshes have low beta diversity due to limited topographic variation, but this can be countered by management	2022	Journal of Applied Ecology	Lawrence, Peter J. and Sullivan, Martin J. P. and Mossman, Hannah L.	10.1111/1365-2664.14179	RH	All	Restoration end date	Disagreement	NA
45	Restored saltmarshes have low beta diversity due to limited topographic variation, but this can be countered by management	2022	Journal of Applied Ecology	Lawrence, Peter J. and Sullivan, Martin J. P. and Mossman, Hannah L.	10.1111/1365-2664.14179	RH	All	Sampling/monitoring methods	Agreement	NA
45	Restored saltmarshes have low beta diversity due to limited topographic variation, but this can be countered by management	2022	Journal of Applied Ecology	Lawrence, Peter J. and Sullivan, Martin J. P. and Mossman, Hannah L.	10.1111/1365-2664.14179	RH	All	Monitoring start date	Disagreement	NA
45	Restored saltmarshes have low beta diversity due to limited topographic variation, but this can be countered by management	2022	Journal of Applied Ecology	Lawrence, Peter J. and Sullivan, Martin J. P. and Mossman, Hannah L.	10.1111/1365-2664.14179	RH	All	Monitoring end date	Disagreement	NA
45	Restored saltmarshes have low beta diversity due to limited topographic variation, but this can be countered by management	2022	Journal of Applied Ecology	Lawrence, Peter J. and Sullivan, Martin J. P. and Mossman, Hannah L.	10.1111/1365-2664.14179	RH	All	Focal species	Agreement	NA
45	Restored saltmarshes have low beta diversity due to limited topographic variation, but this can be countered by management	2022	Journal of Applied Ecology	Lawrence, Peter J. and Sullivan, Martin J. P. and Mossman, Hannah L.	10.1111/1365-2664.14179	RH	All	Response variables	Agreement	NA
46	Patch-level processes of vegetation underlying site-level restoration patterns in a megatidal salt marsh	2022	Frontiers In Ecology and Evolution	Norris, Gregory S. and Virgin, Spencer D. S. and Schneider, Dylan W. and McCoy, Emily M. and Wilson, Jessica M. and Morrill, Kirby L. and Hayter, Lionel and Hicks, Meagan E. and Barbeau, Myriam A.	10.3389/fevo.2022.1000075	RH	All	Study site	Partial	onto less specific
46	Patch-level processes of vegetation underlying site-level restoration patterns in a megatidal salt marsh	2022	Frontiers In Ecology and Evolution	Norris, Gregory S. and Virgin, Spencer D. S. and Schneider, Dylan W. and McCoy, Emily M. and Wilson, Jessica M. and Morrill, Kirby L. and Hayter, Lionel and Hicks, Meagan E. and Barbeau, Myriam A.	10.3389/fevo.2022.1000075	RH	All	Latitude/longitude	Agreement	NA
46	Patch-level processes of vegetation underlying site-level restoration patterns in a megatidal salt marsh	2022	Frontiers In Ecology and Evolution	Norris, Gregory S. and Virgin, Spencer D. S. and Schneider, Dylan W. and McCoy, Emily M. and Wilson, Jessica M. and Morrill, Kirby L. and Hayter, Lionel and Hicks, Meagan E. and Barbeau, Myriam A.	10.3389/fevo.2022.1000075	RH	All	Ecosystem type	Agreement	NA
46	Patch-level processes of vegetation underlying site-level restoration patterns in a megatidal salt marsh	2022	Frontiers In Ecology and Evolution	Norris, Gregory S. and Virgin, Spencer D. S. and Schneider, Dylan W. and McCoy, Emily M. and Wilson, Jessica M. and Morrill, Kirby L. and Hayter, Lionel and Hicks, Meagan E. and Barbeau, Myriam A.	10.3389/fevo.2022.1000075	RH	All	Restoration actions	Partial	Onto missing Managed realignment
46	Patch-level processes of vegetation underlying site-level restoration patterns in a megatidal salt marsh	2022	Frontiers In Ecology and Evolution	Norris, Gregory S. and Virgin, Spencer D. S. and Schneider, Dylan W. and McCoy, Emily M. and Wilson, Jessica M. and Morrill, Kirby L. and Hayter, Lionel and Hicks, Meagan E. and Barbeau, Myriam A.	10.3389/fevo.2022.1000075	RH	All	Restoration start date	Disagreement	NA
46	Patch-level processes of vegetation underlying site-level restoration patterns in a megatidal salt marsh	2022	Frontiers In Ecology and Evolution	Norris, Gregory S. and Virgin, Spencer D. S. and Schneider, Dylan W. and McCoy, Emily M. and Wilson, Jessica M. and Morrill, Kirby L. and Hayter, Lionel and Hicks, Meagan E. and Barbeau, Myriam A.	10.3389/fevo.2022.1000075	RH	All	Restoration end date	Disagreement	NA
46	Patch-level processes of vegetation underlying site-level restoration patterns in a megatidal salt marsh	2022	Frontiers In Ecology and Evolution	Norris, Gregory S. and Virgin, Spencer D. S. and Schneider, Dylan W. and McCoy, Emily M. and Wilson, Jessica M. and Morrill, Kirby L. and Hayter, Lionel and Hicks, Meagan E. and Barbeau, Myriam A.	10.3389/fevo.2022.1000075	RH	All	Sampling/monitoring methods	Disagreement	onto makes no sense
46	Patch-level processes of vegetation underlying site-level restoration patterns in a megatidal salt marsh	2022	Frontiers In Ecology and Evolution	Norris, Gregory S. and Virgin, Spencer D. S. and Schneider, Dylan W. and McCoy, Emily M. and Wilson, Jessica M. and Morrill, Kirby L. and Hayter, Lionel and Hicks, Meagan E. and Barbeau, Myriam A.	10.3389/fevo.2022.1000075	RH	All	Monitoring start date	Agreement	NA
46	Patch-level processes of vegetation underlying site-level restoration patterns in a megatidal salt marsh	2022	Frontiers In Ecology and Evolution	Norris, Gregory S. and Virgin, Spencer D. S. and Schneider, Dylan W. and McCoy, Emily M. and Wilson, Jessica M. and Morrill, Kirby L. and Hayter, Lionel and Hicks, Meagan E. and Barbeau, Myriam A.	10.3389/fevo.2022.1000075	RH	All	Monitoring end date	Agreement	not wrong. But manual more specific with details of monitoring for plants vs fauna
46	Patch-level processes of vegetation underlying site-level restoration patterns in a megatidal salt marsh	2022	Frontiers In Ecology and Evolution	Norris, Gregory S. and Virgin, Spencer D. S. and Schneider, Dylan W. and McCoy, Emily M. and Wilson, Jessica M. and Morrill, Kirby L. and Hayter, Lionel and Hicks, Meagan E. and Barbeau, Myriam A.	10.3389/fevo.2022.1000075	RH	All	Focal species	Disagreement	onto very wrong
46	Patch-level processes of vegetation underlying site-level restoration patterns in a megatidal salt marsh	2022	Frontiers In Ecology and Evolution	Norris, Gregory S. and Virgin, Spencer D. S. and Schneider, Dylan W. and McCoy, Emily M. and Wilson, Jessica M. and Morrill, Kirby L. and Hayter, Lionel and Hicks, Meagan E. and Barbeau, Myriam A.	10.3389/fevo.2022.1000075	RH	All	Response variables	Partial	NA
47	Is mangrove planting insufficient for benthic macrofaunal recovery when environmental stress is persistent?	2016	Ecological Engineering	Pagliosa, Paulo R. and Oortman, Mariana S. and Rovai, Andre S. and Soriano-Sierra, Eduardo J.	10.1016/j.ecoleng.2016.06.036	RH	All	Study site	Disagreement	NA
47	Is mangrove planting insufficient for benthic macrofaunal recovery when environmental stress is persistent?	2016	Ecological Engineering	Pagliosa, Paulo R. and Oortman, Mariana S. and Rovai, Andre S. and Soriano-Sierra, Eduardo J.	10.1016/j.ecoleng.2016.06.036	RH	All	Latitude/longitude	Agreement	NA
47	Is mangrove planting insufficient for benthic macrofaunal recovery when environmental stress is persistent?	2016	Ecological Engineering	Pagliosa, Paulo R. and Oortman, Mariana S. and Rovai, Andre S. and Soriano-Sierra, Eduardo J.	10.1016/j.ecoleng.2016.06.036	RH	All	Ecosystem type	Agreement	NA
47	Is mangrove planting insufficient for benthic macrofaunal recovery when environmental stress is persistent?	2016	Ecological Engineering	Pagliosa, Paulo R. and Oortman, Mariana S. and Rovai, Andre S. and Soriano-Sierra, Eduardo J.	10.1016/j.ecoleng.2016.06.036	RH	All	Restoration actions	Agreement	NA
47	Is mangrove planting insufficient for benthic macrofaunal recovery when environmental stress is persistent?	2016	Ecological Engineering	Pagliosa, Paulo R. and Oortman, Mariana S. and Rovai, Andre S. and Soriano-Sierra, Eduardo J.	10.1016/j.ecoleng.2016.06.036	RH	All	Restoration start date	Agreement	paper did state (resto start 12 years prior)
47	Is mangrove planting insufficient for benthic macrofaunal recovery when environmental stress is persistent?	2016	Ecological Engineering	Pagliosa, Paulo R. and Oortman, Mariana S. and Rovai, Andre S. and Soriano-Sierra, Eduardo J.	10.1016/j.ecoleng.2016.06.036	RH	All	Restoration end date	Agreement	NA
47	Is mangrove planting insufficient for benthic macrofaunal recovery when environmental stress is persistent?	2016	Ecological Engineering	Pagliosa, Paulo R. and Oortman, Mariana S. and Rovai, Andre S. and Soriano-Sierra, Eduardo J.	10.1016/j.ecoleng.2016.06.036	RH	All	Sampling/monitoring methods	Partial	onto dosent really make sense
47	Is mangrove planting insufficient for benthic macrofaunal recovery when environmental stress is persistent?	2016	Ecological Engineering	Pagliosa, Paulo R. and Oortman, Mariana S. and Rovai, Andre S. and Soriano-Sierra, Eduardo J.	10.1016/j.ecoleng.2016.06.036	RH	All	Monitoring start date	Agreement	NA
47	Is mangrove planting insufficient for benthic macrofaunal recovery when environmental stress is persistent?	2016	Ecological Engineering	Pagliosa, Paulo R. and Oortman, Mariana S. and Rovai, Andre S. and Soriano-Sierra, Eduardo J.	10.1016/j.ecoleng.2016.06.036	RH	All	Monitoring end date	Agreement	NA
47	Is mangrove planting insufficient for benthic macrofaunal recovery when environmental stress is persistent?	2016	Ecological Engineering	Pagliosa, Paulo R. and Oortman, Mariana S. and Rovai, Andre S. and Soriano-Sierra, Eduardo J.	10.1016/j.ecoleng.2016.06.036	RH	All	Focal species	Partial	missing a few
47	Is mangrove planting insufficient for benthic macrofaunal recovery when environmental stress is persistent?	2016	Ecological Engineering	Pagliosa, Paulo R. and Oortman, Mariana S. and Rovai, Andre S. and Soriano-Sierra, Eduardo J.	10.1016/j.ecoleng.2016.06.036	RH	All	Response variables	Partial	NA
48	Photosynthetic performance of restored and natural mangroves under different environmental constraints	2013	Environmental Pollution	Rovai, Andre Scarlate and Barufi, Jose Bonomi and Pagliosa, Paulo Roberto and Scherner, Fernando and Torres, Moacir Aluisio and Horta, Paulo Antunes and Simonassi, Jose Carlos and Cunha Quadros, Daiane Paula and Gallindo Borges, Daniel Lazaro and Soriano-	10.1016/j.envpol.2013.06.023	RH	All	Study site	Disagreement	NA
48	Photosynthetic performance of restored and natural mangroves under different environmental constraints	2013	Environmental Pollution	Rovai, Andre Scarlate and Barufi, Jose Bonomi and Pagliosa, Paulo Roberto and Scherner, Fernando and Torres, Moacir Aluisio and Horta, Paulo Antunes and Simonassi, Jose Carlos and Cunha Quadros, Daiane Paula and Gallindo Borges, Daniel Lazaro and Soriano-	10.1016/j.envpol.2013.06.023	RH	All	Latitude/longitude	Agreement	NA
48	Photosynthetic performance of restored and natural mangroves under different environmental constraints	2013	Environmental Pollution	Rovai, Andre Scarlate and Barufi, Jose Bonomi and Pagliosa, Paulo Roberto and Scherner, Fernando and Torres, Moacir Aluisio and Horta, Paulo Antunes and Simonassi, Jose Carlos and Cunha Quadros, Daiane Paula and Gallindo Borges, Daniel Lazaro and Soriano-	10.1016/j.envpol.2013.06.023	RH	All	Ecosystem type	Partial	missed Salt marsh
48	Photosynthetic performance of restored and natural mangroves under different environmental constraints	2013	Environmental Pollution	Rovai, Andre Scarlate and Barufi, Jose Bonomi and Pagliosa, Paulo Roberto and Scherner, Fernando and Torres, Moacir Aluisio and Horta, Paulo Antunes and Simonassi, Jose Carlos and Cunha Quadros, Daiane Paula and Gallindo Borges, Daniel Lazaro and Soriano-	10.1016/j.envpol.2013.06.023	RH	All	Restoration actions	Partial	missed excavation
48	Photosynthetic performance of restored and natural mangroves under different environmental constraints	2013	Environmental Pollution	Rovai, Andre Scarlate and Barufi, Jose Bonomi and Pagliosa, Paulo Roberto and Scherner, Fernando and Torres, Moacir Aluisio and Horta, Paulo Antunes and Simonassi, Jose Carlos and Cunha Quadros, Daiane Paula and Gallindo Borges, Daniel Lazaro and Soriano-	10.1016/j.envpol.2013.06.023	RH	All	Restoration start date	Agreement	NA
48	Photosynthetic performance of restored and natural mangroves under different environmental constraints	2013	Environmental Pollution	Rovai, Andre Scarlate and Barufi, Jose Bonomi and Pagliosa, Paulo Roberto and Scherner, Fernando and Torres, Moacir Aluisio and Horta, Paulo Antunes and Simonassi, Jose Carlos and Cunha Quadros, Daiane Paula and Gallindo Borges, Daniel Lazaro and Soriano-	10.1016/j.envpol.2013.06.023	RH	All	Restoration end date	Agreement	NA
48	Photosynthetic performance of restored and natural mangroves under different environmental constraints	2013	Environmental Pollution	Rovai, Andre Scarlate and Barufi, Jose Bonomi and Pagliosa, Paulo Roberto and Scherner, Fernando and Torres, Moacir Aluisio and Horta, Paulo Antunes and Simonassi, Jose Carlos and Cunha Quadros, Daiane Paula and Gallindo Borges, Daniel Lazaro and Soriano-	10.1016/j.envpol.2013.06.023	RH	All	Sampling/monitoring methods	Partial	hard to quanitfy very techincal techniques. ONTO missed sediment sampling
48	Photosynthetic performance of restored and natural mangroves under different environmental constraints	2013	Environmental Pollution	Rovai, Andre Scarlate and Barufi, Jose Bonomi and Pagliosa, Paulo Roberto and Scherner, Fernando and Torres, Moacir Aluisio and Horta, Paulo Antunes and Simonassi, Jose Carlos and Cunha Quadros, Daiane Paula and Gallindo Borges, Daniel Lazaro and Soriano-	10.1016/j.envpol.2013.06.023	RH	All	Monitoring start date	Agreement	NA
48	Photosynthetic performance of restored and natural mangroves under different environmental constraints	2013	Environmental Pollution	Rovai, Andre Scarlate and Barufi, Jose Bonomi and Pagliosa, Paulo Roberto and Scherner, Fernando and Torres, Moacir Aluisio and Horta, Paulo Antunes and Simonassi, Jose Carlos and Cunha Quadros, Daiane Paula and Gallindo Borges, Daniel Lazaro and Soriano-	10.1016/j.envpol.2013.06.023	RH	All	Monitoring end date	Agreement	NA
48	Photosynthetic performance of restored and natural mangroves under different environmental constraints	2013	Environmental Pollution	Rovai, Andre Scarlate and Barufi, Jose Bonomi and Pagliosa, Paulo Roberto and Scherner, Fernando and Torres, Moacir Aluisio and Horta, Paulo Antunes and Simonassi, Jose Carlos and Cunha Quadros, Daiane Paula and Gallindo Borges, Daniel Lazaro and Soriano-	10.1016/j.envpol.2013.06.023	RH	All	Focal species	Agreement	NA
48	Photosynthetic performance of restored and natural mangroves under different environmental constraints	2013	Environmental Pollution	Rovai, Andre Scarlate and Barufi, Jose Bonomi and Pagliosa, Paulo Roberto and Scherner, Fernando and Torres, Moacir Aluisio and Horta, Paulo Antunes and Simonassi, Jose Carlos and Cunha Quadros, Daiane Paula and Gallindo Borges, Daniel Lazaro and Soriano-	10.1016/j.envpol.2013.06.023	RH	All	Response variables	Agreement	NA
49	Natural and Regenerated Saltmarshes Exhibit Similar Soil and Belowground Organic Carbon Stocks, Root Production and Soil Respiration	2019	Ecosystems	Santini, Nadia S. and Lovelock, Catherine E. and Hua, Quan and Zawadzki, Atun and Mazumder, Debashish and Mercer, Tim R. and Munoz-Rojas, Miriam and Hardwick, Simon A. and Madala, Bindu Swapna and Cornwell, William and Thomas, Torsten and Marzinelli, Ezeq	10.1007/s10021-019-00373-x	AB	FC	Study site	Partial	NA
49	Natural and Regenerated Saltmarshes Exhibit Similar Soil and Belowground Organic Carbon Stocks, Root Production and Soil Respiration	2019	Ecosystems	Santini, Nadia S. and Lovelock, Catherine E. and Hua, Quan and Zawadzki, Atun and Mazumder, Debashish and Mercer, Tim R. and Munoz-Rojas, Miriam and Hardwick, Simon A. and Madala, Bindu Swapna and Cornwell, William and Thomas, Torsten and Marzinelli, Ezeq	10.1007/s10021-019-00373-x	AB	FC	Latitude/longitude	Agreement	NA
49	Natural and Regenerated Saltmarshes Exhibit Similar Soil and Belowground Organic Carbon Stocks, Root Production and Soil Respiration	2019	Ecosystems	Santini, Nadia S. and Lovelock, Catherine E. and Hua, Quan and Zawadzki, Atun and Mazumder, Debashish and Mercer, Tim R. and Munoz-Rojas, Miriam and Hardwick, Simon A. and Madala, Bindu Swapna and Cornwell, William and Thomas, Torsten and Marzinelli, Ezeq	10.1007/s10021-019-00373-x	AB	FC	Ecosystem type	Agreement	NA
49	Natural and Regenerated Saltmarshes Exhibit Similar Soil and Belowground Organic Carbon Stocks, Root Production and Soil Respiration	2019	Ecosystems	Santini, Nadia S. and Lovelock, Catherine E. and Hua, Quan and Zawadzki, Atun and Mazumder, Debashish and Mercer, Tim R. and Munoz-Rojas, Miriam and Hardwick, Simon A. and Madala, Bindu Swapna and Cornwell, William and Thomas, Torsten and Marzinelli, Ezeq	10.1007/s10021-019-00373-x	AB	FC	Restoration actions	Partial	NA
49	Natural and Regenerated Saltmarshes Exhibit Similar Soil and Belowground Organic Carbon Stocks, Root Production and Soil Respiration	2019	Ecosystems	Santini, Nadia S. and Lovelock, Catherine E. and Hua, Quan and Zawadzki, Atun and Mazumder, Debashish and Mercer, Tim R. and Munoz-Rojas, Miriam and Hardwick, Simon A. and Madala, Bindu Swapna and Cornwell, William and Thomas, Torsten and Marzinelli, Ezeq	10.1007/s10021-019-00373-x	AB	FC	Restoration start date	Agreement	OntoGPT had somethinig, but manual had nothing
49	Natural and Regenerated Saltmarshes Exhibit Similar Soil and Belowground Organic Carbon Stocks, Root Production and Soil Respiration	2019	Ecosystems	Santini, Nadia S. and Lovelock, Catherine E. and Hua, Quan and Zawadzki, Atun and Mazumder, Debashish and Mercer, Tim R. and Munoz-Rojas, Miriam and Hardwick, Simon A. and Madala, Bindu Swapna and Cornwell, William and Thomas, Torsten and Marzinelli, Ezeq	10.1007/s10021-019-00373-x	AB	FC	Restoration end date	Disagreement	NA
49	Natural and Regenerated Saltmarshes Exhibit Similar Soil and Belowground Organic Carbon Stocks, Root Production and Soil Respiration	2019	Ecosystems	Santini, Nadia S. and Lovelock, Catherine E. and Hua, Quan and Zawadzki, Atun and Mazumder, Debashish and Mercer, Tim R. and Munoz-Rojas, Miriam and Hardwick, Simon A. and Madala, Bindu Swapna and Cornwell, William and Thomas, Torsten and Marzinelli, Ezeq	10.1007/s10021-019-00373-x	AB	FC	Sampling/monitoring methods	Partial	NA
49	Natural and Regenerated Saltmarshes Exhibit Similar Soil and Belowground Organic Carbon Stocks, Root Production and Soil Respiration	2019	Ecosystems	Santini, Nadia S. and Lovelock, Catherine E. and Hua, Quan and Zawadzki, Atun and Mazumder, Debashish and Mercer, Tim R. and Munoz-Rojas, Miriam and Hardwick, Simon A. and Madala, Bindu Swapna and Cornwell, William and Thomas, Torsten and Marzinelli, Ezeq	10.1007/s10021-019-00373-x	AB	FC	Monitoring start date	Disagreement	NA
49	Natural and Regenerated Saltmarshes Exhibit Similar Soil and Belowground Organic Carbon Stocks, Root Production and Soil Respiration	2019	Ecosystems	Santini, Nadia S. and Lovelock, Catherine E. and Hua, Quan and Zawadzki, Atun and Mazumder, Debashish and Mercer, Tim R. and Munoz-Rojas, Miriam and Hardwick, Simon A. and Madala, Bindu Swapna and Cornwell, William and Thomas, Torsten and Marzinelli, Ezeq	10.1007/s10021-019-00373-x	AB	FC	Monitoring end date	Disagreement	NA
49	Natural and Regenerated Saltmarshes Exhibit Similar Soil and Belowground Organic Carbon Stocks, Root Production and Soil Respiration	2019	Ecosystems	Santini, Nadia S. and Lovelock, Catherine E. and Hua, Quan and Zawadzki, Atun and Mazumder, Debashish and Mercer, Tim R. and Munoz-Rojas, Miriam and Hardwick, Simon A. and Madala, Bindu Swapna and Cornwell, William and Thomas, Torsten and Marzinelli, Ezeq	10.1007/s10021-019-00373-x	AB	FC	Focal species	Disagreement	OntoGPT had somethinig, but manual had nothing
49	Natural and Regenerated Saltmarshes Exhibit Similar Soil and Belowground Organic Carbon Stocks, Root Production and Soil Respiration	2019	Ecosystems	Santini, Nadia S. and Lovelock, Catherine E. and Hua, Quan and Zawadzki, Atun and Mazumder, Debashish and Mercer, Tim R. and Munoz-Rojas, Miriam and Hardwick, Simon A. and Madala, Bindu Swapna and Cornwell, William and Thomas, Torsten and Marzinelli, Ezeq	10.1007/s10021-019-00373-x	AB	FC	Response variables	Agreement	NA
50	Restoring Ecological Function to a Submerged Salt Marsh	2010	Restoration Ecology	Stagg, Camille L and Mendelssohn, Irving A	10.1111/j.1526-100X.2010.00718.x	AB	FC	Study site	Partial	NA
50	Restoring Ecological Function to a Submerged Salt Marsh	2010	Restoration Ecology	Stagg, Camille L and Mendelssohn, Irving A	10.1111/j.1526-100X.2010.00718.x	AB	FC	Latitude/longitude	Agreement	NA
50	Restoring Ecological Function to a Submerged Salt Marsh	2010	Restoration Ecology	Stagg, Camille L and Mendelssohn, Irving A	10.1111/j.1526-100X.2010.00718.x	AB	FC	Ecosystem type	Partial	NA
50	Restoring Ecological Function to a Submerged Salt Marsh	2010	Restoration Ecology	Stagg, Camille L and Mendelssohn, Irving A	10.1111/j.1526-100X.2010.00718.x	AB	FC	Restoration actions	Disagreement	NA
50	Restoring Ecological Function to a Submerged Salt Marsh	2010	Restoration Ecology	Stagg, Camille L and Mendelssohn, Irving A	10.1111/j.1526-100X.2010.00718.x	AB	FC	Restoration start date	Agreement	NA
50	Restoring Ecological Function to a Submerged Salt Marsh	2010	Restoration Ecology	Stagg, Camille L and Mendelssohn, Irving A	10.1111/j.1526-100X.2010.00718.x	AB	FC	Restoration end date	Disagreement	NA
50	Restoring Ecological Function to a Submerged Salt Marsh	2010	Restoration Ecology	Stagg, Camille L and Mendelssohn, Irving A	10.1111/j.1526-100X.2010.00718.x	AB	FC	Sampling/monitoring methods	Partial	NA
50	Restoring Ecological Function to a Submerged Salt Marsh	2010	Restoration Ecology	Stagg, Camille L and Mendelssohn, Irving A	10.1111/j.1526-100X.2010.00718.x	AB	FC	Monitoring start date	Agreement	NA
50	Restoring Ecological Function to a Submerged Salt Marsh	2010	Restoration Ecology	Stagg, Camille L and Mendelssohn, Irving A	10.1111/j.1526-100X.2010.00718.x	AB	FC	Monitoring end date	Agreement	NA
50	Restoring Ecological Function to a Submerged Salt Marsh	2010	Restoration Ecology	Stagg, Camille L and Mendelssohn, Irving A	10.1111/j.1526-100X.2010.00718.x	AB	FC	Focal species	Agreement	NA
50	Restoring Ecological Function to a Submerged Salt Marsh	2010	Restoration Ecology	Stagg, Camille L and Mendelssohn, Irving A	10.1111/j.1526-100X.2010.00718.x	AB	FC	Response variables	Partial	NA
51	Diversity of benthic macrofauna and physical parameters of sediments in natural mangroves and in afforested mangroves three decades after compensatory planting	2019	Aquatic Sciences	Al-Khayat, Jassim A. and Abdulla, Maryam A. and Alatalo, Juha M.	10.1007/s00027-018-0599-7	AB	FC	Study site	Partial	NA
51	Diversity of benthic macrofauna and physical parameters of sediments in natural mangroves and in afforested mangroves three decades after compensatory planting	2019	Aquatic Sciences	Al-Khayat, Jassim A. and Abdulla, Maryam A. and Alatalo, Juha M.	10.1007/s00027-018-0599-7	AB	FC	Latitude/longitude	Agreement	NA
51	Diversity of benthic macrofauna and physical parameters of sediments in natural mangroves and in afforested mangroves three decades after compensatory planting	2019	Aquatic Sciences	Al-Khayat, Jassim A. and Abdulla, Maryam A. and Alatalo, Juha M.	10.1007/s00027-018-0599-7	AB	FC	Ecosystem type	Agreement	NA
51	Diversity of benthic macrofauna and physical parameters of sediments in natural mangroves and in afforested mangroves three decades after compensatory planting	2019	Aquatic Sciences	Al-Khayat, Jassim A. and Abdulla, Maryam A. and Alatalo, Juha M.	10.1007/s00027-018-0599-7	AB	FC	Restoration actions	Agreement	NA
51	Diversity of benthic macrofauna and physical parameters of sediments in natural mangroves and in afforested mangroves three decades after compensatory planting	2019	Aquatic Sciences	Al-Khayat, Jassim A. and Abdulla, Maryam A. and Alatalo, Juha M.	10.1007/s00027-018-0599-7	AB	FC	Restoration start date	Agreement	OntoGPT had somethinig, but manual had nothing
51	Diversity of benthic macrofauna and physical parameters of sediments in natural mangroves and in afforested mangroves three decades after compensatory planting	2019	Aquatic Sciences	Al-Khayat, Jassim A. and Abdulla, Maryam A. and Alatalo, Juha M.	10.1007/s00027-018-0599-7	AB	FC	Restoration end date	Agreement	None Reported
51	Diversity of benthic macrofauna and physical parameters of sediments in natural mangroves and in afforested mangroves three decades after compensatory planting	2019	Aquatic Sciences	Al-Khayat, Jassim A. and Abdulla, Maryam A. and Alatalo, Juha M.	10.1007/s00027-018-0599-7	AB	FC	Sampling/monitoring methods	Partial	NA
51	Diversity of benthic macrofauna and physical parameters of sediments in natural mangroves and in afforested mangroves three decades after compensatory planting	2019	Aquatic Sciences	Al-Khayat, Jassim A. and Abdulla, Maryam A. and Alatalo, Juha M.	10.1007/s00027-018-0599-7	AB	FC	Monitoring start date	Agreement	NA
51	Diversity of benthic macrofauna and physical parameters of sediments in natural mangroves and in afforested mangroves three decades after compensatory planting	2019	Aquatic Sciences	Al-Khayat, Jassim A. and Abdulla, Maryam A. and Alatalo, Juha M.	10.1007/s00027-018-0599-7	AB	FC	Monitoring end date	Agreement	NA
51	Diversity of benthic macrofauna and physical parameters of sediments in natural mangroves and in afforested mangroves three decades after compensatory planting	2019	Aquatic Sciences	Al-Khayat, Jassim A. and Abdulla, Maryam A. and Alatalo, Juha M.	10.1007/s00027-018-0599-7	AB	FC	Focal species	Agreement	NA
51	Diversity of benthic macrofauna and physical parameters of sediments in natural mangroves and in afforested mangroves three decades after compensatory planting	2019	Aquatic Sciences	Al-Khayat, Jassim A. and Abdulla, Maryam A. and Alatalo, Juha M.	10.1007/s00027-018-0599-7	AB	FC	Response variables	Partial	NA
52	Long-term impacts of disturbance on nitrogen-cycling bacteria in a New England salt marsh	2015	Frontiers In Microbiology	Bernhard, Anne E. and Dwyer, Courtney and Idrizi, Adrian and Bender, Geoffrey and Zwick, Rachel	10.3389/fmicb.2015.00046	AB	FC	Study site	Partial	NA
52	Long-term impacts of disturbance on nitrogen-cycling bacteria in a New England salt marsh	2015	Frontiers In Microbiology	Bernhard, Anne E. and Dwyer, Courtney and Idrizi, Adrian and Bender, Geoffrey and Zwick, Rachel	10.3389/fmicb.2015.00046	AB	FC	Latitude/longitude	Agreement	None Reported
52	Long-term impacts of disturbance on nitrogen-cycling bacteria in a New England salt marsh	2015	Frontiers In Microbiology	Bernhard, Anne E. and Dwyer, Courtney and Idrizi, Adrian and Bender, Geoffrey and Zwick, Rachel	10.3389/fmicb.2015.00046	AB	FC	Ecosystem type	Agreement	NA
52	Long-term impacts of disturbance on nitrogen-cycling bacteria in a New England salt marsh	2015	Frontiers In Microbiology	Bernhard, Anne E. and Dwyer, Courtney and Idrizi, Adrian and Bender, Geoffrey and Zwick, Rachel	10.3389/fmicb.2015.00046	AB	FC	Restoration actions	Agreement	NA
52	Long-term impacts of disturbance on nitrogen-cycling bacteria in a New England salt marsh	2015	Frontiers In Microbiology	Bernhard, Anne E. and Dwyer, Courtney and Idrizi, Adrian and Bender, Geoffrey and Zwick, Rachel	10.3389/fmicb.2015.00046	AB	FC	Restoration start date	Agreement	NA
52	Long-term impacts of disturbance on nitrogen-cycling bacteria in a New England salt marsh	2015	Frontiers In Microbiology	Bernhard, Anne E. and Dwyer, Courtney and Idrizi, Adrian and Bender, Geoffrey and Zwick, Rachel	10.3389/fmicb.2015.00046	AB	FC	Restoration end date	Partial	Was unable to calculate the "13 years"
52	Long-term impacts of disturbance on nitrogen-cycling bacteria in a New England salt marsh	2015	Frontiers In Microbiology	Bernhard, Anne E. and Dwyer, Courtney and Idrizi, Adrian and Bender, Geoffrey and Zwick, Rachel	10.3389/fmicb.2015.00046	AB	FC	Sampling/monitoring methods	Agreement	NA
52	Long-term impacts of disturbance on nitrogen-cycling bacteria in a New England salt marsh	2015	Frontiers In Microbiology	Bernhard, Anne E. and Dwyer, Courtney and Idrizi, Adrian and Bender, Geoffrey and Zwick, Rachel	10.3389/fmicb.2015.00046	AB	FC	Monitoring start date	Agreement	NA
52	Long-term impacts of disturbance on nitrogen-cycling bacteria in a New England salt marsh	2015	Frontiers In Microbiology	Bernhard, Anne E. and Dwyer, Courtney and Idrizi, Adrian and Bender, Geoffrey and Zwick, Rachel	10.3389/fmicb.2015.00046	AB	FC	Monitoring end date	Agreement	None Reported
52	Long-term impacts of disturbance on nitrogen-cycling bacteria in a New England salt marsh	2015	Frontiers In Microbiology	Bernhard, Anne E. and Dwyer, Courtney and Idrizi, Adrian and Bender, Geoffrey and Zwick, Rachel	10.3389/fmicb.2015.00046	AB	FC	Focal species	Partial	Got specifc genus of bacteria
52	Long-term impacts of disturbance on nitrogen-cycling bacteria in a New England salt marsh	2015	Frontiers In Microbiology	Bernhard, Anne E. and Dwyer, Courtney and Idrizi, Adrian and Bender, Geoffrey and Zwick, Rachel	10.3389/fmicb.2015.00046	AB	FC	Response variables	Partial	Most was not found.
53	Improved fish and crustacean passage in tidal creeks following floodgate remediation	2012	Journal of Applied Ecology	Boys, Craig A. and Kroon, Frederieke J. and Glasby, Tim M. and Wilkinson, Kevin	10.1111/j.1365-2664.2011.02101.x	AB	FC	Study site	Partial	NA
53	Improved fish and crustacean passage in tidal creeks following floodgate remediation	2012	Journal of Applied Ecology	Boys, Craig A. and Kroon, Frederieke J. and Glasby, Tim M. and Wilkinson, Kevin	10.1111/j.1365-2664.2011.02101.x	AB	FC	Latitude/longitude	Agreement	None Reported
53	Improved fish and crustacean passage in tidal creeks following floodgate remediation	2012	Journal of Applied Ecology	Boys, Craig A. and Kroon, Frederieke J. and Glasby, Tim M. and Wilkinson, Kevin	10.1111/j.1365-2664.2011.02101.x	AB	FC	Ecosystem type	Agreement	NA
53	Improved fish and crustacean passage in tidal creeks following floodgate remediation	2012	Journal of Applied Ecology	Boys, Craig A. and Kroon, Frederieke J. and Glasby, Tim M. and Wilkinson, Kevin	10.1111/j.1365-2664.2011.02101.x	AB	FC	Restoration actions	Agreement	NA
53	Improved fish and crustacean passage in tidal creeks following floodgate remediation	2012	Journal of Applied Ecology	Boys, Craig A. and Kroon, Frederieke J. and Glasby, Tim M. and Wilkinson, Kevin	10.1111/j.1365-2664.2011.02101.x	AB	FC	Restoration start date	Disagreement	NA
53	Improved fish and crustacean passage in tidal creeks following floodgate remediation	2012	Journal of Applied Ecology	Boys, Craig A. and Kroon, Frederieke J. and Glasby, Tim M. and Wilkinson, Kevin	10.1111/j.1365-2664.2011.02101.x	AB	FC	Restoration end date	Disagreement	NA
53	Improved fish and crustacean passage in tidal creeks following floodgate remediation	2012	Journal of Applied Ecology	Boys, Craig A. and Kroon, Frederieke J. and Glasby, Tim M. and Wilkinson, Kevin	10.1111/j.1365-2664.2011.02101.x	AB	FC	Sampling/monitoring methods	Partial	NA
53	Improved fish and crustacean passage in tidal creeks following floodgate remediation	2012	Journal of Applied Ecology	Boys, Craig A. and Kroon, Frederieke J. and Glasby, Tim M. and Wilkinson, Kevin	10.1111/j.1365-2664.2011.02101.x	AB	FC	Monitoring start date	Agreement	NA
53	Improved fish and crustacean passage in tidal creeks following floodgate remediation	2012	Journal of Applied Ecology	Boys, Craig A. and Kroon, Frederieke J. and Glasby, Tim M. and Wilkinson, Kevin	10.1111/j.1365-2664.2011.02101.x	AB	FC	Monitoring end date	Agreement	NA
53	Improved fish and crustacean passage in tidal creeks following floodgate remediation	2012	Journal of Applied Ecology	Boys, Craig A. and Kroon, Frederieke J. and Glasby, Tim M. and Wilkinson, Kevin	10.1111/j.1365-2664.2011.02101.x	AB	FC	Focal species	Partial	Mostly at gneus level
53	Improved fish and crustacean passage in tidal creeks following floodgate remediation	2012	Journal of Applied Ecology	Boys, Craig A. and Kroon, Frederieke J. and Glasby, Tim M. and Wilkinson, Kevin	10.1111/j.1365-2664.2011.02101.x	AB	FC	Response variables	Partial	NA
54	Mutualistic interactions amplify saltmarsh restoration success	2018	Journal of Applied Ecology	Derksen-Hooijberg, Marlous and Angelini, Christine and Lamers, Leon P. M. and Borst, Annieke and Smolders, Alfons and Hoogveld, Jasper R. H. and de Paoli, Helene and van de Koppel, Johan and Silliman, Brian R. and van der Heide, Tjisse	10.1111/1365-2664.12960	AB	FC	Study site	Partial	NA
54	Mutualistic interactions amplify saltmarsh restoration success	2018	Journal of Applied Ecology	Derksen-Hooijberg, Marlous and Angelini, Christine and Lamers, Leon P. M. and Borst, Annieke and Smolders, Alfons and Hoogveld, Jasper R. H. and de Paoli, Helene and van de Koppel, Johan and Silliman, Brian R. and van der Heide, Tjisse	10.1111/1365-2664.12960	AB	FC	Latitude/longitude	Agreement	NA
54	Mutualistic interactions amplify saltmarsh restoration success	2018	Journal of Applied Ecology	Derksen-Hooijberg, Marlous and Angelini, Christine and Lamers, Leon P. M. and Borst, Annieke and Smolders, Alfons and Hoogveld, Jasper R. H. and de Paoli, Helene and van de Koppel, Johan and Silliman, Brian R. and van der Heide, Tjisse	10.1111/1365-2664.12960	AB	FC	Ecosystem type	Agreement	NA
54	Mutualistic interactions amplify saltmarsh restoration success	2018	Journal of Applied Ecology	Derksen-Hooijberg, Marlous and Angelini, Christine and Lamers, Leon P. M. and Borst, Annieke and Smolders, Alfons and Hoogveld, Jasper R. H. and de Paoli, Helene and van de Koppel, Johan and Silliman, Brian R. and van der Heide, Tjisse	10.1111/1365-2664.12960	AB	FC	Restoration actions	Agreement	NA
54	Mutualistic interactions amplify saltmarsh restoration success	2018	Journal of Applied Ecology	Derksen-Hooijberg, Marlous and Angelini, Christine and Lamers, Leon P. M. and Borst, Annieke and Smolders, Alfons and Hoogveld, Jasper R. H. and de Paoli, Helene and van de Koppel, Johan and Silliman, Brian R. and van der Heide, Tjisse	10.1111/1365-2664.12960	AB	FC	Restoration start date	Partial	NA
54	Mutualistic interactions amplify saltmarsh restoration success	2018	Journal of Applied Ecology	Derksen-Hooijberg, Marlous and Angelini, Christine and Lamers, Leon P. M. and Borst, Annieke and Smolders, Alfons and Hoogveld, Jasper R. H. and de Paoli, Helene and van de Koppel, Johan and Silliman, Brian R. and van der Heide, Tjisse	10.1111/1365-2664.12960	AB	FC	Restoration end date	Disagreement	NA
54	Mutualistic interactions amplify saltmarsh restoration success	2018	Journal of Applied Ecology	Derksen-Hooijberg, Marlous and Angelini, Christine and Lamers, Leon P. M. and Borst, Annieke and Smolders, Alfons and Hoogveld, Jasper R. H. and de Paoli, Helene and van de Koppel, Johan and Silliman, Brian R. and van der Heide, Tjisse	10.1111/1365-2664.12960	AB	FC	Sampling/monitoring methods	Partial	NA
54	Mutualistic interactions amplify saltmarsh restoration success	2018	Journal of Applied Ecology	Derksen-Hooijberg, Marlous and Angelini, Christine and Lamers, Leon P. M. and Borst, Annieke and Smolders, Alfons and Hoogveld, Jasper R. H. and de Paoli, Helene and van de Koppel, Johan and Silliman, Brian R. and van der Heide, Tjisse	10.1111/1365-2664.12960	AB	FC	Monitoring start date	Partial	NA
54	Mutualistic interactions amplify saltmarsh restoration success	2018	Journal of Applied Ecology	Derksen-Hooijberg, Marlous and Angelini, Christine and Lamers, Leon P. M. and Borst, Annieke and Smolders, Alfons and Hoogveld, Jasper R. H. and de Paoli, Helene and van de Koppel, Johan and Silliman, Brian R. and van der Heide, Tjisse	10.1111/1365-2664.12960	AB	FC	Monitoring end date	Partial	NA
54	Mutualistic interactions amplify saltmarsh restoration success	2018	Journal of Applied Ecology	Derksen-Hooijberg, Marlous and Angelini, Christine and Lamers, Leon P. M. and Borst, Annieke and Smolders, Alfons and Hoogveld, Jasper R. H. and de Paoli, Helene and van de Koppel, Johan and Silliman, Brian R. and van der Heide, Tjisse	10.1111/1365-2664.12960	AB	FC	Focal species	Agreement	Extra from OntoGPT
54	Mutualistic interactions amplify saltmarsh restoration success	2018	Journal of Applied Ecology	Derksen-Hooijberg, Marlous and Angelini, Christine and Lamers, Leon P. M. and Borst, Annieke and Smolders, Alfons and Hoogveld, Jasper R. H. and de Paoli, Helene and van de Koppel, Johan and Silliman, Brian R. and van der Heide, Tjisse	10.1111/1365-2664.12960	AB	FC	Response variables	Partial	NA
55	The role of surface elevation in the rehabilitation of abandoned aquaculture ponds to mangrove forests, Sulawesi, Indonesia	2017	Ecological Engineering	Oh, RRY and Friess, DA and Brown, BM	10.1016/j.ecoleng.2016.12.021	AB	FC	Study site	Partial	NA
55	The role of surface elevation in the rehabilitation of abandoned aquaculture ponds to mangrove forests, Sulawesi, Indonesia	2017	Ecological Engineering	Oh, RRY and Friess, DA and Brown, BM	10.1016/j.ecoleng.2016.12.021	AB	FC	Latitude/longitude	Agreement	NA
55	The role of surface elevation in the rehabilitation of abandoned aquaculture ponds to mangrove forests, Sulawesi, Indonesia	2017	Ecological Engineering	Oh, RRY and Friess, DA and Brown, BM	10.1016/j.ecoleng.2016.12.021	AB	FC	Ecosystem type	Agreement	NA
55	The role of surface elevation in the rehabilitation of abandoned aquaculture ponds to mangrove forests, Sulawesi, Indonesia	2017	Ecological Engineering	Oh, RRY and Friess, DA and Brown, BM	10.1016/j.ecoleng.2016.12.021	AB	FC	Restoration actions	Agreement	NA
55	The role of surface elevation in the rehabilitation of abandoned aquaculture ponds to mangrove forests, Sulawesi, Indonesia	2017	Ecological Engineering	Oh, RRY and Friess, DA and Brown, BM	10.1016/j.ecoleng.2016.12.021	AB	FC	Restoration start date	Agreement	NA
55	The role of surface elevation in the rehabilitation of abandoned aquaculture ponds to mangrove forests, Sulawesi, Indonesia	2017	Ecological Engineering	Oh, RRY and Friess, DA and Brown, BM	10.1016/j.ecoleng.2016.12.021	AB	FC	Restoration end date	Agreement	NA
55	The role of surface elevation in the rehabilitation of abandoned aquaculture ponds to mangrove forests, Sulawesi, Indonesia	2017	Ecological Engineering	Oh, RRY and Friess, DA and Brown, BM	10.1016/j.ecoleng.2016.12.021	AB	FC	Sampling/monitoring methods	Disagreement	NA
55	The role of surface elevation in the rehabilitation of abandoned aquaculture ponds to mangrove forests, Sulawesi, Indonesia	2017	Ecological Engineering	Oh, RRY and Friess, DA and Brown, BM	10.1016/j.ecoleng.2016.12.021	AB	FC	Monitoring start date	Disagreement	NA
55	The role of surface elevation in the rehabilitation of abandoned aquaculture ponds to mangrove forests, Sulawesi, Indonesia	2017	Ecological Engineering	Oh, RRY and Friess, DA and Brown, BM	10.1016/j.ecoleng.2016.12.021	AB	FC	Monitoring end date	Disagreement	NA
55	The role of surface elevation in the rehabilitation of abandoned aquaculture ponds to mangrove forests, Sulawesi, Indonesia	2017	Ecological Engineering	Oh, RRY and Friess, DA and Brown, BM	10.1016/j.ecoleng.2016.12.021	AB	FC	Focal species	Agreement	NA
55	The role of surface elevation in the rehabilitation of abandoned aquaculture ponds to mangrove forests, Sulawesi, Indonesia	2017	Ecological Engineering	Oh, RRY and Friess, DA and Brown, BM	10.1016/j.ecoleng.2016.12.021	AB	FC	Response variables	Partial	NA
56	Effects of climate variability and hydrological rehabilitation measures on long‐term mangrove trajectories: From reproduction to recruitment and landscape cover changes	2023	Journal of Applied Ecology	Sanchez-Nunez, David Alejandro and Rodriguez-Rodriguez, J. Alexandra and Pineda, Jose Ernesto Mancera	10.1111/1365-2664.14536	AB	FC	Study site	Partial	NA
56	Effects of climate variability and hydrological rehabilitation measures on long‐term mangrove trajectories: From reproduction to recruitment and landscape cover changes	2023	Journal of Applied Ecology	Sanchez-Nunez, David Alejandro and Rodriguez-Rodriguez, J. Alexandra and Pineda, Jose Ernesto Mancera	10.1111/1365-2664.14536	AB	FC	Latitude/longitude	Agreement	NA
56	Effects of climate variability and hydrological rehabilitation measures on long‐term mangrove trajectories: From reproduction to recruitment and landscape cover changes	2023	Journal of Applied Ecology	Sanchez-Nunez, David Alejandro and Rodriguez-Rodriguez, J. Alexandra and Pineda, Jose Ernesto Mancera	10.1111/1365-2664.14536	AB	FC	Ecosystem type	Agreement	NA
56	Effects of climate variability and hydrological rehabilitation measures on long‐term mangrove trajectories: From reproduction to recruitment and landscape cover changes	2023	Journal of Applied Ecology	Sanchez-Nunez, David Alejandro and Rodriguez-Rodriguez, J. Alexandra and Pineda, Jose Ernesto Mancera	10.1111/1365-2664.14536	AB	FC	Restoration actions	Agreement	NA
56	Effects of climate variability and hydrological rehabilitation measures on long‐term mangrove trajectories: From reproduction to recruitment and landscape cover changes	2023	Journal of Applied Ecology	Sanchez-Nunez, David Alejandro and Rodriguez-Rodriguez, J. Alexandra and Pineda, Jose Ernesto Mancera	10.1111/1365-2664.14536	AB	FC	Restoration start date	Partial	NA
56	Effects of climate variability and hydrological rehabilitation measures on long‐term mangrove trajectories: From reproduction to recruitment and landscape cover changes	2023	Journal of Applied Ecology	Sanchez-Nunez, David Alejandro and Rodriguez-Rodriguez, J. Alexandra and Pineda, Jose Ernesto Mancera	10.1111/1365-2664.14536	AB	FC	Restoration end date	Partial	NA
56	Effects of climate variability and hydrological rehabilitation measures on long‐term mangrove trajectories: From reproduction to recruitment and landscape cover changes	2023	Journal of Applied Ecology	Sanchez-Nunez, David Alejandro and Rodriguez-Rodriguez, J. Alexandra and Pineda, Jose Ernesto Mancera	10.1111/1365-2664.14536	AB	FC	Sampling/monitoring methods	Agreement	NA
56	Effects of climate variability and hydrological rehabilitation measures on long‐term mangrove trajectories: From reproduction to recruitment and landscape cover changes	2023	Journal of Applied Ecology	Sanchez-Nunez, David Alejandro and Rodriguez-Rodriguez, J. Alexandra and Pineda, Jose Ernesto Mancera	10.1111/1365-2664.14536	AB	FC	Monitoring start date	Disagreement	NA
56	Effects of climate variability and hydrological rehabilitation measures on long‐term mangrove trajectories: From reproduction to recruitment and landscape cover changes	2023	Journal of Applied Ecology	Sanchez-Nunez, David Alejandro and Rodriguez-Rodriguez, J. Alexandra and Pineda, Jose Ernesto Mancera	10.1111/1365-2664.14536	AB	FC	Monitoring end date	Agreement	NA
56	Effects of climate variability and hydrological rehabilitation measures on long‐term mangrove trajectories: From reproduction to recruitment and landscape cover changes	2023	Journal of Applied Ecology	Sanchez-Nunez, David Alejandro and Rodriguez-Rodriguez, J. Alexandra and Pineda, Jose Ernesto Mancera	10.1111/1365-2664.14536	AB	FC	Focal species	Partial	NA
56	Effects of climate variability and hydrological rehabilitation measures on long‐term mangrove trajectories: From reproduction to recruitment and landscape cover changes	2023	Journal of Applied Ecology	Sanchez-Nunez, David Alejandro and Rodriguez-Rodriguez, J. Alexandra and Pineda, Jose Ernesto Mancera	10.1111/1365-2664.14536	AB	FC	Response variables	Partial	NA
57	Effects of reclamation and regeneration processes on organic matter from estuarine soils and sediments	2009	Organic Geochemistry	Santin, C and De La Rosa, JM and Knicker, Heike and Otero, Xos√© Luis and √Ålvarez, M√Å and Gonz√°lez-Vila, Francisco Javier	10.1016/j.orggeochem.2009.06.005	FC	SR	Study site	Disagreement	Onto only 'Kingdom of Spain'
57	Effects of reclamation and regeneration processes on organic matter from estuarine soils and sediments	2009	Organic Geochemistry	Santin, C and De La Rosa, JM and Knicker, Heike and Otero, Xos√© Luis and √Ålvarez, M√Å and Gonz√°lez-Vila, Francisco Javier	10.1016/j.orggeochem.2009.06.005	FC	SR	Latitude/longitude	Agreement	NA
57	Effects of reclamation and regeneration processes on organic matter from estuarine soils and sediments	2009	Organic Geochemistry	Santin, C and De La Rosa, JM and Knicker, Heike and Otero, Xos√© Luis and √Ålvarez, M√Å and Gonz√°lez-Vila, Francisco Javier	10.1016/j.orggeochem.2009.06.005	FC	SR	Ecosystem type	Partial	Onto had correct terms - more detailed, but Onto had 'climate' as well
57	Effects of reclamation and regeneration processes on organic matter from estuarine soils and sediments	2009	Organic Geochemistry	Santin, C and De La Rosa, JM and Knicker, Heike and Otero, Xos√© Luis and √Ålvarez, M√Å and Gonz√°lez-Vila, Francisco Javier	10.1016/j.orggeochem.2009.06.005	FC	SR	Restoration start date	Agreement	Rater more detailed, Onto simply 'natural'
57	Effects of reclamation and regeneration processes on organic matter from estuarine soils and sediments	2009	Organic Geochemistry	Santin, C and De La Rosa, JM and Knicker, Heike and Otero, Xos√© Luis and √Ålvarez, M√Å and Gonz√°lez-Vila, Francisco Javier	10.1016/j.orggeochem.2009.06.005	FC	SR	Restoration end date	Agreement	1960s
57	Effects of reclamation and regeneration processes on organic matter from estuarine soils and sediments	2009	Organic Geochemistry	Santin, C and De La Rosa, JM and Knicker, Heike and Otero, Xos√© Luis and √Ålvarez, M√Å and Gonz√°lez-Vila, Francisco Javier	10.1016/j.orggeochem.2009.06.005	FC	SR	Sampling/monitoring methods	Agreement	not specified
57	Effects of reclamation and regeneration processes on organic matter from estuarine soils and sediments	2009	Organic Geochemistry	Santin, C and De La Rosa, JM and Knicker, Heike and Otero, Xos√© Luis and √Ålvarez, M√Å and Gonz√°lez-Vila, Francisco Javier	10.1016/j.orggeochem.2009.06.005	FC	SR	Monitoring start date	Disagreement	Onto nothing informative, rater detailed
57	Effects of reclamation and regeneration processes on organic matter from estuarine soils and sediments	2009	Organic Geochemistry	Santin, C and De La Rosa, JM and Knicker, Heike and Otero, Xos√© Luis and √Ålvarez, M√Å and Gonz√°lez-Vila, Francisco Javier	10.1016/j.orggeochem.2009.06.005	FC	SR	Monitoring end date	Agreement	NA
57	Effects of reclamation and regeneration processes on organic matter from estuarine soils and sediments	2009	Organic Geochemistry	Santin, C and De La Rosa, JM and Knicker, Heike and Otero, Xos√© Luis and √Ålvarez, M√Å and Gonz√°lez-Vila, Francisco Javier	10.1016/j.orggeochem.2009.06.005	FC	SR	Focal species	Agreement	rater had "Restoration end date" twice, but agreement on dates
57	Effects of reclamation and regeneration processes on organic matter from estuarine soils and sediments	2009	Organic Geochemistry	Santin, C and De La Rosa, JM and Knicker, Heike and Otero, Xos√© Luis and √Ålvarez, M√Å and Gonz√°lez-Vila, Francisco Javier	10.1016/j.orggeochem.2009.06.005	FC	SR	Response variables	Partial	Onto had synonym, and an extra genus
57	Effects of reclamation and regeneration processes on organic matter from estuarine soils and sediments	2009	Organic Geochemistry	Santin, C and De La Rosa, JM and Knicker, Heike and Otero, Xos√© Luis and √Ålvarez, M√Å and Gonz√°lez-Vila, Francisco Javier	10.1016/j.orggeochem.2009.06.005	FC	SR	Restoration actions	Partial	Rater more detailed
58	Community perspectives on an internationally funded mangrove restoration project: Kien Giang province, Vietnam	2016	Ocean and Coastal Management	Nguyen, T.P. and Van Tam, N. and Quoi, L.P. and Parnell, K.E.	10.1016/j.ocecoaman.2015.10.008	FC	SR	Study site	Partial	Onto incomplete
58	Community perspectives on an internationally funded mangrove restoration project: Kien Giang province, Vietnam	2016	Ocean and Coastal Management	Nguyen, T.P. and Van Tam, N. and Quoi, L.P. and Parnell, K.E.	10.1016/j.ocecoaman.2015.10.008	FC	SR	Latitude/longitude	Agreement	pulled from figure caption
58	Community perspectives on an internationally funded mangrove restoration project: Kien Giang province, Vietnam	2016	Ocean and Coastal Management	Nguyen, T.P. and Van Tam, N. and Quoi, L.P. and Parnell, K.E.	10.1016/j.ocecoaman.2015.10.008	FC	SR	Ecosystem type	Disagreement	onto nothing informative
58	Community perspectives on an internationally funded mangrove restoration project: Kien Giang province, Vietnam	2016	Ocean and Coastal Management	Nguyen, T.P. and Van Tam, N. and Quoi, L.P. and Parnell, K.E.	10.1016/j.ocecoaman.2015.10.008	FC	SR	Restoration actions	Agreement	NA
58	Community perspectives on an internationally funded mangrove restoration project: Kien Giang province, Vietnam	2016	Ocean and Coastal Management	Nguyen, T.P. and Van Tam, N. and Quoi, L.P. and Parnell, K.E.	10.1016/j.ocecoaman.2015.10.008	FC	SR	Restoration end date	Partial	year, not month
58	Community perspectives on an internationally funded mangrove restoration project: Kien Giang province, Vietnam	2016	Ocean and Coastal Management	Nguyen, T.P. and Van Tam, N. and Quoi, L.P. and Parnell, K.E.	10.1016/j.ocecoaman.2015.10.008	FC	SR	Restoration start date	Disagreement	NA
58	Community perspectives on an internationally funded mangrove restoration project: Kien Giang province, Vietnam	2016	Ocean and Coastal Management	Nguyen, T.P. and Van Tam, N. and Quoi, L.P. and Parnell, K.E.	10.1016/j.ocecoaman.2015.10.008	FC	SR	Sampling/monitoring methods	Partial	rater extra methods
58	Community perspectives on an internationally funded mangrove restoration project: Kien Giang province, Vietnam	2016	Ocean and Coastal Management	Nguyen, T.P. and Van Tam, N. and Quoi, L.P. and Parnell, K.E.	10.1016/j.ocecoaman.2015.10.008	FC	SR	Monitoring start date	Partial	year, not month
58	Community perspectives on an internationally funded mangrove restoration project: Kien Giang province, Vietnam	2016	Ocean and Coastal Management	Nguyen, T.P. and Van Tam, N. and Quoi, L.P. and Parnell, K.E.	10.1016/j.ocecoaman.2015.10.008	FC	SR	Monitoring end date	Agreement	NA
58	Community perspectives on an internationally funded mangrove restoration project: Kien Giang province, Vietnam	2016	Ocean and Coastal Management	Nguyen, T.P. and Van Tam, N. and Quoi, L.P. and Parnell, K.E.	10.1016/j.ocecoaman.2015.10.008	FC	SR	Focal species	Agreement	onto and rater agreement, onto only genus on 2
58	Community perspectives on an internationally funded mangrove restoration project: Kien Giang province, Vietnam	2016	Ocean and Coastal Management	Nguyen, T.P. and Van Tam, N. and Quoi, L.P. and Parnell, K.E.	10.1016/j.ocecoaman.2015.10.008	FC	SR	Response variables	Partial	onto missed a lot, but in the ballpark, rater more detailed
59	Water and sediment quality parameters of the restored mangrove ecosystem of Gurupura River and natural mangrove ecosystem of Shambhavi River in Dakshina Kannada, India	2022	Marine Pollution Bulletin	Sulochanan, Bindu and Ratheesh, Lavanya and Veena, S. and Padua, Shelton and Prema, D. and Rohit, Prathibha and Kaladharan, P. and Kripa, V	10.1016/j.marpolbul.2022.113450	FC	SR	Study site	Disagreement	Onto very vague "river" x 3, rater very detailed, multiple rivers and estuary
59	Water and sediment quality parameters of the restored mangrove ecosystem of Gurupura River and natural mangrove ecosystem of Shambhavi River in Dakshina Kannada, India	2022	Marine Pollution Bulletin	Sulochanan, Bindu and Ratheesh, Lavanya and Veena, S. and Padua, Shelton and Prema, D. and Rohit, Prathibha and Kaladharan, P. and Kripa, V	10.1016/j.marpolbul.2022.113450	FC	SR	Latitude/longitude	Agreement	NA
59	Water and sediment quality parameters of the restored mangrove ecosystem of Gurupura River and natural mangrove ecosystem of Shambhavi River in Dakshina Kannada, India	2022	Marine Pollution Bulletin	Sulochanan, Bindu and Ratheesh, Lavanya and Veena, S. and Padua, Shelton and Prema, D. and Rohit, Prathibha and Kaladharan, P. and Kripa, V	10.1016/j.marpolbul.2022.113450	FC	SR	Ecosystem type	Agreement	NA
59	Water and sediment quality parameters of the restored mangrove ecosystem of Gurupura River and natural mangrove ecosystem of Shambhavi River in Dakshina Kannada, India	2022	Marine Pollution Bulletin	Sulochanan, Bindu and Ratheesh, Lavanya and Veena, S. and Padua, Shelton and Prema, D. and Rohit, Prathibha and Kaladharan, P. and Kripa, V	10.1016/j.marpolbul.2022.113450	FC	SR	Restoration actions	Agreement	NA
59	Water and sediment quality parameters of the restored mangrove ecosystem of Gurupura River and natural mangrove ecosystem of Shambhavi River in Dakshina Kannada, India	2022	Marine Pollution Bulletin	Sulochanan, Bindu and Ratheesh, Lavanya and Veena, S. and Padua, Shelton and Prema, D. and Rohit, Prathibha and Kaladharan, P. and Kripa, V	10.1016/j.marpolbul.2022.113450	FC	SR	Restoration start date	Agreement	NA
59	Water and sediment quality parameters of the restored mangrove ecosystem of Gurupura River and natural mangrove ecosystem of Shambhavi River in Dakshina Kannada, India	2022	Marine Pollution Bulletin	Sulochanan, Bindu and Ratheesh, Lavanya and Veena, S. and Padua, Shelton and Prema, D. and Rohit, Prathibha and Kaladharan, P. and Kripa, V	10.1016/j.marpolbul.2022.113450	FC	SR	Restoration end date	Disagreement	onto 2016, rater may 2011 (rater provided 2016 as Monitoring end date date)
59	Water and sediment quality parameters of the restored mangrove ecosystem of Gurupura River and natural mangrove ecosystem of Shambhavi River in Dakshina Kannada, India	2022	Marine Pollution Bulletin	Sulochanan, Bindu and Ratheesh, Lavanya and Veena, S. and Padua, Shelton and Prema, D. and Rohit, Prathibha and Kaladharan, P. and Kripa, V	10.1016/j.marpolbul.2022.113450	FC	SR	Sampling/monitoring methods	Partial	onto got water and sediment sampling, not mangrove surveys
59	Water and sediment quality parameters of the restored mangrove ecosystem of Gurupura River and natural mangrove ecosystem of Shambhavi River in Dakshina Kannada, India	2022	Marine Pollution Bulletin	Sulochanan, Bindu and Ratheesh, Lavanya and Veena, S. and Padua, Shelton and Prema, D. and Rohit, Prathibha and Kaladharan, P. and Kripa, V	10.1016/j.marpolbul.2022.113450	FC	SR	Monitoring start date	Agreement	NA
59	Water and sediment quality parameters of the restored mangrove ecosystem of Gurupura River and natural mangrove ecosystem of Shambhavi River in Dakshina Kannada, India	2022	Marine Pollution Bulletin	Sulochanan, Bindu and Ratheesh, Lavanya and Veena, S. and Padua, Shelton and Prema, D. and Rohit, Prathibha and Kaladharan, P. and Kripa, V	10.1016/j.marpolbul.2022.113450	FC	SR	Monitoring end date	Agreement	NA
59	Water and sediment quality parameters of the restored mangrove ecosystem of Gurupura River and natural mangrove ecosystem of Shambhavi River in Dakshina Kannada, India	2022	Marine Pollution Bulletin	Sulochanan, Bindu and Ratheesh, Lavanya and Veena, S. and Padua, Shelton and Prema, D. and Rohit, Prathibha and Kaladharan, P. and Kripa, V	10.1016/j.marpolbul.2022.113450	FC	SR	Focal species	Disagreement	onto 7 entries, rater none, paper is about water parameters, but Rhizophora mucronata was planted. Either way, disagreement
59	Water and sediment quality parameters of the restored mangrove ecosystem of Gurupura River and natural mangrove ecosystem of Shambhavi River in Dakshina Kannada, India	2022	Marine Pollution Bulletin	Sulochanan, Bindu and Ratheesh, Lavanya and Veena, S. and Padua, Shelton and Prema, D. and Rohit, Prathibha and Kaladharan, P. and Kripa, V	10.1016/j.marpolbul.2022.113450	FC	SR	Response variables	Partial	onto 15 entries, rater 19. Onto got soil/water variables but not mangrove growth variables
60	Coastal restoration success via emergent trait-mimicry is context dependent	2021	Biological Conservation	van der Heide, Tjisse and Temmink, Ralph J. M. and Fivash, Greg S. and Bouma, Tjeerd J. and Bostrom, Christoffer and Didderen, Karin and Esteban, Nicole and Gaeckle, Jeffrey and Gagnon, Karine and Infantes, Eduardo and van de Koppel, Johan and Lengkeek, W	10.1016/j.biocon.2021.109373	FC	SR	Study site	Partial	Onto 1 of 4 correct, partial on other 3
60	Coastal restoration success via emergent trait-mimicry is context dependent	2021	Biological Conservation	van der Heide, Tjisse and Temmink, Ralph J. M. and Fivash, Greg S. and Bouma, Tjeerd J. and Bostrom, Christoffer and Didderen, Karin and Esteban, Nicole and Gaeckle, Jeffrey and Gagnon, Karine and Infantes, Eduardo and van de Koppel, Johan and Lengkeek, W	10.1016/j.biocon.2021.109373	FC	SR	Latitude/longitude	Agreement	Onto pulled 4 x coordinates from table, rater none reported. SR updated coords
60	Coastal restoration success via emergent trait-mimicry is context dependent	2021	Biological Conservation	van der Heide, Tjisse and Temmink, Ralph J. M. and Fivash, Greg S. and Bouma, Tjeerd J. and Bostrom, Christoffer and Didderen, Karin and Esteban, Nicole and Gaeckle, Jeffrey and Gagnon, Karine and Infantes, Eduardo and van de Koppel, Johan and Lengkeek, W	10.1016/j.biocon.2021.109373	FC	SR	Ecosystem type	Partial	onto 2 x 'Coastal', plus sea grass bed - missed salt marsh
60	Coastal restoration success via emergent trait-mimicry is context dependent	2021	Biological Conservation	van der Heide, Tjisse and Temmink, Ralph J. M. and Fivash, Greg S. and Bouma, Tjeerd J. and Bostrom, Christoffer and Didderen, Karin and Esteban, Nicole and Gaeckle, Jeffrey and Gagnon, Karine and Infantes, Eduardo and van de Koppel, Johan and Lengkeek, W	10.1016/j.biocon.2021.109373	FC	SR	Restoration actions	Partial	share seagraa transplant,
60	Coastal restoration success via emergent trait-mimicry is context dependent	2021	Biological Conservation	van der Heide, Tjisse and Temmink, Ralph J. M. and Fivash, Greg S. and Bouma, Tjeerd J. and Bostrom, Christoffer and Didderen, Karin and Esteban, Nicole and Gaeckle, Jeffrey and Gagnon, Karine and Infantes, Eduardo and van de Koppel, Johan and Lengkeek, W	10.1016/j.biocon.2021.109373	FC	SR	Restoration start date	Agreement	onto more detailed, 3 x 2017 months
60	Coastal restoration success via emergent trait-mimicry is context dependent	2021	Biological Conservation	van der Heide, Tjisse and Temmink, Ralph J. M. and Fivash, Greg S. and Bouma, Tjeerd J. and Bostrom, Christoffer and Didderen, Karin and Esteban, Nicole and Gaeckle, Jeffrey and Gagnon, Karine and Infantes, Eduardo and van de Koppel, Johan and Lengkeek, W	10.1016/j.biocon.2021.109373	FC	SR	Restoration end date	Agreement	onto 3 x 2018, rater 1
60	Coastal restoration success via emergent trait-mimicry is context dependent	2021	Biological Conservation	van der Heide, Tjisse and Temmink, Ralph J. M. and Fivash, Greg S. and Bouma, Tjeerd J. and Bostrom, Christoffer and Didderen, Karin and Esteban, Nicole and Gaeckle, Jeffrey and Gagnon, Karine and Infantes, Eduardo and van de Koppel, Johan and Lengkeek, W	10.1016/j.biocon.2021.109373	FC	SR	Sampling/monitoring methods	Partial	onto vague
60	Coastal restoration success via emergent trait-mimicry is context dependent	2021	Biological Conservation	van der Heide, Tjisse and Temmink, Ralph J. M. and Fivash, Greg S. and Bouma, Tjeerd J. and Bostrom, Christoffer and Didderen, Karin and Esteban, Nicole and Gaeckle, Jeffrey and Gagnon, Karine and Infantes, Eduardo and van de Koppel, Johan and Lengkeek, W	10.1016/j.biocon.2021.109373	FC	SR	Monitoring start date	Partial	rater 1 x month/year, onto 3 x month/year (sames as restoration)
60	Coastal restoration success via emergent trait-mimicry is context dependent	2021	Biological Conservation	van der Heide, Tjisse and Temmink, Ralph J. M. and Fivash, Greg S. and Bouma, Tjeerd J. and Bostrom, Christoffer and Didderen, Karin and Esteban, Nicole and Gaeckle, Jeffrey and Gagnon, Karine and Infantes, Eduardo and van de Koppel, Johan and Lengkeek, W	10.1016/j.biocon.2021.109373	FC	SR	Monitoring end date	Disagreement	Onto repeat sampling end, rater none reported
60	Coastal restoration success via emergent trait-mimicry is context dependent	2021	Biological Conservation	van der Heide, Tjisse and Temmink, Ralph J. M. and Fivash, Greg S. and Bouma, Tjeerd J. and Bostrom, Christoffer and Didderen, Karin and Esteban, Nicole and Gaeckle, Jeffrey and Gagnon, Karine and Infantes, Eduardo and van de Koppel, Johan and Lengkeek, W	10.1016/j.biocon.2021.109373	FC	SR	Focal species	Agreement	NA
60	Coastal restoration success via emergent trait-mimicry is context dependent	2021	Biological Conservation	van der Heide, Tjisse and Temmink, Ralph J. M. and Fivash, Greg S. and Bouma, Tjeerd J. and Bostrom, Christoffer and Didderen, Karin and Esteban, Nicole and Gaeckle, Jeffrey and Gagnon, Karine and Infantes, Eduardo and van de Koppel, Johan and Lengkeek, W	10.1016/j.biocon.2021.109373	FC	SR	Response variables	Partial	Rater more detailed, onto "sediment' doesn't explain what was measured
61	Accumulation of nutrients and potentially toxic elements in plants and fishes in restored mangrove ecosystems in South China	2022	Science of the Total Environment	Zhao, Puhui and Sanganyado, Edmond and Wang, Tieyu and Sun, Zewei and Jiang, Ziyang and Zeng, Mingrui and Huang, Zhangxun and Li, Yifan and Li, Ping and Bi, Ran and Liu, Wenhua	10.1016/j.scitotenv.2022.155964	FC	SR	Study site	Disagreement	onto only country + 'river', 'forest'
61	Accumulation of nutrients and potentially toxic elements in plants and fishes in restored mangrove ecosystems in South China	2022	Science of the Total Environment	Zhao, Puhui and Sanganyado, Edmond and Wang, Tieyu and Sun, Zewei and Jiang, Ziyang and Zeng, Mingrui and Huang, Zhangxun and Li, Yifan and Li, Ping and Bi, Ran and Liu, Wenhua	10.1016/j.scitotenv.2022.155964	FC	SR	Latitude/longitude	Agreement	NA
61	Accumulation of nutrients and potentially toxic elements in plants and fishes in restored mangrove ecosystems in South China	2022	Science of the Total Environment	Zhao, Puhui and Sanganyado, Edmond and Wang, Tieyu and Sun, Zewei and Jiang, Ziyang and Zeng, Mingrui and Huang, Zhangxun and Li, Yifan and Li, Ping and Bi, Ran and Liu, Wenhua	10.1016/j.scitotenv.2022.155964	FC	SR	Ecosystem type	Agreement	NA
61	Accumulation of nutrients and potentially toxic elements in plants and fishes in restored mangrove ecosystems in South China	2022	Science of the Total Environment	Zhao, Puhui and Sanganyado, Edmond and Wang, Tieyu and Sun, Zewei and Jiang, Ziyang and Zeng, Mingrui and Huang, Zhangxun and Li, Yifan and Li, Ping and Bi, Ran and Liu, Wenhua	10.1016/j.scitotenv.2022.155964	FC	SR	Restoration actions	Agreement	NA
61	Accumulation of nutrients and potentially toxic elements in plants and fishes in restored mangrove ecosystems in South China	2022	Science of the Total Environment	Zhao, Puhui and Sanganyado, Edmond and Wang, Tieyu and Sun, Zewei and Jiang, Ziyang and Zeng, Mingrui and Huang, Zhangxun and Li, Yifan and Li, Ping and Bi, Ran and Liu, Wenhua	10.1016/j.scitotenv.2022.155964	FC	SR	Restoration start date	Agreement	NA
61	Accumulation of nutrients and potentially toxic elements in plants and fishes in restored mangrove ecosystems in South China	2022	Science of the Total Environment	Zhao, Puhui and Sanganyado, Edmond and Wang, Tieyu and Sun, Zewei and Jiang, Ziyang and Zeng, Mingrui and Huang, Zhangxun and Li, Yifan and Li, Ping and Bi, Ran and Liu, Wenhua	10.1016/j.scitotenv.2022.155964	FC	SR	Restoration end date	Disagreement	Onto 'none reported', rater 2018
61	Accumulation of nutrients and potentially toxic elements in plants and fishes in restored mangrove ecosystems in South China	2022	Science of the Total Environment	Zhao, Puhui and Sanganyado, Edmond and Wang, Tieyu and Sun, Zewei and Jiang, Ziyang and Zeng, Mingrui and Huang, Zhangxun and Li, Yifan and Li, Ping and Bi, Ran and Liu, Wenhua	10.1016/j.scitotenv.2022.155964	FC	SR	Sampling/monitoring methods	Partial	onto missed sediment sampling
61	Accumulation of nutrients and potentially toxic elements in plants and fishes in restored mangrove ecosystems in South China	2022	Science of the Total Environment	Zhao, Puhui and Sanganyado, Edmond and Wang, Tieyu and Sun, Zewei and Jiang, Ziyang and Zeng, Mingrui and Huang, Zhangxun and Li, Yifan and Li, Ping and Bi, Ran and Liu, Wenhua	10.1016/j.scitotenv.2022.155964	FC	SR	Monitoring start date	Agreement	NA
61	Accumulation of nutrients and potentially toxic elements in plants and fishes in restored mangrove ecosystems in South China	2022	Science of the Total Environment	Zhao, Puhui and Sanganyado, Edmond and Wang, Tieyu and Sun, Zewei and Jiang, Ziyang and Zeng, Mingrui and Huang, Zhangxun and Li, Yifan and Li, Ping and Bi, Ran and Liu, Wenhua	10.1016/j.scitotenv.2022.155964	FC	SR	Monitoring end date	Agreement	NA
61	Accumulation of nutrients and potentially toxic elements in plants and fishes in restored mangrove ecosystems in South China	2022	Science of the Total Environment	Zhao, Puhui and Sanganyado, Edmond and Wang, Tieyu and Sun, Zewei and Jiang, Ziyang and Zeng, Mingrui and Huang, Zhangxun and Li, Yifan and Li, Ping and Bi, Ran and Liu, Wenhua	10.1016/j.scitotenv.2022.155964	FC	SR	Focal species	Disagreement	onto 'none reported', though it had 5 species in restoration actions. Rater had those 5, plus 5 fish species
61	Accumulation of nutrients and potentially toxic elements in plants and fishes in restored mangrove ecosystems in South China	2022	Science of the Total Environment	Zhao, Puhui and Sanganyado, Edmond and Wang, Tieyu and Sun, Zewei and Jiang, Ziyang and Zeng, Mingrui and Huang, Zhangxun and Li, Yifan and Li, Ping and Bi, Ran and Liu, Wenhua	10.1016/j.scitotenv.2022.155964	FC	SR	Response variables	Partial	onto not as detailed, said 'concentration', but rater had several specifc concentration parameters
62	Salt Marsh Plant Community Structure Influences Success of Avicennia germinans During Poleward Encroachment	2021	Wetlands	Adgie, Therese E. and Chapman, Samantha K.	10.1007/s13157-021-01463-0	FC	SR	Study site	Agreement	NA
62	Salt Marsh Plant Community Structure Influences Success of Avicennia germinans During Poleward Encroachment	2021	Wetlands	Adgie, Therese E. and Chapman, Samantha K.	10.1007/s13157-021-01463-0	FC	SR	Latitude/longitude	Partial	clearly nearby, but slightly different coords. Manual pulled from text, Onto pulled from table 1 (which was an average location)
62	Salt Marsh Plant Community Structure Influences Success of Avicennia germinans During Poleward Encroachment	2021	Wetlands	Adgie, Therese E. and Chapman, Samantha K.	10.1007/s13157-021-01463-0	FC	SR	Ecosystem type	Agreement	NA
62	Salt Marsh Plant Community Structure Influences Success of Avicennia germinans During Poleward Encroachment	2021	Wetlands	Adgie, Therese E. and Chapman, Samantha K.	10.1007/s13157-021-01463-0	FC	SR	Restoration actions	Partial	onto only "mangrove" x 2, missed planting
62	Salt Marsh Plant Community Structure Influences Success of Avicennia germinans During Poleward Encroachment	2021	Wetlands	Adgie, Therese E. and Chapman, Samantha K.	10.1007/s13157-021-01463-0	FC	SR	Restoration start date	Agreement	NA
62	Salt Marsh Plant Community Structure Influences Success of Avicennia germinans During Poleward Encroachment	2021	Wetlands	Adgie, Therese E. and Chapman, Samantha K.	10.1007/s13157-021-01463-0	FC	SR	Restoration end date	Disagreement	rater none specified
62	Salt Marsh Plant Community Structure Influences Success of Avicennia germinans During Poleward Encroachment	2021	Wetlands	Adgie, Therese E. and Chapman, Samantha K.	10.1007/s13157-021-01463-0	FC	SR	Sampling/monitoring methods	Disagreement	onto terms generally not informative - 1 of 5 methods
62	Salt Marsh Plant Community Structure Influences Success of Avicennia germinans During Poleward Encroachment	2021	Wetlands	Adgie, Therese E. and Chapman, Samantha K.	10.1007/s13157-021-01463-0	FC	SR	Monitoring start date	Agreement	NA
62	Salt Marsh Plant Community Structure Influences Success of Avicennia germinans During Poleward Encroachment	2021	Wetlands	Adgie, Therese E. and Chapman, Samantha K.	10.1007/s13157-021-01463-0	FC	SR	Monitoring end date	Agreement	onto used same dates for restoration and monitoring, rater was more nuanced
62	Salt Marsh Plant Community Structure Influences Success of Avicennia germinans During Poleward Encroachment	2021	Wetlands	Adgie, Therese E. and Chapman, Samantha K.	10.1007/s13157-021-01463-0	FC	SR	Focal species	Agreement	onto only genus for 1, rater also come general common names
62	Salt Marsh Plant Community Structure Influences Success of Avicennia germinans During Poleward Encroachment	2021	Wetlands	Adgie, Therese E. and Chapman, Samantha K.	10.1007/s13157-021-01463-0	FC	SR	Response variables	Partial	onto only %, not % cover, onto not as infomrative
63	Effects of ecological restoration on carbon sink and carbon drawdown of degraded salt marshes with carbon‐rich additives application	2022	Land Degradation & Development	Chen, Guozhu and Bai, Junhong and Yu, Lu and Chen, Bin and Zhang, Yan and Liu, Gengyuan and Wang, Wei	10.1002/ldr.4306	FC	SR	Study site	Agreement	NA
63	Effects of ecological restoration on carbon sink and carbon drawdown of degraded salt marshes with carbon‐rich additives application	2022	Land Degradation & Development	Chen, Guozhu and Bai, Junhong and Yu, Lu and Chen, Bin and Zhang, Yan and Liu, Gengyuan and Wang, Wei	10.1002/ldr.4306	FC	SR	Latitude/longitude	Agreement	onto extracted 2 separate lat/longs from a range, rater provided the range
63	Effects of ecological restoration on carbon sink and carbon drawdown of degraded salt marshes with carbon‐rich additives application	2022	Land Degradation & Development	Chen, Guozhu and Bai, Junhong and Yu, Lu and Chen, Bin and Zhang, Yan and Liu, Gengyuan and Wang, Wei	10.1002/ldr.4306	FC	SR	Ecosystem type	Agreement	NA
63	Effects of ecological restoration on carbon sink and carbon drawdown of degraded salt marshes with carbon‐rich additives application	2022	Land Degradation & Development	Chen, Guozhu and Bai, Junhong and Yu, Lu and Chen, Bin and Zhang, Yan and Liu, Gengyuan and Wang, Wei	10.1002/ldr.4306	FC	SR	Restoration actions	Agreement	NA
63	Effects of ecological restoration on carbon sink and carbon drawdown of degraded salt marshes with carbon‐rich additives application	2022	Land Degradation & Development	Chen, Guozhu and Bai, Junhong and Yu, Lu and Chen, Bin and Zhang, Yan and Liu, Gengyuan and Wang, Wei	10.1002/ldr.4306	FC	SR	Restoration start date	Agreement	NA
63	Effects of ecological restoration on carbon sink and carbon drawdown of degraded salt marshes with carbon‐rich additives application	2022	Land Degradation & Development	Chen, Guozhu and Bai, Junhong and Yu, Lu and Chen, Bin and Zhang, Yan and Liu, Gengyuan and Wang, Wei	10.1002/ldr.4306	FC	SR	Restoration end date	Disagreement	onto same as monitoring, rater "none reported"
63	Effects of ecological restoration on carbon sink and carbon drawdown of degraded salt marshes with carbon‐rich additives application	2022	Land Degradation & Development	Chen, Guozhu and Bai, Junhong and Yu, Lu and Chen, Bin and Zhang, Yan and Liu, Gengyuan and Wang, Wei	10.1002/ldr.4306	FC	SR	Sampling/monitoring methods	Partial	rater much more precise
63	Effects of ecological restoration on carbon sink and carbon drawdown of degraded salt marshes with carbon‐rich additives application	2022	Land Degradation & Development	Chen, Guozhu and Bai, Junhong and Yu, Lu and Chen, Bin and Zhang, Yan and Liu, Gengyuan and Wang, Wei	10.1002/ldr.4306	FC	SR	Monitoring start date	Agreement	NA
63	Effects of ecological restoration on carbon sink and carbon drawdown of degraded salt marshes with carbon‐rich additives application	2022	Land Degradation & Development	Chen, Guozhu and Bai, Junhong and Yu, Lu and Chen, Bin and Zhang, Yan and Liu, Gengyuan and Wang, Wei	10.1002/ldr.4306	FC	SR	Monitoring end date	Disagreement	rater none reported
63	Effects of ecological restoration on carbon sink and carbon drawdown of degraded salt marshes with carbon‐rich additives application	2022	Land Degradation & Development	Chen, Guozhu and Bai, Junhong and Yu, Lu and Chen, Bin and Zhang, Yan and Liu, Gengyuan and Wang, Wei	10.1002/ldr.4306	FC	SR	Focal species	Agreement	NA
63	Effects of ecological restoration on carbon sink and carbon drawdown of degraded salt marshes with carbon‐rich additives application	2022	Land Degradation & Development	Chen, Guozhu and Bai, Junhong and Yu, Lu and Chen, Bin and Zhang, Yan and Liu, Gengyuan and Wang, Wei	10.1002/ldr.4306	FC	SR	Response variables	Partial	rater way more detailed (probably overkill), but more useful than onto
64	Revegetation of a native species in a newly formed tidal marsh under varying hydrological conditions and planting densities in the Yangtze Estuary	2015	Ecological Engineering	Hu, Zhong-Jian and Ge, Zhen-Ming and Ma, Qiang and Zhang, Zhi-Tong and Tang, Chen-Dong and Cao, Hao-Bin and Zhang, Tian-Yu and Li, Bo and Zhang, Li-Quan	10.1016/j.ecoleng.2015.07.005	FC	SR	Study site	Disagreement	Onto only "reserve"
64	Revegetation of a native species in a newly formed tidal marsh under varying hydrological conditions and planting densities in the Yangtze Estuary	2015	Ecological Engineering	Hu, Zhong-Jian and Ge, Zhen-Ming and Ma, Qiang and Zhang, Zhi-Tong and Tang, Chen-Dong and Cao, Hao-Bin and Zhang, Tian-Yu and Li, Bo and Zhang, Li-Quan	10.1016/j.ecoleng.2015.07.005	FC	SR	Latitude/longitude	Agreement	NA
64	Revegetation of a native species in a newly formed tidal marsh under varying hydrological conditions and planting densities in the Yangtze Estuary	2015	Ecological Engineering	Hu, Zhong-Jian and Ge, Zhen-Ming and Ma, Qiang and Zhang, Zhi-Tong and Tang, Chen-Dong and Cao, Hao-Bin and Zhang, Tian-Yu and Li, Bo and Zhang, Li-Quan	10.1016/j.ecoleng.2015.07.005	FC	SR	Ecosystem type	Agreement	NA
64	Revegetation of a native species in a newly formed tidal marsh under varying hydrological conditions and planting densities in the Yangtze Estuary	2015	Ecological Engineering	Hu, Zhong-Jian and Ge, Zhen-Ming and Ma, Qiang and Zhang, Zhi-Tong and Tang, Chen-Dong and Cao, Hao-Bin and Zhang, Tian-Yu and Li, Bo and Zhang, Li-Quan	10.1016/j.ecoleng.2015.07.005	FC	SR	Restoration actions	Partial	both got revegetation, onto missed invasive plant control and barrier fences
64	Revegetation of a native species in a newly formed tidal marsh under varying hydrological conditions and planting densities in the Yangtze Estuary	2015	Ecological Engineering	Hu, Zhong-Jian and Ge, Zhen-Ming and Ma, Qiang and Zhang, Zhi-Tong and Tang, Chen-Dong and Cao, Hao-Bin and Zhang, Tian-Yu and Li, Bo and Zhang, Li-Quan	10.1016/j.ecoleng.2015.07.005	FC	SR	Restoration start date	Agreement	onto had month too
64	Revegetation of a native species in a newly formed tidal marsh under varying hydrological conditions and planting densities in the Yangtze Estuary	2015	Ecological Engineering	Hu, Zhong-Jian and Ge, Zhen-Ming and Ma, Qiang and Zhang, Zhi-Tong and Tang, Chen-Dong and Cao, Hao-Bin and Zhang, Tian-Yu and Li, Bo and Zhang, Li-Quan	10.1016/j.ecoleng.2015.07.005	FC	SR	Restoration end date	Disagreement	rater none reported
64	Revegetation of a native species in a newly formed tidal marsh under varying hydrological conditions and planting densities in the Yangtze Estuary	2015	Ecological Engineering	Hu, Zhong-Jian and Ge, Zhen-Ming and Ma, Qiang and Zhang, Zhi-Tong and Tang, Chen-Dong and Cao, Hao-Bin and Zhang, Tian-Yu and Li, Bo and Zhang, Li-Quan	10.1016/j.ecoleng.2015.07.005	FC	SR	Sampling/monitoring methods	Partial	NA
64	Revegetation of a native species in a newly formed tidal marsh under varying hydrological conditions and planting densities in the Yangtze Estuary	2015	Ecological Engineering	Hu, Zhong-Jian and Ge, Zhen-Ming and Ma, Qiang and Zhang, Zhi-Tong and Tang, Chen-Dong and Cao, Hao-Bin and Zhang, Tian-Yu and Li, Bo and Zhang, Li-Quan	10.1016/j.ecoleng.2015.07.005	FC	SR	Monitoring start date	Disagreement	NA
64	Revegetation of a native species in a newly formed tidal marsh under varying hydrological conditions and planting densities in the Yangtze Estuary	2015	Ecological Engineering	Hu, Zhong-Jian and Ge, Zhen-Ming and Ma, Qiang and Zhang, Zhi-Tong and Tang, Chen-Dong and Cao, Hao-Bin and Zhang, Tian-Yu and Li, Bo and Zhang, Li-Quan	10.1016/j.ecoleng.2015.07.005	FC	SR	Monitoring end date	Disagreement	NA
64	Revegetation of a native species in a newly formed tidal marsh under varying hydrological conditions and planting densities in the Yangtze Estuary	2015	Ecological Engineering	Hu, Zhong-Jian and Ge, Zhen-Ming and Ma, Qiang and Zhang, Zhi-Tong and Tang, Chen-Dong and Cao, Hao-Bin and Zhang, Tian-Yu and Li, Bo and Zhang, Li-Quan	10.1016/j.ecoleng.2015.07.005	FC	SR	Focal species	Agreement	NA
64	Revegetation of a native species in a newly formed tidal marsh under varying hydrological conditions and planting densities in the Yangtze Estuary	2015	Ecological Engineering	Hu, Zhong-Jian and Ge, Zhen-Ming and Ma, Qiang and Zhang, Zhi-Tong and Tang, Chen-Dong and Cao, Hao-Bin and Zhang, Tian-Yu and Li, Bo and Zhang, Li-Quan	10.1016/j.ecoleng.2015.07.005	FC	SR	Response variables	Partial	onto terms incomplete, but on the right track
65	Restoration of native saltmarshes can reverse arthropod assemblages and trophic interactions changed by a plant invasion	2024	Ecological Applications	Jiang, Jia-Jia and Zhao, Yu-Jie and Guo, Yaolin and Gao, Lei and Richards, Christina L. L. and Siemann, Evan and Wu, Jihua and Li, Bo and Ju, Rui-Ting	10.1002/eap.2740	RH	AB	Study site	Agreement	NA
65	Restoration of native saltmarshes can reverse arthropod assemblages and trophic interactions changed by a plant invasion	2024	Ecological Applications	Jiang, Jia-Jia and Zhao, Yu-Jie and Guo, Yaolin and Gao, Lei and Richards, Christina L. L. and Siemann, Evan and Wu, Jihua and Li, Bo and Ju, Rui-Ting	10.1002/eap.2740	RH	AB	Latitude/longitude	Agreement	onto gave two sites, rater gave the range of coords
65	Restoration of native saltmarshes can reverse arthropod assemblages and trophic interactions changed by a plant invasion	2024	Ecological Applications	Jiang, Jia-Jia and Zhao, Yu-Jie and Guo, Yaolin and Gao, Lei and Richards, Christina L. L. and Siemann, Evan and Wu, Jihua and Li, Bo and Ju, Rui-Ting	10.1002/eap.2740	RH	AB	Ecosystem type	Agreement	NA
65	Restoration of native saltmarshes can reverse arthropod assemblages and trophic interactions changed by a plant invasion	2024	Ecological Applications	Jiang, Jia-Jia and Zhao, Yu-Jie and Guo, Yaolin and Gao, Lei and Richards, Christina L. L. and Siemann, Evan and Wu, Jihua and Li, Bo and Ju, Rui-Ting	10.1002/eap.2740	RH	AB	Restoration actions	Agreement	NA
65	Restoration of native saltmarshes can reverse arthropod assemblages and trophic interactions changed by a plant invasion	2024	Ecological Applications	Jiang, Jia-Jia and Zhao, Yu-Jie and Guo, Yaolin and Gao, Lei and Richards, Christina L. L. and Siemann, Evan and Wu, Jihua and Li, Bo and Ju, Rui-Ting	10.1002/eap.2740	RH	AB	Restoration start date	Disagreement	None reported in manual but 2012 by Onto
65	Restoration of native saltmarshes can reverse arthropod assemblages and trophic interactions changed by a plant invasion	2024	Ecological Applications	Jiang, Jia-Jia and Zhao, Yu-Jie and Guo, Yaolin and Gao, Lei and Richards, Christina L. L. and Siemann, Evan and Wu, Jihua and Li, Bo and Ju, Rui-Ting	10.1002/eap.2740	RH	AB	Restoration end date	Disagreement	None reported in manual but 2017 by Onto
65	Restoration of native saltmarshes can reverse arthropod assemblages and trophic interactions changed by a plant invasion	2024	Ecological Applications	Jiang, Jia-Jia and Zhao, Yu-Jie and Guo, Yaolin and Gao, Lei and Richards, Christina L. L. and Siemann, Evan and Wu, Jihua and Li, Bo and Ju, Rui-Ting	10.1002/eap.2740	RH	AB	Sampling/monitoring methods	Disagreement	NA
65	Restoration of native saltmarshes can reverse arthropod assemblages and trophic interactions changed by a plant invasion	2024	Ecological Applications	Jiang, Jia-Jia and Zhao, Yu-Jie and Guo, Yaolin and Gao, Lei and Richards, Christina L. L. and Siemann, Evan and Wu, Jihua and Li, Bo and Ju, Rui-Ting	10.1002/eap.2740	RH	AB	Monitoring start date	Disagreement	None reported in manual
65	Restoration of native saltmarshes can reverse arthropod assemblages and trophic interactions changed by a plant invasion	2024	Ecological Applications	Jiang, Jia-Jia and Zhao, Yu-Jie and Guo, Yaolin and Gao, Lei and Richards, Christina L. L. and Siemann, Evan and Wu, Jihua and Li, Bo and Ju, Rui-Ting	10.1002/eap.2740	RH	AB	Monitoring end date	Disagreement	None reported in manual
65	Restoration of native saltmarshes can reverse arthropod assemblages and trophic interactions changed by a plant invasion	2024	Ecological Applications	Jiang, Jia-Jia and Zhao, Yu-Jie and Guo, Yaolin and Gao, Lei and Richards, Christina L. L. and Siemann, Evan and Wu, Jihua and Li, Bo and Ju, Rui-Ting	10.1002/eap.2740	RH	AB	Focal species	Agreement	NA
65	Restoration of native saltmarshes can reverse arthropod assemblages and trophic interactions changed by a plant invasion	2024	Ecological Applications	Jiang, Jia-Jia and Zhao, Yu-Jie and Guo, Yaolin and Gao, Lei and Richards, Christina L. L. and Siemann, Evan and Wu, Jihua and Li, Bo and Ju, Rui-Ting	10.1002/eap.2740	RH	AB	Response variables	Partial	Onto not detailed
66	Soil Organic Matter Responses to Mangrove Restoration: A Replanting Experience in Northeast Brazil	2021	International Journal of Environmental Research and Public Health	Jimenez Zayas, Lais Coutinho and Queiroz, Hermano Melo and Luis Otero, Xose and Nobrega, Gabriel Nuto and Ferreira, Tiago Osorio	10.3390/ijerph18178981	RH	AB	Study site	Partial	Onto only gave country, not as detailed
66	Soil Organic Matter Responses to Mangrove Restoration: A Replanting Experience in Northeast Brazil	2021	International Journal of Environmental Research and Public Health	Jimenez Zayas, Lais Coutinho and Queiroz, Hermano Melo and Luis Otero, Xose and Nobrega, Gabriel Nuto and Ferreira, Tiago Osorio	10.3390/ijerph18178981	RH	AB	Latitude/longitude	Agreement	none reported
66	Soil Organic Matter Responses to Mangrove Restoration: A Replanting Experience in Northeast Brazil	2021	International Journal of Environmental Research and Public Health	Jimenez Zayas, Lais Coutinho and Queiroz, Hermano Melo and Luis Otero, Xose and Nobrega, Gabriel Nuto and Ferreira, Tiago Osorio	10.3390/ijerph18178981	RH	AB	Ecosystem type	Partial	manual didn't give mangrove but mentioned mangrove in other fields
66	Soil Organic Matter Responses to Mangrove Restoration: A Replanting Experience in Northeast Brazil	2021	International Journal of Environmental Research and Public Health	Jimenez Zayas, Lais Coutinho and Queiroz, Hermano Melo and Luis Otero, Xose and Nobrega, Gabriel Nuto and Ferreira, Tiago Osorio	10.3390/ijerph18178981	RH	AB	Restoration actions	Agreement	NA
66	Soil Organic Matter Responses to Mangrove Restoration: A Replanting Experience in Northeast Brazil	2021	International Journal of Environmental Research and Public Health	Jimenez Zayas, Lais Coutinho and Queiroz, Hermano Melo and Luis Otero, Xose and Nobrega, Gabriel Nuto and Ferreira, Tiago Osorio	10.3390/ijerph18178981	RH	AB	Restoration start date	Agreement	NA
66	Soil Organic Matter Responses to Mangrove Restoration: A Replanting Experience in Northeast Brazil	2021	International Journal of Environmental Research and Public Health	Jimenez Zayas, Lais Coutinho and Queiroz, Hermano Melo and Luis Otero, Xose and Nobrega, Gabriel Nuto and Ferreira, Tiago Osorio	10.3390/ijerph18178981	RH	AB	Restoration end date	Agreement	NA
66	Soil Organic Matter Responses to Mangrove Restoration: A Replanting Experience in Northeast Brazil	2021	International Journal of Environmental Research and Public Health	Jimenez Zayas, Lais Coutinho and Queiroz, Hermano Melo and Luis Otero, Xose and Nobrega, Gabriel Nuto and Ferreira, Tiago Osorio	10.3390/ijerph18178981	RH	AB	Sampling/monitoring methods	Partial	Onto gave soil sampling response variables rather then the actual method of sampling the soil
66	Soil Organic Matter Responses to Mangrove Restoration: A Replanting Experience in Northeast Brazil	2021	International Journal of Environmental Research and Public Health	Jimenez Zayas, Lais Coutinho and Queiroz, Hermano Melo and Luis Otero, Xose and Nobrega, Gabriel Nuto and Ferreira, Tiago Osorio	10.3390/ijerph18178981	RH	AB	Monitoring start date	Agreement	NA
66	Soil Organic Matter Responses to Mangrove Restoration: A Replanting Experience in Northeast Brazil	2021	International Journal of Environmental Research and Public Health	Jimenez Zayas, Lais Coutinho and Queiroz, Hermano Melo and Luis Otero, Xose and Nobrega, Gabriel Nuto and Ferreira, Tiago Osorio	10.3390/ijerph18178981	RH	AB	Monitoring end date	Agreement	NA
66	Soil Organic Matter Responses to Mangrove Restoration: A Replanting Experience in Northeast Brazil	2021	International Journal of Environmental Research and Public Health	Jimenez Zayas, Lais Coutinho and Queiroz, Hermano Melo and Luis Otero, Xose and Nobrega, Gabriel Nuto and Ferreira, Tiago Osorio	10.3390/ijerph18178981	RH	AB	Focal species	Disagreement	none reported by onto
66	Soil Organic Matter Responses to Mangrove Restoration: A Replanting Experience in Northeast Brazil	2021	International Journal of Environmental Research and Public Health	Jimenez Zayas, Lais Coutinho and Queiroz, Hermano Melo and Luis Otero, Xose and Nobrega, Gabriel Nuto and Ferreira, Tiago Osorio	10.3390/ijerph18178981	RH	AB	Response variables	Agreement	NA
67	Mangrove rehabilitation dynamics and soil organic carbon changes as a result of full hydraulic restoration and re-grading of a previously intensively managed shrimp pond	2010	Wetlands Ecology and Management	Matsui, N. and Suekuni, J. and Nogami, M. and Havanond, S. and Salikul, P.	10.1007/s11273-009-9162-6	RH	AB	Study site	Agreement	NA
67	Mangrove rehabilitation dynamics and soil organic carbon changes as a result of full hydraulic restoration and re-grading of a previously intensively managed shrimp pond	2010	Wetlands Ecology and Management	Matsui, N. and Suekuni, J. and Nogami, M. and Havanond, S. and Salikul, P.	10.1007/s11273-009-9162-6	RH	AB	Latitude/longitude	Agreement	NA
67	Mangrove rehabilitation dynamics and soil organic carbon changes as a result of full hydraulic restoration and re-grading of a previously intensively managed shrimp pond	2010	Wetlands Ecology and Management	Matsui, N. and Suekuni, J. and Nogami, M. and Havanond, S. and Salikul, P.	10.1007/s11273-009-9162-6	RH	AB	Ecosystem type	Agreement	NA
67	Mangrove rehabilitation dynamics and soil organic carbon changes as a result of full hydraulic restoration and re-grading of a previously intensively managed shrimp pond	2010	Wetlands Ecology and Management	Matsui, N. and Suekuni, J. and Nogami, M. and Havanond, S. and Salikul, P.	10.1007/s11273-009-9162-6	RH	AB	Restoration actions	Partial	Onto didn't mention the hydraulic restoration in detail
67	Mangrove rehabilitation dynamics and soil organic carbon changes as a result of full hydraulic restoration and re-grading of a previously intensively managed shrimp pond	2010	Wetlands Ecology and Management	Matsui, N. and Suekuni, J. and Nogami, M. and Havanond, S. and Salikul, P.	10.1007/s11273-009-9162-6	RH	AB	Restoration start date	Agreement	NA
67	Mangrove rehabilitation dynamics and soil organic carbon changes as a result of full hydraulic restoration and re-grading of a previously intensively managed shrimp pond	2010	Wetlands Ecology and Management	Matsui, N. and Suekuni, J. and Nogami, M. and Havanond, S. and Salikul, P.	10.1007/s11273-009-9162-6	RH	AB	Restoration end date	Agreement	NA
67	Mangrove rehabilitation dynamics and soil organic carbon changes as a result of full hydraulic restoration and re-grading of a previously intensively managed shrimp pond	2010	Wetlands Ecology and Management	Matsui, N. and Suekuni, J. and Nogami, M. and Havanond, S. and Salikul, P.	10.1007/s11273-009-9162-6	RH	AB	Sampling/monitoring methods	Agreement	NA
67	Mangrove rehabilitation dynamics and soil organic carbon changes as a result of full hydraulic restoration and re-grading of a previously intensively managed shrimp pond	2010	Wetlands Ecology and Management	Matsui, N. and Suekuni, J. and Nogami, M. and Havanond, S. and Salikul, P.	10.1007/s11273-009-9162-6	RH	AB	Monitoring start date	Agreement	NA
67	Mangrove rehabilitation dynamics and soil organic carbon changes as a result of full hydraulic restoration and re-grading of a previously intensively managed shrimp pond	2010	Wetlands Ecology and Management	Matsui, N. and Suekuni, J. and Nogami, M. and Havanond, S. and Salikul, P.	10.1007/s11273-009-9162-6	RH	AB	Monitoring end date	Agreement	NA
67	Mangrove rehabilitation dynamics and soil organic carbon changes as a result of full hydraulic restoration and re-grading of a previously intensively managed shrimp pond	2010	Wetlands Ecology and Management	Matsui, N. and Suekuni, J. and Nogami, M. and Havanond, S. and Salikul, P.	10.1007/s11273-009-9162-6	RH	AB	Focal species	Partial	Onto had more; manual was more specific (down to species) for certain species
67	Mangrove rehabilitation dynamics and soil organic carbon changes as a result of full hydraulic restoration and re-grading of a previously intensively managed shrimp pond	2010	Wetlands Ecology and Management	Matsui, N. and Suekuni, J. and Nogami, M. and Havanond, S. and Salikul, P.	10.1007/s11273-009-9162-6	RH	AB	Response variables	Agreement	NA
68	Hybrid engineering incorporating salt marsh terraces into sea wall repair maintains their defence function and creates new habitats	2023	Estuarine Coastal and Shelf Science	Slee, Nicola J. D. and Gardiner, Tim and Underwood, Graham J. C.	10.1016/j.ecss.2023.108544	RH	AB	Study site	Partial	Onto gave the same country 3 times and was less detailed
68	Hybrid engineering incorporating salt marsh terraces into sea wall repair maintains their defence function and creates new habitats	2023	Estuarine Coastal and Shelf Science	Slee, Nicola J. D. and Gardiner, Tim and Underwood, Graham J. C.	10.1016/j.ecss.2023.108544	RH	AB	Latitude/longitude	Agreement	manual gave none but onto gave 14 - pulled from table correctly. SR added manual coords.
68	Hybrid engineering incorporating salt marsh terraces into sea wall repair maintains their defence function and creates new habitats	2023	Estuarine Coastal and Shelf Science	Slee, Nicola J. D. and Gardiner, Tim and Underwood, Graham J. C.	10.1016/j.ecss.2023.108544	RH	AB	Ecosystem type	Agreement	NA
68	Hybrid engineering incorporating salt marsh terraces into sea wall repair maintains their defence function and creates new habitats	2023	Estuarine Coastal and Shelf Science	Slee, Nicola J. D. and Gardiner, Tim and Underwood, Graham J. C.	10.1016/j.ecss.2023.108544	RH	AB	Restoration actions	Partial	Onto more detailed
68	Hybrid engineering incorporating salt marsh terraces into sea wall repair maintains their defence function and creates new habitats	2023	Estuarine Coastal and Shelf Science	Slee, Nicola J. D. and Gardiner, Tim and Underwood, Graham J. C.	10.1016/j.ecss.2023.108544	RH	AB	Restoration start date	Partial	same year but different month/day
68	Hybrid engineering incorporating salt marsh terraces into sea wall repair maintains their defence function and creates new habitats	2023	Estuarine Coastal and Shelf Science	Slee, Nicola J. D. and Gardiner, Tim and Underwood, Graham J. C.	10.1016/j.ecss.2023.108544	RH	AB	Restoration end date	Agreement	same year and month but different day
68	Hybrid engineering incorporating salt marsh terraces into sea wall repair maintains their defence function and creates new habitats	2023	Estuarine Coastal and Shelf Science	Slee, Nicola J. D. and Gardiner, Tim and Underwood, Graham J. C.	10.1016/j.ecss.2023.108544	RH	AB	Sampling/monitoring methods	Partial	some weird and unclear AUTO answers from Onto
68	Hybrid engineering incorporating salt marsh terraces into sea wall repair maintains their defence function and creates new habitats	2023	Estuarine Coastal and Shelf Science	Slee, Nicola J. D. and Gardiner, Tim and Underwood, Graham J. C.	10.1016/j.ecss.2023.108544	RH	AB	Monitoring start date	Partial	NA
68	Hybrid engineering incorporating salt marsh terraces into sea wall repair maintains their defence function and creates new habitats	2023	Estuarine Coastal and Shelf Science	Slee, Nicola J. D. and Gardiner, Tim and Underwood, Graham J. C.	10.1016/j.ecss.2023.108544	RH	AB	Monitoring end date	Partial	NA
68	Hybrid engineering incorporating salt marsh terraces into sea wall repair maintains their defence function and creates new habitats	2023	Estuarine Coastal and Shelf Science	Slee, Nicola J. D. and Gardiner, Tim and Underwood, Graham J. C.	10.1016/j.ecss.2023.108544	RH	AB	Focal species	Disagreement	none reported by manual
68	Hybrid engineering incorporating salt marsh terraces into sea wall repair maintains their defence function and creates new habitats	2023	Estuarine Coastal and Shelf Science	Slee, Nicola J. D. and Gardiner, Tim and Underwood, Graham J. C.	10.1016/j.ecss.2023.108544	RH	AB	Response variables	Partial	manual more detailed
69	Evaluating the success of managed realignment for the restoration of salt marshes: Lessons from invertebrate communities	2014	Ecological Engineering	Petillon, Julien and Potier, Simon and Carpentier, Alexandre and Garbutt, Angus	10.1016/j.ecoleng.2014.03.085	RH	AB	Study site	Agreement	NA
69	Evaluating the success of managed realignment for the restoration of salt marshes: Lessons from invertebrate communities	2014	Ecological Engineering	Petillon, Julien and Potier, Simon and Carpentier, Alexandre and Garbutt, Angus	10.1016/j.ecoleng.2014.03.085	RH	AB	Latitude/longitude	Agreement	none reported
69	Evaluating the success of managed realignment for the restoration of salt marshes: Lessons from invertebrate communities	2014	Ecological Engineering	Petillon, Julien and Potier, Simon and Carpentier, Alexandre and Garbutt, Angus	10.1016/j.ecoleng.2014.03.085	RH	AB	Ecosystem type	Agreement	NA
69	Evaluating the success of managed realignment for the restoration of salt marshes: Lessons from invertebrate communities	2014	Ecological Engineering	Petillon, Julien and Potier, Simon and Carpentier, Alexandre and Garbutt, Angus	10.1016/j.ecoleng.2014.03.085	RH	AB	Restoration actions	Agreement	NA
69	Evaluating the success of managed realignment for the restoration of salt marshes: Lessons from invertebrate communities	2014	Ecological Engineering	Petillon, Julien and Potier, Simon and Carpentier, Alexandre and Garbutt, Angus	10.1016/j.ecoleng.2014.03.085	RH	AB	Restoration start date	Agreement	NA
69	Evaluating the success of managed realignment for the restoration of salt marshes: Lessons from invertebrate communities	2014	Ecological Engineering	Petillon, Julien and Potier, Simon and Carpentier, Alexandre and Garbutt, Angus	10.1016/j.ecoleng.2014.03.085	RH	AB	Restoration end date	Agreement	NA
69	Evaluating the success of managed realignment for the restoration of salt marshes: Lessons from invertebrate communities	2014	Ecological Engineering	Petillon, Julien and Potier, Simon and Carpentier, Alexandre and Garbutt, Angus	10.1016/j.ecoleng.2014.03.085	RH	AB	Sampling/monitoring methods	Agreement	NA
69	Evaluating the success of managed realignment for the restoration of salt marshes: Lessons from invertebrate communities	2014	Ecological Engineering	Petillon, Julien and Potier, Simon and Carpentier, Alexandre and Garbutt, Angus	10.1016/j.ecoleng.2014.03.085	RH	AB	Monitoring start date	Partial	manual reported it as start date vs onto that reported it as end date
69	Evaluating the success of managed realignment for the restoration of salt marshes: Lessons from invertebrate communities	2014	Ecological Engineering	Petillon, Julien and Potier, Simon and Carpentier, Alexandre and Garbutt, Angus	10.1016/j.ecoleng.2014.03.085	RH	AB	Monitoring end date	Disagreement	NA
69	Evaluating the success of managed realignment for the restoration of salt marshes: Lessons from invertebrate communities	2014	Ecological Engineering	Petillon, Julien and Potier, Simon and Carpentier, Alexandre and Garbutt, Angus	10.1016/j.ecoleng.2014.03.085	RH	AB	Focal species	Partial	onto more detailed
69	Evaluating the success of managed realignment for the restoration of salt marshes: Lessons from invertebrate communities	2014	Ecological Engineering	Petillon, Julien and Potier, Simon and Carpentier, Alexandre and Garbutt, Angus	10.1016/j.ecoleng.2014.03.085	RH	AB	Response variables	Partial	manual way more detailed but onto got some
70	Ecological re-engineering of a freshwater impoundment for salt marsh restoration in a hypertidal system	2010	Ecological Engineering	van Proosdij, D. and Lundholm, J. and Neatt, N. and Bowron, T. and Graham, J.	10.1016/j.ecoleng.2010.06.008	RH	AB	Study site	Agreement	NA
70	Ecological re-engineering of a freshwater impoundment for salt marsh restoration in a hypertidal system	2010	Ecological Engineering	van Proosdij, D. and Lundholm, J. and Neatt, N. and Bowron, T. and Graham, J.	10.1016/j.ecoleng.2010.06.008	RH	AB	Latitude/longitude	Agreement	NA
70	Ecological re-engineering of a freshwater impoundment for salt marsh restoration in a hypertidal system	2010	Ecological Engineering	van Proosdij, D. and Lundholm, J. and Neatt, N. and Bowron, T. and Graham, J.	10.1016/j.ecoleng.2010.06.008	RH	AB	Ecosystem type	Agreement	none reported by manual (forgot?). SR - added salt marsh after checking paper
70	Ecological re-engineering of a freshwater impoundment for salt marsh restoration in a hypertidal system	2010	Ecological Engineering	van Proosdij, D. and Lundholm, J. and Neatt, N. and Bowron, T. and Graham, J.	10.1016/j.ecoleng.2010.06.008	RH	AB	Restoration actions	Agreement	NA
70	Ecological re-engineering of a freshwater impoundment for salt marsh restoration in a hypertidal system	2010	Ecological Engineering	van Proosdij, D. and Lundholm, J. and Neatt, N. and Bowron, T. and Graham, J.	10.1016/j.ecoleng.2010.06.008	RH	AB	Restoration start date	Agreement	NA
70	Ecological re-engineering of a freshwater impoundment for salt marsh restoration in a hypertidal system	2010	Ecological Engineering	van Proosdij, D. and Lundholm, J. and Neatt, N. and Bowron, T. and Graham, J.	10.1016/j.ecoleng.2010.06.008	RH	AB	Restoration end date	Agreement	none reported
70	Ecological re-engineering of a freshwater impoundment for salt marsh restoration in a hypertidal system	2010	Ecological Engineering	van Proosdij, D. and Lundholm, J. and Neatt, N. and Bowron, T. and Graham, J.	10.1016/j.ecoleng.2010.06.008	RH	AB	Sampling/monitoring methods	Partial	onto less detailed (a lot of single words)
70	Ecological re-engineering of a freshwater impoundment for salt marsh restoration in a hypertidal system	2010	Ecological Engineering	van Proosdij, D. and Lundholm, J. and Neatt, N. and Bowron, T. and Graham, J.	10.1016/j.ecoleng.2010.06.008	RH	AB	Monitoring start date	Partial	NA
70	Ecological re-engineering of a freshwater impoundment for salt marsh restoration in a hypertidal system	2010	Ecological Engineering	van Proosdij, D. and Lundholm, J. and Neatt, N. and Bowron, T. and Graham, J.	10.1016/j.ecoleng.2010.06.008	RH	AB	Monitoring end date	Disagreement	NA
70	Ecological re-engineering of a freshwater impoundment for salt marsh restoration in a hypertidal system	2010	Ecological Engineering	van Proosdij, D. and Lundholm, J. and Neatt, N. and Bowron, T. and Graham, J.	10.1016/j.ecoleng.2010.06.008	RH	AB	Focal species	Partial	one right, onto less detailed for rest
70	Ecological re-engineering of a freshwater impoundment for salt marsh restoration in a hypertidal system	2010	Ecological Engineering	van Proosdij, D. and Lundholm, J. and Neatt, N. and Bowron, T. and Graham, J.	10.1016/j.ecoleng.2010.06.008	RH	AB	Response variables	Partial	Onto way less detailed (single words)
71	Mangrove rehabilitation on Carey Island, Malaysia: an evaluation of replanting techniques and sediment properties	2017	Marine Biology Research	Sofawi Ahmad Bakrin, Ahmad and Rozainah, Mohamad Zakaria and Normaniza, Osman and Roslan, Hashim	10.1080/17451000.2016.1267365	RH	AB	Study site	Agreement	NA
71	Mangrove rehabilitation on Carey Island, Malaysia: an evaluation of replanting techniques and sediment properties	2017	Marine Biology Research	Sofawi Ahmad Bakrin, Ahmad and Rozainah, Mohamad Zakaria and Normaniza, Osman and Roslan, Hashim	10.1080/17451000.2016.1267365	RH	AB	Latitude/longitude	Agreement	NA
71	Mangrove rehabilitation on Carey Island, Malaysia: an evaluation of replanting techniques and sediment properties	2017	Marine Biology Research	Sofawi Ahmad Bakrin, Ahmad and Rozainah, Mohamad Zakaria and Normaniza, Osman and Roslan, Hashim	10.1080/17451000.2016.1267365	RH	AB	Ecosystem type	Agreement	NA
71	Mangrove rehabilitation on Carey Island, Malaysia: an evaluation of replanting techniques and sediment properties	2017	Marine Biology Research	Sofawi Ahmad Bakrin, Ahmad and Rozainah, Mohamad Zakaria and Normaniza, Osman and Roslan, Hashim	10.1080/17451000.2016.1267365	RH	AB	Restoration actions	Agreement	NA
71	Mangrove rehabilitation on Carey Island, Malaysia: an evaluation of replanting techniques and sediment properties	2017	Marine Biology Research	Sofawi Ahmad Bakrin, Ahmad and Rozainah, Mohamad Zakaria and Normaniza, Osman and Roslan, Hashim	10.1080/17451000.2016.1267365	RH	AB	Restoration start date	Disagreement	different start date
71	Mangrove rehabilitation on Carey Island, Malaysia: an evaluation of replanting techniques and sediment properties	2017	Marine Biology Research	Sofawi Ahmad Bakrin, Ahmad and Rozainah, Mohamad Zakaria and Normaniza, Osman and Roslan, Hashim	10.1080/17451000.2016.1267365	RH	AB	Restoration end date	Disagreement	none reported by manual
71	Mangrove rehabilitation on Carey Island, Malaysia: an evaluation of replanting techniques and sediment properties	2017	Marine Biology Research	Sofawi Ahmad Bakrin, Ahmad and Rozainah, Mohamad Zakaria and Normaniza, Osman and Roslan, Hashim	10.1080/17451000.2016.1267365	RH	AB	Sampling/monitoring methods	Disagreement	onto gave response variables more than sampling or monitoring methods
71	Mangrove rehabilitation on Carey Island, Malaysia: an evaluation of replanting techniques and sediment properties	2017	Marine Biology Research	Sofawi Ahmad Bakrin, Ahmad and Rozainah, Mohamad Zakaria and Normaniza, Osman and Roslan, Hashim	10.1080/17451000.2016.1267365	RH	AB	Monitoring start date	Agreement	NA
71	Mangrove rehabilitation on Carey Island, Malaysia: an evaluation of replanting techniques and sediment properties	2017	Marine Biology Research	Sofawi Ahmad Bakrin, Ahmad and Rozainah, Mohamad Zakaria and Normaniza, Osman and Roslan, Hashim	10.1080/17451000.2016.1267365	RH	AB	Monitoring end date	Agreement	NA
71	Mangrove rehabilitation on Carey Island, Malaysia: an evaluation of replanting techniques and sediment properties	2017	Marine Biology Research	Sofawi Ahmad Bakrin, Ahmad and Rozainah, Mohamad Zakaria and Normaniza, Osman and Roslan, Hashim	10.1080/17451000.2016.1267365	RH	AB	Focal species	Partial	onto gave more than 1
71	Mangrove rehabilitation on Carey Island, Malaysia: an evaluation of replanting techniques and sediment properties	2017	Marine Biology Research	Sofawi Ahmad Bakrin, Ahmad and Rozainah, Mohamad Zakaria and Normaniza, Osman and Roslan, Hashim	10.1080/17451000.2016.1267365	RH	AB	Response variables	Partial	NA
72	Controls on resilience and stability in a sediment-subsidized salt marsh	2011	Ecological Applications	Stagg, Camille L. and Mendelssohn, Irving A.	10.1890/09-2128.1	RH	AB	Study site	Partial	manual more detailed
72	Controls on resilience and stability in a sediment-subsidized salt marsh	2011	Ecological Applications	Stagg, Camille L. and Mendelssohn, Irving A.	10.1890/09-2128.1	RH	AB	Latitude/longitude	Agreement	NA
72	Controls on resilience and stability in a sediment-subsidized salt marsh	2011	Ecological Applications	Stagg, Camille L. and Mendelssohn, Irving A.	10.1890/09-2128.1	RH	AB	Ecosystem type	Agreement	NA
72	Controls on resilience and stability in a sediment-subsidized salt marsh	2011	Ecological Applications	Stagg, Camille L. and Mendelssohn, Irving A.	10.1890/09-2128.1	RH	AB	Restoration actions	Partial	onto less detailed
72	Controls on resilience and stability in a sediment-subsidized salt marsh	2011	Ecological Applications	Stagg, Camille L. and Mendelssohn, Irving A.	10.1890/09-2128.1	RH	AB	Restoration start date	Agreement	NA
72	Controls on resilience and stability in a sediment-subsidized salt marsh	2011	Ecological Applications	Stagg, Camille L. and Mendelssohn, Irving A.	10.1890/09-2128.1	RH	AB	Restoration end date	Agreement	NA
72	Controls on resilience and stability in a sediment-subsidized salt marsh	2011	Ecological Applications	Stagg, Camille L. and Mendelssohn, Irving A.	10.1890/09-2128.1	RH	AB	Sampling/monitoring methods	Disagreement	NA
72	Controls on resilience and stability in a sediment-subsidized salt marsh	2011	Ecological Applications	Stagg, Camille L. and Mendelssohn, Irving A.	10.1890/09-2128.1	RH	AB	Monitoring start date	Agreement	NA
72	Controls on resilience and stability in a sediment-subsidized salt marsh	2011	Ecological Applications	Stagg, Camille L. and Mendelssohn, Irving A.	10.1890/09-2128.1	RH	AB	Monitoring end date	Agreement	NA
72	Controls on resilience and stability in a sediment-subsidized salt marsh	2011	Ecological Applications	Stagg, Camille L. and Mendelssohn, Irving A.	10.1890/09-2128.1	RH	AB	Focal species	Agreement	NA
72	Controls on resilience and stability in a sediment-subsidized salt marsh	2011	Ecological Applications	Stagg, Camille L. and Mendelssohn, Irving A.	10.1890/09-2128.1	RH	AB	Response variables	Partial	NA
73	Is saltmarsh restoration success constrained by matching natural environments or altered succession? A test using niche models	2018	Journal of Applied Ecology	Sullivan, Martin J. P. and Davy, Anthony J. and Grant, Alastair and Mossman, Hannah L.	10.1111/1365-2664.13033	SR	RH	Study site	Agreement	NA
73	Is saltmarsh restoration success constrained by matching natural environments or altered succession? A test using niche models	2018	Journal of Applied Ecology	Sullivan, Martin J. P. and Davy, Anthony J. and Grant, Alastair and Mossman, Hannah L.	10.1111/1365-2664.13033	SR	RH	Latitude/longitude	Agreement	NA
73	Is saltmarsh restoration success constrained by matching natural environments or altered succession? A test using niche models	2018	Journal of Applied Ecology	Sullivan, Martin J. P. and Davy, Anthony J. and Grant, Alastair and Mossman, Hannah L.	10.1111/1365-2664.13033	SR	RH	Ecosystem type	Agreement	NA
73	Is saltmarsh restoration success constrained by matching natural environments or altered succession? A test using niche models	2018	Journal of Applied Ecology	Sullivan, Martin J. P. and Davy, Anthony J. and Grant, Alastair and Mossman, Hannah L.	10.1111/1365-2664.13033	SR	RH	Restoration actions	Agreement	NA
73	Is saltmarsh restoration success constrained by matching natural environments or altered succession? A test using niche models	2018	Journal of Applied Ecology	Sullivan, Martin J. P. and Davy, Anthony J. and Grant, Alastair and Mossman, Hannah L.	10.1111/1365-2664.13033	SR	RH	Restoration start date	Agreement	NA
73	Is saltmarsh restoration success constrained by matching natural environments or altered succession? A test using niche models	2018	Journal of Applied Ecology	Sullivan, Martin J. P. and Davy, Anthony J. and Grant, Alastair and Mossman, Hannah L.	10.1111/1365-2664.13033	SR	RH	Restoration end date	Agreement	NA
73	Is saltmarsh restoration success constrained by matching natural environments or altered succession? A test using niche models	2018	Journal of Applied Ecology	Sullivan, Martin J. P. and Davy, Anthony J. and Grant, Alastair and Mossman, Hannah L.	10.1111/1365-2664.13033	SR	RH	Sampling/monitoring methods	Partial	NA
73	Is saltmarsh restoration success constrained by matching natural environments or altered succession? A test using niche models	2018	Journal of Applied Ecology	Sullivan, Martin J. P. and Davy, Anthony J. and Grant, Alastair and Mossman, Hannah L.	10.1111/1365-2664.13033	SR	RH	Monitoring start date	Disagreement	NA
73	Is saltmarsh restoration success constrained by matching natural environments or altered succession? A test using niche models	2018	Journal of Applied Ecology	Sullivan, Martin J. P. and Davy, Anthony J. and Grant, Alastair and Mossman, Hannah L.	10.1111/1365-2664.13033	SR	RH	Monitoring end date	Disagreement	NA
73	Is saltmarsh restoration success constrained by matching natural environments or altered succession? A test using niche models	2018	Journal of Applied Ecology	Sullivan, Martin J. P. and Davy, Anthony J. and Grant, Alastair and Mossman, Hannah L.	10.1111/1365-2664.13033	SR	RH	Focal species	Partial	NA
73	Is saltmarsh restoration success constrained by matching natural environments or altered succession? A test using niche models	2018	Journal of Applied Ecology	Sullivan, Martin J. P. and Davy, Anthony J. and Grant, Alastair and Mossman, Hannah L.	10.1111/1365-2664.13033	SR	RH	Response variables	Disagreement	NA
74	Nitrogen Fixation in Preserved, Reforested, Naturally Regenerated and Impaired Mangroves as an Indicator of Functional Restoration in Mangroves in an Arid Region of Mexico	2011	Restoration Ecology	Vovides, Alejandra G. and Bashan, Yoav and Lopez-Portillo, Jorge A. and Guevara, Roger	10.1111/j.1526-100X.2010.00713.x	SR	RH	Study site	Partial	NA
74	Nitrogen Fixation in Preserved, Reforested, Naturally Regenerated and Impaired Mangroves as an Indicator of Functional Restoration in Mangroves in an Arid Region of Mexico	2011	Restoration Ecology	Vovides, Alejandra G. and Bashan, Yoav and Lopez-Portillo, Jorge A. and Guevara, Roger	10.1111/j.1526-100X.2010.00713.x	SR	RH	Latitude/longitude	Agreement	NA
74	Nitrogen Fixation in Preserved, Reforested, Naturally Regenerated and Impaired Mangroves as an Indicator of Functional Restoration in Mangroves in an Arid Region of Mexico	2011	Restoration Ecology	Vovides, Alejandra G. and Bashan, Yoav and Lopez-Portillo, Jorge A. and Guevara, Roger	10.1111/j.1526-100X.2010.00713.x	SR	RH	Ecosystem type	Agreement	NA
74	Nitrogen Fixation in Preserved, Reforested, Naturally Regenerated and Impaired Mangroves as an Indicator of Functional Restoration in Mangroves in an Arid Region of Mexico	2011	Restoration Ecology	Vovides, Alejandra G. and Bashan, Yoav and Lopez-Portillo, Jorge A. and Guevara, Roger	10.1111/j.1526-100X.2010.00713.x	SR	RH	Restoration actions	Partial	NA
74	Nitrogen Fixation in Preserved, Reforested, Naturally Regenerated and Impaired Mangroves as an Indicator of Functional Restoration in Mangroves in an Arid Region of Mexico	2011	Restoration Ecology	Vovides, Alejandra G. and Bashan, Yoav and Lopez-Portillo, Jorge A. and Guevara, Roger	10.1111/j.1526-100X.2010.00713.x	SR	RH	Restoration start date	Agreement	NA
74	Nitrogen Fixation in Preserved, Reforested, Naturally Regenerated and Impaired Mangroves as an Indicator of Functional Restoration in Mangroves in an Arid Region of Mexico	2011	Restoration Ecology	Vovides, Alejandra G. and Bashan, Yoav and Lopez-Portillo, Jorge A. and Guevara, Roger	10.1111/j.1526-100X.2010.00713.x	SR	RH	Restoration end date	Disagreement	NA
74	Nitrogen Fixation in Preserved, Reforested, Naturally Regenerated and Impaired Mangroves as an Indicator of Functional Restoration in Mangroves in an Arid Region of Mexico	2011	Restoration Ecology	Vovides, Alejandra G. and Bashan, Yoav and Lopez-Portillo, Jorge A. and Guevara, Roger	10.1111/j.1526-100X.2010.00713.x	SR	RH	Sampling/monitoring methods	Partial	NA
74	Nitrogen Fixation in Preserved, Reforested, Naturally Regenerated and Impaired Mangroves as an Indicator of Functional Restoration in Mangroves in an Arid Region of Mexico	2011	Restoration Ecology	Vovides, Alejandra G. and Bashan, Yoav and Lopez-Portillo, Jorge A. and Guevara, Roger	10.1111/j.1526-100X.2010.00713.x	SR	RH	Monitoring start date	Agreement	NA
74	Nitrogen Fixation in Preserved, Reforested, Naturally Regenerated and Impaired Mangroves as an Indicator of Functional Restoration in Mangroves in an Arid Region of Mexico	2011	Restoration Ecology	Vovides, Alejandra G. and Bashan, Yoav and Lopez-Portillo, Jorge A. and Guevara, Roger	10.1111/j.1526-100X.2010.00713.x	SR	RH	Monitoring end date	Agreement	NA
74	Nitrogen Fixation in Preserved, Reforested, Naturally Regenerated and Impaired Mangroves as an Indicator of Functional Restoration in Mangroves in an Arid Region of Mexico	2011	Restoration Ecology	Vovides, Alejandra G. and Bashan, Yoav and Lopez-Portillo, Jorge A. and Guevara, Roger	10.1111/j.1526-100X.2010.00713.x	SR	RH	Focal species	Agreement	NA
74	Nitrogen Fixation in Preserved, Reforested, Naturally Regenerated and Impaired Mangroves as an Indicator of Functional Restoration in Mangroves in an Arid Region of Mexico	2011	Restoration Ecology	Vovides, Alejandra G. and Bashan, Yoav and Lopez-Portillo, Jorge A. and Guevara, Roger	10.1111/j.1526-100X.2010.00713.x	SR	RH	Response variables	Partial	NA
75	Large‐scale field studies inform adaptive management of California wetland restoration	2023	Restoration Ecology	Beheshti, Kathryn M. and Schroeter, Stephen C. and Deza, Andres A. and Reed, Daniel C. and Smith, Rachel S. and Page, Henry M.	10.1111/rec.13936	SR	RH	Study site	Disagreement	NA
75	Large‐scale field studies inform adaptive management of California wetland restoration	2023	Restoration Ecology	Beheshti, Kathryn M. and Schroeter, Stephen C. and Deza, Andres A. and Reed, Daniel C. and Smith, Rachel S. and Page, Henry M.	10.1111/rec.13936	SR	RH	Latitude/longitude	Agreement	NA
75	Large‐scale field studies inform adaptive management of California wetland restoration	2023	Restoration Ecology	Beheshti, Kathryn M. and Schroeter, Stephen C. and Deza, Andres A. and Reed, Daniel C. and Smith, Rachel S. and Page, Henry M.	10.1111/rec.13936	SR	RH	Ecosystem type	Agreement	NA
75	Large‐scale field studies inform adaptive management of California wetland restoration	2023	Restoration Ecology	Beheshti, Kathryn M. and Schroeter, Stephen C. and Deza, Andres A. and Reed, Daniel C. and Smith, Rachel S. and Page, Henry M.	10.1111/rec.13936	SR	RH	Restoration actions	Partial	NA
75	Large‐scale field studies inform adaptive management of California wetland restoration	2023	Restoration Ecology	Beheshti, Kathryn M. and Schroeter, Stephen C. and Deza, Andres A. and Reed, Daniel C. and Smith, Rachel S. and Page, Henry M.	10.1111/rec.13936	SR	RH	Restoration start date	Partial	NA
75	Large‐scale field studies inform adaptive management of California wetland restoration	2023	Restoration Ecology	Beheshti, Kathryn M. and Schroeter, Stephen C. and Deza, Andres A. and Reed, Daniel C. and Smith, Rachel S. and Page, Henry M.	10.1111/rec.13936	SR	RH	Restoration end date	Disagreement	onto rater, rater none reported
75	Large‐scale field studies inform adaptive management of California wetland restoration	2023	Restoration Ecology	Beheshti, Kathryn M. and Schroeter, Stephen C. and Deza, Andres A. and Reed, Daniel C. and Smith, Rachel S. and Page, Henry M.	10.1111/rec.13936	SR	RH	Sampling/monitoring methods	Disagreement	NA
75	Large‐scale field studies inform adaptive management of California wetland restoration	2023	Restoration Ecology	Beheshti, Kathryn M. and Schroeter, Stephen C. and Deza, Andres A. and Reed, Daniel C. and Smith, Rachel S. and Page, Henry M.	10.1111/rec.13936	SR	RH	Monitoring start date	Partial	NA
75	Large‐scale field studies inform adaptive management of California wetland restoration	2023	Restoration Ecology	Beheshti, Kathryn M. and Schroeter, Stephen C. and Deza, Andres A. and Reed, Daniel C. and Smith, Rachel S. and Page, Henry M.	10.1111/rec.13936	SR	RH	Monitoring end date	Agreement	NA
75	Large‐scale field studies inform adaptive management of California wetland restoration	2023	Restoration Ecology	Beheshti, Kathryn M. and Schroeter, Stephen C. and Deza, Andres A. and Reed, Daniel C. and Smith, Rachel S. and Page, Henry M.	10.1111/rec.13936	SR	RH	Focal species	Partial	NA
75	Large‐scale field studies inform adaptive management of California wetland restoration	2023	Restoration Ecology	Beheshti, Kathryn M. and Schroeter, Stephen C. and Deza, Andres A. and Reed, Daniel C. and Smith, Rachel S. and Page, Henry M.	10.1111/rec.13936	SR	RH	Response variables	Agreement	NA
76	The fish community of a newly restored southern California estuary: ecological perspective 3 years after restoration	2014	Environmental Biology of Fishes	Farrugia, Thomas J. and Espinoza, Mario and Lowe, Christopher G.	10.1007/s10641-013-0203-x	SR	RH	Study site	Partial	NA
76	The fish community of a newly restored southern California estuary: ecological perspective 3 years after restoration	2014	Environmental Biology of Fishes	Farrugia, Thomas J. and Espinoza, Mario and Lowe, Christopher G.	10.1007/s10641-013-0203-x	SR	RH	Latitude/longitude	Agreement	NA
76	The fish community of a newly restored southern California estuary: ecological perspective 3 years after restoration	2014	Environmental Biology of Fishes	Farrugia, Thomas J. and Espinoza, Mario and Lowe, Christopher G.	10.1007/s10641-013-0203-x	SR	RH	Ecosystem type	Agreement	NA
76	The fish community of a newly restored southern California estuary: ecological perspective 3 years after restoration	2014	Environmental Biology of Fishes	Farrugia, Thomas J. and Espinoza, Mario and Lowe, Christopher G.	10.1007/s10641-013-0203-x	SR	RH	Restoration actions	Disagreement	NA
76	The fish community of a newly restored southern California estuary: ecological perspective 3 years after restoration	2014	Environmental Biology of Fishes	Farrugia, Thomas J. and Espinoza, Mario and Lowe, Christopher G.	10.1007/s10641-013-0203-x	SR	RH	Restoration start date	Disagreement	NA
76	The fish community of a newly restored southern California estuary: ecological perspective 3 years after restoration	2014	Environmental Biology of Fishes	Farrugia, Thomas J. and Espinoza, Mario and Lowe, Christopher G.	10.1007/s10641-013-0203-x	SR	RH	Restoration end date	Disagreement	NA
76	The fish community of a newly restored southern California estuary: ecological perspective 3 years after restoration	2014	Environmental Biology of Fishes	Farrugia, Thomas J. and Espinoza, Mario and Lowe, Christopher G.	10.1007/s10641-013-0203-x	SR	RH	Sampling/monitoring methods	Agreement	NA
76	The fish community of a newly restored southern California estuary: ecological perspective 3 years after restoration	2014	Environmental Biology of Fishes	Farrugia, Thomas J. and Espinoza, Mario and Lowe, Christopher G.	10.1007/s10641-013-0203-x	SR	RH	Monitoring start date	Agreement	NA
76	The fish community of a newly restored southern California estuary: ecological perspective 3 years after restoration	2014	Environmental Biology of Fishes	Farrugia, Thomas J. and Espinoza, Mario and Lowe, Christopher G.	10.1007/s10641-013-0203-x	SR	RH	Monitoring end date	Agreement	NA
76	The fish community of a newly restored southern California estuary: ecological perspective 3 years after restoration	2014	Environmental Biology of Fishes	Farrugia, Thomas J. and Espinoza, Mario and Lowe, Christopher G.	10.1007/s10641-013-0203-x	SR	RH	Focal species	Partial	NA
76	The fish community of a newly restored southern California estuary: ecological perspective 3 years after restoration	2014	Environmental Biology of Fishes	Farrugia, Thomas J. and Espinoza, Mario and Lowe, Christopher G.	10.1007/s10641-013-0203-x	SR	RH	Response variables	Partial	NA
77	Re‐establishing a saltmarsh vegetation structure in a changing climate	2009	Ecological Management & Restoration	Green, Joanne and Reichelt-Brushett, Amanda and Jacobs, Surrey W. L.	10.1111/j.1442-8903.2009.00438.x	SR	RH	Study site	Partial	NA
77	Re‐establishing a saltmarsh vegetation structure in a changing climate	2009	Ecological Management & Restoration	Green, Joanne and Reichelt-Brushett, Amanda and Jacobs, Surrey W. L.	10.1111/j.1442-8903.2009.00438.x	SR	RH	Latitude/longitude	Agreement	NA
77	Re‐establishing a saltmarsh vegetation structure in a changing climate	2009	Ecological Management & Restoration	Green, Joanne and Reichelt-Brushett, Amanda and Jacobs, Surrey W. L.	10.1111/j.1442-8903.2009.00438.x	SR	RH	Ecosystem type	Disagreement	NA
77	Re‐establishing a saltmarsh vegetation structure in a changing climate	2009	Ecological Management & Restoration	Green, Joanne and Reichelt-Brushett, Amanda and Jacobs, Surrey W. L.	10.1111/j.1442-8903.2009.00438.x	SR	RH	Restoration actions	Partial	NA
77	Re‐establishing a saltmarsh vegetation structure in a changing climate	2009	Ecological Management & Restoration	Green, Joanne and Reichelt-Brushett, Amanda and Jacobs, Surrey W. L.	10.1111/j.1442-8903.2009.00438.x	SR	RH	Restoration start date	Agreement	NA
77	Re‐establishing a saltmarsh vegetation structure in a changing climate	2009	Ecological Management & Restoration	Green, Joanne and Reichelt-Brushett, Amanda and Jacobs, Surrey W. L.	10.1111/j.1442-8903.2009.00438.x	SR	RH	Restoration end date	Disagreement	NA
77	Re‐establishing a saltmarsh vegetation structure in a changing climate	2009	Ecological Management & Restoration	Green, Joanne and Reichelt-Brushett, Amanda and Jacobs, Surrey W. L.	10.1111/j.1442-8903.2009.00438.x	SR	RH	Sampling/monitoring methods	Partial	NA
77	Re‐establishing a saltmarsh vegetation structure in a changing climate	2009	Ecological Management & Restoration	Green, Joanne and Reichelt-Brushett, Amanda and Jacobs, Surrey W. L.	10.1111/j.1442-8903.2009.00438.x	SR	RH	Monitoring start date	Agreement	NA
77	Re‐establishing a saltmarsh vegetation structure in a changing climate	2009	Ecological Management & Restoration	Green, Joanne and Reichelt-Brushett, Amanda and Jacobs, Surrey W. L.	10.1111/j.1442-8903.2009.00438.x	SR	RH	Monitoring end date	Agreement	NA
77	Re‐establishing a saltmarsh vegetation structure in a changing climate	2009	Ecological Management & Restoration	Green, Joanne and Reichelt-Brushett, Amanda and Jacobs, Surrey W. L.	10.1111/j.1442-8903.2009.00438.x	SR	RH	Focal species	Partial	NA
77	Re‐establishing a saltmarsh vegetation structure in a changing climate	2009	Ecological Management & Restoration	Green, Joanne and Reichelt-Brushett, Amanda and Jacobs, Surrey W. L.	10.1111/j.1442-8903.2009.00438.x	SR	RH	Response variables	Partial	NA
78	Ecological restoration promotes zooplankton network complexity in Mediterranean coastal lagoons	2023	Restoration Ecology	Hernandez-Carrasco, Daniel and Cunillera-Montcusi, David and Anton-Pardo, Maria and Canedo-Arguelles, Miguel and Bas-Silvestre, Maria and Compte, Jordi and Gascon, Stephanie and Quintana, Xavier D. and Boix, Dani	10.1111/rec.13920	SR	RH	Study site	Partial	NA
78	Ecological restoration promotes zooplankton network complexity in Mediterranean coastal lagoons	2023	Restoration Ecology	Hernandez-Carrasco, Daniel and Cunillera-Montcusi, David and Anton-Pardo, Maria and Canedo-Arguelles, Miguel and Bas-Silvestre, Maria and Compte, Jordi and Gascon, Stephanie and Quintana, Xavier D. and Boix, Dani	10.1111/rec.13920	SR	RH	Latitude/longitude	Agreement	NA
78	Ecological restoration promotes zooplankton network complexity in Mediterranean coastal lagoons	2023	Restoration Ecology	Hernandez-Carrasco, Daniel and Cunillera-Montcusi, David and Anton-Pardo, Maria and Canedo-Arguelles, Miguel and Bas-Silvestre, Maria and Compte, Jordi and Gascon, Stephanie and Quintana, Xavier D. and Boix, Dani	10.1111/rec.13920	SR	RH	Ecosystem type	Agreement	NA
78	Ecological restoration promotes zooplankton network complexity in Mediterranean coastal lagoons	2023	Restoration Ecology	Hernandez-Carrasco, Daniel and Cunillera-Montcusi, David and Anton-Pardo, Maria and Canedo-Arguelles, Miguel and Bas-Silvestre, Maria and Compte, Jordi and Gascon, Stephanie and Quintana, Xavier D. and Boix, Dani	10.1111/rec.13920	SR	RH	Restoration actions	Partial	NA
78	Ecological restoration promotes zooplankton network complexity in Mediterranean coastal lagoons	2023	Restoration Ecology	Hernandez-Carrasco, Daniel and Cunillera-Montcusi, David and Anton-Pardo, Maria and Canedo-Arguelles, Miguel and Bas-Silvestre, Maria and Compte, Jordi and Gascon, Stephanie and Quintana, Xavier D. and Boix, Dani	10.1111/rec.13920	SR	RH	Restoration start date	Agreement	NA
78	Ecological restoration promotes zooplankton network complexity in Mediterranean coastal lagoons	2023	Restoration Ecology	Hernandez-Carrasco, Daniel and Cunillera-Montcusi, David and Anton-Pardo, Maria and Canedo-Arguelles, Miguel and Bas-Silvestre, Maria and Compte, Jordi and Gascon, Stephanie and Quintana, Xavier D. and Boix, Dani	10.1111/rec.13920	SR	RH	Restoration end date	Agreement	NA
78	Ecological restoration promotes zooplankton network complexity in Mediterranean coastal lagoons	2023	Restoration Ecology	Hernandez-Carrasco, Daniel and Cunillera-Montcusi, David and Anton-Pardo, Maria and Canedo-Arguelles, Miguel and Bas-Silvestre, Maria and Compte, Jordi and Gascon, Stephanie and Quintana, Xavier D. and Boix, Dani	10.1111/rec.13920	SR	RH	Sampling/monitoring methods	Partial	NA
78	Ecological restoration promotes zooplankton network complexity in Mediterranean coastal lagoons	2023	Restoration Ecology	Hernandez-Carrasco, Daniel and Cunillera-Montcusi, David and Anton-Pardo, Maria and Canedo-Arguelles, Miguel and Bas-Silvestre, Maria and Compte, Jordi and Gascon, Stephanie and Quintana, Xavier D. and Boix, Dani	10.1111/rec.13920	SR	RH	Monitoring start date	Agreement	NA
78	Ecological restoration promotes zooplankton network complexity in Mediterranean coastal lagoons	2023	Restoration Ecology	Hernandez-Carrasco, Daniel and Cunillera-Montcusi, David and Anton-Pardo, Maria and Canedo-Arguelles, Miguel and Bas-Silvestre, Maria and Compte, Jordi and Gascon, Stephanie and Quintana, Xavier D. and Boix, Dani	10.1111/rec.13920	SR	RH	Monitoring end date	Agreement	NA
78	Ecological restoration promotes zooplankton network complexity in Mediterranean coastal lagoons	2023	Restoration Ecology	Hernandez-Carrasco, Daniel and Cunillera-Montcusi, David and Anton-Pardo, Maria and Canedo-Arguelles, Miguel and Bas-Silvestre, Maria and Compte, Jordi and Gascon, Stephanie and Quintana, Xavier D. and Boix, Dani	10.1111/rec.13920	SR	RH	Focal species	Disagreement	NA
78	Ecological restoration promotes zooplankton network complexity in Mediterranean coastal lagoons	2023	Restoration Ecology	Hernandez-Carrasco, Daniel and Cunillera-Montcusi, David and Anton-Pardo, Maria and Canedo-Arguelles, Miguel and Bas-Silvestre, Maria and Compte, Jordi and Gascon, Stephanie and Quintana, Xavier D. and Boix, Dani	10.1111/rec.13920	SR	RH	Response variables	Partial	NA
79	Identifying social factors that undermine support for nature-based coastal management	2018	Journal of Environmental Management	Josephs, Lauren I. and Humphries, Austin T.	10.1016/j.jenvman.2018.01.085	SR	RH	Study site	Agreement	NA
79	Identifying social factors that undermine support for nature-based coastal management	2018	Journal of Environmental Management	Josephs, Lauren I. and Humphries, Austin T.	10.1016/j.jenvman.2018.01.085	SR	RH	Latitude/longitude	Agreement	NA
79	Identifying social factors that undermine support for nature-based coastal management	2018	Journal of Environmental Management	Josephs, Lauren I. and Humphries, Austin T.	10.1016/j.jenvman.2018.01.085	SR	RH	Ecosystem type	Agreement	NA
79	Identifying social factors that undermine support for nature-based coastal management	2018	Journal of Environmental Management	Josephs, Lauren I. and Humphries, Austin T.	10.1016/j.jenvman.2018.01.085	SR	RH	Restoration actions	Partial	NA
79	Identifying social factors that undermine support for nature-based coastal management	2018	Journal of Environmental Management	Josephs, Lauren I. and Humphries, Austin T.	10.1016/j.jenvman.2018.01.085	SR	RH	Restoration start date	Agreement	NA
79	Identifying social factors that undermine support for nature-based coastal management	2018	Journal of Environmental Management	Josephs, Lauren I. and Humphries, Austin T.	10.1016/j.jenvman.2018.01.085	SR	RH	Restoration end date	Agreement	NA
79	Identifying social factors that undermine support for nature-based coastal management	2018	Journal of Environmental Management	Josephs, Lauren I. and Humphries, Austin T.	10.1016/j.jenvman.2018.01.085	SR	RH	Sampling/monitoring methods	Agreement	NA
79	Identifying social factors that undermine support for nature-based coastal management	2018	Journal of Environmental Management	Josephs, Lauren I. and Humphries, Austin T.	10.1016/j.jenvman.2018.01.085	SR	RH	Monitoring start date	Agreement	NA
79	Identifying social factors that undermine support for nature-based coastal management	2018	Journal of Environmental Management	Josephs, Lauren I. and Humphries, Austin T.	10.1016/j.jenvman.2018.01.085	SR	RH	Monitoring end date	Agreement	NA
79	Identifying social factors that undermine support for nature-based coastal management	2018	Journal of Environmental Management	Josephs, Lauren I. and Humphries, Austin T.	10.1016/j.jenvman.2018.01.085	SR	RH	Focal species	Agreement	NA
79	Identifying social factors that undermine support for nature-based coastal management	2018	Journal of Environmental Management	Josephs, Lauren I. and Humphries, Austin T.	10.1016/j.jenvman.2018.01.085	SR	RH	Response variables	Partial	NA
80	Evidence of ontogenetic partitioning of restored coastal habitat by a generalist sportfish	2023	Restoration Ecology	Loch, Jennifer M. H. and Cook, Geoffrey S.	10.1111/rec.13960	SR	RH	Study site	Disagreement	NA
80	Evidence of ontogenetic partitioning of restored coastal habitat by a generalist sportfish	2023	Restoration Ecology	Loch, Jennifer M. H. and Cook, Geoffrey S.	10.1111/rec.13960	SR	RH	Latitude/longitude	Agreement	NA
80	Evidence of ontogenetic partitioning of restored coastal habitat by a generalist sportfish	2023	Restoration Ecology	Loch, Jennifer M. H. and Cook, Geoffrey S.	10.1111/rec.13960	SR	RH	Ecosystem type	Disagreement	NA
80	Evidence of ontogenetic partitioning of restored coastal habitat by a generalist sportfish	2023	Restoration Ecology	Loch, Jennifer M. H. and Cook, Geoffrey S.	10.1111/rec.13960	SR	RH	Restoration actions	Partial	NA
80	Evidence of ontogenetic partitioning of restored coastal habitat by a generalist sportfish	2023	Restoration Ecology	Loch, Jennifer M. H. and Cook, Geoffrey S.	10.1111/rec.13960	SR	RH	Restoration start date	Agreement	NA
80	Evidence of ontogenetic partitioning of restored coastal habitat by a generalist sportfish	2023	Restoration Ecology	Loch, Jennifer M. H. and Cook, Geoffrey S.	10.1111/rec.13960	SR	RH	Restoration end date	Agreement	NA
80	Evidence of ontogenetic partitioning of restored coastal habitat by a generalist sportfish	2023	Restoration Ecology	Loch, Jennifer M. H. and Cook, Geoffrey S.	10.1111/rec.13960	SR	RH	Sampling/monitoring methods	Agreement	SR - double check this, RH had concerns
80	Evidence of ontogenetic partitioning of restored coastal habitat by a generalist sportfish	2023	Restoration Ecology	Loch, Jennifer M. H. and Cook, Geoffrey S.	10.1111/rec.13960	SR	RH	Monitoring start date	Partial	NA
80	Evidence of ontogenetic partitioning of restored coastal habitat by a generalist sportfish	2023	Restoration Ecology	Loch, Jennifer M. H. and Cook, Geoffrey S.	10.1111/rec.13960	SR	RH	Monitoring end date	Partial	NA
80	Evidence of ontogenetic partitioning of restored coastal habitat by a generalist sportfish	2023	Restoration Ecology	Loch, Jennifer M. H. and Cook, Geoffrey S.	10.1111/rec.13960	SR	RH	Focal species	Partial	species only
80	Evidence of ontogenetic partitioning of restored coastal habitat by a generalist sportfish	2023	Restoration Ecology	Loch, Jennifer M. H. and Cook, Geoffrey S.	10.1111/rec.13960	SR	RH	Response variables	Partial	NA
