# Supplementary material for: Assessing the effectiveness of ontology-grounded AI term extraction using OntoGPT for environmental evidence synthesis
Source: Environ Evid. 2026 Feb 8;15:1. doi: 10.1186/s13750-026-00381-0 (PMC12892472; doi:10.1186/s13750-026-00381-0)
Supplement: Supplementary file 8 — Supplementary Material 8. [file 13750_2026_381_MOESM8_ESM.zip › Additional file 6/coord_tally.csv]

pap_num	man_ext_term	lon.x	lat.x	dd_lon.x	dd_lat.x	row_id	values	lon.y	lat.y	dd_lon.y	dd_lat.y	tp	fp	tn	fn
1	146o16’19”e, 18o42’55”s	146:16:19E	18:42:55S	146.2719421	-18.71527863	1	146o16’19”E, 18o42’55”S	146:16:19E	18:42:55S	146.2719421	-18.71527863	1
2	4◦3′10′′–4◦3′35′′ n; 98◦15′30′′–98◦15′55′′ e	98:15:30E	4:3:10N	98.2583313	4.052777767	1	4°3′10′′–4°3′35′′ N	98:15:30E	4:3:10N	98.2583313	4.052777767	1
2	4◦3′10′′–4◦3′35′′ n; 98◦15′30′′–98◦15′55′′ e	98:15:55E	4:3:35N	98.26527405	4.059722424	2	98°15′30′′–98°15′55′′ E	98:15:55E	4:3:35N	98.26527405	4.059722424	1
3	none reported	NA	NA	NA	NA	1	None Reported	NA	NA	NA	NA			1
4	53°20' n, 5°45' e	5:45E	53:20N	5.75	53.33333206	1	53°20′ N, 5°45′ E	5:45E	53:20N	5.75	53.33333206	1
5	37°13’86’’ n, 6°56’97’’ w	6:56:97W	37:13:86N	NA	NA	1	37° 08’– 37° 20’ N, 6° 45’– 7° 02’ W	6:45W	37:08N	-6.75	37.13333511		1
5	NA	NA	NA	NA	NA	2	37° 08’– 37° 20’ N, 6° 45’– 7° 02’ W	7:02W	37:20N	-7.033333302	37.33333206		1
5	NA	NA	NA	-6.960277557	37.24055481	3	37°13’86’’ N, 6°56’97’’ W	6:56:97W	37:13:86N	-6.960277557	37.24055481	1
6	41:20:22n, 71:52:29w	71:52:29w	41:20:22n	-71.87472534	41.33944321	1	41°20'22.99N, 71°52'29.99W	71:42:29.99W	41:20:22.99N	-71.70832825	41.33971786		1
6	43:19:49n, 70:33:30w	70:33:30w	43:19:49n	-70.55833435	43.33027649	2	43°19'49.99N, 70°33'30.99W	70:33:30.99W	43:19:49.99N	-70.55860901	43.33055115	1
6	41:22:42n, 71:30:08w	71:30:08w	41:22:42n	-71.50222015	41.37833405	3	41°22'42.99N, 71°30'8.99W	71:30:8.99W	41:22:42.99N	-71.50249481	41.3786087	1
6	42:03:56n, 70:14:09w	70:14:09w	42:03:56n	-70.23583221	42.06555557	4	42°03'56.99N, 70°14'9.99W	70:14:9.99W	42:03:56.99N	-70.23610687	42.06583023	1
6	NA	NA	NA	NA	NA	5	41°55'54.99N, 70°03'49.99W	70:03:49.99W	41:55:54.99N	-70.06388855	41.93194199		1
6	NA	NA	NA	NA	NA	6	41°16'32.99N, 72°39'52.99W	72:39:52.99W	41:16:32.99N	-72.66471863	41.27582932		1
6	NA	NA	NA	NA	NA	7	41°45'5.99N, 70°06'49.99W	70:06:49.99W	41:45:5.99N	-70.11388397	41.75166321		1
6	NA	NA	NA	NA	NA	8	41°15'43.99N, 72°47'59.99W	72:47:59.99W	41:15:43.99N	-72.79999542	41.26221848		1
7	none reported	NA	NA	NA	NA	1	None Reported	NA	NA	NA	NA			1
8	45°21′59″ n, 63°17′56″ w,	63:17:56W	45:21:59N	-63.29888916	45.36639023	1	45°21′59″ N, 63°17′56″ W	63:17:56W	45:21:59N	-63.29888916	45.36639023	1
9	39 30’ e, 04 25’ s	39:30E	04:25S	39.5	-4.416666508	1	39°30’ E, 04°25’ S	39:30E	04:25S	39.5	-4.416666508	1
10	none reported	NA	NA	NA	NA	1	Not explicitly specified in the text.	NA	NA	NA	NA			1
11	none reported	NA	NA	NA	NA	1	None Reported	NA	NA	NA	NA			1
12	none reported	NA	NA	NA	NA	1	None Reported	NA	NA	NA	NA			1
13	none reported	NA	NA	NA	NA	1	None Reported	NA	NA	NA	NA			1
14	19°51′–20°01′ n, 110°32′–110°37′	110:32E	19:51N	110.5333328	19.85000038	1	19°51′–20°01′ N, 110°32′–110°37′ E	110:32E	19:51N	110.5333328	19.85000038	1
14	19°51′–20°01′ n, 110°32′–110°37′	110:37E	20:01N	110.6166687	20.01666641	2	19°51′–20°01′ N, 110°32′–110°37′ E	110:37E	20:01N	110.6166687	20.01666641	1
15	none reported	NA	NA	NA	NA	1	None Reported	NA	NA	NA	NA			1
16	none reported	NA	NA	NA	NA	1	None Reported	NA	NA	NA	NA			1
17	121°59′e, 31°30′n	121:59E	31:30N	121.9833298	31.5	1	121°59′E, 31°30′N	121:59E	31:30N	121.9833298	31.5	1
18	29°32'10.3"n 89°53'50.6"w	89:53:50.6W	29:32:10.3N	-89.89739227	29.53619385	1	29.557°N, 89.854°W	89.854W	29.557N	-89.85399628	29.55699921		1
19	22.60°n, 113.64°e	113.64E	22.60N	113.6399994	22.60000038	1	22.60°N, 113.64°E	113.64E	22.60N	113.6399994	22.60000038	1
20	none reported	NA	NA	NA	NA	1	None Reported	NA	NA	NA	NA			1
21	6.53°s, 110.30°e	110.30E	6.53S	110.3000031	-6.53000021	1	6.53°S, 110.30°E	110.30E	6.53S	110.3000031	-6.53000021	1
22	13◦01ʹ–13◦30ʹ n, 100◦ 05ʹ–101◦0ʹ e	100:05E	13:01N	100.0833359	13.01666641	1	100°05’E-101°0’E, 13°01’N-13°30’N	100:05E	13:01N	100.0833359	13.01666641	1
22	13◦01ʹ–13◦30ʹ n, 100◦ 05ʹ–101◦0ʹ e	101:0E	13:30N	101	13.5	2	100°05’E-101°0’E, 13°01’N-13°30’N	101:0E	13:30N	101	13.5	1
23	47.08 °n 122.70 °w	122.70W	47.08N	-122.6999969	47.08000183	1	47.08°N 122.70°W	122.70W	47.08N	-122.6999969	47.08000183	1
24	n 37° 44'15.78'', e 119°03'07''	119:03:07E	37:44:15.75N	119.0519409	37.73770905	1	N 37°44'15.78, E 119°03'07.00	119:03:07.00E	37:44:15.78N	119.0519409	37.73771667	1
25	none reported	NA	NA	NA	NA	1	+0.12, 0.09, +0.08, +0.14, -0.04, +0.24 masl	NA	NA	NA	NA		1
26	n53°20', e5°5	5:5E	53:20N	5.083333492	53.33333206	1	N53°20', E5°5'	5:5E	53:20N	5.083333492	53.33333206	1
26	NA	NA	NA	NA	NA	2	N53°24.068, E5°43.619.	5:43.619E	53:24.068N	5.726983547	53.40113449		1
27	37.64° 38.15°n, 118.62° – 119.37°e	118.62E	37.64N	118.6200027	37.63999939	1	[37.64°N, 38.15°N, 118.62°E, 119.37°E]	118.62E	37.64N	118.6200027	37.63999939	1
27	37.64° 38.15°n, 118.62° – 119.37°e	119.37E	38.15N	119.3700027	38.15000153	2	[37.64°N, 38.15°N, 118.62°E, 119.37°E]	119.37E	38.15N	119.3700027	38.15000153	1
28	none reported	NA	NA	NA	NA	1	None Reported	NA	NA	NA	NA			1
29	22°23′40′′–22°27′38′′ n, 113°36′40′′–113°39′15′′ e	113:36:40E	22:23:40N	113.6111145	22.39444351	1	22°23′ 40′ ′ N, 113°36′ 40′ ′ E - 22°27′ 38′ ′ N, 113°39′ 15′ ′ E	113:36:40E	22:23:40N	113.6111145	22.39444351	1
29	22°23′40′′–22°27′38′′ n, 113°36′40′′–113°39′15′′ e	113:39:15E	22:27:38N	113.6541672	22.46055603	2	22°23′ 40′ ′ N, 113°36′ 40′ ′ E - 22°27′ 38′ ′ N, 113°39′ 15′ ′ E	113:39:15E	22:27:38N	113.6541672	22.46055603	1
30	15° 48′ 00.24′′ n 95° 22′ 36.21′′ e	95:22:36.21E	15:48:00.24N	95.37672424	15.80006695	1	15° 48′ 00.24″ N, 95° 22′ 36.21″ E	95:22:36.21E	15:48:00.24N	95.37672424	15.80006695	1
30	15° 49′ 53.40″ n, 95° 26′ 54.52″ e	95:26:54.52E	15:49:53.40N	95.4484787	15.83150005	2	15° 49′ 53.40″ N, 95° 26′ 54.52″ E	95:26:54.52E	15:49:53.40N	95.4484787	15.83150005	1
31	24 08'n, 110 23'w	110:23W	24:08N	-110.3833313	24.13333321	1	24°08'N, 110°23'W	110:23W	24:08N	-110.3833313	24.13333321	1
32	none reported	NA	NA	NA	NA	1	None Provided	NA	NA	NA	NA			1
33	none reported	NA	NA	NA	NA	1	None Reported	NA	NA	NA	NA			1
34	none reported	NA	NA	NA	NA	1	None Reported	NA	NA	NA	NA			1
35	none reported	NA	NA	NA	NA	1	22°32′N 113°45′E	113:45E	22:32N	113.75	22.53333282		1
36	37°49′n, 119°05′e	119:05E	37:49N	119.0833359	37.81666565	1	37°49′N 119°05′E	119:05E	37:49N	119.0833359	37.81666565	1
37	none reported	NA	NA	NA	NA	1	None Reported	NA	NA	NA	NA			1
38	42.10◦n, 70.08◦w	70.08W	42.10N	-70.08000183	42.09999847	1	42.10°N, 70.08°W	70.08W	42.10N	-70.08000183	42.09999847	1
39	10.201407 n, 104.79828 e	104.79828E	10.201407N	104.7982788	10.20140743	1	10.201407 N, 104.79828 E	104.79828E	10.201407N	104.7982788	10.20140743	1
39	NA	NA	NA	NA	NA	2	10.195875 N, 104.805039 E	104.805039E	10.195875N	104.8050385	10.19587517		1
40	37.64°–38.15°n, 118.62°–119.37°e	118.62E	37.64N	118.6200027	37.63999939	1	37.64°–38.15°N, 118.62°–119.37°E	118.62E	37.64N	118.6200027	37.63999939	1
40	37.64°–38.15°n, 118.62°–119.37°e	119.37E	38.15N	119.3700027	38.15000153	2	37.64°–38.15°N, 118.62°–119.37°E	119.37E	38.15N	119.3700027	38.15000153	1
41	NA	NA	NA	NA	NA	1	9°52′ N and 98°35′ E	98:35E	9:52N	98.58333588	9.866666794		1
41	9 52 36 n, 98 36 08 e	98:36:08E	9:52:36N	98.60221863	9.876667023	2	9°52′36″ N, 98°36′08″ E	98:36:08E	9:52:36N	98.60221863	9.876667023	1
41	9 52 37 n, 98 35 27 e	98:35:27E	9:52:37N	98.59083557	9.876944542	3	9°52′37″ N, 98°35′27″ E	98:35:27E	9:52:37N	98.59083557	9.876944542	1
41	9◦52′02′′ n, 98◦33′54′′ e	98:33:54E	9:52:02N	98.56500244	9.867221832	4	9°52′02″ N, 98°33′54″ E	98:33:54E	9:52:02N	98.56500244	9.867221832	1
42	none reported	NA	NA	NA	NA	1	None Reported	NA	NA	NA	NA			1
43	none reported	NA	NA	NA	NA	1	None Reported	NA	NA	NA	NA			1
44	31°27.617 n, 081°16.873 w	81:16.873W	31:27.617N	-81.28121948	31.46028328	1	31°27.617 N, 81°16.873 W	81:16.873W	31:27.617N	-81.28121948	31.46028328	1
45	51.7671 n, 0.8378 e	0.8378E	51.7671N	0.837800026	51.76710129	1	51.7671 N, 0.8378 E	0.8378E	51.7671N	0.837800026	51.76710129	1
45	51.7191 n, 0.8631 e	0.8631E	51.7191N	0.863099992	51.71910095	2	51.7191 N, 0.8631 E	0.8631E	51.7191N	0.863099992	51.71910095	1
45	52.9623 n, 0.0898 e	0.0898E	52.9623N	0.0898	52.96229935	3	52.9623 N, 0.0898 E	0.0898E	52.9623N	0.0898	52.96229935	1
45	51.8564 n, 1.2478 e	1.2478E	51.8564N	1.247799993	51.85639954	4	51.8564 N, 1.2478 E	1.2478E	51.8564N	1.247799993	51.85639954	1
46	none reported	NA	NA	NA	NA	1	None Reported	NA	NA	NA	NA			1
47	27°34′59.16″s-48°30′50.11″w	48:30:50.11W	27:34:59.16S	-48.51391983	-27.58309937	1	27°34′59.16′′S 48°30′50.11′′W	48:30:50.11W	27:34:59.16S	-48.51391983	-27.58309937	1
47	27◦32 50.80 s-48◦30 14.29 w	48:30:14.29W	27:32:50.80S	-48.5039711	-27.5474453	2	27°32′50.80′′S 48°30′14.29′′W	48:30:14.29W	27:32:50.80S	-48.5039711	-27.5474453	1
47	27◦28 23.46 s-48◦29 42.13 w	48:29:42.13W	27:28:23.46S	-48.49503708	-27.47318268	3	27°28′23.46′′S 48°29′42.13′′W	48:29:42.13W	27:28:23.46S	-48.49503708	-27.47318268	1
48	none reported	NA	NA	NA	NA	1	Not provided	NA	NA	NA	NA			1
49	33°50'24.04"s, 151°03'48.57"e (natural) and 33°50'27.66"s, 151°03'31.16"e (regenerated)	151:03:48.57E	33:50:24.04S	151.0634918	-33.8400116	1	33°50′24.04″S, 151°03′48.57″E	151:03:48.57E	33:50:24.04S	151.0634918	-33.8400116	1
49	33°50'24.04"s, 151°03'48.57"e (natural) and 33°50'27.66"s, 151°03'31.16"e (regenerated)	151:03:31.16E	33:50:27.66S	151.0586548	-33.84101486	2	33°50′27.66″S, 151°03′31.16″E	151:03:31.16E	33:50:27.66S	151.0586548	-33.84101486	1
50	29◦10.58′n and 90◦14.23′w	90:14.23W	29:10.58N	-90.23716736	29.17633247	1	29°10.58′N 90°14.23′W	90:14.23W	29:10.58N	-90.23716736	29.17633247	1
51	none reported	NA	NA	NA	NA	1	None Reported	NA	NA	NA	NA			1
52	none reported	NA	NA	NA	NA	1	None Reported	NA	NA	NA	NA			1
53	none reported	NA	NA	NA	NA	1	None Reported	NA	NA	NA	NA			1
54	(latitude 31.40749167, longitude −81.28987601)	81.28987601W	31.40749167N	-81.28987885	31.40749168	1	31.40749167, -81.28987601	81.28987601W	31.40749167	-81.28987885	31.40749168	1
55	5◦ 01′ 57′′ s, 119◦ 28′ 04′′ e	119:28:04E	5:01:57S	119.4677811	-5.03249979	1	5°01′57″ S, 119°28′04″ E	119:28:04E	5:01:57S	119.4677811	-5.03249979	1
56	none reported	NA	NA	NA	NA	1	None Reported	NA	NA	NA	NA			1
57	43° 240 n, 2° 410 w	2:41W	43:24N	-2.683333397	43.40000153	1	43°24'N, 2°41'W	2:41W	43:24N	-2.683333397	43.40000153	1
58	10°11'53'' n and 104°48'11" e	104:48:11E	10:11:53N	104.8030548	10.19805527	1	10°11'53 N, 104°48'11 E	104:48:11E	10:11:53N	104.8030548	10.19805527	1
59	12◦0.01′n, 74 ◦0.01′e	74:0.01E	12:0.01N	74.00016785	12.00016689	1	12°0.01′N, 74°0.01′E	74:0.01E	12:0.01N	74.00016785	12.00016689	1
60	58.335320, 11.542482	11.542482	58.33532	11.54248238	58.33531952	1	58.335320 11.542482	11.542482	58.33532	11.54248238	58.33531952	1
60	59.919726, 21.796689	21.796689	59.919726	21.79668808	59.91972733	2	59.919726 21.796689	21.796689	59.919726	21.79668808	59.91972733	1
60	51.712468, -5.114020	-5.11402	51.712468	-5.114019871	51.71246719	3	51.712468 -5.114020	-5.11402	51.712468	-5.114019871	51.71246719	1
60	47.222461, -122.810239	-122.810239	47.222461	-122.8102417	47.2224617	4	47.222461 -122.810239	-122.810239	47.222461	-122.8102417	47.2224617	1
61	23°34′n, 116°61′e	116:61E	23:34N	117.0166702	23.56666756	1	23°34′N, 116°61′E	116:61E	23:34N	117.0166702	23.56666756	1
61	23°36′n, 116°65′e	116:65E	23:36N	117.0833359	23.60000038	2	23°36′N, 116°65′E	116:65E	23:36N	117.0833359	23.60000038	1
62	30.11 n, 81.37 w	81.37W	30.11N	-81.37000275	30.11000061	1	29°50’10.30N, 81°17’42.25W	81:17:42.25W	29:50:10.30N	-81.29506683	29.83619499		1
63	37 400–38 100n, 118 400–119 200e	118:40E	37:40N	118.6666641	37.66666794	1	37°40'0N, 118°40'0E	118:40:0E	37:40:0N	118.6666641	37.66666794	1
63	37 400–38 100n, 118 400–119 200e	119:20E	38:10N	119.3333359	38.16666794	2	38°10'0N, 119°20'0E	119:20:0E	38:10:0N	119.3333359	38.16666794	1
64	NA	NA	NA	NA	NA	1	31°25'0N, 121°50'0E	121:50:0E	31:25:0N	121.8333359	31.41666603		1
64	NA	NA	NA	NA	NA	2	31°38'0N, 122°5'0E (Chongming Dongtan wetland)	122:5:0E	31:38:0N	122.0833359	31.63333321		1
64	31 3005200n, 121 5901000e	121:59:10E	31:30:52N	121.9861145	31.51444435	3	Site-1: 31°30'52N, 121°59'10E and Site-2: 31°32'58N, 121°57'37E	121:59:10E	31:30:52N	121.9861145	31.51444435	1
64	31 3205800n, 121 5703700e,	121:57:37E	31:32:58N	121.9602814	31.5494442	4	Site-1: 31°30'52N, 121°59'10E and Site-2: 31°32'58N, 121°57'37E	121:57:37E	31:32:58N	121.9602814	31.5494442	1
65	31°27'–31°51' n, 121°09'–121°54' e	121:09E	31:27N	121.1500015	31.45000076	1	31°270–31°510 N, 121°090–121°540 E	121:090E	31:270N	122.5	35.5		1
65	31°27'–31°51' n, 121°09'–121°54' e	121:54E	31:51N	121.9000015	31.85000038	2	31°270–31°510 N, 121°090–121°540 E	121:540E	31:510N	130	39.5		1
66	none reported	NA	NA	NA	NA	1	None Reported	NA	NA	NA	NA			1
67	9°17′n, 99°49′e	99:49E	9:17N	99.81666565	9.283333778	1	9°17'N, 99°49'E	99:49E	9:17N	99.81666565	9.283333778	1
68	51°47′2.97″N 0°54′50.4″E	0:54:50.4E	51:47:2.97N	0.913999975	51.7841568	1	51°47′2.97″N 0°54′50.4″E	0:54:50.4E	51:47:2.97N	0.913999975	51.7841568	1
68	51°47′3.09″N 0°54′49.77″E	0:54:49.77E	51:47:3.09N	0.913824975	51.78419113	2	51°47′3.09″N 0°54′49.77″E	0:54:49.77E	51:47:3.09N	0.913824975	51.78419113	1
68	51°47′25.29″N 0°54′33.49″E	0:54:33.49E	51:47:25.29N	0.909302771	51.7903595	3	51°47′25.29″N 0°54′33.49″E	0:54:33.49E	51:47:25.29N	0.909302771	51.7903595	1
68	51°47′25.28″N 0°54′33.48″E	0:54:33.48E	51:47:25.28N	0.909300029	51.79035568	4	51°47′25.28″N 0°54′33.48″E	0:54:33.48E	51:47:25.28N	0.909300029	51.79035568	1
68	51°47′23.94″N 0°54′27.57″E	0:54:27.57E	51:47:23.94N	0.907658339	51.78998184	5	51°47′23.94″N 0°54′27.57″E	0:54:27.57E	51:47:23.94N	0.907658339	51.78998184	1
68	51°48′34.54″N 0°56′30.48″E	0:56:30.48E	51:48:34.54N	0.941799998	51.8095932	6	51°48′34.54″N 0°56′30.48″E	0:56:30.48E	51:48:34.54N	0.941799998	51.8095932	1
68	51°48′33.32″N 0°56′26.67″E	0:56:26.67E	51:48:33.32N	0.940741658	51.80925369	7	51°48′33.32″N 0°56′26.67″E	0:56:26.67E	51:48:33.32N	0.940741658	51.80925369	1
68	51°48′28.89″N 0°56′15.22″E	0:56:15.22E	51:48:28.89N	0.937561095	51.80802536	8	51°48′28.89″N 0°56′15.22″E	0:56:15.22E	51:48:28.89N	0.937561095	51.80802536	1
68	51°48′29.28″N 0°56′08.89″E	0:56:08.89E	51:48:29.28N	0.935802758	51.80813217	9	51°48′29.28″N 0°56′08.89″E	0:56:08.89E	51:48:29.28N	0.935802758	51.80813217	1
68	51°48′29.30″N 0°56′05.84″E	0:56:05.84E	51:48:29.30N	0.934955537	51.8081398	10	51°48′29.30″N 0°56′05.84″E	0:56:05.84E	51:48:29.30N	0.934955537	51.8081398	1
68	51°48′28.77″N 0°55′48.15″E	0:55:48.15E	51:48:28.77N	0.930041671	51.80799103	11	51°48′28.77″N 0°55′48.15″E	0:55:48.15E	51:48:28.77N	0.930041671	51.80799103	1
68	51°48′37.55″N 0°55′18.54″E	0:55:18.54E	51:48:37.55N	0.921816647	51.81043243	12	51°48′37.55″N 0°55′18.54″E	0:55:18.54E	51:48:37.55N	0.921816647	51.81043243	1
68	51°45′01.37″N 0°52′03.65″E	0:52:03.65E	51:45:01.37N	0.86768055	51.75038147	13	51°45′01.37″N 0°52′03.65″E	0:52:03.65E	51:45:01.37N	0.86768055	51.75038147	1
68	51°44′55.69″N 0°51′51.91″E	0:51:51.91E	51:44:55.69N	0.86441946	51.74880219	14	51°44′55.69″N 0°51′51.91″E	0:51:51.91E	51:44:55.69N	0.86441946	51.74880219	1
68	51°45′01.37″N 0°52′03.65″E	0:52:03.65E	51:45:01.37N	0.86768055	51.75038147	15	51°45′01.37″N 0°52′03.65″E	0:52:03.65E	51:45:01.37N	0.86768055	51.75038147	1
69	none reported	NA	NA	NA	NA	1	None Reported	NA	NA	NA	NA			1
70	45°13′15.73″n; 63°59′13.25″w	63:59:13.25W	45:13:15.73N	-63.98701477	45.221035	1	45°13′15.73′′N, 63°59′13.25′′W	63:59:13.25W	45:13:15.73N	-63.98701477	45.221035	1
71	2° 49′ 28′′n, 101°20′ 25′′e	101:20:25E	2:49:28N	101.3402786	2.824444532	1	2°49′28′′N, 101°20′25′′E	101:20:25E	2:49:28N	101.3402786	2.824444532	1
72	29°12.31′ n, 89°26.23′ w	89:26.23W	29:12.31N	-89.43716431	29.20516586	1	29°12.31' N, 89°26.23' W	89:26.23W	29:12.31N	-89.43716431	29.20516586	1
72	29°10.58′ n and 90°14.23′ w	90:14.23W	29:10.58N	-90.23716736	29.17633247	2	29°10.58' N, 90°14.23' W	90:14.23W	29:10.59N	-90.23716736	29.17650032	1
73	none reported	NA	NA	NA	NA	1	None Reported	NA	NA	NA	NA			1
74	24◦19′45′′n, 110◦19′45′′w	110:19:45W	24:19:45N	-110.3291702	24.32916641	1	24°19'45''N, 110°19'45''W	110:19:45W	24:19:45N	-110.3291702	24.32916641	1
74	24◦13′49.87′′n, 110◦18′21.6′′w	110:18:21.6W	24:13:49.87N	-110.3059998	24.23052025	2	24°13'49.87''N, 110°18'21.6''W	110:18:21.6W	24:13:49.87N	-110.3059998	24.23052025	1
74	24◦07′07.59′′n, 110◦20′52.40′′w	110:20:52.4W	24:07:07.59N	-110.3478851	24.11877441	3	24°07'07.59''N, 110°20'52.40''W	110:20:52.4W	24:07:07.59N	-110.3478851	24.11877441	1
75	32.969545 n, 117.26047 w	117.26047W	32.969545N	-117.2604675	32.96954346	1	32.969545N, 117.26047W	117.26014W	32.969545N	-117.2601395	32.96954346	1
76	none reported	NA	NA	NA	NA	1	None Reported.	NA	NA	NA	NA			1
77	28°10.350′s 153°33.307′e	153:33.307E	28:10.350S	153.5551147	-28.17250061	1	28°10.350′S, 153°33.307′E	153:33.307E	28:10.350S	153.5551147	-28.17250061	1
78	none reported	NA	NA	NA	NA	1	None Reported	NA	NA	NA	NA			1
79	none reported	NA	NA	NA	NA	1	None Reported	NA	NA	NA	NA			1
80	none reported	NA	NA	NA	NA	1	None Reported	NA	NA	NA	NA			1
