# Supplementary material for: Assessing the effectiveness of ontology-grounded AI term extraction using OntoGPT for environmental evidence synthesis
Source: Environ Evid. 2026 Feb 8;15:1. doi: 10.1186/s13750-026-00381-0 (PMC12892472; doi:10.1186/s13750-026-00381-0)
Supplement: Supplementary file 8 — Supplementary Material 8. [file 13750_2026_381_MOESM8_ESM.zip › Additional file 6/date_tally.csv]

pap_num	ext_notes	data_notes	attribute	man_ext_term	onto_ext_term	row_id	tp	fp	tn	fn
1	NA	NA	restoration_start_date	10/6/2013	10/6/2013	1	1	NA	NA	NA
2	NA	NA	restoration_start_date	2015	15-Dec	1	1	NA	NA	NA
2	NA	NA	restoration_start_date	NA	16-May	2	NA	1	NA	NA
3	NA	NA	restoration_start_date	2022	22-Aug	1	1	NA	NA	NA
3	NA	NA	restoration_start_date	2007	NA	2	NA	NA	NA	1
4	NA	NA	restoration_start_date	2000	1-Sep	1	NA	1	NA	NA
5	NA	NA	restoration_start_date	2006-Nov	6-Nov	1	1	NA	NA	NA
6	NA	NA	restoration_start_date	1991-2005	1991	1	1	NA	NA	NA
6	NA	NA	restoration_start_date	NA	1988	2	NA	1	NA	NA
6	NA	NA	restoration_start_date	NA	1997	3	1	NA	NA	NA
6	NA	NA	restoration_start_date	NA	1999	4	1	NA	NA	NA
6	NA	NA	restoration_start_date	NA	1847	5	NA	1	NA	NA
6	NA	NA	restoration_start_date	NA	17009s	6	NA	1	NA	NA
6	NA	NA	restoration_start_date	NA	early 19009s	7	NA	1	NA	NA
7	NA	NA	restoration_start_date	2012	None Reported	1	NA	NA	NA	1
7	NA	NA	restoration_start_date	1975	NA	2	NA	NA	NA	1
7	NA	NA	restoration_start_date	1996	NA	3	NA	NA	NA	1
8	NA	SR - updated with month after checking paper	restoration_start_date	Autumn 2021	21-Aug	1	1	NA	NA	NA
9	NA	NA	restoration_start_date	none reported	None Reported	1	NA	NA	1	NA
10	NA	NA	restoration_start_date	2006	2006	1	1	NA	NA	NA
10	NA	NA	restoration_start_date	2009	2009-01 (indicating January 2009).	2	1	NA	NA	NA
11	NA	NA	restoration_start_date	2001	10/1/2015	1	NA	1	NA	NA
12	NA	NA	restoration_start_date	50 years prior to the study	1973	1	1	NA	NA	NA
13	NA	NA	restoration_start_date	2018	21-Mar	1	NA	1	NA	NA
14	NA	NA	restoration_start_date	1995	1995	1	1	NA	NA	NA
14	NA	NA	restoration_start_date	NA	1/1/1995	2	NA	1	NA	NA
15	NA	NA	restoration_start_date	2016 Nov	1-Nov-16	1	1	NA	NA	NA
16	NA	NA	restoration_start_date	2016	None Reported	1	NA	NA	NA	1
17	original restoration had begun in 2012. original replanting, water level management, herbicide spraying etc.	NA	restoration_start_date	2012	2012	1	1	NA	NA	NA
17	additional planting done in 2019	NA	restoration_start_date	2019-May	NA	2	NA	NA	NA	1
17	NA	SR - Should be end date	restoration_start_date	2019-Sep	NA	3	NA	NA	NA	1
18	NA	NA	restoration_start_date	2014-Sep	14-Sep	1	1	NA	NA	NA
18	NA	NA	restoration_start_date	2015	NA	2	NA	NA	NA	1
19	NA	NA	restoration_start_date	2008	2008	1	1	NA	NA	NA
19	NA	NA	restoration_start_date	1994	NA	2	NA	NA	NA	1
20	NA	NA	restoration_start_date	1975	1975	1	1	NA	NA	NA
20	NA	NA	restoration_start_date	NA	1980	2	NA	1	NA	NA
20	NA	NA	restoration_start_date	NA	2008	3	NA	1	NA	NA
20	NA	NA	restoration_start_date	NA	2013	4	NA	1	NA	NA
20	NA	NA	restoration_start_date	NA	2015	5	NA	1	NA	NA
20	NA	NA	restoration_start_date	NA	2019	6	NA	1	NA	NA
21	NA	SR-not addressed initially, double checked	restoration_start_date	none reported	None Reported	1	NA	NA	1	NA
22	NA	NA	restoration_start_date	1978	1991	1	NA	1	NA	NA
23	NA	NA	restoration_start_date	1996	1996	1	1	NA	NA	NA
23	NA	NA	restoration_start_date	NA	2002	2	NA	1	NA	NA
23	NA	NA	restoration_start_date	NA	2006	3	NA	1	NA	NA
23	NA	NA	restoration_start_date	NA	2009	4	NA	1	NA	NA
24	NA	NA	restoration_start_date	2002	2002	1	1	NA	NA	NA
24	NA	NA	restoration_start_date	2006	2006	2	1	NA	NA	NA
25	NA	NA	restoration_start_date	2009	2009	1	1	NA	NA	NA
26	NA	NA	restoration_start_date	2001	09-01-2001.	1	1	NA	NA	NA
27	NA	SR-not addressed in manual extraction, double checked	restoration_start_date	14-Oct	14-Oct	1	1	NA	NA	NA
28	NA	NA	restoration_start_date	NA	None Reported	1	NA	NA	1	NA
29	NA	NA	restoration_start_date	2008	early 2008	1	1	NA	NA	NA
30	NA	NA	restoration_start_date	1999	1999	1	1	NA	NA	NA
30	NA	NA	restoration_start_date	NA	2000	2	NA	1	NA	NA
30	NA	NA	restoration_start_date	NA	2002	3	NA	1	NA	NA
30	NA	NA	restoration_start_date	NA	2004	4	NA	1	NA	NA
31	Really good example	NA	restoration_start_date	2004-04	4/1/2004	1	1	NA	NA	NA
32	NA	NA	restoration_start_date	1999	1990s	1	1	NA	NA	NA
33	Experiment at a restoration site	NA	restoration_start_date	1998	Apr-00	1	1	NA	NA	NA
33	NA	NA	restoration_start_date	2000-04	NA	2	NA	NA	NA	1
34	Measure microbe community changes 1 and 2 years after flow restored. Compared to reference marshes. Vegetation can take decades to recover, but microbes change quickly. Early indicator of restoration success??	NA	restoration_start_date	spring 2016	winter/spring 2016	1	1	NA	NA	NA
35	restoration was with introduced species. Looking at light impacts on planting native species	NA	restoration_start_date	1998	6/1/2012	1	NA	1	NA	NA
36	really about ploughing, crabs, and plants	NA	restoration_start_date	2017	17-Nov	1	1	NA	NA	NA
37	NA	NA	restoration_start_date	1994	None Reported	1	NA	NA	NA	1
38	Good example	NA	restoration_start_date	2002	2002	1	1	NA	NA	NA
39	NA	NA	restoration_start_date	2009	2009	1	1	NA	NA	NA
40	NA	NA	restoration_start_date	2014-09	14-Oct	1	1	NA	NA	NA
41	NA	NA	restoration_start_date	1985	1985	1	1	NA	NA	NA
41	NA	NA	restoration_start_date	NA	1994	2	NA	1	NA	NA
41	NA	NA	restoration_start_date	NA	Nov-95	3	NA	1	NA	NA
42	installment of the tidal flood gate	NA	restoration_start_date	2011	11-May	1	1	NA	NA	NA
43	site 1	NA	restoration_start_date	2011	2011	1	1	NA	NA	NA
43	site 2	NA	restoration_start_date	2019	2019	2	1	NA	NA	NA
44	NA	NA	restoration_start_date	2004 April	4/1/2004	1	1	NA	NA	NA
45	NA	NA	restoration_start_date	Tollesbury (19 years prior to sampling)	11-Jul	1	NA	1	NA	NA
45	NA	NA	restoration_start_date	Orplands (20 years prior to sampling)	11-Jul	2	NA	1	NA	NA
45	NA	NA	restoration_start_date	Deveraux (4 years prior to sampling)	11-Jul	3	NA	1	NA	NA
45	NA	NA	restoration_start_date	Freiston shore (12 years prior to sampling)	12-Aug	4	NA	1	NA	NA
46	monitoring of spatina dynamics	NA	monitoring_end_date	2020 fall	2020	1	1	NA	NA	NA
46	monitoring of vegetation cover	NA	monitoring_end_date	2014-Jul	NA	2	NA	NA	NA	1
46	monitoring of vegetation cover	NA	monitoring_start_date	2011-Jul	2011	1	1	NA	NA	NA
49	“Active natural ecosystem regeneration efforts at the Sydney Olympic Park commenced in 1993”	FC missed in assessment	restoration_start_date	1993	1993	1	1	NA	NA	NA
46	NA	NA	restoration_end_date	none reported	2020	1	NA	1	NA	NA
46	NA	NA	restoration_start_date	2009	2009	1	1	NA	NA	NA
47	NA	NA	monitoring_end_date	2013-Jan	13-Jan	1	1	NA	NA	NA
47	NA	NA	monitoring_start_date	2011-Jan	11-Jan	1	1	NA	NA	NA
47	NA	NA	restoration_end_date	none reported	None Reported	1	NA	NA	1	NA
47	NA	NA	restoration_start_date	12 years before	None Reported	1	NA	NA	NA	1
48	NA	NA	monitoring_end_date	2011-Mar	11-Mar	1	1	NA	NA	NA
48	NA	NA	monitoring_start_date	2010-Nov	10-Nov	1	1	NA	NA	NA
48	NA	NA	restoration_end_date	none reported	Not provided	1	NA	NA	1	NA
56	Clarin	NA	restoration_start_date	1996	1996	1	1	NA	NA	NA
56	(Aguas Negras and Renegado)	NA	restoration_start_date	1998	NA	2	NA	NA	NA	1
48	NA	NA	restoration_start_date	10-12 years post sampling	Not provided	1	NA	NA	NA	1
50	NA	NA	monitoring_end_date	2007	2007	1	1	NA	NA	NA
50	NA	NA	monitoring_start_date	2005-Apr	4/1/2005	1	1	NA	NA	NA
59	NA	NA	restoration_start_date	2012-Oct	11-May	1	NA	1	NA	NA
50	single instance of dredging in 2002	NA	restoration_end_date	none reported	2007	1	NA	1	NA	NA
50	NA	NA	restoration_start_date	2002	2002	1	1	NA	NA	NA
51	NA	NA	monitoring_end_date	2014-Mar	14-Mar	1	1	NA	NA	NA
51	NA	NA	monitoring_start_date	2013-Oct	13-Oct	1	1	NA	NA	NA
51	NA	SR - not addressed in extraction	restoration_end_date	none reported	None Reported	1	NA	NA	1	NA
51	NA	SR - not addressed in extraction	restoration_start_date	1980s	1980s	1	1	NA	NA	NA
52	one sampling in July 2006	SR - not addressed in extraction	monitoring_end_date	none reported	None Reported	1	NA	NA	1	NA
65	NA	NA	restoration_start_date	none reported	2012	1	NA	1	NA	NA
66	NA	NA	restoration_start_date	none reported	None Reported	1	NA	NA	1	NA
52	NA	NA	monitoring_start_date	2006-Jul	6-Jul	1	1	NA	NA	NA
68	NA	NA	restoration_start_date	2012-Jan	6/1/2012	1	1	NA	NA	NA
69	NA	NA	restoration_start_date	none reported	None Reported	1	NA	NA	1	NA
70	NA	NA	restoration_start_date	2005-Aug	8/1/2005	1	1	NA	NA	NA
71	NA	NA	restoration_start_date	2012-Oct	2009	1	NA	1	NA	NA
72	NA	NA	restoration_start_date	1992	1992	1	1	NA	NA	NA
72	NA	NA	restoration_start_date	2002	2002	2	1	NA	NA	NA
73	NA	NA	restoration_start_date	none reported	None Reported	1	NA	NA	1	NA
74	NA	NA	restoration_start_date	1995	1995	1	1	NA	NA	NA
75	NA	NA	restoration_start_date	2008 (experiment Mar 2020)	3/3/2020	1	NA	1	NA	NA
76	NA	NA	restoration_start_date	2004	08-2006.	1	NA	1	NA	NA
77	NA	NA	restoration_start_date	2004-Jul	4-Jul	1	1	NA	NA	NA
78	NA	NA	restoration_start_date	2002 (2014-2016)	2014	1	1	NA	NA	NA
78	NA	NA	restoration_start_date	2002 (2014-2016)	2016	2	1	NA	NA	NA
79	NA	NA	restoration_start_date	summer 2016	Summer-2016	1	1	NA	NA	NA
80	NA	NA	restoration_start_date	summer 2017	17-Jul	1	1	NA	NA	NA
1	1-time action	SR-not initially addressed, double checked	restoration_end_date	none reported	None Reported	1	NA	NA	1	NA
2	NA	NA	restoration_end_date	2016	None Reported	1	NA	NA	NA	1
3	NA	SR-not addressed in manual extraction, added	restoration_end_date	2022	23-Aug	1	NA	1	NA	NA
4	NA	NA	restoration_end_date	2001	None Reported	1	NA	NA	NA	1
5	NA	NA	restoration_end_date	2007-Jan	7-Jan	1	1	NA	NA	NA
6	SR - no attribute provided	NA	restoration_end_date	none reported	None reported	1	NA	NA	1	NA
7	NA	NA	restoration_end_date	NA	10/25/1996	1	NA	1	NA	NA
7	NA	NA	restoration_end_date	NA	8-Oct	2	NA	1	NA	NA
8	NA	SR - attribute not provided originally, updated after checking paper	restoration_end_date	none reported	22-Jul	1	NA	1	NA	NA
9	NA	NA	restoration_end_date	none reported	None Reported	1	NA	NA	1	NA
10	NA	NA	restoration_end_date	2012	2012	1	1	NA	NA	NA
10	NA	NA	restoration_end_date	2010	NA	2	NA	NA	NA	1
11	NA	NA	restoration_end_date	2016	3/31/2016	1	1	NA	NA	NA
12	NA	NA	restoration_end_date	none reported	None Reported	1	NA	NA	1	NA
13	NA	NA	restoration_end_date	2021-03	23-Mar	1	NA	1	NA	NA
14	NA	NA	restoration_end_date	2018	2018	1	1	NA	NA	NA
14	NA	NA	restoration_end_date	NA	1/1/2018	2	1	NA	NA	NA
15	NA	SR - corrected date	restoration_end_date	2019	31-Jan-17	1	NA	1	NA	NA
16	NA	NA	restoration_end_date	2019	12-22 months from start	1	NA	1	NA	NA
17	NA	SR - not addressed	restoration_end_date	none reported	None Reported	1	NA	NA	1	NA
18	NA	NA	restoration_end_date	2014-Oct	14-Oct	1	1	NA	NA	NA
19	NA	SR - field not addressed . Should be 'none reported'	restoration_end_date	none reported	None Reported	1	NA	NA	1	NA
20	NA	NA	restoration_end_date	NA	1975	1	NA	1	NA	NA
20	NA	NA	restoration_end_date	NA	1980	2	NA	1	NA	NA
20	NA	NA	restoration_end_date	NA	2008	3	NA	1	NA	NA
20	NA	NA	restoration_end_date	NA	2013	4	NA	1	NA	NA
20	NA	NA	restoration_end_date	NA	2015	5	NA	1	NA	NA
20	NA	NA	restoration_end_date	2019	2019	6	1	NA	NA	NA
21	NA	SR-not addressed initially, double checked	restoration_end_date	none reported	None Reported	1	NA	NA	1	NA
22	NA	SR-not addressed in manual extraction, double checked. Very complex dates	restoration_end_date	2016	None Reported	1	NA	NA	NA	1
23	NA	NA	restoration_end_date	2009	2009	1	1	NA	NA	NA
24	NA	NA	restoration_end_date	none reported	None Reported	1	NA	NA	1	NA
25	NA	NA	restoration_end_date	2010	2010	1	1	NA	NA	NA
26	NA	NA	restoration_end_date	2001	09-01-2001.	1	1	NA	NA	NA
27	NA	SR-not addressed in manual extraction, double checked	restoration_end_date	15-Apr	17-Oct	1	NA	1	NA	NA
28	NA	NA	restoration_end_date	NA	None Reported	1	NA	NA	1	NA
29	NA	NA	restoration_end_date	2013	None Reported	1	NA	NA	NA	1
30	NA	NA	restoration_end_date	2009	13-May	1	NA	1	NA	NA
31	NA	NA	restoration_end_date	2004-06	6/30/2004	1	1	NA	NA	NA
32	NA	NA	restoration_end_date	2015	Not Applicable	1	NA	NA	NA	1
33	NA	NA	restoration_end_date	2001-08	1-Aug	1	1	NA	NA	NA
33	NA	NA	restoration_end_date	2002	NA	2	NA	NA	NA	1
34	NA	NA	restoration_end_date	none reported	None Reported	1	NA	NA	1	NA
35	NA	NA	restoration_end_date	2010	6/1/2013	1	NA	1	NA	NA
36	NA	NA	restoration_end_date	2019	19-Apr	1	1	NA	NA	NA
37	NA	NA	restoration_end_date	2004	None Reported	1	NA	NA	NA	1
38	1 time restoration	SR-not addressed in manual extraction, double checked	restoration_end_date	2002	2002	1	1	NA	NA	NA
39	NA	NA	restoration_end_date	none reported	None Reported	1	NA	NA	1	NA
40	NA	SR-not addressed in manual extraction, double checked	restoration_end_date	2015 May	15-Apr	1	1	NA	NA	NA
41	NA	NA	restoration_end_date	none reported	Not explicitly stated	1	NA	NA	1	NA
42	NA	NA	restoration_end_date	none reported	16-May	1	NA	NA	NA	1
43	NA	NA	restoration_end_date	none reported	2011	1	NA	NA	NA	1
43	NA	NA	restoration_end_date	NA	2019	2	NA	1	NA	NA
44	NA	NA	restoration_end_date	none reported	6/1/2006	1	NA	1	NA	NA
45	NA	NA	restoration_end_date	none reported	15-Sep	1	NA	1	NA	NA
45	NA	NA	restoration_end_date	NA	15-Sep	2	NA	1	NA	NA
45	NA	NA	restoration_end_date	NA	15-Sep	3	NA	1	NA	NA
45	NA	NA	restoration_end_date	NA	16-Nov	4	NA	1	NA	NA
52	NA	NA	restoration_end_date	over a period of 13 years	None Reported	1	NA	NA	NA	1
52	NA	NA	restoration_start_date	1978	1978	1	1	NA	NA	NA
52	NA	NA	restoration_start_date	1987	1987	2	1	NA	NA	NA
49	NA	SR-not addressed in manual extraction, double checked	restoration_end_date	ongoing restoration to current date	2007	1	NA	1	NA	NA
52	1987 and 1991 for other impoundements	NA	restoration_start_date	1991	1991	3	1	NA	NA	NA
53	Macleay river	NA	monitoring_end_date	2008-Dec	8-Dec	1	1	NA	NA	NA
53	Clarence river	NA	monitoring_end_date	2002-May	2-May	2	1	NA	NA	NA
53	Macleay river	NA	monitoring_start_date	2007-May	7-May	1	1	NA	NA	NA
53	Clarence river	NA	monitoring_start_date	2000-Sep	Sep-00	2	1	NA	NA	NA
53	one time restoraiton.	SR - not addressed in extraction	restoration_end_date	none reported	8-Dec	1	NA	1	NA	NA
53	NA	NA	restoration_end_date	NA	2-May	2	NA	1	NA	NA
56	NA	NA	restoration_end_date	ongoing maintenance by unclogging constructed channels.	None Reported	1	NA	NA	1	NA
53	clarence river : Samples were collected every 2 months over a 21-month period (September 2000–May 2002), on six occasions prior to and five occasions after floodgate remediation commenced	Dates are not explicitly written. But inferred/ calculated from text. see notes	restoration_start_date	2007-Dec	7-May	1	1	NA	NA	NA
53	Macleay river: Samples were collected in each of 20 months from May 2007 until December 2008, on 10 occasions prior to and 14 occasions after floodgate remediation commenced	Fig 2	restoration_start_date	2001-Aug	Sep-00	2	NA	1	NA	NA
54	NA	NA	monitoring_end_date	2014-Aug	14-Aug	1	1	NA	NA	NA
59	NA	NA	restoration_end_date	2012-Oct	2016	1	NA	1	NA	NA
54	16 months after	NA	monitoring_start_date	2014-Aug	13-Apr	1	NA	1	NA	NA
54	one time event	SR - not addressed in extraction	restoration_end_date	none reported	14-Aug	1	NA	1	NA	NA
54	NA	NA	restoration_start_date	2013-Apr	13-Apr	1	1	NA	NA	NA
55	one time survey	SR - not addressed in extraction	monitoring_end_date	2014-Jun	14-Jun	1	1	NA	NA	NA
55	NA	NA	monitoring_start_date	2013-Sep	13-Sep	1	1	NA	NA	NA
55	NA	NA	restoration_end_date	2013-Dec	13-Dec	1	1	NA	NA	NA
55	NA	NA	restoration_start_date	2013-Nov	13-Nov	1	1	NA	NA	NA
65	NA	NA	restoration_end_date	none reported	2017	1	NA	1	NA	NA
66	NA	NA	restoration_end_date	none reported	None Reported	1	NA	NA	1	NA
57	one sampling period	NA	monitoring_end_date	summer 2005	Summer 2005	1	1	NA	NA	NA
68	NA	NA	restoration_end_date	2012-Jun	6/30/2012	1	1	NA	NA	NA
69	NA	NA	restoration_end_date	none reported	None Reported	1	NA	NA	1	NA
70	NA	NA	restoration_end_date	none reported	None Reported	1	NA	NA	1	NA
71	NA	NA	restoration_end_date	none reported	13-Sep	1	NA	1	NA	NA
72	NA	NA	restoration_end_date	none reported	None Reported.	1	NA	NA	1	NA
73	NA	NA	restoration_end_date	none reported	None Reported	1	NA	NA	1	NA
74	NA	NA	restoration_end_date	none reported	2007	1	NA	1	NA	NA
75	NA	NA	restoration_end_date	none reported	22-Jan	1	NA	1	NA	NA
76	NA	NA	restoration_end_date	none reported	08-2006.	1	NA	1	NA	NA
77	NA	NA	restoration_end_date	not reported	7-Apr	1	NA	1	NA	NA
78	NA	NA	restoration_end_date	2016	2016	1	1	NA	NA	NA
79	NA	NA	restoration_end_date	none reported	None Reported	1	NA	NA	1	NA
80	NA	NA	restoration_end_date	2018	18-Aug	1	1	NA	NA	NA
1	NA	NA	monitoring_start_date	10/24/2012	10/24/2012	1	1	NA	NA	NA
2	NA	NA	monitoring_start_date	2016	2016	1	1	NA	NA	NA
3	NA	NA	monitoring_start_date	2022	22-Aug	1	1	NA	NA	NA
4	NA	NA	monitoring_start_date	2000	Year before de-embankment (2000)	1	1	NA	NA	NA
5	NA	NA	monitoring_start_date	2010-Oct	10-Oct	1	1	NA	NA	NA
6	NA	NA	monitoring_start_date	NA	7/12/2010	1	NA	1	NA	NA
6	NA	NA	monitoring_start_date	fall 2010	9/22/2010	2	1	NA	NA	NA
6	NA	NA	monitoring_start_date	NA	7/11/2011	3	NA	1	NA	NA
6	NA	NA	monitoring_start_date	NA	9/25/2011	4	NA	1	NA	NA
7	NA	NA	monitoring_start_date	1981	1981	1	1	NA	NA	NA
7	NA	NA	monitoring_start_date	2004	2004	2	1	NA	NA	NA
7	NA	NA	monitoring_start_date	2011	2011	3	1	NA	NA	NA
8	NA	SR - updated with month after checking paper	monitoring_start_date	2021-Aug	21-Aug	1	1	NA	NA	NA
9	NA	NA	monitoring_start_date	none reported	None Reported	1	NA	NA	1	NA
10	NA	NA	monitoring_start_date	2015	2008-08	1	NA	1	NA	NA
10	NA	NA	monitoring_start_date	2010	2010-07	2	1	NA	NA	NA
11	NA	NA	monitoring_start_date	2015-Oct	10/1/2015	1	1	NA	NA	NA
12	NA	NA	monitoring_start_date	July 28 - 30, 2004	4-Jul	1	1	NA	NA	NA
13	NA	NA	monitoring_start_date	2021-03	21-Mar	1	1	NA	NA	NA
14	NA	NA	monitoring_start_date	2022-Jan	22-Jan	1	1	NA	NA	NA
15	NA	SR - double checked	monitoring_start_date	2015	2015	1	1	NA	NA	NA
16	NA	NA	monitoring_start_date	2016	None Reported	1	NA	NA	NA	1
17	NA	NA	monitoring_start_date	2019-May	5/1/2019	1	1	NA	NA	NA
18	NA	NA	monitoring_start_date	2016-Apr	16-Apr	1	1	NA	NA	NA
19	NA	NA	monitoring_start_date	2019	1/1/2019	1	1	NA	NA	NA
20	NA	NA	monitoring_start_date	2021-Jun	21-Jun	1	1	NA	NA	NA
21	starting in 2005 (i.e. before the 2007 erosion event), in 2010, and then on a yearly basis from 2013 until 2018	NA	monitoring_start_date	2005	3/15/2017	1	NA	1	NA	NA
22	NA	NA	monitoring_start_date	2014	None Reported	1	NA	NA	NA	1
22	NA	NA	monitoring_start_date	1987	NA	2	NA	NA	NA	1
22	NA	NA	monitoring_start_date	2002	NA	3	NA	NA	NA	1
23	NA	NA	monitoring_start_date	2010	10-Feb	1	1	NA	NA	NA
24	NA	NA	monitoring_start_date	2001	2001	1	1	NA	NA	NA
25	NA	NA	monitoring_start_date	2008	2008	1	1	NA	NA	NA
26	NA	NA	monitoring_start_date	2000	09-01-2000.	1	1	NA	NA	NA
27	NA	NA	monitoring_start_date	2014	15-Apr	1	NA	1	NA	NA
28	NA	NA	monitoring_start_date	2015	15-Aug	1	1	NA	NA	NA
29	NA	NA	monitoring_start_date	2009	2009	1	1	NA	NA	NA
30	NA	NA	monitoring_start_date	2013-04	13-Apr	1	1	NA	NA	NA
31	NA	NA	monitoring_start_date	2007	2/1/2009	1	NA	1	NA	NA
32	NA	NA	monitoring_start_date	2014-10	14-Oct	1	1	NA	NA	NA
33	NA	NA	monitoring_start_date	2000	Apr-00	1	1	NA	NA	NA
34	NA	NA	monitoring_start_date	2015	15-Jun	1	1	NA	NA	NA
35	NA	NA	monitoring_start_date	2012-06	6/1/2012	1	1	NA	NA	NA
36	NA	NA	monitoring_start_date	2017 summer	17-Nov	1	1	NA	NA	NA
37	NA	NA	monitoring_start_date	2009-07	None Reported	1	NA	NA	NA	1
38	NA	NA	monitoring_start_date	2007	2003	1	NA	1	NA	NA
39	NA	NA	monitoring_start_date	6/11/2013	6/11/2013	1	1	NA	NA	NA
40	NA	NA	monitoring_start_date	2014-09	14-Oct	1	1	NA	NA	NA
41	** three monitoring periods. 1999, 2008, 2019	NA	monitoring_start_date	2014-Aug	Aug-99	1	NA	1	NA	NA
42	NA	NA	monitoring_start_date	2011	11-May	1	1	NA	NA	NA
43	NA	NA	monitoring_start_date	2013-Dec	19-Mar	1	NA	1	NA	NA
44	NA	NA	monitoring_start_date	2004 July	7/1/2004	1	1	NA	NA	NA
45	Deveraux, Tollesbury and Freiston started in 2015.	NA	monitoring_start_date	2015 07	Not specified	1	NA	NA	NA	1
45	Orplands was done in August 2016	NA	monitoring_start_date	2016 08	NA	2	NA	NA	NA	1
45	topographicaly manipulated area of Freiston	NA	monitoring_start_date	July 2015 AND September 2018	NA	3	NA	NA	NA	1
57	NA	NA	monitoring_start_date	summer 2005	Summer 2005	1	1	NA	NA	NA
57	NA	NA	restoration_end_date	none reported	Not specified	1	NA	NA	1	NA
57	NA	NA	restoration_start_date	1960	1960s	1	1	NA	NA	NA
49	NA	RH added	monitoring_start_date	none reported	2016	1	NA	1	NA	NA
58	NA	NA	monitoring_end_date	2011-May	11-May	1	1	NA	NA	NA
58	NA	NA	monitoring_start_date	2012-Jan	9-May	1	NA	1	NA	NA
58	NA	NA	monitoring_start_date	2012-Jun	NA	2	NA	NA	NA	1
58	first restoration project (failed)	NA	restoration_end_date	2008	11-May	1	NA	1	NA	NA
58	NA	NA	restoration_end_date	2007-Dec	NA	2	NA	1	NA	NA
58	first restoration project (failed)	NA	restoration_start_date	2006	9-May	1	NA	1	NA	NA
58	NA	NA	restoration_start_date	2005-Oct	NA	2	NA	NA	NA	1
56	NA	NA	monitoring_start_date	1956	1996	1	NA	1	NA	NA
56	NA	NA	monitoring_start_date	2002	NA	2	NA	NA	NA	1
60	NA	Table 1	monitoring_end_date	2018-Jul	7/1/2018	1	1	NA	NA	NA
60	NA	Table 1	monitoring_end_date	NA	6/1/2018	2	1	NA	NA	NA
60	NA	NA	monitoring_end_date	2018-Sep	9/1/2018	3	NA	1	NA	NA
59	NA	NA	monitoring_start_date	2011	2011	1	1	NA	NA	NA
60	NA	NA	monitoring_start_date	2013-Sep	6/1/2017	1	NA	1	NA	NA
60	NA	NA	monitoring_start_date	NA	6/1/2017	2	NA	1	NA	NA
60	NA	NA	monitoring_start_date	NA	5/1/2017	3	NA	1	NA	NA
60	NA	NA	restoration_end_date	2018	7/1/2018	1	1	NA	NA	NA
60	NA	NA	restoration_end_date	NA	6/1/2018	2	1	NA	NA	NA
60	NA	NA	restoration_end_date	NA	9/1/2018	3	1	NA	NA	NA
60	NA	NA	restoration_start_date	2017	6/1/2017	1	1	NA	NA	NA
65	NA	NA	monitoring_start_date	none reported	6/22/2018	1	NA	1	NA	NA
66	NA	NA	monitoring_start_date	none reported	None Reported	1	NA	NA	NA	1
60	NA	NA	restoration_start_date	NA	6/1/2017	2	1	NA	NA	NA
68	NA	NA	monitoring_start_date	2012	6/1/2012	1	1	NA	NA	NA
68	NA	NA	monitoring_start_date	2016	NA	2	NA	NA	NA	1
69	NA	NA	monitoring_start_date	2005-Aug	5-Jun	1	1	NA	NA	NA
70	NA	NA	monitoring_start_date	2005	5-Aug	1	1	NA	NA	NA
71	NA	NA	monitoring_start_date	2012-Oct	12-Oct	1	1	NA	NA	NA
72	NA	NA	monitoring_start_date	setpember 2006	6-Sep	1	1	NA	NA	NA
72	NA	NA	monitoring_start_date	2007-Feb	NA	2	NA	NA	NA	1
73	NA	NA	monitoring_start_date	2004	None Reported	1	NA	NA	NA	1
74	NA	NA	monitoring_start_date	2006-Aug	9/1/2006	1	1	NA	NA	NA
75	NA	NA	monitoring_start_date	2019-Aug	3/3/2020	1	NA	1	NA	NA
76	NA	NA	monitoring_start_date	2008-Jun	06-2008.	1	1	NA	NA	NA
77	NA	NA	monitoring_start_date	2004-Jul	4-Jul	1	1	NA	NA	NA
78	NA	NA	monitoring_start_date	2014-Apr	14-Apr	1	1	NA	NA	NA
79	NA	NA	monitoring_start_date	2016-Jun	16-Jun	1	1	NA	NA	NA
80	NA	NA	monitoring_start_date	none reported	17-Jan	1	NA	1	NA	NA
1	NA	NA	monitoring_end_date	10/24/2016	8/30/2017	1	NA	1	NA	NA
2	NA	NA	monitoring_end_date	2022	2022	1	1	NA	NA	NA
3	NA	NA	monitoring_end_date	2023	23-Aug	1	1	NA	NA	NA
4	NA	NA	monitoring_end_date	2011	Year 10 after de-embankment (2011)	1	1	NA	NA	NA
5	NA	NA	monitoring_end_date	2010-Oct	10-Oct	1	1	NA	NA	NA
6	NA	NA	monitoring_end_date	NA	10/3/2010	1	NA	1	NA	NA
6	NA	NA	monitoring_end_date	NA	7/23/2011	2	NA	1	NA	NA
6	NA	NA	monitoring_end_date	fall 2011	10/7/2011	3	1	NA	NA	NA
7	NA	NA	monitoring_end_date	1987	1987	1	1	NA	NA	NA
7	NA	NA	monitoring_end_date	2019	2019	2	1	NA	NA	NA
7	NA	NA	monitoring_end_date	2015	2015	3	1	NA	NA	NA
8	NA	SR - attribute not provided originally, updated after checking paper	monitoring_end_date	2022-Jul	22-Jul	1	1	NA	NA	NA
9	NA	NA	monitoring_end_date	none reported	None Reported	1	NA	NA	1	NA
10	NA	NA	monitoring_end_date	2013	2013-10	1	1	NA	NA	NA
11	NA	NA	monitoring_end_date	2016-Sep	9/30/2016	1	1	NA	NA	NA
12	NA	NA	monitoring_end_date	July 2005 no date	5-Jul	1	1	NA	NA	NA
12	NA	NA	monitoring_end_date	May 2005, no day	NA	2	NA	NA	NA	1
13	NA	NA	monitoring_end_date	2023-03	23-Mar	1	1	NA	NA	NA
14	NA	NA	monitoring_end_date	2023-Aug	23-Aug	1	1	NA	NA	NA
15	NA	NA	monitoring_end_date	2020	2020	1	1	NA	NA	NA
16	NA	NA	monitoring_end_date	2019	None Reported	1	NA	NA	NA	1
17	NA	NA	monitoring_end_date	2019-Sep	9/1/2019	1	1	NA	NA	NA
18	NA	SR - not entered originally. Should be april 2016 for both start/end	monitoring_end_date	2016-Apr	16-Apr	1	1	NA	NA	NA
19	NA	NA	monitoring_end_date	2020	12/31/2020	1	1	NA	NA	NA
20	NA	NA	monitoring_end_date	2021-Nov	21-Nov	1	1	NA	NA	NA
21	NA	NA	monitoring_end_date	2018	12/31/2018	1	1	NA	NA	NA
22	NA	NA	monitoring_end_date	2023	None Reported	1	NA	NA	NA	1
23	NA	NA	monitoring_end_date	2017	15-Jan	1	NA	1	NA	NA
24	NA	NA	monitoring_end_date	2011	2011	1	1	NA	NA	NA
25	NA	NA	monitoring_end_date	2012	2012	1	1	NA	NA	NA
26	NA	NA	monitoring_end_date	2011	Not Reported.	1	NA	NA	NA	1
27	NA	NA	monitoring_end_date	2017	17-Aug	1	1	NA	NA	NA
28	NA	NA	monitoring_end_date	2015	15-Aug	1	1	NA	NA	NA
29	NA	NA	monitoring_end_date	2013	2013	1	1	NA	NA	NA
30	NA	NA	monitoring_end_date	2013-05	13-May	1	1	NA	NA	NA
31	NA	NA	monitoring_end_date	2012	7/6/2011	1	NA	1	NA	NA
32	NA	NA	monitoring_end_date	2015-11	15-Nov	1	1	NA	NA	NA
33	NA	NA	monitoring_end_date	2001	1-Aug	1	1	NA	NA	NA
34	NA	NA	monitoring_end_date	2017	17-Oct	1	1	NA	NA	NA
35	NA	NA	monitoring_end_date	2013-06	6/1/2013	1	1	NA	NA	NA
36	NA	NA	monitoring_end_date	2019 April	19-Apr	1	1	NA	NA	NA
37	NA	NA	monitoring_end_date	2009-09	None Reported	1	NA	NA	NA	1
38	NA	NA	monitoring_end_date	2011	2011	1	1	NA	NA	NA
39	NA	NA	monitoring_end_date	8/17/2013	7/17/2013	1	1	NA	NA	NA
40	NA	NA	monitoring_end_date	2015-04	15-Apr	1	1	NA	NA	NA
41	NA	NA	monitoring_end_date	2013-Nov	19-Sep	1	NA	1	NA	NA
42	NA	NA	monitoring_end_date	2016	16-May	1	1	NA	NA	NA
43	NA	NA	monitoring_end_date	2014-Jun	20-Jun	1	NA	1	NA	NA
44	NA	NA	monitoring_end_date	2006 June	1/1/2006	1	1	NA	NA	NA
45	NA	NA	monitoring_end_date	none reported	Not specified	1	NA	NA	1	NA
60	NA	NA	restoration_start_date	NA	5/1/2017	3	1	NA	NA	NA
61	NA	NA	monitoring_end_date	2021-Mar	21-Mar	1	1	NA	NA	NA
61	NA	NA	monitoring_start_date	2007-Feb	21-Mar	1	NA	1	NA	NA
61	NA	NA	restoration_end_date	2018	None Reported	1	NA	NA	NA	1
49	NA	RH added	monitoring_end_date	none reported	2016	1	NA	1	NA	NA
61	Assumed restoration start and ended in 2018	NA	restoration_start_date	2018	2018	1	1	NA	NA	NA
62	NA	NA	monitoring_end_date	2020-Nov	20-Nov	1	1	NA	NA	NA
62	NA	NA	monitoring_start_date	2007-Aug	19-Jan	1	NA	1	NA	NA
62	NA	NA	restoration_end_date	none reported	20-Nov	1	NA	1	NA	NA
62	NA	NA	restoration_start_date	2006-Aug	19-Jan	1	NA	1	NA	NA
63	NA	NA	monitoring_end_date	2020-Sep	20-Sep	1	1	NA	NA	NA
63	confused because discussion says 21 months	NA	monitoring_start_date	2019-Jan	19-Jan	1	1	NA	NA	NA
56	NA	NA	monitoring_end_date	2019	2019	1	1	NA	NA	NA
63	NA	NA	restoration_end_date	none reported	20-Sep	1	NA	1	NA	NA
63	NA	NA	restoration_start_date	2019-Jan	19-Jan	1	1	NA	NA	NA
59	NA	NA	monitoring_end_date	2016	2016	1	1	NA	NA	NA
64	NA	NA	monitoring_end_date	none reported	13-Oct	1	NA	1	NA	NA
64	NA	SR - Paper doesn't give year, but is specific on day-month	monitoring_start_date	2009-Sep	10-Apr	1	NA	1	NA	NA
64	NA	NA	restoration_end_date	none reported	13-Oct	1	NA	1	NA	NA
64	NA	NA	restoration_start_date	2010-Apr	10-Apr	1	1	NA	NA	NA
67	NA	NA	monitoring_end_date	2007-Dec	5-Oct	1	NA	1	NA	NA
67	NA	NA	monitoring_start_date	1999-Dec	Dec-99	1	1	NA	NA	NA
67	NA	NA	restoration_end_date	1999-Sep	Sep-99	1	1	NA	NA	NA
65	NA	NA	monitoring_end_date	none reported	8/26/2018	1	NA	1	NA	NA
66	NA	NA	monitoring_end_date	none reported	None Reported	1	NA	NA	1	NA
67	NA	NA	restoration_start_date	1999-Jun	Jun-99	1	1	NA	NA	NA
68	NA	NA	monitoring_end_date	2022	8/1/2022	1	1	NA	NA	NA
68	NA	NA	monitoring_end_date	2014	NA	2	NA	NA	NA	1
69	NA	NA	monitoring_end_date	none reported	5-Aug	1	NA	1	NA	NA
70	NA	NA	monitoring_end_date	2010	8-Oct	1	NA	1	NA	NA
71	NA	NA	monitoring_end_date	2013-Sep	13-Sep	1	1	NA	NA	NA
72	NA	NA	monitoring_end_date	2007-Oct	7-Oct	1	1	NA	NA	NA
73	NA	NA	monitoring_end_date	2010	None Reported	1	NA	NA	NA	1
74	NA	NA	monitoring_end_date	2007-Aug	8/31/2007	1	1	NA	NA	NA
75	NA	NA	monitoring_end_date	2022-Jan	22-Jan	1	1	NA	NA	NA
76	NA	NA	monitoring_end_date	2009-Sep	09-2009.	1	1	NA	NA	NA
77	NA	NA	monitoring_end_date	2007-Apr	7-Apr	1	1	NA	NA	NA
78	NA	NA	monitoring_end_date	2019-Aug	19-Aug	1	1	NA	NA	NA
79	NA	NA	monitoring_end_date	2016-Sep	16-Sep	1	1	NA	NA	NA
80	NA	NA	monitoring_end_date	none reported	21-Dec	1	NA	1	NA	NA
