# Supplementary material for: Assessing the effectiveness of ontology-grounded AI term extraction using OntoGPT for environmental evidence synthesis
Source: Environ Evid. 2026 Feb 8;15:1. doi: 10.1186/s13750-026-00381-0 (PMC12892472; doi:10.1186/s13750-026-00381-0)
Supplement: Supplementary file 8 — Supplementary Material 8. [file 13750_2026_381_MOESM8_ESM.zip › Additional file 6/man_extraction.csv]

pap_num	title	year	journal	auth	doi	attribute	man_ext_term	ext_notes	extractor	data_notes
1	Bund removal to re-establish tidal flow, remove aquatic weeds and restore coastal wetland services—North Queensland, Australia	2020	PLOS One	Abbott, Brett N. and Wallace, Jim and Nicholas, David M. and Karim, Fazlul and Waltham, Nathan J.	10.1371/journal.pone.0217531	study_sites_names	Boolgooroo lagoon region of the Mungalla wetland Queensland, Australia	NA	RH	NA
1	Bund removal to re-establish tidal flow, remove aquatic weeds and restore coastal wetland services—North Queensland, Australia	2020	PLOS One	Abbott, Brett N. and Wallace, Jim and Nicholas, David M. and Karim, Fazlul and Waltham, Nathan J.	10.1371/journal.pone.0217531	study_sites_coords	146o16’19”E, 18o42’55”S	NA	RH	NA
1	Bund removal to re-establish tidal flow, remove aquatic weeds and restore coastal wetland services—North Queensland, Australia	2020	PLOS One	Abbott, Brett N. and Wallace, Jim and Nicholas, David M. and Karim, Fazlul and Waltham, Nathan J.	10.1371/journal.pone.0217531	ecosystem_types	intertidal wetland	NA	RH	NA
1	Bund removal to re-establish tidal flow, remove aquatic weeds and restore coastal wetland services—North Queensland, Australia	2020	PLOS One	Abbott, Brett N. and Wallace, Jim and Nicholas, David M. and Karim, Fazlul and Waltham, Nathan J.	10.1371/journal.pone.0217531	restoration_start_date	10/6/2013	NA	RH	NA
1	Bund removal to re-establish tidal flow, remove aquatic weeds and restore coastal wetland services—North Queensland, Australia	2020	PLOS One	Abbott, Brett N. and Wallace, Jim and Nicholas, David M. and Karim, Fazlul and Waltham, Nathan J.	10.1371/journal.pone.0217531	restoration_end_date	none reported	1-time action	RH	SR-not initially addressed, double checked
1	Bund removal to re-establish tidal flow, remove aquatic weeds and restore coastal wetland services—North Queensland, Australia	2020	PLOS One	Abbott, Brett N. and Wallace, Jim and Nicholas, David M. and Karim, Fazlul and Waltham, Nathan J.	10.1371/journal.pone.0217531	monitoring_methods	remote sensing	NA	RH	NA
1	Bund removal to re-establish tidal flow, remove aquatic weeds and restore coastal wetland services—North Queensland, Australia	2020	PLOS One	Abbott, Brett N. and Wallace, Jim and Nicholas, David M. and Karim, Fazlul and Waltham, Nathan J.	10.1371/journal.pone.0217531	monitoring_methods	electrofishing	NA	RH	NA
1	Bund removal to re-establish tidal flow, remove aquatic weeds and restore coastal wetland services—North Queensland, Australia	2020	PLOS One	Abbott, Brett N. and Wallace, Jim and Nicholas, David M. and Karim, Fazlul and Waltham, Nathan J.	10.1371/journal.pone.0217531	monitoring_methods	water monitoring	NA	RH	NA
1	Bund removal to re-establish tidal flow, remove aquatic weeds and restore coastal wetland services—North Queensland, Australia	2020	PLOS One	Abbott, Brett N. and Wallace, Jim and Nicholas, David M. and Karim, Fazlul and Waltham, Nathan J.	10.1371/journal.pone.0217531	monitoring_start_date	10/24/2012	NA	RH	NA
1	Bund removal to re-establish tidal flow, remove aquatic weeds and restore coastal wetland services—North Queensland, Australia	2020	PLOS One	Abbott, Brett N. and Wallace, Jim and Nicholas, David M. and Karim, Fazlul and Waltham, Nathan J.	10.1371/journal.pone.0217531	monitoring_end_date	10/24/2016	NA	RH	NA
1	Bund removal to re-establish tidal flow, remove aquatic weeds and restore coastal wetland services—North Queensland, Australia	2020	PLOS One	Abbott, Brett N. and Wallace, Jim and Nicholas, David M. and Karim, Fazlul and Waltham, Nathan J.	10.1371/journal.pone.0217531	focal_species	UNSURE- Lots of plants and fish species listed.	NA	RH	NA
1	Bund removal to re-establish tidal flow, remove aquatic weeds and restore coastal wetland services—North Queensland, Australia	2020	PLOS One	Abbott, Brett N. and Wallace, Jim and Nicholas, David M. and Karim, Fazlul and Waltham, Nathan J.	10.1371/journal.pone.0217531	response_variables	weed abundance	NA	RH	NA
1	Bund removal to re-establish tidal flow, remove aquatic weeds and restore coastal wetland services—North Queensland, Australia	2020	PLOS One	Abbott, Brett N. and Wallace, Jim and Nicholas, David M. and Karim, Fazlul and Waltham, Nathan J.	10.1371/journal.pone.0217531	response_variables	fish biodiversity	NA	RH	NA
1	Bund removal to re-establish tidal flow, remove aquatic weeds and restore coastal wetland services—North Queensland, Australia	2020	PLOS One	Abbott, Brett N. and Wallace, Jim and Nicholas, David M. and Karim, Fazlul and Waltham, Nathan J.	10.1371/journal.pone.0217531	response_variables	water quality	NA	RH	NA
1	Bund removal to re-establish tidal flow, remove aquatic weeds and restore coastal wetland services—North Queensland, Australia	2020	PLOS One	Abbott, Brett N. and Wallace, Jim and Nicholas, David M. and Karim, Fazlul and Waltham, Nathan J.	10.1371/journal.pone.0217531	restoration_actions	tidal reinstatement by bund removal	NA	RH	NA
2	Evaluation of plant growth and potential of carbon storage in the restored mangrove of an abandoned pond in Lubuk Kertang, North Sumatra, Indonesia	2023	Forests	Amelia, Rizka and Basyuni, Mohammad and Alfinsyahri, Alfinsyahri and Sulistiyono, Nurdin and Slamet, Bejo and Bimantara, Yuntha and Harahap, Salma Safrina Hashilah and Harahap, Mikrajni and Harahap, Insar Maulid and Al Mustaniroh, Shofiyah Sabilah and Sasmito, Sigit D. D. and Arifanti, Virni Budi	10.3390/f14010158	study_sites_names	Lubuk Kertang Village, West Brandan	NA	RH	NA
2	Evaluation of plant growth and potential of carbon storage in the restored mangrove of an abandoned pond in Lubuk Kertang, North Sumatra, Indonesia	2023	Forests	Amelia, Rizka and Basyuni, Mohammad and Alfinsyahri, Alfinsyahri and Sulistiyono, Nurdin and Slamet, Bejo and Bimantara, Yuntha and Harahap, Salma Safrina Hashilah and Harahap, Mikrajni and Harahap, Insar Maulid and Al Mustaniroh, Shofiyah Sabilah and Sasmito, Sigit D. D. and Arifanti, Virni Budi	10.3390/f14010158	study_sites_names	Lubuk Kertang Village, West Brandan	NA	RH	NA
2	Evaluation of plant growth and potential of carbon storage in the restored mangrove of an abandoned pond in Lubuk Kertang, North Sumatra, Indonesia	2023	Forests	Amelia, Rizka and Basyuni, Mohammad and Alfinsyahri, Alfinsyahri and Sulistiyono, Nurdin and Slamet, Bejo and Bimantara, Yuntha and Harahap, Salma Safrina Hashilah and Harahap, Mikrajni and Harahap, Insar Maulid and Al Mustaniroh, Shofiyah Sabilah and Sasmito, Sigit D. D. and Arifanti, Virni Budi	10.3390/f14010158	study_sites_coords	4◦3′10′′–4◦3′35′′ N; 98◦15′30′′–98◦15′55′′ E	NA	RH	NA
2	Evaluation of plant growth and potential of carbon storage in the restored mangrove of an abandoned pond in Lubuk Kertang, North Sumatra, Indonesia	2023	Forests	Amelia, Rizka and Basyuni, Mohammad and Alfinsyahri, Alfinsyahri and Sulistiyono, Nurdin and Slamet, Bejo and Bimantara, Yuntha and Harahap, Salma Safrina Hashilah and Harahap, Mikrajni and Harahap, Insar Maulid and Al Mustaniroh, Shofiyah Sabilah and Sasmito, Sigit D. D. and Arifanti, Virni Budi	10.3390/f14010158	ecosystem_types	mangrove forest	NA	RH	NA
2	Evaluation of plant growth and potential of carbon storage in the restored mangrove of an abandoned pond in Lubuk Kertang, North Sumatra, Indonesia	2023	Forests	Amelia, Rizka and Basyuni, Mohammad and Alfinsyahri, Alfinsyahri and Sulistiyono, Nurdin and Slamet, Bejo and Bimantara, Yuntha and Harahap, Salma Safrina Hashilah and Harahap, Mikrajni and Harahap, Insar Maulid and Al Mustaniroh, Shofiyah Sabilah and Sasmito, Sigit D. D. and Arifanti, Virni Budi	10.3390/f14010158	restoration_start_date	2015	NA	RH	NA
2	Evaluation of plant growth and potential of carbon storage in the restored mangrove of an abandoned pond in Lubuk Kertang, North Sumatra, Indonesia	2023	Forests	Amelia, Rizka and Basyuni, Mohammad and Alfinsyahri, Alfinsyahri and Sulistiyono, Nurdin and Slamet, Bejo and Bimantara, Yuntha and Harahap, Salma Safrina Hashilah and Harahap, Mikrajni and Harahap, Insar Maulid and Al Mustaniroh, Shofiyah Sabilah and Sasmito, Sigit D. D. and Arifanti, Virni Budi	10.3390/f14010158	restoration_end_date	2016	NA	RH	NA
2	Evaluation of plant growth and potential of carbon storage in the restored mangrove of an abandoned pond in Lubuk Kertang, North Sumatra, Indonesia	2023	Forests	Amelia, Rizka and Basyuni, Mohammad and Alfinsyahri, Alfinsyahri and Sulistiyono, Nurdin and Slamet, Bejo and Bimantara, Yuntha and Harahap, Salma Safrina Hashilah and Harahap, Mikrajni and Harahap, Insar Maulid and Al Mustaniroh, Shofiyah Sabilah and Sasmito, Sigit D. D. and Arifanti, Virni Budi	10.3390/f14010158	monitoring_methods	plant surveys	NA	RH	NA
2	Evaluation of plant growth and potential of carbon storage in the restored mangrove of an abandoned pond in Lubuk Kertang, North Sumatra, Indonesia	2023	Forests	Amelia, Rizka and Basyuni, Mohammad and Alfinsyahri, Alfinsyahri and Sulistiyono, Nurdin and Slamet, Bejo and Bimantara, Yuntha and Harahap, Salma Safrina Hashilah and Harahap, Mikrajni and Harahap, Insar Maulid and Al Mustaniroh, Shofiyah Sabilah and Sasmito, Sigit D. D. and Arifanti, Virni Budi	10.3390/f14010158	monitoring_methods	soil sampling	NA	RH	NA
2	Evaluation of plant growth and potential of carbon storage in the restored mangrove of an abandoned pond in Lubuk Kertang, North Sumatra, Indonesia	2023	Forests	Amelia, Rizka and Basyuni, Mohammad and Alfinsyahri, Alfinsyahri and Sulistiyono, Nurdin and Slamet, Bejo and Bimantara, Yuntha and Harahap, Salma Safrina Hashilah and Harahap, Mikrajni and Harahap, Insar Maulid and Al Mustaniroh, Shofiyah Sabilah and Sasmito, Sigit D. D. and Arifanti, Virni Budi	10.3390/f14010158	monitoring_methods	biomass assesment	NA	RH	NA
2	Evaluation of plant growth and potential of carbon storage in the restored mangrove of an abandoned pond in Lubuk Kertang, North Sumatra, Indonesia	2023	Forests	Amelia, Rizka and Basyuni, Mohammad and Alfinsyahri, Alfinsyahri and Sulistiyono, Nurdin and Slamet, Bejo and Bimantara, Yuntha and Harahap, Salma Safrina Hashilah and Harahap, Mikrajni and Harahap, Insar Maulid and Al Mustaniroh, Shofiyah Sabilah and Sasmito, Sigit D. D. and Arifanti, Virni Budi	10.3390/f14010158	monitoring_start_date	2016	NA	RH	NA
2	Evaluation of plant growth and potential of carbon storage in the restored mangrove of an abandoned pond in Lubuk Kertang, North Sumatra, Indonesia	2023	Forests	Amelia, Rizka and Basyuni, Mohammad and Alfinsyahri, Alfinsyahri and Sulistiyono, Nurdin and Slamet, Bejo and Bimantara, Yuntha and Harahap, Salma Safrina Hashilah and Harahap, Mikrajni and Harahap, Insar Maulid and Al Mustaniroh, Shofiyah Sabilah and Sasmito, Sigit D. D. and Arifanti, Virni Budi	10.3390/f14010158	monitoring_end_date	2022	NA	RH	NA
2	Evaluation of plant growth and potential of carbon storage in the restored mangrove of an abandoned pond in Lubuk Kertang, North Sumatra, Indonesia	2023	Forests	Amelia, Rizka and Basyuni, Mohammad and Alfinsyahri, Alfinsyahri and Sulistiyono, Nurdin and Slamet, Bejo and Bimantara, Yuntha and Harahap, Salma Safrina Hashilah and Harahap, Mikrajni and Harahap, Insar Maulid and Al Mustaniroh, Shofiyah Sabilah and Sasmito, Sigit D. D. and Arifanti, Virni Budi	10.3390/f14010158	focal_species	Rhizophora apiculata	NA	RH	NA
2	Evaluation of plant growth and potential of carbon storage in the restored mangrove of an abandoned pond in Lubuk Kertang, North Sumatra, Indonesia	2023	Forests	Amelia, Rizka and Basyuni, Mohammad and Alfinsyahri, Alfinsyahri and Sulistiyono, Nurdin and Slamet, Bejo and Bimantara, Yuntha and Harahap, Salma Safrina Hashilah and Harahap, Mikrajni and Harahap, Insar Maulid and Al Mustaniroh, Shofiyah Sabilah and Sasmito, Sigit D. D. and Arifanti, Virni Budi	10.3390/f14010158	focal_species	Rhizophora apiculata	NA	RH	NA
2	Evaluation of plant growth and potential of carbon storage in the restored mangrove of an abandoned pond in Lubuk Kertang, North Sumatra, Indonesia	2023	Forests	Amelia, Rizka and Basyuni, Mohammad and Alfinsyahri, Alfinsyahri and Sulistiyono, Nurdin and Slamet, Bejo and Bimantara, Yuntha and Harahap, Salma Safrina Hashilah and Harahap, Mikrajni and Harahap, Insar Maulid and Al Mustaniroh, Shofiyah Sabilah and Sasmito, Sigit D. D. and Arifanti, Virni Budi	10.3390/f14010158	response_variables	physical and chemical properties of soil	NA	RH	NA
2	Evaluation of plant growth and potential of carbon storage in the restored mangrove of an abandoned pond in Lubuk Kertang, North Sumatra, Indonesia	2023	Forests	Amelia, Rizka and Basyuni, Mohammad and Alfinsyahri, Alfinsyahri and Sulistiyono, Nurdin and Slamet, Bejo and Bimantara, Yuntha and Harahap, Salma Safrina Hashilah and Harahap, Mikrajni and Harahap, Insar Maulid and Al Mustaniroh, Shofiyah Sabilah and Sasmito, Sigit D. D. and Arifanti, Virni Budi	10.3390/f14010158	response_variables	carbon storage	NA	RH	NA
2	Evaluation of plant growth and potential of carbon storage in the restored mangrove of an abandoned pond in Lubuk Kertang, North Sumatra, Indonesia	2023	Forests	Amelia, Rizka and Basyuni, Mohammad and Alfinsyahri, Alfinsyahri and Sulistiyono, Nurdin and Slamet, Bejo and Bimantara, Yuntha and Harahap, Salma Safrina Hashilah and Harahap, Mikrajni and Harahap, Insar Maulid and Al Mustaniroh, Shofiyah Sabilah and Sasmito, Sigit D. D. and Arifanti, Virni Budi	10.3390/f14010158	response_variables	vegetation structure	NA	RH	NA
2	Evaluation of plant growth and potential of carbon storage in the restored mangrove of an abandoned pond in Lubuk Kertang, North Sumatra, Indonesia	2023	Forests	Amelia, Rizka and Basyuni, Mohammad and Alfinsyahri, Alfinsyahri and Sulistiyono, Nurdin and Slamet, Bejo and Bimantara, Yuntha and Harahap, Salma Safrina Hashilah and Harahap, Mikrajni and Harahap, Insar Maulid and Al Mustaniroh, Shofiyah Sabilah and Sasmito, Sigit D. D. and Arifanti, Virni Budi	10.3390/f14010158	response_variables	Plant survival and mortality	NA	RH	NA
2	Evaluation of plant growth and potential of carbon storage in the restored mangrove of an abandoned pond in Lubuk Kertang, North Sumatra, Indonesia	2023	Forests	Amelia, Rizka and Basyuni, Mohammad and Alfinsyahri, Alfinsyahri and Sulistiyono, Nurdin and Slamet, Bejo and Bimantara, Yuntha and Harahap, Salma Safrina Hashilah and Harahap, Mikrajni and Harahap, Insar Maulid and Al Mustaniroh, Shofiyah Sabilah and Sasmito, Sigit D. D. and Arifanti, Virni Budi	10.3390/f14010158	restoration_actions	planting propagulates	NA	RH	NA
2	Evaluation of plant growth and potential of carbon storage in the restored mangrove of an abandoned pond in Lubuk Kertang, North Sumatra, Indonesia	2023	Forests	Amelia, Rizka and Basyuni, Mohammad and Alfinsyahri, Alfinsyahri and Sulistiyono, Nurdin and Slamet, Bejo and Bimantara, Yuntha and Harahap, Salma Safrina Hashilah and Harahap, Mikrajni and Harahap, Insar Maulid and Al Mustaniroh, Shofiyah Sabilah and Sasmito, Sigit D. D. and Arifanti, Virni Budi	10.3390/f14010158	restoration_actions	planting seedlings	NA	RH	NA
3	Evaluating the success of vegetation restoration in rewilded salt marshes	2024	Science of the Total Environment	Carneiro, Ines and Carrasco, A. Rita and Didderen, Karin and Sousa, Ana I.	10.1016/j.scitotenv.2024.171699	study_sites_names	Ria Formosa coastal lagoon (South of Portugal)	NA	RH	NA
3	Evaluating the success of vegetation restoration in rewilded salt marshes	2024	Science of the Total Environment	Carneiro, Ines and Carrasco, A. Rita and Didderen, Karin and Sousa, Ana I.	10.1016/j.scitotenv.2024.171699	study_sites_coords	none reported	NA	RH	NA
3	Evaluating the success of vegetation restoration in rewilded salt marshes	2024	Science of the Total Environment	Carneiro, Ines and Carrasco, A. Rita and Didderen, Karin and Sousa, Ana I.	10.1016/j.scitotenv.2024.171699	ecosystem_types	salt marsh	NA	RH	NA
3	Evaluating the success of vegetation restoration in rewilded salt marshes	2024	Science of the Total Environment	Carneiro, Ines and Carrasco, A. Rita and Didderen, Karin and Sousa, Ana I.	10.1016/j.scitotenv.2024.171699	restoration_start_date	2022	NA	RH	NA
3	Evaluating the success of vegetation restoration in rewilded salt marshes	2024	Science of the Total Environment	Carneiro, Ines and Carrasco, A. Rita and Didderen, Karin and Sousa, Ana I.	10.1016/j.scitotenv.2024.171699	restoration_start_date	2007	NA	RH	NA
3	Evaluating the success of vegetation restoration in rewilded salt marshes	2024	Science of the Total Environment	Carneiro, Ines and Carrasco, A. Rita and Didderen, Karin and Sousa, Ana I.	10.1016/j.scitotenv.2024.171699	restoration_end_date	2022	NA	RH	SR-not addressed in manual extraction, added
3	Evaluating the success of vegetation restoration in rewilded salt marshes	2024	Science of the Total Environment	Carneiro, Ines and Carrasco, A. Rita and Didderen, Karin and Sousa, Ana I.	10.1016/j.scitotenv.2024.171699	monitoring_methods	species inventories	NA	RH	NA
3	Evaluating the success of vegetation restoration in rewilded salt marshes	2024	Science of the Total Environment	Carneiro, Ines and Carrasco, A. Rita and Didderen, Karin and Sousa, Ana I.	10.1016/j.scitotenv.2024.171699	monitoring_methods	plant coverage	NA	RH	NA
3	Evaluating the success of vegetation restoration in rewilded salt marshes	2024	Science of the Total Environment	Carneiro, Ines and Carrasco, A. Rita and Didderen, Karin and Sousa, Ana I.	10.1016/j.scitotenv.2024.171699	monitoring_methods	vegetation shoots monitoring	NA	RH	NA
3	Evaluating the success of vegetation restoration in rewilded salt marshes	2024	Science of the Total Environment	Carneiro, Ines and Carrasco, A. Rita and Didderen, Karin and Sousa, Ana I.	10.1016/j.scitotenv.2024.171699	monitoring_methods	bed properties and sediment characteristics	NA	RH	NA
3	Evaluating the success of vegetation restoration in rewilded salt marshes	2024	Science of the Total Environment	Carneiro, Ines and Carrasco, A. Rita and Didderen, Karin and Sousa, Ana I.	10.1016/j.scitotenv.2024.171699	monitoring_methods	hydrperiod and sediment deposition properties	NA	RH	NA
3	Evaluating the success of vegetation restoration in rewilded salt marshes	2024	Science of the Total Environment	Carneiro, Ines and Carrasco, A. Rita and Didderen, Karin and Sousa, Ana I.	10.1016/j.scitotenv.2024.171699	monitoring_start_date	2022	NA	RH	NA
3	Evaluating the success of vegetation restoration in rewilded salt marshes	2024	Science of the Total Environment	Carneiro, Ines and Carrasco, A. Rita and Didderen, Karin and Sousa, Ana I.	10.1016/j.scitotenv.2024.171699	monitoring_end_date	2023	NA	RH	NA
3	Evaluating the success of vegetation restoration in rewilded salt marshes	2024	Science of the Total Environment	Carneiro, Ines and Carrasco, A. Rita and Didderen, Karin and Sousa, Ana I.	10.1016/j.scitotenv.2024.171699	focal_species	Spartina maritima	NA	RH	NA
3	Evaluating the success of vegetation restoration in rewilded salt marshes	2024	Science of the Total Environment	Carneiro, Ines and Carrasco, A. Rita and Didderen, Karin and Sousa, Ana I.	10.1016/j.scitotenv.2024.171699	focal_species	Sarcocornia perennis	NA	RH	NA
3	Evaluating the success of vegetation restoration in rewilded salt marshes	2024	Science of the Total Environment	Carneiro, Ines and Carrasco, A. Rita and Didderen, Karin and Sousa, Ana I.	10.1016/j.scitotenv.2024.171699	response_variables	vegetation biomass	NA	RH	NA
3	Evaluating the success of vegetation restoration in rewilded salt marshes	2024	Science of the Total Environment	Carneiro, Ines and Carrasco, A. Rita and Didderen, Karin and Sousa, Ana I.	10.1016/j.scitotenv.2024.171699	response_variables	restoration site phytosociology	NA	RH	NA
3	Evaluating the success of vegetation restoration in rewilded salt marshes	2024	Science of the Total Environment	Carneiro, Ines and Carrasco, A. Rita and Didderen, Karin and Sousa, Ana I.	10.1016/j.scitotenv.2024.171699	response_variables	vegetation adjustment	NA	RH	NA
3	Evaluating the success of vegetation restoration in rewilded salt marshes	2024	Science of the Total Environment	Carneiro, Ines and Carrasco, A. Rita and Didderen, Karin and Sousa, Ana I.	10.1016/j.scitotenv.2024.171699	response_variables	sediment properties: grain size and dry bulk density	NA	RH	NA
3	Evaluating the success of vegetation restoration in rewilded salt marshes	2024	Science of the Total Environment	Carneiro, Ines and Carrasco, A. Rita and Didderen, Karin and Sousa, Ana I.	10.1016/j.scitotenv.2024.171699	response_variables	organic matter and carbon content	NA	RH	NA
3	Evaluating the success of vegetation restoration in rewilded salt marshes	2024	Science of the Total Environment	Carneiro, Ines and Carrasco, A. Rita and Didderen, Karin and Sousa, Ana I.	10.1016/j.scitotenv.2024.171699	restoration_actions	transplantation	NA	RH	NA
3	Evaluating the success of vegetation restoration in rewilded salt marshes	2024	Science of the Total Environment	Carneiro, Ines and Carrasco, A. Rita and Didderen, Karin and Sousa, Ana I.	10.1016/j.scitotenv.2024.171699	restoration_actions	flood bank realignment	NA	RH	NA
4	What factors determined restoration success of a salt marsh ten years after de‐embankment?	2016	Applied Vegetation Science	Chang, Esther R. and Veeneklaas, Roos M. and Bakker, Jan P. and Daniels, Petra and Esselink, Peter	10.1111/avsc.12195	study_sites_names	Noard-Frysl^an Bu^tendyks, northwest Netherlands	NA	RH	NA
4	What factors determined restoration success of a salt marsh ten years after de‐embankment?	2016	Applied Vegetation Science	Chang, Esther R. and Veeneklaas, Roos M. and Bakker, Jan P. and Daniels, Petra and Esselink, Peter	10.1111/avsc.12195	study_sites_coords	53°20' N, 5°45' E	NA	RH	NA
4	What factors determined restoration success of a salt marsh ten years after de‐embankment?	2016	Applied Vegetation Science	Chang, Esther R. and Veeneklaas, Roos M. and Bakker, Jan P. and Daniels, Petra and Esselink, Peter	10.1111/avsc.12195	ecosystem_types	saltmarsh	NA	RH	NA
4	What factors determined restoration success of a salt marsh ten years after de‐embankment?	2016	Applied Vegetation Science	Chang, Esther R. and Veeneklaas, Roos M. and Bakker, Jan P. and Daniels, Petra and Esselink, Peter	10.1111/avsc.12195	restoration_start_date	2000	NA	RH	NA
4	What factors determined restoration success of a salt marsh ten years after de‐embankment?	2016	Applied Vegetation Science	Chang, Esther R. and Veeneklaas, Roos M. and Bakker, Jan P. and Daniels, Petra and Esselink, Peter	10.1111/avsc.12195	restoration_end_date	2001	NA	RH	NA
4	What factors determined restoration success of a salt marsh ten years after de‐embankment?	2016	Applied Vegetation Science	Chang, Esther R. and Veeneklaas, Roos M. and Bakker, Jan P. and Daniels, Petra and Esselink, Peter	10.1111/avsc.12195	monitoring_methods	aerial imagery	NA	RH	NA
4	What factors determined restoration success of a salt marsh ten years after de‐embankment?	2016	Applied Vegetation Science	Chang, Esther R. and Veeneklaas, Roos M. and Bakker, Jan P. and Daniels, Petra and Esselink, Peter	10.1111/avsc.12195	monitoring_methods	transect counts	NA	RH	NA
4	What factors determined restoration success of a salt marsh ten years after de‐embankment?	2016	Applied Vegetation Science	Chang, Esther R. and Veeneklaas, Roos M. and Bakker, Jan P. and Daniels, Petra and Esselink, Peter	10.1111/avsc.12195	monitoring_start_date	2000	NA	RH	NA
4	What factors determined restoration success of a salt marsh ten years after de‐embankment?	2016	Applied Vegetation Science	Chang, Esther R. and Veeneklaas, Roos M. and Bakker, Jan P. and Daniels, Petra and Esselink, Peter	10.1111/avsc.12195	monitoring_end_date	2011	NA	RH	NA
4	What factors determined restoration success of a salt marsh ten years after de‐embankment?	2016	Applied Vegetation Science	Chang, Esther R. and Veeneklaas, Roos M. and Bakker, Jan P. and Daniels, Petra and Esselink, Peter	10.1111/avsc.12195	focal_species	??? List of 39 target species ......??	NA	RH	NA
4	What factors determined restoration success of a salt marsh ten years after de‐embankment?	2016	Applied Vegetation Science	Chang, Esther R. and Veeneklaas, Roos M. and Bakker, Jan P. and Daniels, Petra and Esselink, Peter	10.1111/avsc.12195	response_variables	vegetation abundance	NA	RH	NA
4	What factors determined restoration success of a salt marsh ten years after de‐embankment?	2016	Applied Vegetation Science	Chang, Esther R. and Veeneklaas, Roos M. and Bakker, Jan P. and Daniels, Petra and Esselink, Peter	10.1111/avsc.12195	response_variables	vegetation diversity	NA	RH	NA
4	What factors determined restoration success of a salt marsh ten years after de‐embankment?	2016	Applied Vegetation Science	Chang, Esther R. and Veeneklaas, Roos M. and Bakker, Jan P. and Daniels, Petra and Esselink, Peter	10.1111/avsc.12195	restoration_actions	de-bankment	NA	RH	NA
5	Public perceptions and uses of natural and restored salt marshes	2014	Landscape Research	Curado, Guillermo and Manzano-Arrondo, V. and Figueroa, E. and Castillo, J. M.	10.1080/01426397.2013.772960	study_sites_names	Huelva, Odiel Marshes, Iberian Penninsula	NA	RH	NA
5	Public perceptions and uses of natural and restored salt marshes	2014	Landscape Research	Curado, Guillermo and Manzano-Arrondo, V. and Figueroa, E. and Castillo, J. M.	10.1080/01426397.2013.772960	study_sites_coords	37°13’86’’ N, 6°56’97’’ W	NA	RH	NA
5	Public perceptions and uses of natural and restored salt marshes	2014	Landscape Research	Curado, Guillermo and Manzano-Arrondo, V. and Figueroa, E. and Castillo, J. M.	10.1080/01426397.2013.772960	ecosystem_types	salt marsh	NA	RH	NA
5	Public perceptions and uses of natural and restored salt marshes	2014	Landscape Research	Curado, Guillermo and Manzano-Arrondo, V. and Figueroa, E. and Castillo, J. M.	10.1080/01426397.2013.772960	restoration_start_date	2006-Nov	NA	RH	NA
5	Public perceptions and uses of natural and restored salt marshes	2014	Landscape Research	Curado, Guillermo and Manzano-Arrondo, V. and Figueroa, E. and Castillo, J. M.	10.1080/01426397.2013.772960	restoration_end_date	2007-Jan	NA	RH	NA
5	Public perceptions and uses of natural and restored salt marshes	2014	Landscape Research	Curado, Guillermo and Manzano-Arrondo, V. and Figueroa, E. and Castillo, J. M.	10.1080/01426397.2013.772960	monitoring_methods	survey questionaire	NA	RH	NA
5	Public perceptions and uses of natural and restored salt marshes	2014	Landscape Research	Curado, Guillermo and Manzano-Arrondo, V. and Figueroa, E. and Castillo, J. M.	10.1080/01426397.2013.772960	monitoring_start_date	2010-Oct	NA	RH	NA
5	Public perceptions and uses of natural and restored salt marshes	2014	Landscape Research	Curado, Guillermo and Manzano-Arrondo, V. and Figueroa, E. and Castillo, J. M.	10.1080/01426397.2013.772960	monitoring_end_date	2010-Oct	NA	RH	NA
5	Public perceptions and uses of natural and restored salt marshes	2014	Landscape Research	Curado, Guillermo and Manzano-Arrondo, V. and Figueroa, E. and Castillo, J. M.	10.1080/01426397.2013.772960	focal_species	S. maritima	NA	RH	NA
5	Public perceptions and uses of natural and restored salt marshes	2014	Landscape Research	Curado, Guillermo and Manzano-Arrondo, V. and Figueroa, E. and Castillo, J. M.	10.1080/01426397.2013.772960	focal_species	S. perennis	NA	RH	NA
5	Public perceptions and uses of natural and restored salt marshes	2014	Landscape Research	Curado, Guillermo and Manzano-Arrondo, V. and Figueroa, E. and Castillo, J. M.	10.1080/01426397.2013.772960	response_variables	perceptions and usage of natural and restored marshes	NA	RH	NA
5	Public perceptions and uses of natural and restored salt marshes	2014	Landscape Research	Curado, Guillermo and Manzano-Arrondo, V. and Figueroa, E. and Castillo, J. M.	10.1080/01426397.2013.772960	restoration_actions	re-planting	NA	RH	NA
6	Tidal flushing restores the physiological condition of fish residing in degraded salt marshes	2012	PLOS One	Dibble, Kimberly L. and Meyerson, Laura A.	10.1371/journal.pone.0046161	study_sites_names	New England	NA	RH	NA
6	Tidal flushing restores the physiological condition of fish residing in degraded salt marshes	2012	PLOS One	Dibble, Kimberly L. and Meyerson, Laura A.	10.1371/journal.pone.0046161	study_sites_coords	41:20:22N, 71:52:29W	Interesting. Onto pulled 8 coordinate sets from table 1 corresponding to "restored" and "Reference (restricted)" sites, but there are 8 other sites listed as "Reference (restored)" and "Restricted" that were not pulled. Human did not pull any, as they weren't in text body.	RH	SR - pulled coords for "restored" marshes from Table 1
6	Tidal flushing restores the physiological condition of fish residing in degraded salt marshes	2012	PLOS One	Dibble, Kimberly L. and Meyerson, Laura A.	10.1371/journal.pone.0046161	study_sites_coords	43:19:49N, 70:33:30W	Interesting. Onto pulled 8 coordinate sets from table 1 corresponding to "restored" and "Reference (restricted)" sites, but there are 8 other sites listed as "Reference (restored)" and "Restricted" that were not pulled. Human did not pull any, as they weren't in text body.	RH	SR - pulled coords for "restored" marshes from Table 1
6	Tidal flushing restores the physiological condition of fish residing in degraded salt marshes	2012	PLOS One	Dibble, Kimberly L. and Meyerson, Laura A.	10.1371/journal.pone.0046161	study_sites_coords	41:22:42N, 71:30:08W	Interesting. Onto pulled 8 coordinate sets from table 1 corresponding to "restored" and "Reference (restricted)" sites, but there are 8 other sites listed as "Reference (restored)" and "Restricted" that were not pulled. Human did not pull any, as they weren't in text body.	RH	SR - pulled coords for "restored" marshes from Table 1
6	Tidal flushing restores the physiological condition of fish residing in degraded salt marshes	2012	PLOS One	Dibble, Kimberly L. and Meyerson, Laura A.	10.1371/journal.pone.0046161	study_sites_coords	42:03:56N, 70:14:09W	Interesting. Onto pulled 8 coordinate sets from table 1 corresponding to "restored" and "Reference (restricted)" sites, but there are 8 other sites listed as "Reference (restored)" and "Restricted" that were not pulled. Human did not pull any, as they weren't in text body.	RH	SR - pulled coords for "restored" marshes from Table 1
6	Tidal flushing restores the physiological condition of fish residing in degraded salt marshes	2012	PLOS One	Dibble, Kimberly L. and Meyerson, Laura A.	10.1371/journal.pone.0046161	ecosystem_types	saltmarsh	NA	RH	NA
6	Tidal flushing restores the physiological condition of fish residing in degraded salt marshes	2012	PLOS One	Dibble, Kimberly L. and Meyerson, Laura A.	10.1371/journal.pone.0046161	restoration_start_date	1991-2005	NA	RH	NA
6	Tidal flushing restores the physiological condition of fish residing in degraded salt marshes	2012	PLOS One	Dibble, Kimberly L. and Meyerson, Laura A.	10.1371/journal.pone.0046161	restoration_end_date	none reported	SR - no attribute provided	RH	NA
6	Tidal flushing restores the physiological condition of fish residing in degraded salt marshes	2012	PLOS One	Dibble, Kimberly L. and Meyerson, Laura A.	10.1371/journal.pone.0046161	monitoring_methods	physiological and morphological assessment	NA	RH	NA
6	Tidal flushing restores the physiological condition of fish residing in degraded salt marshes	2012	PLOS One	Dibble, Kimberly L. and Meyerson, Laura A.	10.1371/journal.pone.0046161	monitoring_start_date	fall 2010	NA	RH	NA
6	Tidal flushing restores the physiological condition of fish residing in degraded salt marshes	2012	PLOS One	Dibble, Kimberly L. and Meyerson, Laura A.	10.1371/journal.pone.0046161	monitoring_end_date	fall 2011	NA	RH	NA
6	Tidal flushing restores the physiological condition of fish residing in degraded salt marshes	2012	PLOS One	Dibble, Kimberly L. and Meyerson, Laura A.	10.1371/journal.pone.0046161	focal_species	Fundulus heteroclitus	NA	RH	NA
6	Tidal flushing restores the physiological condition of fish residing in degraded salt marshes	2012	PLOS One	Dibble, Kimberly L. and Meyerson, Laura A.	10.1371/journal.pone.0046161	response_variables	fish health	NA	RH	NA
6	Tidal flushing restores the physiological condition of fish residing in degraded salt marshes	2012	PLOS One	Dibble, Kimberly L. and Meyerson, Laura A.	10.1371/journal.pone.0046161	restoration_actions	tidal flow increase	NA	RH	NA
7	Temporal response of California black rails to tidal wetland restoration	2020	Western Birds	Evens, Jules	10.21199/WB51.2.4	study_sites_names	san Pablo Bay, Sanoma Baylands Wetland Demonstration	NA	RH	NA
7	Temporal response of California black rails to tidal wetland restoration	2020	Western Birds	Evens, Jules	10.21199/WB51.2.4	study_sites_names	san Francisco Bay, Corte Madera Ecological Reserve and Muzzi Marsh	NA	RH	NA
7	Temporal response of California black rails to tidal wetland restoration	2020	Western Birds	Evens, Jules	10.21199/WB51.2.4	study_sites_names	tomales Bay, Giacomini Wetland Restoration Project	NA	RH	NA
7	Temporal response of California black rails to tidal wetland restoration	2020	Western Birds	Evens, Jules	10.21199/WB51.2.4	study_sites_coords	none reported	NA	RH	NA
7	Temporal response of California black rails to tidal wetland restoration	2020	Western Birds	Evens, Jules	10.21199/WB51.2.4	ecosystem_types	tidal wetland	NA	RH	NA
7	Temporal response of California black rails to tidal wetland restoration	2020	Western Birds	Evens, Jules	10.21199/WB51.2.4	restoration_start_date	2012	NA	RH	NA
7	Temporal response of California black rails to tidal wetland restoration	2020	Western Birds	Evens, Jules	10.21199/WB51.2.4	restoration_start_date	1975	NA	RH	NA
7	Temporal response of California black rails to tidal wetland restoration	2020	Western Birds	Evens, Jules	10.21199/WB51.2.4	restoration_start_date	1996	NA	RH	NA
7	Temporal response of California black rails to tidal wetland restoration	2020	Western Birds	Evens, Jules	10.21199/WB51.2.4	restoration_end_date	none reported	NA	RH	NA
7	Temporal response of California black rails to tidal wetland restoration	2020	Western Birds	Evens, Jules	10.21199/WB51.2.4	monitoring_methods	digital recordings of the species’ vocalizations	NA	RH	NA
7	Temporal response of California black rails to tidal wetland restoration	2020	Western Birds	Evens, Jules	10.21199/WB51.2.4	monitoring_methods	species counts	NA	RH	NA
7	Temporal response of California black rails to tidal wetland restoration	2020	Western Birds	Evens, Jules	10.21199/WB51.2.4	monitoring_start_date	2004	NA	RH	NA
7	Temporal response of California black rails to tidal wetland restoration	2020	Western Birds	Evens, Jules	10.21199/WB51.2.4	monitoring_start_date	1981	NA	RH	NA
7	Temporal response of California black rails to tidal wetland restoration	2020	Western Birds	Evens, Jules	10.21199/WB51.2.4	monitoring_start_date	2011	NA	RH	NA
7	Temporal response of California black rails to tidal wetland restoration	2020	Western Birds	Evens, Jules	10.21199/WB51.2.4	monitoring_end_date	2015	NA	RH	NA
7	Temporal response of California black rails to tidal wetland restoration	2020	Western Birds	Evens, Jules	10.21199/WB51.2.4	monitoring_end_date	1987	NA	RH	NA
7	Temporal response of California black rails to tidal wetland restoration	2020	Western Birds	Evens, Jules	10.21199/WB51.2.4	monitoring_end_date	2019	NA	RH	NA
7	Temporal response of California black rails to tidal wetland restoration	2020	Western Birds	Evens, Jules	10.21199/WB51.2.4	focal_species	Laterallus jamaicensis coturniculus	NA	RH	NA
7	Temporal response of California black rails to tidal wetland restoration	2020	Western Birds	Evens, Jules	10.21199/WB51.2.4	response_variables	blackrail densities	NA	RH	NA
7	Temporal response of California black rails to tidal wetland restoration	2020	Western Birds	Evens, Jules	10.21199/WB51.2.4	restoration_actions	tidal influence restoration	NA	RH	NA
8	Impacts of repeated coastal flooding on soil and groundwater following managed dike realignment	2023	Science of the Total Environment	Tackley, Hayden A. and Kurylyk, Barret L. and Lake, Craig B. and Lapen, David R. and van Proosdij, Danika	10.1016/j.scitotenv.2023.164957	study_sites_names	central Nova Scotia, Canada, confluence of the Salmon and North Rivers	NA	RH	NA
8	Impacts of repeated coastal flooding on soil and groundwater following managed dike realignment	2023	Science of the Total Environment	Tackley, Hayden A. and Kurylyk, Barret L. and Lake, Craig B. and Lapen, David R. and van Proosdij, Danika	10.1016/j.scitotenv.2023.164957	study_sites_coords	45°21′59″ N, 63°17′56″ W,	NA	RH	NA
8	Impacts of repeated coastal flooding on soil and groundwater following managed dike realignment	2023	Science of the Total Environment	Tackley, Hayden A. and Kurylyk, Barret L. and Lake, Craig B. and Lapen, David R. and van Proosdij, Danika	10.1016/j.scitotenv.2023.164957	ecosystem_types	saltmarsh	NA	RH	NA
8	Impacts of repeated coastal flooding on soil and groundwater following managed dike realignment	2023	Science of the Total Environment	Tackley, Hayden A. and Kurylyk, Barret L. and Lake, Craig B. and Lapen, David R. and van Proosdij, Danika	10.1016/j.scitotenv.2023.164957	restoration_start_date	Autumn 2021	NA	RH	SR - updated with month after checking paper
8	Impacts of repeated coastal flooding on soil and groundwater following managed dike realignment	2023	Science of the Total Environment	Tackley, Hayden A. and Kurylyk, Barret L. and Lake, Craig B. and Lapen, David R. and van Proosdij, Danika	10.1016/j.scitotenv.2023.164957	restoration_end_date	none reported	NA	RH	SR - attribute not provided originally, updated after checking paper
8	Impacts of repeated coastal flooding on soil and groundwater following managed dike realignment	2023	Science of the Total Environment	Tackley, Hayden A. and Kurylyk, Barret L. and Lake, Craig B. and Lapen, David R. and van Proosdij, Danika	10.1016/j.scitotenv.2023.164957	monitoring_methods	Monitoring wells	NA	RH	NA
8	Impacts of repeated coastal flooding on soil and groundwater following managed dike realignment	2023	Science of the Total Environment	Tackley, Hayden A. and Kurylyk, Barret L. and Lake, Craig B. and Lapen, David R. and van Proosdij, Danika	10.1016/j.scitotenv.2023.164957	monitoring_methods	sediment cores	NA	RH	NA
8	Impacts of repeated coastal flooding on soil and groundwater following managed dike realignment	2023	Science of the Total Environment	Tackley, Hayden A. and Kurylyk, Barret L. and Lake, Craig B. and Lapen, David R. and van Proosdij, Danika	10.1016/j.scitotenv.2023.164957	monitoring_methods	geophysical techniques	NA	RH	NA
8	Impacts of repeated coastal flooding on soil and groundwater following managed dike realignment	2023	Science of the Total Environment	Tackley, Hayden A. and Kurylyk, Barret L. and Lake, Craig B. and Lapen, David R. and van Proosdij, Danika	10.1016/j.scitotenv.2023.164957	monitoring_methods	aerial imagery	NA	RH	NA
8	Impacts of repeated coastal flooding on soil and groundwater following managed dike realignment	2023	Science of the Total Environment	Tackley, Hayden A. and Kurylyk, Barret L. and Lake, Craig B. and Lapen, David R. and van Proosdij, Danika	10.1016/j.scitotenv.2023.164957	monitoring_start_date	2021-Aug	NA	RH	SR - updated with month after checking paper
8	Impacts of repeated coastal flooding on soil and groundwater following managed dike realignment	2023	Science of the Total Environment	Tackley, Hayden A. and Kurylyk, Barret L. and Lake, Craig B. and Lapen, David R. and van Proosdij, Danika	10.1016/j.scitotenv.2023.164957	monitoring_end_date	2022-Jul	NA	RH	SR - attribute not provided originally, updated after checking paper
8	Impacts of repeated coastal flooding on soil and groundwater following managed dike realignment	2023	Science of the Total Environment	Tackley, Hayden A. and Kurylyk, Barret L. and Lake, Craig B. and Lapen, David R. and van Proosdij, Danika	10.1016/j.scitotenv.2023.164957	focal_species	none reported	physical study	RH	SR-not addressed in manual extraction
8	Impacts of repeated coastal flooding on soil and groundwater following managed dike realignment	2023	Science of the Total Environment	Tackley, Hayden A. and Kurylyk, Barret L. and Lake, Craig B. and Lapen, David R. and van Proosdij, Danika	10.1016/j.scitotenv.2023.164957	response_variables	increased salinity	NA	RH	NA
8	Impacts of repeated coastal flooding on soil and groundwater following managed dike realignment	2023	Science of the Total Environment	Tackley, Hayden A. and Kurylyk, Barret L. and Lake, Craig B. and Lapen, David R. and van Proosdij, Danika	10.1016/j.scitotenv.2023.164957	response_variables	increased moisture content	NA	RH	NA
8	Impacts of repeated coastal flooding on soil and groundwater following managed dike realignment	2023	Science of the Total Environment	Tackley, Hayden A. and Kurylyk, Barret L. and Lake, Craig B. and Lapen, David R. and van Proosdij, Danika	10.1016/j.scitotenv.2023.164957	restoration_actions	managed realigntment	NA	RH	NA
9	Eco-engineering mangrove restoration at Gazi Bay, Kenya	2024	Diversity-Basel	Kinya, Gladys and Kairo, James Gitundu and Nyoike, Rossa Ngendo and Nguu, Josphat Gachoki and Githinji, Brian Kiiru and Githaiga, Michael N.	10.3390/d16030135	study_sites_names	Gazi Bay, Kenya	NA	RH	NA
9	Eco-engineering mangrove restoration at Gazi Bay, Kenya	2024	Diversity-Basel	Kinya, Gladys and Kairo, James Gitundu and Nyoike, Rossa Ngendo and Nguu, Josphat Gachoki and Githinji, Brian Kiiru and Githaiga, Michael N.	10.3390/d16030135	study_sites_coords	39 30’ E, 04 25’ S	NA	RH	NA
9	Eco-engineering mangrove restoration at Gazi Bay, Kenya	2024	Diversity-Basel	Kinya, Gladys and Kairo, James Gitundu and Nyoike, Rossa Ngendo and Nguu, Josphat Gachoki and Githinji, Brian Kiiru and Githaiga, Michael N.	10.3390/d16030135	ecosystem_types	mangrove forest	NA	RH	NA
9	Eco-engineering mangrove restoration at Gazi Bay, Kenya	2024	Diversity-Basel	Kinya, Gladys and Kairo, James Gitundu and Nyoike, Rossa Ngendo and Nguu, Josphat Gachoki and Githinji, Brian Kiiru and Githaiga, Michael N.	10.3390/d16030135	restoration_start_date	none reported	NA	RH	NA
9	Eco-engineering mangrove restoration at Gazi Bay, Kenya	2024	Diversity-Basel	Kinya, Gladys and Kairo, James Gitundu and Nyoike, Rossa Ngendo and Nguu, Josphat Gachoki and Githinji, Brian Kiiru and Githaiga, Michael N.	10.3390/d16030135	restoration_end_date	none reported	NA	RH	NA
9	Eco-engineering mangrove restoration at Gazi Bay, Kenya	2024	Diversity-Basel	Kinya, Gladys and Kairo, James Gitundu and Nyoike, Rossa Ngendo and Nguu, Josphat Gachoki and Githinji, Brian Kiiru and Githaiga, Michael N.	10.3390/d16030135	monitoring_methods	vegetation surveys	NA	RH	NA
9	Eco-engineering mangrove restoration at Gazi Bay, Kenya	2024	Diversity-Basel	Kinya, Gladys and Kairo, James Gitundu and Nyoike, Rossa Ngendo and Nguu, Josphat Gachoki and Githinji, Brian Kiiru and Githaiga, Michael N.	10.3390/d16030135	monitoring_methods	sediment sampling	NA	RH	NA
9	Eco-engineering mangrove restoration at Gazi Bay, Kenya	2024	Diversity-Basel	Kinya, Gladys and Kairo, James Gitundu and Nyoike, Rossa Ngendo and Nguu, Josphat Gachoki and Githinji, Brian Kiiru and Githaiga, Michael N.	10.3390/d16030135	monitoring_start_date	none reported	NA	RH	NA
9	Eco-engineering mangrove restoration at Gazi Bay, Kenya	2024	Diversity-Basel	Kinya, Gladys and Kairo, James Gitundu and Nyoike, Rossa Ngendo and Nguu, Josphat Gachoki and Githinji, Brian Kiiru and Githaiga, Michael N.	10.3390/d16030135	monitoring_end_date	none reported	NA	RH	NA
9	Eco-engineering mangrove restoration at Gazi Bay, Kenya	2024	Diversity-Basel	Kinya, Gladys and Kairo, James Gitundu and Nyoike, Rossa Ngendo and Nguu, Josphat Gachoki and Githinji, Brian Kiiru and Githaiga, Michael N.	10.3390/d16030135	focal_species	Rhizophora mucronata	NA	RH	NA
9	Eco-engineering mangrove restoration at Gazi Bay, Kenya	2024	Diversity-Basel	Kinya, Gladys and Kairo, James Gitundu and Nyoike, Rossa Ngendo and Nguu, Josphat Gachoki and Githinji, Brian Kiiru and Githaiga, Michael N.	10.3390/d16030135	response_variables	sediment characteristics	NA	RH	NA
9	Eco-engineering mangrove restoration at Gazi Bay, Kenya	2024	Diversity-Basel	Kinya, Gladys and Kairo, James Gitundu and Nyoike, Rossa Ngendo and Nguu, Josphat Gachoki and Githinji, Brian Kiiru and Githaiga, Michael N.	10.3390/d16030135	response_variables	mangrove forest structure	NA	RH	NA
9	Eco-engineering mangrove restoration at Gazi Bay, Kenya	2024	Diversity-Basel	Kinya, Gladys and Kairo, James Gitundu and Nyoike, Rossa Ngendo and Nguu, Josphat Gachoki and Githinji, Brian Kiiru and Githaiga, Michael N.	10.3390/d16030135	response_variables	mangrove survival	NA	RH	NA
9	Eco-engineering mangrove restoration at Gazi Bay, Kenya	2024	Diversity-Basel	Kinya, Gladys and Kairo, James Gitundu and Nyoike, Rossa Ngendo and Nguu, Josphat Gachoki and Githinji, Brian Kiiru and Githaiga, Michael N.	10.3390/d16030135	response_variables	mangrove growth performance	NA	RH	NA
9	Eco-engineering mangrove restoration at Gazi Bay, Kenya	2024	Diversity-Basel	Kinya, Gladys and Kairo, James Gitundu and Nyoike, Rossa Ngendo and Nguu, Josphat Gachoki and Githinji, Brian Kiiru and Githaiga, Michael N.	10.3390/d16030135	restoration_actions	Experimental mangrove planting	NA	RH	NA
10	A multiple habitat restoration strategy in a semi-enclosed Florida embayment, combining hydrologic restoration, mangrove propagule plantings and oyster substrate additions	2015	Ecological Engineering	Milbrandt, E. C. and Thompson, M. and Coen, L. D. and Grizzle, R. E. and Ward, K.	10.1016/j.ecoleng.2015.06.043	study_sites_names	Clam Bayou, Sanibel Island, Lee County FL.	NA	RH	NA
10	A multiple habitat restoration strategy in a semi-enclosed Florida embayment, combining hydrologic restoration, mangrove propagule plantings and oyster substrate additions	2015	Ecological Engineering	Milbrandt, E. C. and Thompson, M. and Coen, L. D. and Grizzle, R. E. and Ward, K.	10.1016/j.ecoleng.2015.06.043	study_sites_coords	none reported	NA	RH	NA
10	A multiple habitat restoration strategy in a semi-enclosed Florida embayment, combining hydrologic restoration, mangrove propagule plantings and oyster substrate additions	2015	Ecological Engineering	Milbrandt, E. C. and Thompson, M. and Coen, L. D. and Grizzle, R. E. and Ward, K.	10.1016/j.ecoleng.2015.06.043	ecosystem_types	mangrove forest	NA	RH	NA
10	A multiple habitat restoration strategy in a semi-enclosed Florida embayment, combining hydrologic restoration, mangrove propagule plantings and oyster substrate additions	2015	Ecological Engineering	Milbrandt, E. C. and Thompson, M. and Coen, L. D. and Grizzle, R. E. and Ward, K.	10.1016/j.ecoleng.2015.06.043	restoration_start_date	2006	NA	RH	NA
10	A multiple habitat restoration strategy in a semi-enclosed Florida embayment, combining hydrologic restoration, mangrove propagule plantings and oyster substrate additions	2015	Ecological Engineering	Milbrandt, E. C. and Thompson, M. and Coen, L. D. and Grizzle, R. E. and Ward, K.	10.1016/j.ecoleng.2015.06.043	restoration_start_date	2009	NA	RH	NA
10	A multiple habitat restoration strategy in a semi-enclosed Florida embayment, combining hydrologic restoration, mangrove propagule plantings and oyster substrate additions	2015	Ecological Engineering	Milbrandt, E. C. and Thompson, M. and Coen, L. D. and Grizzle, R. E. and Ward, K.	10.1016/j.ecoleng.2015.06.043	restoration_start_date	2009	NA	RH	NA
10	A multiple habitat restoration strategy in a semi-enclosed Florida embayment, combining hydrologic restoration, mangrove propagule plantings and oyster substrate additions	2015	Ecological Engineering	Milbrandt, E. C. and Thompson, M. and Coen, L. D. and Grizzle, R. E. and Ward, K.	10.1016/j.ecoleng.2015.06.043	restoration_end_date	2012	NA	RH	NA
10	A multiple habitat restoration strategy in a semi-enclosed Florida embayment, combining hydrologic restoration, mangrove propagule plantings and oyster substrate additions	2015	Ecological Engineering	Milbrandt, E. C. and Thompson, M. and Coen, L. D. and Grizzle, R. E. and Ward, K.	10.1016/j.ecoleng.2015.06.043	restoration_end_date	2010	NA	RH	NA
10	A multiple habitat restoration strategy in a semi-enclosed Florida embayment, combining hydrologic restoration, mangrove propagule plantings and oyster substrate additions	2015	Ecological Engineering	Milbrandt, E. C. and Thompson, M. and Coen, L. D. and Grizzle, R. E. and Ward, K.	10.1016/j.ecoleng.2015.06.043	monitoring_methods	transect shoreline surveys	NA	RH	NA
10	A multiple habitat restoration strategy in a semi-enclosed Florida embayment, combining hydrologic restoration, mangrove propagule plantings and oyster substrate additions	2015	Ecological Engineering	Milbrandt, E. C. and Thompson, M. and Coen, L. D. and Grizzle, R. E. and Ward, K.	10.1016/j.ecoleng.2015.06.043	monitoring_methods	invertebrate sampling	NA	RH	NA
10	A multiple habitat restoration strategy in a semi-enclosed Florida embayment, combining hydrologic restoration, mangrove propagule plantings and oyster substrate additions	2015	Ecological Engineering	Milbrandt, E. C. and Thompson, M. and Coen, L. D. and Grizzle, R. E. and Ward, K.	10.1016/j.ecoleng.2015.06.043	monitoring_methods	oyster sampling	NA	RH	NA
10	A multiple habitat restoration strategy in a semi-enclosed Florida embayment, combining hydrologic restoration, mangrove propagule plantings and oyster substrate additions	2015	Ecological Engineering	Milbrandt, E. C. and Thompson, M. and Coen, L. D. and Grizzle, R. E. and Ward, K.	10.1016/j.ecoleng.2015.06.043	monitoring_methods	in situ flurometry	NA	RH	NA
10	A multiple habitat restoration strategy in a semi-enclosed Florida embayment, combining hydrologic restoration, mangrove propagule plantings and oyster substrate additions	2015	Ecological Engineering	Milbrandt, E. C. and Thompson, M. and Coen, L. D. and Grizzle, R. E. and Ward, K.	10.1016/j.ecoleng.2015.06.043	monitoring_start_date	2015	NA	RH	NA
10	A multiple habitat restoration strategy in a semi-enclosed Florida embayment, combining hydrologic restoration, mangrove propagule plantings and oyster substrate additions	2015	Ecological Engineering	Milbrandt, E. C. and Thompson, M. and Coen, L. D. and Grizzle, R. E. and Ward, K.	10.1016/j.ecoleng.2015.06.043	monitoring_start_date	2010	NA	RH	NA
10	A multiple habitat restoration strategy in a semi-enclosed Florida embayment, combining hydrologic restoration, mangrove propagule plantings and oyster substrate additions	2015	Ecological Engineering	Milbrandt, E. C. and Thompson, M. and Coen, L. D. and Grizzle, R. E. and Ward, K.	10.1016/j.ecoleng.2015.06.043	monitoring_end_date	2013	NA	RH	NA
10	A multiple habitat restoration strategy in a semi-enclosed Florida embayment, combining hydrologic restoration, mangrove propagule plantings and oyster substrate additions	2015	Ecological Engineering	Milbrandt, E. C. and Thompson, M. and Coen, L. D. and Grizzle, R. E. and Ward, K.	10.1016/j.ecoleng.2015.06.043	focal_species	multiple invertebrate and oysters	NA	RH	NA
10	A multiple habitat restoration strategy in a semi-enclosed Florida embayment, combining hydrologic restoration, mangrove propagule plantings and oyster substrate additions	2015	Ecological Engineering	Milbrandt, E. C. and Thompson, M. and Coen, L. D. and Grizzle, R. E. and Ward, K.	10.1016/j.ecoleng.2015.06.043	focal_species	Rhizophora mangle (red mangrove)	NA	RH	NA
10	A multiple habitat restoration strategy in a semi-enclosed Florida embayment, combining hydrologic restoration, mangrove propagule plantings and oyster substrate additions	2015	Ecological Engineering	Milbrandt, E. C. and Thompson, M. and Coen, L. D. and Grizzle, R. E. and Ward, K.	10.1016/j.ecoleng.2015.06.043	response_variables	oyster metrics	NA	RH	NA
10	A multiple habitat restoration strategy in a semi-enclosed Florida embayment, combining hydrologic restoration, mangrove propagule plantings and oyster substrate additions	2015	Ecological Engineering	Milbrandt, E. C. and Thompson, M. and Coen, L. D. and Grizzle, R. E. and Ward, K.	10.1016/j.ecoleng.2015.06.043	response_variables	red mangrove root density	NA	RH	NA
10	A multiple habitat restoration strategy in a semi-enclosed Florida embayment, combining hydrologic restoration, mangrove propagule plantings and oyster substrate additions	2015	Ecological Engineering	Milbrandt, E. C. and Thompson, M. and Coen, L. D. and Grizzle, R. E. and Ward, K.	10.1016/j.ecoleng.2015.06.043	response_variables	oyster reef filtration (seston)	NA	RH	NA
10	A multiple habitat restoration strategy in a semi-enclosed Florida embayment, combining hydrologic restoration, mangrove propagule plantings and oyster substrate additions	2015	Ecological Engineering	Milbrandt, E. C. and Thompson, M. and Coen, L. D. and Grizzle, R. E. and Ward, K.	10.1016/j.ecoleng.2015.06.043	response_variables	invertebrate abundance and diversity	NA	RH	NA
10	A multiple habitat restoration strategy in a semi-enclosed Florida embayment, combining hydrologic restoration, mangrove propagule plantings and oyster substrate additions	2015	Ecological Engineering	Milbrandt, E. C. and Thompson, M. and Coen, L. D. and Grizzle, R. E. and Ward, K.	10.1016/j.ecoleng.2015.06.043	restoration_actions	tidal reinstatement	NA	RH	NA
10	A multiple habitat restoration strategy in a semi-enclosed Florida embayment, combining hydrologic restoration, mangrove propagule plantings and oyster substrate additions	2015	Ecological Engineering	Milbrandt, E. C. and Thompson, M. and Coen, L. D. and Grizzle, R. E. and Ward, K.	10.1016/j.ecoleng.2015.06.043	restoration_actions	mangrove planting	NA	RH	NA
10	A multiple habitat restoration strategy in a semi-enclosed Florida embayment, combining hydrologic restoration, mangrove propagule plantings and oyster substrate additions	2015	Ecological Engineering	Milbrandt, E. C. and Thompson, M. and Coen, L. D. and Grizzle, R. E. and Ward, K.	10.1016/j.ecoleng.2015.06.043	restoration_actions	intertidal reef construction	NA	RH	NA
11	Developing a model to select indicator species based on individual species’ contributions to biodiversity	2022	Applied Sciences-Basel	Chu, Ta-Jen and Shih, Yi-Jia and Shih, Chun-Han and Wang, Jia-Qiao and Huang, Liang-Min and Tsai, Shu-Chen	10.3390/app12136748	study_sites_names	Siangshan Wetland, Hsinchu, Taiwan	NA	FC	NA
11	Developing a model to select indicator species based on individual species’ contributions to biodiversity	2022	Applied Sciences-Basel	Chu, Ta-Jen and Shih, Yi-Jia and Shih, Chun-Han and Wang, Jia-Qiao and Huang, Liang-Min and Tsai, Shu-Chen	10.3390/app12136748	study_sites_coords	none reported	NA	FC	NA
11	Developing a model to select indicator species based on individual species’ contributions to biodiversity	2022	Applied Sciences-Basel	Chu, Ta-Jen and Shih, Yi-Jia and Shih, Chun-Han and Wang, Jia-Qiao and Huang, Liang-Min and Tsai, Shu-Chen	10.3390/app12136748	ecosystem_types	tidal flat	NA	FC	NA
11	Developing a model to select indicator species based on individual species’ contributions to biodiversity	2022	Applied Sciences-Basel	Chu, Ta-Jen and Shih, Yi-Jia and Shih, Chun-Han and Wang, Jia-Qiao and Huang, Liang-Min and Tsai, Shu-Chen	10.3390/app12136748	restoration_start_date	2001	NA	FC	NA
11	Developing a model to select indicator species based on individual species’ contributions to biodiversity	2022	Applied Sciences-Basel	Chu, Ta-Jen and Shih, Yi-Jia and Shih, Chun-Han and Wang, Jia-Qiao and Huang, Liang-Min and Tsai, Shu-Chen	10.3390/app12136748	restoration_end_date	2016	NA	FC	NA
11	Developing a model to select indicator species based on individual species’ contributions to biodiversity	2022	Applied Sciences-Basel	Chu, Ta-Jen and Shih, Yi-Jia and Shih, Chun-Han and Wang, Jia-Qiao and Huang, Liang-Min and Tsai, Shu-Chen	10.3390/app12136748	monitoring_methods	benthic invertebrate sampling	NA	FC	NA
11	Developing a model to select indicator species based on individual species’ contributions to biodiversity	2022	Applied Sciences-Basel	Chu, Ta-Jen and Shih, Yi-Jia and Shih, Chun-Han and Wang, Jia-Qiao and Huang, Liang-Min and Tsai, Shu-Chen	10.3390/app12136748	monitoring_start_date	2015-Oct	NA	FC	NA
11	Developing a model to select indicator species based on individual species’ contributions to biodiversity	2022	Applied Sciences-Basel	Chu, Ta-Jen and Shih, Yi-Jia and Shih, Chun-Han and Wang, Jia-Qiao and Huang, Liang-Min and Tsai, Shu-Chen	10.3390/app12136748	monitoring_end_date	2016-Sep	NA	FC	NA
11	Developing a model to select indicator species based on individual species’ contributions to biodiversity	2022	Applied Sciences-Basel	Chu, Ta-Jen and Shih, Yi-Jia and Shih, Chun-Han and Wang, Jia-Qiao and Huang, Liang-Min and Tsai, Shu-Chen	10.3390/app12136748	focal_species	Kandelia candel	NA	FC	NA
11	Developing a model to select indicator species based on individual species’ contributions to biodiversity	2022	Applied Sciences-Basel	Chu, Ta-Jen and Shih, Yi-Jia and Shih, Chun-Han and Wang, Jia-Qiao and Huang, Liang-Min and Tsai, Shu-Chen	10.3390/app12136748	focal_species	benthic crabs	NA	FC	NA
11	Developing a model to select indicator species based on individual species’ contributions to biodiversity	2022	Applied Sciences-Basel	Chu, Ta-Jen and Shih, Yi-Jia and Shih, Chun-Han and Wang, Jia-Qiao and Huang, Liang-Min and Tsai, Shu-Chen	10.3390/app12136748	focal_species	Mictyris brevidactylus	NA	FC	NA
11	Developing a model to select indicator species based on individual species’ contributions to biodiversity	2022	Applied Sciences-Basel	Chu, Ta-Jen and Shih, Yi-Jia and Shih, Chun-Han and Wang, Jia-Qiao and Huang, Liang-Min and Tsai, Shu-Chen	10.3390/app12136748	focal_species	Macrophthalmus banzai	NA	FC	NA
11	Developing a model to select indicator species based on individual species’ contributions to biodiversity	2022	Applied Sciences-Basel	Chu, Ta-Jen and Shih, Yi-Jia and Shih, Chun-Han and Wang, Jia-Qiao and Huang, Liang-Min and Tsai, Shu-Chen	10.3390/app12136748	focal_species	Uca arcuata	NA	FC	NA
11	Developing a model to select indicator species based on individual species’ contributions to biodiversity	2022	Applied Sciences-Basel	Chu, Ta-Jen and Shih, Yi-Jia and Shih, Chun-Han and Wang, Jia-Qiao and Huang, Liang-Min and Tsai, Shu-Chen	10.3390/app12136748	focal_species	U. lacteal	NA	FC	NA
11	Developing a model to select indicator species based on individual species’ contributions to biodiversity	2022	Applied Sciences-Basel	Chu, Ta-Jen and Shih, Yi-Jia and Shih, Chun-Han and Wang, Jia-Qiao and Huang, Liang-Min and Tsai, Shu-Chen	10.3390/app12136748	focal_species	U. borealis	NA	FC	NA
11	Developing a model to select indicator species based on individual species’ contributions to biodiversity	2022	Applied Sciences-Basel	Chu, Ta-Jen and Shih, Yi-Jia and Shih, Chun-Han and Wang, Jia-Qiao and Huang, Liang-Min and Tsai, Shu-Chen	10.3390/app12136748	response_variables	benthic species diversity	NA	FC	NA
11	Developing a model to select indicator species based on individual species’ contributions to biodiversity	2022	Applied Sciences-Basel	Chu, Ta-Jen and Shih, Yi-Jia and Shih, Chun-Han and Wang, Jia-Qiao and Huang, Liang-Min and Tsai, Shu-Chen	10.3390/app12136748	restoration_actions	mangrove removal/deforestation	NA	FC	NA
12	Invertebrate communities of Bay of Fundy salt marsh pools: comparison of a natural and recovering marsh	2023	Frontiers In Ecology And Evolution	Noel, Paula E. and Sharma, Bidhya and Chmura, Gail L.	10.3389/fevo.2023.994533	study_sites_names	Bay of Fundy	NA	FC	NA
12	Invertebrate communities of Bay of Fundy salt marsh pools: comparison of a natural and recovering marsh	2023	Frontiers In Ecology And Evolution	Noel, Paula E. and Sharma, Bidhya and Chmura, Gail L.	10.3389/fevo.2023.994533	study_sites_names	Saints Rest marsh	NA	FC	NA
12	Invertebrate communities of Bay of Fundy salt marsh pools: comparison of a natural and recovering marsh	2023	Frontiers In Ecology And Evolution	Noel, Paula E. and Sharma, Bidhya and Chmura, Gail L.	10.3389/fevo.2023.994533	study_sites_names	dipper harbor marsh	NA	FC	NA
12	Invertebrate communities of Bay of Fundy salt marsh pools: comparison of a natural and recovering marsh	2023	Frontiers In Ecology And Evolution	Noel, Paula E. and Sharma, Bidhya and Chmura, Gail L.	10.3389/fevo.2023.994533	study_sites_coords	none reported	NA	FC	NA
12	Invertebrate communities of Bay of Fundy salt marsh pools: comparison of a natural and recovering marsh	2023	Frontiers In Ecology And Evolution	Noel, Paula E. and Sharma, Bidhya and Chmura, Gail L.	10.3389/fevo.2023.994533	ecosystem_types	wetland	NA	FC	NA
12	Invertebrate communities of Bay of Fundy salt marsh pools: comparison of a natural and recovering marsh	2023	Frontiers In Ecology And Evolution	Noel, Paula E. and Sharma, Bidhya and Chmura, Gail L.	10.3389/fevo.2023.994533	ecosystem_types	salt marsh	NA	FC	NA
12	Invertebrate communities of Bay of Fundy salt marsh pools: comparison of a natural and recovering marsh	2023	Frontiers In Ecology And Evolution	Noel, Paula E. and Sharma, Bidhya and Chmura, Gail L.	10.3389/fevo.2023.994533	restoration_start_date	50 years prior to the study	NA	FC	NA
12	Invertebrate communities of Bay of Fundy salt marsh pools: comparison of a natural and recovering marsh	2023	Frontiers In Ecology And Evolution	Noel, Paula E. and Sharma, Bidhya and Chmura, Gail L.	10.3389/fevo.2023.994533	restoration_end_date	none reported	NA	FC	NA
12	Invertebrate communities of Bay of Fundy salt marsh pools: comparison of a natural and recovering marsh	2023	Frontiers In Ecology And Evolution	Noel, Paula E. and Sharma, Bidhya and Chmura, Gail L.	10.3389/fevo.2023.994533	monitoring_methods	Invertebrate sampling	NA	FC	NA
12	Invertebrate communities of Bay of Fundy salt marsh pools: comparison of a natural and recovering marsh	2023	Frontiers In Ecology And Evolution	Noel, Paula E. and Sharma, Bidhya and Chmura, Gail L.	10.3389/fevo.2023.994533	monitoring_methods	sediment sampling	NA	FC	NA
12	Invertebrate communities of Bay of Fundy salt marsh pools: comparison of a natural and recovering marsh	2023	Frontiers In Ecology And Evolution	Noel, Paula E. and Sharma, Bidhya and Chmura, Gail L.	10.3389/fevo.2023.994533	monitoring_start_date	July 28 - 30, 2004	NA	FC	NA
12	Invertebrate communities of Bay of Fundy salt marsh pools: comparison of a natural and recovering marsh	2023	Frontiers In Ecology And Evolution	Noel, Paula E. and Sharma, Bidhya and Chmura, Gail L.	10.3389/fevo.2023.994533	monitoring_end_date	May 2005, no day	NA	FC	NA
12	Invertebrate communities of Bay of Fundy salt marsh pools: comparison of a natural and recovering marsh	2023	Frontiers In Ecology And Evolution	Noel, Paula E. and Sharma, Bidhya and Chmura, Gail L.	10.3389/fevo.2023.994533	monitoring_end_date	July 2005 no date	NA	FC	NA
12	Invertebrate communities of Bay of Fundy salt marsh pools: comparison of a natural and recovering marsh	2023	Frontiers In Ecology And Evolution	Noel, Paula E. and Sharma, Bidhya and Chmura, Gail L.	10.3389/fevo.2023.994533	focal_species	R. maritima	NA	FC	NA
12	Invertebrate communities of Bay of Fundy salt marsh pools: comparison of a natural and recovering marsh	2023	Frontiers In Ecology And Evolution	Noel, Paula E. and Sharma, Bidhya and Chmura, Gail L.	10.3389/fevo.2023.994533	focal_species	Sporobolus alterniflorus	NA	FC	NA
12	Invertebrate communities of Bay of Fundy salt marsh pools: comparison of a natural and recovering marsh	2023	Frontiers In Ecology And Evolution	Noel, Paula E. and Sharma, Bidhya and Chmura, Gail L.	10.3389/fevo.2023.994533	focal_species	Bolboschoenus maritimus	NA	FC	NA
12	Invertebrate communities of Bay of Fundy salt marsh pools: comparison of a natural and recovering marsh	2023	Frontiers In Ecology And Evolution	Noel, Paula E. and Sharma, Bidhya and Chmura, Gail L.	10.3389/fevo.2023.994533	focal_species	Zostera marina	NA	FC	NA
12	Invertebrate communities of Bay of Fundy salt marsh pools: comparison of a natural and recovering marsh	2023	Frontiers In Ecology And Evolution	Noel, Paula E. and Sharma, Bidhya and Chmura, Gail L.	10.3389/fevo.2023.994533	focal_species	filamentous algae	NA	FC	NA
12	Invertebrate communities of Bay of Fundy salt marsh pools: comparison of a natural and recovering marsh	2023	Frontiers In Ecology And Evolution	Noel, Paula E. and Sharma, Bidhya and Chmura, Gail L.	10.3389/fevo.2023.994533	focal_species	Cladophora sp.	NA	FC	NA
12	Invertebrate communities of Bay of Fundy salt marsh pools: comparison of a natural and recovering marsh	2023	Frontiers In Ecology And Evolution	Noel, Paula E. and Sharma, Bidhya and Chmura, Gail L.	10.3389/fevo.2023.994533	focal_species	Ulva sp.	NA	FC	NA
12	Invertebrate communities of Bay of Fundy salt marsh pools: comparison of a natural and recovering marsh	2023	Frontiers In Ecology And Evolution	Noel, Paula E. and Sharma, Bidhya and Chmura, Gail L.	10.3389/fevo.2023.994533	focal_species	Ecrobia truncata	NA	FC	NA
12	Invertebrate communities of Bay of Fundy salt marsh pools: comparison of a natural and recovering marsh	2023	Frontiers In Ecology And Evolution	Noel, Paula E. and Sharma, Bidhya and Chmura, Gail L.	10.3389/fevo.2023.994533	focal_species	Tubificidae	NA	FC	NA
12	Invertebrate communities of Bay of Fundy salt marsh pools: comparison of a natural and recovering marsh	2023	Frontiers In Ecology And Evolution	Noel, Paula E. and Sharma, Bidhya and Chmura, Gail L.	10.3389/fevo.2023.994533	focal_species	Chironomidae	NA	FC	NA
12	Invertebrate communities of Bay of Fundy salt marsh pools: comparison of a natural and recovering marsh	2023	Frontiers In Ecology And Evolution	Noel, Paula E. and Sharma, Bidhya and Chmura, Gail L.	10.3389/fevo.2023.994533	focal_species	Coroxidae	NA	FC	NA
12	Invertebrate communities of Bay of Fundy salt marsh pools: comparison of a natural and recovering marsh	2023	Frontiers In Ecology And Evolution	Noel, Paula E. and Sharma, Bidhya and Chmura, Gail L.	10.3389/fevo.2023.994533	focal_species	Ephydridae	NA	FC	NA
12	Invertebrate communities of Bay of Fundy salt marsh pools: comparison of a natural and recovering marsh	2023	Frontiers In Ecology And Evolution	Noel, Paula E. and Sharma, Bidhya and Chmura, Gail L.	10.3389/fevo.2023.994533	focal_species	Gammarus mucronatus	NA	FC	NA
12	Invertebrate communities of Bay of Fundy salt marsh pools: comparison of a natural and recovering marsh	2023	Frontiers In Ecology And Evolution	Noel, Paula E. and Sharma, Bidhya and Chmura, Gail L.	10.3389/fevo.2023.994533	focal_species	Manayunkia aestuaria	NA	FC	NA
12	Invertebrate communities of Bay of Fundy salt marsh pools: comparison of a natural and recovering marsh	2023	Frontiers In Ecology And Evolution	Noel, Paula E. and Sharma, Bidhya and Chmura, Gail L.	10.3389/fevo.2023.994533	focal_species	Canada geese	NA	FC	NA
12	Invertebrate communities of Bay of Fundy salt marsh pools: comparison of a natural and recovering marsh	2023	Frontiers In Ecology And Evolution	Noel, Paula E. and Sharma, Bidhya and Chmura, Gail L.	10.3389/fevo.2023.994533	focal_species	black ducks	NA	FC	NA
12	Invertebrate communities of Bay of Fundy salt marsh pools: comparison of a natural and recovering marsh	2023	Frontiers In Ecology And Evolution	Noel, Paula E. and Sharma, Bidhya and Chmura, Gail L.	10.3389/fevo.2023.994533	response_variables	biomass within vegetation samples	NA	FC	NA
12	Invertebrate communities of Bay of Fundy salt marsh pools: comparison of a natural and recovering marsh	2023	Frontiers In Ecology And Evolution	Noel, Paula E. and Sharma, Bidhya and Chmura, Gail L.	10.3389/fevo.2023.994533	response_variables	invertebrate biomass within pool vegetation	NA	FC	NA
12	Invertebrate communities of Bay of Fundy salt marsh pools: comparison of a natural and recovering marsh	2023	Frontiers In Ecology And Evolution	Noel, Paula E. and Sharma, Bidhya and Chmura, Gail L.	10.3389/fevo.2023.994533	response_variables	species composition	NA	FC	NA
12	Invertebrate communities of Bay of Fundy salt marsh pools: comparison of a natural and recovering marsh	2023	Frontiers In Ecology And Evolution	Noel, Paula E. and Sharma, Bidhya and Chmura, Gail L.	10.3389/fevo.2023.994533	response_variables	by sampling month	NA	FC	NA
12	Invertebrate communities of Bay of Fundy salt marsh pools: comparison of a natural and recovering marsh	2023	Frontiers In Ecology And Evolution	Noel, Paula E. and Sharma, Bidhya and Chmura, Gail L.	10.3389/fevo.2023.994533	response_variables	Diversity	NA	FC	NA
12	Invertebrate communities of Bay of Fundy salt marsh pools: comparison of a natural and recovering marsh	2023	Frontiers In Ecology And Evolution	Noel, Paula E. and Sharma, Bidhya and Chmura, Gail L.	10.3389/fevo.2023.994533	restoration_actions	managed realignment	NA	FC	NA
12	Invertebrate communities of Bay of Fundy salt marsh pools: comparison of a natural and recovering marsh	2023	Frontiers In Ecology And Evolution	Noel, Paula E. and Sharma, Bidhya and Chmura, Gail L.	10.3389/fevo.2023.994533	restoration_actions	unmanaged recovery	NA	FC	NA
13	Testing strategies to enhance transplant success under stressful conditions at a tidal marsh restoration project	2024	Restoration Ecology	Pausch, Rachel	10.1111/rec.14117	study_sites_names	Hester Marsh, Elkhorn Slough, Monterey County, California, USA	NA	FC	NA
13	Testing strategies to enhance transplant success under stressful conditions at a tidal marsh restoration project	2024	Restoration Ecology	Pausch, Rachel	10.1111/rec.14117	study_sites_coords	none reported	NA	FC	NA
13	Testing strategies to enhance transplant success under stressful conditions at a tidal marsh restoration project	2024	Restoration Ecology	Pausch, Rachel	10.1111/rec.14117	ecosystem_types	tidal marsh	NA	FC	NA
13	Testing strategies to enhance transplant success under stressful conditions at a tidal marsh restoration project	2024	Restoration Ecology	Pausch, Rachel	10.1111/rec.14117	restoration_start_date	2018	NA	FC	NA
13	Testing strategies to enhance transplant success under stressful conditions at a tidal marsh restoration project	2024	Restoration Ecology	Pausch, Rachel	10.1111/rec.14117	restoration_end_date	2021-03	NA	FC	NA
13	Testing strategies to enhance transplant success under stressful conditions at a tidal marsh restoration project	2024	Restoration Ecology	Pausch, Rachel	10.1111/rec.14117	monitoring_methods	sediment sampling	NA	FC	NA
13	Testing strategies to enhance transplant success under stressful conditions at a tidal marsh restoration project	2024	Restoration Ecology	Pausch, Rachel	10.1111/rec.14117	monitoring_start_date	2021-03	NA	FC	NA
13	Testing strategies to enhance transplant success under stressful conditions at a tidal marsh restoration project	2024	Restoration Ecology	Pausch, Rachel	10.1111/rec.14117	monitoring_end_date	2023-03	NA	FC	NA
13	Testing strategies to enhance transplant success under stressful conditions at a tidal marsh restoration project	2024	Restoration Ecology	Pausch, Rachel	10.1111/rec.14117	focal_species	Salicornia pacifica	NA	FC	NA
13	Testing strategies to enhance transplant success under stressful conditions at a tidal marsh restoration project	2024	Restoration Ecology	Pausch, Rachel	10.1111/rec.14117	response_variables	percent plot cover	NA	FC	NA
13	Testing strategies to enhance transplant success under stressful conditions at a tidal marsh restoration project	2024	Restoration Ecology	Pausch, Rachel	10.1111/rec.14117	response_variables	plant survivorship	NA	FC	NA
13	Testing strategies to enhance transplant success under stressful conditions at a tidal marsh restoration project	2024	Restoration Ecology	Pausch, Rachel	10.1111/rec.14117	response_variables	plant size	NA	FC	NA
13	Testing strategies to enhance transplant success under stressful conditions at a tidal marsh restoration project	2024	Restoration Ecology	Pausch, Rachel	10.1111/rec.14117	response_variables	plant growth over 30 days	NA	FC	NA
13	Testing strategies to enhance transplant success under stressful conditions at a tidal marsh restoration project	2024	Restoration Ecology	Pausch, Rachel	10.1111/rec.14117	response_variables	response to salt hardening and watering	NA	FC	NA
13	Testing strategies to enhance transplant success under stressful conditions at a tidal marsh restoration project	2024	Restoration Ecology	Pausch, Rachel	10.1111/rec.14117	restoration_actions	sediment addition	NA	FC	NA
13	Testing strategies to enhance transplant success under stressful conditions at a tidal marsh restoration project	2024	Restoration Ecology	Pausch, Rachel	10.1111/rec.14117	restoration_actions	transplanting Salicornia pacifica, assorted treatments	NA	FC	NA
14	Comparison of the coexistence pattern of mangrove macrobenthos between natural and artificial reforestation	2024	Ecology and Evolution	Guo, Pingping and Lin, Yufeng and Sheng, Yifei and Gu, Xuan and Deng, Yijuan and Zhang, Yamian and Wang, Wenqing and Wang, Mao	10.1002/ece3.70069	study_sites_names	Dongzhaigang Bay, China	NA	FC	NA
14	Comparison of the coexistence pattern of mangrove macrobenthos between natural and artificial reforestation	2024	Ecology and Evolution	Guo, Pingping and Lin, Yufeng and Sheng, Yifei and Gu, Xuan and Deng, Yijuan and Zhang, Yamian and Wang, Wenqing and Wang, Mao	10.1002/ece3.70069	study_sites_coords	19°51′–20°01′ N, 110°32′–110°37′	NA	FC	NA
14	Comparison of the coexistence pattern of mangrove macrobenthos between natural and artificial reforestation	2024	Ecology and Evolution	Guo, Pingping and Lin, Yufeng and Sheng, Yifei and Gu, Xuan and Deng, Yijuan and Zhang, Yamian and Wang, Wenqing and Wang, Mao	10.1002/ece3.70069	ecosystem_types	mangrove forest	NA	FC	NA
14	Comparison of the coexistence pattern of mangrove macrobenthos between natural and artificial reforestation	2024	Ecology and Evolution	Guo, Pingping and Lin, Yufeng and Sheng, Yifei and Gu, Xuan and Deng, Yijuan and Zhang, Yamian and Wang, Wenqing and Wang, Mao	10.1002/ece3.70069	restoration_start_date	1995	NA	FC	NA
14	Comparison of the coexistence pattern of mangrove macrobenthos between natural and artificial reforestation	2024	Ecology and Evolution	Guo, Pingping and Lin, Yufeng and Sheng, Yifei and Gu, Xuan and Deng, Yijuan and Zhang, Yamian and Wang, Wenqing and Wang, Mao	10.1002/ece3.70069	restoration_end_date	2018	NA	FC	NA
14	Comparison of the coexistence pattern of mangrove macrobenthos between natural and artificial reforestation	2024	Ecology and Evolution	Guo, Pingping and Lin, Yufeng and Sheng, Yifei and Gu, Xuan and Deng, Yijuan and Zhang, Yamian and Wang, Wenqing and Wang, Mao	10.1002/ece3.70069	monitoring_methods	macrobenthos community sampling	NA	FC	NA
14	Comparison of the coexistence pattern of mangrove macrobenthos between natural and artificial reforestation	2024	Ecology and Evolution	Guo, Pingping and Lin, Yufeng and Sheng, Yifei and Gu, Xuan and Deng, Yijuan and Zhang, Yamian and Wang, Wenqing and Wang, Mao	10.1002/ece3.70069	monitoring_methods	water quality and environmental sampling	NA	FC	NA
14	Comparison of the coexistence pattern of mangrove macrobenthos between natural and artificial reforestation	2024	Ecology and Evolution	Guo, Pingping and Lin, Yufeng and Sheng, Yifei and Gu, Xuan and Deng, Yijuan and Zhang, Yamian and Wang, Wenqing and Wang, Mao	10.1002/ece3.70069	monitoring_start_date	2022-Jan	NA	FC	NA
14	Comparison of the coexistence pattern of mangrove macrobenthos between natural and artificial reforestation	2024	Ecology and Evolution	Guo, Pingping and Lin, Yufeng and Sheng, Yifei and Gu, Xuan and Deng, Yijuan and Zhang, Yamian and Wang, Wenqing and Wang, Mao	10.1002/ece3.70069	monitoring_end_date	2023-Aug	NA	FC	NA
14	Comparison of the coexistence pattern of mangrove macrobenthos between natural and artificial reforestation	2024	Ecology and Evolution	Guo, Pingping and Lin, Yufeng and Sheng, Yifei and Gu, Xuan and Deng, Yijuan and Zhang, Yamian and Wang, Wenqing and Wang, Mao	10.1002/ece3.70069	focal_species	curstaceans	NA	FC	NA
14	Comparison of the coexistence pattern of mangrove macrobenthos between natural and artificial reforestation	2024	Ecology and Evolution	Guo, Pingping and Lin, Yufeng and Sheng, Yifei and Gu, Xuan and Deng, Yijuan and Zhang, Yamian and Wang, Wenqing and Wang, Mao	10.1002/ece3.70069	focal_species	molluscs	NA	FC	NA
14	Comparison of the coexistence pattern of mangrove macrobenthos between natural and artificial reforestation	2024	Ecology and Evolution	Guo, Pingping and Lin, Yufeng and Sheng, Yifei and Gu, Xuan and Deng, Yijuan and Zhang, Yamian and Wang, Wenqing and Wang, Mao	10.1002/ece3.70069	response_variables	macrobenthic diversity	NA	FC	NA
14	Comparison of the coexistence pattern of mangrove macrobenthos between natural and artificial reforestation	2024	Ecology and Evolution	Guo, Pingping and Lin, Yufeng and Sheng, Yifei and Gu, Xuan and Deng, Yijuan and Zhang, Yamian and Wang, Wenqing and Wang, Mao	10.1002/ece3.70069	response_variables	ecological processes	NA	FC	NA
14	Comparison of the coexistence pattern of mangrove macrobenthos between natural and artificial reforestation	2024	Ecology and Evolution	Guo, Pingping and Lin, Yufeng and Sheng, Yifei and Gu, Xuan and Deng, Yijuan and Zhang, Yamian and Wang, Wenqing and Wang, Mao	10.1002/ece3.70069	restoration_actions	hydrological restoratin	NA	FC	NA
14	Comparison of the coexistence pattern of mangrove macrobenthos between natural and artificial reforestation	2024	Ecology and Evolution	Guo, Pingping and Lin, Yufeng and Sheng, Yifei and Gu, Xuan and Deng, Yijuan and Zhang, Yamian and Wang, Wenqing and Wang, Mao	10.1002/ece3.70069	restoration_actions	planting	NA	FC	NA
15	Laying it on thick: Ecosystem effects of sediment placement on a microtidal Rhode Island salt marsh	2022	Frontiers In Environmental Science	Raposa, Kenneth B. and Bradley, Michael and Chaffee, Caitlin and Ernst, Nick and Ferguson, Wenley and Kutcher, Thomas E. and McKinney, Richard A. and Miller, Kenneth M. and Rasmussen, Scott and Tymkiw, Elizabeth and Wigand, Cathleen	10.3389/fenvs.2022.939870	study_sites_names	Ninigret Marsh, Charlestown, Rhode Island, USA	NA	FC	NA
15	Laying it on thick: Ecosystem effects of sediment placement on a microtidal Rhode Island salt marsh	2022	Frontiers In Environmental Science	Raposa, Kenneth B. and Bradley, Michael and Chaffee, Caitlin and Ernst, Nick and Ferguson, Wenley and Kutcher, Thomas E. and McKinney, Richard A. and Miller, Kenneth M. and Rasmussen, Scott and Tymkiw, Elizabeth and Wigand, Cathleen	10.3389/fenvs.2022.939870	study_sites_coords	none reported	NA	FC	NA
15	Laying it on thick: Ecosystem effects of sediment placement on a microtidal Rhode Island salt marsh	2022	Frontiers In Environmental Science	Raposa, Kenneth B. and Bradley, Michael and Chaffee, Caitlin and Ernst, Nick and Ferguson, Wenley and Kutcher, Thomas E. and McKinney, Richard A. and Miller, Kenneth M. and Rasmussen, Scott and Tymkiw, Elizabeth and Wigand, Cathleen	10.3389/fenvs.2022.939870	ecosystem_types	salt marsh	NA	FC	NA
15	Laying it on thick: Ecosystem effects of sediment placement on a microtidal Rhode Island salt marsh	2022	Frontiers In Environmental Science	Raposa, Kenneth B. and Bradley, Michael and Chaffee, Caitlin and Ernst, Nick and Ferguson, Wenley and Kutcher, Thomas E. and McKinney, Richard A. and Miller, Kenneth M. and Rasmussen, Scott and Tymkiw, Elizabeth and Wigand, Cathleen	10.3389/fenvs.2022.939870	ecosystem_types	microtidal coastal lagoon	NA	FC	NA
15	Laying it on thick: Ecosystem effects of sediment placement on a microtidal Rhode Island salt marsh	2022	Frontiers In Environmental Science	Raposa, Kenneth B. and Bradley, Michael and Chaffee, Caitlin and Ernst, Nick and Ferguson, Wenley and Kutcher, Thomas E. and McKinney, Richard A. and Miller, Kenneth M. and Rasmussen, Scott and Tymkiw, Elizabeth and Wigand, Cathleen	10.3389/fenvs.2022.939870	restoration_start_date	2016 Nov	NA	FC	NA
15	Laying it on thick: Ecosystem effects of sediment placement on a microtidal Rhode Island salt marsh	2022	Frontiers In Environmental Science	Raposa, Kenneth B. and Bradley, Michael and Chaffee, Caitlin and Ernst, Nick and Ferguson, Wenley and Kutcher, Thomas E. and McKinney, Richard A. and Miller, Kenneth M. and Rasmussen, Scott and Tymkiw, Elizabeth and Wigand, Cathleen	10.3389/fenvs.2022.939870	restoration_end_date	2019	NA	FC	SR - corrected date
15	Laying it on thick: Ecosystem effects of sediment placement on a microtidal Rhode Island salt marsh	2022	Frontiers In Environmental Science	Raposa, Kenneth B. and Bradley, Michael and Chaffee, Caitlin and Ernst, Nick and Ferguson, Wenley and Kutcher, Thomas E. and McKinney, Richard A. and Miller, Kenneth M. and Rasmussen, Scott and Tymkiw, Elizabeth and Wigand, Cathleen	10.3389/fenvs.2022.939870	monitoring_methods	BACI	NA	FC	NA
15	Laying it on thick: Ecosystem effects of sediment placement on a microtidal Rhode Island salt marsh	2022	Frontiers In Environmental Science	Raposa, Kenneth B. and Bradley, Michael and Chaffee, Caitlin and Ernst, Nick and Ferguson, Wenley and Kutcher, Thomas E. and McKinney, Richard A. and Miller, Kenneth M. and Rasmussen, Scott and Tymkiw, Elizabeth and Wigand, Cathleen	10.3389/fenvs.2022.939870	monitoring_methods	elevation surveys	NA	FC	NA
15	Laying it on thick: Ecosystem effects of sediment placement on a microtidal Rhode Island salt marsh	2022	Frontiers In Environmental Science	Raposa, Kenneth B. and Bradley, Michael and Chaffee, Caitlin and Ernst, Nick and Ferguson, Wenley and Kutcher, Thomas E. and McKinney, Richard A. and Miller, Kenneth M. and Rasmussen, Scott and Tymkiw, Elizabeth and Wigand, Cathleen	10.3389/fenvs.2022.939870	monitoring_methods	water level from pressure sensor	NA	FC	NA
15	Laying it on thick: Ecosystem effects of sediment placement on a microtidal Rhode Island salt marsh	2022	Frontiers In Environmental Science	Raposa, Kenneth B. and Bradley, Michael and Chaffee, Caitlin and Ernst, Nick and Ferguson, Wenley and Kutcher, Thomas E. and McKinney, Richard A. and Miller, Kenneth M. and Rasmussen, Scott and Tymkiw, Elizabeth and Wigand, Cathleen	10.3389/fenvs.2022.939870	monitoring_methods	soil sampling (soil % moisture, bulk density, % organic matter, belowground mass)	NA	FC	NA
15	Laying it on thick: Ecosystem effects of sediment placement on a microtidal Rhode Island salt marsh	2022	Frontiers In Environmental Science	Raposa, Kenneth B. and Bradley, Michael and Chaffee, Caitlin and Ernst, Nick and Ferguson, Wenley and Kutcher, Thomas E. and McKinney, Richard A. and Miller, Kenneth M. and Rasmussen, Scott and Tymkiw, Elizabeth and Wigand, Cathleen	10.3389/fenvs.2022.939870	monitoring_methods	vegetation transect surveys	NA	FC	NA
15	Laying it on thick: Ecosystem effects of sediment placement on a microtidal Rhode Island salt marsh	2022	Frontiers In Environmental Science	Raposa, Kenneth B. and Bradley, Michael and Chaffee, Caitlin and Ernst, Nick and Ferguson, Wenley and Kutcher, Thomas E. and McKinney, Richard A. and Miller, Kenneth M. and Rasmussen, Scott and Tymkiw, Elizabeth and Wigand, Cathleen	10.3389/fenvs.2022.939870	monitoring_methods	nekton throw trap sampling	NA	FC	NA
15	Laying it on thick: Ecosystem effects of sediment placement on a microtidal Rhode Island salt marsh	2022	Frontiers In Environmental Science	Raposa, Kenneth B. and Bradley, Michael and Chaffee, Caitlin and Ernst, Nick and Ferguson, Wenley and Kutcher, Thomas E. and McKinney, Richard A. and Miller, Kenneth M. and Rasmussen, Scott and Tymkiw, Elizabeth and Wigand, Cathleen	10.3389/fenvs.2022.939870	monitoring_methods	bird counts	NA	FC	NA
15	Laying it on thick: Ecosystem effects of sediment placement on a microtidal Rhode Island salt marsh	2022	Frontiers In Environmental Science	Raposa, Kenneth B. and Bradley, Michael and Chaffee, Caitlin and Ernst, Nick and Ferguson, Wenley and Kutcher, Thomas E. and McKinney, Richard A. and Miller, Kenneth M. and Rasmussen, Scott and Tymkiw, Elizabeth and Wigand, Cathleen	10.3389/fenvs.2022.939870	monitoring_start_date	2015	NA	FC	SR - double checked
15	Laying it on thick: Ecosystem effects of sediment placement on a microtidal Rhode Island salt marsh	2022	Frontiers In Environmental Science	Raposa, Kenneth B. and Bradley, Michael and Chaffee, Caitlin and Ernst, Nick and Ferguson, Wenley and Kutcher, Thomas E. and McKinney, Richard A. and Miller, Kenneth M. and Rasmussen, Scott and Tymkiw, Elizabeth and Wigand, Cathleen	10.3389/fenvs.2022.939870	monitoring_end_date	2020	NA	FC	NA
15	Laying it on thick: Ecosystem effects of sediment placement on a microtidal Rhode Island salt marsh	2022	Frontiers In Environmental Science	Raposa, Kenneth B. and Bradley, Michael and Chaffee, Caitlin and Ernst, Nick and Ferguson, Wenley and Kutcher, Thomas E. and McKinney, Richard A. and Miller, Kenneth M. and Rasmussen, Scott and Tymkiw, Elizabeth and Wigand, Cathleen	10.3389/fenvs.2022.939870	focal_species	Phragmites australis	NA	FC	NA
15	Laying it on thick: Ecosystem effects of sediment placement on a microtidal Rhode Island salt marsh	2022	Frontiers In Environmental Science	Raposa, Kenneth B. and Bradley, Michael and Chaffee, Caitlin and Ernst, Nick and Ferguson, Wenley and Kutcher, Thomas E. and McKinney, Richard A. and Miller, Kenneth M. and Rasmussen, Scott and Tymkiw, Elizabeth and Wigand, Cathleen	10.3389/fenvs.2022.939870	focal_species	Spartina alterniflora	NA	FC	NA
15	Laying it on thick: Ecosystem effects of sediment placement on a microtidal Rhode Island salt marsh	2022	Frontiers In Environmental Science	Raposa, Kenneth B. and Bradley, Michael and Chaffee, Caitlin and Ernst, Nick and Ferguson, Wenley and Kutcher, Thomas E. and McKinney, Richard A. and Miller, Kenneth M. and Rasmussen, Scott and Tymkiw, Elizabeth and Wigand, Cathleen	10.3389/fenvs.2022.939870	focal_species	Spartina depressa	NA	FC	NA
15	Laying it on thick: Ecosystem effects of sediment placement on a microtidal Rhode Island salt marsh	2022	Frontiers In Environmental Science	Raposa, Kenneth B. and Bradley, Michael and Chaffee, Caitlin and Ernst, Nick and Ferguson, Wenley and Kutcher, Thomas E. and McKinney, Richard A. and Miller, Kenneth M. and Rasmussen, Scott and Tymkiw, Elizabeth and Wigand, Cathleen	10.3389/fenvs.2022.939870	focal_species	Spartina patens	NA	FC	NA
15	Laying it on thick: Ecosystem effects of sediment placement on a microtidal Rhode Island salt marsh	2022	Frontiers In Environmental Science	Raposa, Kenneth B. and Bradley, Michael and Chaffee, Caitlin and Ernst, Nick and Ferguson, Wenley and Kutcher, Thomas E. and McKinney, Richard A. and Miller, Kenneth M. and Rasmussen, Scott and Tymkiw, Elizabeth and Wigand, Cathleen	10.3389/fenvs.2022.939870	focal_species	Juncus gerardii	NA	FC	NA
15	Laying it on thick: Ecosystem effects of sediment placement on a microtidal Rhode Island salt marsh	2022	Frontiers In Environmental Science	Raposa, Kenneth B. and Bradley, Michael and Chaffee, Caitlin and Ernst, Nick and Ferguson, Wenley and Kutcher, Thomas E. and McKinney, Richard A. and Miller, Kenneth M. and Rasmussen, Scott and Tymkiw, Elizabeth and Wigand, Cathleen	10.3389/fenvs.2022.939870	focal_species	Distichlis spicata	NA	FC	NA
15	Laying it on thick: Ecosystem effects of sediment placement on a microtidal Rhode Island salt marsh	2022	Frontiers In Environmental Science	Raposa, Kenneth B. and Bradley, Michael and Chaffee, Caitlin and Ernst, Nick and Ferguson, Wenley and Kutcher, Thomas E. and McKinney, Richard A. and Miller, Kenneth M. and Rasmussen, Scott and Tymkiw, Elizabeth and Wigand, Cathleen	10.3389/fenvs.2022.939870	focal_species	Nekton	NA	FC	NA
15	Laying it on thick: Ecosystem effects of sediment placement on a microtidal Rhode Island salt marsh	2022	Frontiers In Environmental Science	Raposa, Kenneth B. and Bradley, Michael and Chaffee, Caitlin and Ernst, Nick and Ferguson, Wenley and Kutcher, Thomas E. and McKinney, Richard A. and Miller, Kenneth M. and Rasmussen, Scott and Tymkiw, Elizabeth and Wigand, Cathleen	10.3389/fenvs.2022.939870	focal_species	birds	NA	FC	NA
15	Laying it on thick: Ecosystem effects of sediment placement on a microtidal Rhode Island salt marsh	2022	Frontiers In Environmental Science	Raposa, Kenneth B. and Bradley, Michael and Chaffee, Caitlin and Ernst, Nick and Ferguson, Wenley and Kutcher, Thomas E. and McKinney, Richard A. and Miller, Kenneth M. and Rasmussen, Scott and Tymkiw, Elizabeth and Wigand, Cathleen	10.3389/fenvs.2022.939870	response_variables	soil shear strength	NA	FC	NA
15	Laying it on thick: Ecosystem effects of sediment placement on a microtidal Rhode Island salt marsh	2022	Frontiers In Environmental Science	Raposa, Kenneth B. and Bradley, Michael and Chaffee, Caitlin and Ernst, Nick and Ferguson, Wenley and Kutcher, Thomas E. and McKinney, Richard A. and Miller, Kenneth M. and Rasmussen, Scott and Tymkiw, Elizabeth and Wigand, Cathleen	10.3389/fenvs.2022.939870	response_variables	aboveground biomass	NA	FC	NA
15	Laying it on thick: Ecosystem effects of sediment placement on a microtidal Rhode Island salt marsh	2022	Frontiers In Environmental Science	Raposa, Kenneth B. and Bradley, Michael and Chaffee, Caitlin and Ernst, Nick and Ferguson, Wenley and Kutcher, Thomas E. and McKinney, Richard A. and Miller, Kenneth M. and Rasmussen, Scott and Tymkiw, Elizabeth and Wigand, Cathleen	10.3389/fenvs.2022.939870	response_variables	vegetation stem density	NA	FC	NA
15	Laying it on thick: Ecosystem effects of sediment placement on a microtidal Rhode Island salt marsh	2022	Frontiers In Environmental Science	Raposa, Kenneth B. and Bradley, Michael and Chaffee, Caitlin and Ernst, Nick and Ferguson, Wenley and Kutcher, Thomas E. and McKinney, Richard A. and Miller, Kenneth M. and Rasmussen, Scott and Tymkiw, Elizabeth and Wigand, Cathleen	10.3389/fenvs.2022.939870	response_variables	bird denisty	NA	FC	NA
15	Laying it on thick: Ecosystem effects of sediment placement on a microtidal Rhode Island salt marsh	2022	Frontiers In Environmental Science	Raposa, Kenneth B. and Bradley, Michael and Chaffee, Caitlin and Ernst, Nick and Ferguson, Wenley and Kutcher, Thomas E. and McKinney, Richard A. and Miller, Kenneth M. and Rasmussen, Scott and Tymkiw, Elizabeth and Wigand, Cathleen	10.3389/fenvs.2022.939870	response_variables	nekton density	NA	FC	NA
15	Laying it on thick: Ecosystem effects of sediment placement on a microtidal Rhode Island salt marsh	2022	Frontiers In Environmental Science	Raposa, Kenneth B. and Bradley, Michael and Chaffee, Caitlin and Ernst, Nick and Ferguson, Wenley and Kutcher, Thomas E. and McKinney, Richard A. and Miller, Kenneth M. and Rasmussen, Scott and Tymkiw, Elizabeth and Wigand, Cathleen	10.3389/fenvs.2022.939870	response_variables	vegetation cover	NA	FC	NA
15	Laying it on thick: Ecosystem effects of sediment placement on a microtidal Rhode Island salt marsh	2022	Frontiers In Environmental Science	Raposa, Kenneth B. and Bradley, Michael and Chaffee, Caitlin and Ernst, Nick and Ferguson, Wenley and Kutcher, Thomas E. and McKinney, Richard A. and Miller, Kenneth M. and Rasmussen, Scott and Tymkiw, Elizabeth and Wigand, Cathleen	10.3389/fenvs.2022.939870	restoration_actions	sediment placement	NA	FC	NA
15	Laying it on thick: Ecosystem effects of sediment placement on a microtidal Rhode Island salt marsh	2022	Frontiers In Environmental Science	Raposa, Kenneth B. and Bradley, Michael and Chaffee, Caitlin and Ernst, Nick and Ferguson, Wenley and Kutcher, Thomas E. and McKinney, Richard A. and Miller, Kenneth M. and Rasmussen, Scott and Tymkiw, Elizabeth and Wigand, Cathleen	10.3389/fenvs.2022.939870	restoration_actions	vegetation planting	NA	FC	NA
15	Laying it on thick: Ecosystem effects of sediment placement on a microtidal Rhode Island salt marsh	2022	Frontiers In Environmental Science	Raposa, Kenneth B. and Bradley, Michael and Chaffee, Caitlin and Ernst, Nick and Ferguson, Wenley and Kutcher, Thomas E. and McKinney, Richard A. and Miller, Kenneth M. and Rasmussen, Scott and Tymkiw, Elizabeth and Wigand, Cathleen	10.3389/fenvs.2022.939870	restoration_actions	creek excavation and grading	NA	FC	NA
15	Laying it on thick: Ecosystem effects of sediment placement on a microtidal Rhode Island salt marsh	2022	Frontiers In Environmental Science	Raposa, Kenneth B. and Bradley, Michael and Chaffee, Caitlin and Ernst, Nick and Ferguson, Wenley and Kutcher, Thomas E. and McKinney, Richard A. and Miller, Kenneth M. and Rasmussen, Scott and Tymkiw, Elizabeth and Wigand, Cathleen	10.3389/fenvs.2022.939870	restoration_actions	runnel digging	NA	FC	NA
15	Laying it on thick: Ecosystem effects of sediment placement on a microtidal Rhode Island salt marsh	2022	Frontiers In Environmental Science	Raposa, Kenneth B. and Bradley, Michael and Chaffee, Caitlin and Ernst, Nick and Ferguson, Wenley and Kutcher, Thomas E. and McKinney, Richard A. and Miller, Kenneth M. and Rasmussen, Scott and Tymkiw, Elizabeth and Wigand, Cathleen	10.3389/fenvs.2022.939870	restoration_actions	Phragmites australis hand removal and herbicide treatment	NA	FC	NA
16	Mimicry of emergent traits amplifies coastal restoration success	2020	Nature Communications	Temmink, Ralph J. M. and Christianen, Marjolijn J. A. and Fivash, Gregory S. and Angelini, Christine and Bostrom, Christoffer and Didderen, Karin and Engel, Sabine M. and Esteban, Nicole and Gaeckle, Jeffrey L. and Gagnon, Karine and Govers, Laura L. and Infantes, Eduardo and van Katwijk, Marieke M. and Kipson, Silvija and Lamers, Leon P. M. and Lengkeek, Wouter and Silliman, Brian R. and van Tus…	10.1038/s41467-020-17438-4	study_sites_names	sweden	NA	FC	NA
16	Mimicry of emergent traits amplifies coastal restoration success	2020	Nature Communications	Temmink, Ralph J. M. and Christianen, Marjolijn J. A. and Fivash, Gregory S. and Angelini, Christine and Bostrom, Christoffer and Didderen, Karin and Engel, Sabine M. and Esteban, Nicole and Gaeckle, Jeffrey L. and Gagnon, Karine and Govers, Laura L. and Infantes, Eduardo and van Katwijk, Marieke M. and Kipson, Silvija and Lamers, Leon P. M. and Lengkeek, Wouter and Silliman, Brian R. and van Tus…	10.1038/s41467-020-17438-4	study_sites_names	bonaire	NA	FC	NA
16	Mimicry of emergent traits amplifies coastal restoration success	2020	Nature Communications	Temmink, Ralph J. M. and Christianen, Marjolijn J. A. and Fivash, Gregory S. and Angelini, Christine and Bostrom, Christoffer and Didderen, Karin and Engel, Sabine M. and Esteban, Nicole and Gaeckle, Jeffrey L. and Gagnon, Karine and Govers, Laura L. and Infantes, Eduardo and van Katwijk, Marieke M. and Kipson, Silvija and Lamers, Leon P. M. and Lengkeek, Wouter and Silliman, Brian R. and van Tus…	10.1038/s41467-020-17438-4	study_sites_names	netherlands	NA	FC	NA
16	Mimicry of emergent traits amplifies coastal restoration success	2020	Nature Communications	Temmink, Ralph J. M. and Christianen, Marjolijn J. A. and Fivash, Gregory S. and Angelini, Christine and Bostrom, Christoffer and Didderen, Karin and Engel, Sabine M. and Esteban, Nicole and Gaeckle, Jeffrey L. and Gagnon, Karine and Govers, Laura L. and Infantes, Eduardo and van Katwijk, Marieke M. and Kipson, Silvija and Lamers, Leon P. M. and Lengkeek, Wouter and Silliman, Brian R. and van Tus…	10.1038/s41467-020-17438-4	study_sites_coords	none reported	NA	FC	NA
16	Mimicry of emergent traits amplifies coastal restoration success	2020	Nature Communications	Temmink, Ralph J. M. and Christianen, Marjolijn J. A. and Fivash, Gregory S. and Angelini, Christine and Bostrom, Christoffer and Didderen, Karin and Engel, Sabine M. and Esteban, Nicole and Gaeckle, Jeffrey L. and Gagnon, Karine and Govers, Laura L. and Infantes, Eduardo and van Katwijk, Marieke M. and Kipson, Silvija and Lamers, Leon P. M. and Lengkeek, Wouter and Silliman, Brian R. and van Tus…	10.1038/s41467-020-17438-4	ecosystem_types	seagrass salt marsh	NA	FC	NA
16	Mimicry of emergent traits amplifies coastal restoration success	2020	Nature Communications	Temmink, Ralph J. M. and Christianen, Marjolijn J. A. and Fivash, Gregory S. and Angelini, Christine and Bostrom, Christoffer and Didderen, Karin and Engel, Sabine M. and Esteban, Nicole and Gaeckle, Jeffrey L. and Gagnon, Karine and Govers, Laura L. and Infantes, Eduardo and van Katwijk, Marieke M. and Kipson, Silvija and Lamers, Leon P. M. and Lengkeek, Wouter and Silliman, Brian R. and van Tus…	10.1038/s41467-020-17438-4	restoration_start_date	2016	NA	FC	NA
16	Mimicry of emergent traits amplifies coastal restoration success	2020	Nature Communications	Temmink, Ralph J. M. and Christianen, Marjolijn J. A. and Fivash, Gregory S. and Angelini, Christine and Bostrom, Christoffer and Didderen, Karin and Engel, Sabine M. and Esteban, Nicole and Gaeckle, Jeffrey L. and Gagnon, Karine and Govers, Laura L. and Infantes, Eduardo and van Katwijk, Marieke M. and Kipson, Silvija and Lamers, Leon P. M. and Lengkeek, Wouter and Silliman, Brian R. and van Tus…	10.1038/s41467-020-17438-4	restoration_end_date	2019	NA	FC	NA
16	Mimicry of emergent traits amplifies coastal restoration success	2020	Nature Communications	Temmink, Ralph J. M. and Christianen, Marjolijn J. A. and Fivash, Gregory S. and Angelini, Christine and Bostrom, Christoffer and Didderen, Karin and Engel, Sabine M. and Esteban, Nicole and Gaeckle, Jeffrey L. and Gagnon, Karine and Govers, Laura L. and Infantes, Eduardo and van Katwijk, Marieke M. and Kipson, Silvija and Lamers, Leon P. M. and Lengkeek, Wouter and Silliman, Brian R. and van Tus…	10.1038/s41467-020-17438-4	monitoring_methods	stem movement in flume	NA	FC	NA
16	Mimicry of emergent traits amplifies coastal restoration success	2020	Nature Communications	Temmink, Ralph J. M. and Christianen, Marjolijn J. A. and Fivash, Gregory S. and Angelini, Christine and Bostrom, Christoffer and Didderen, Karin and Engel, Sabine M. and Esteban, Nicole and Gaeckle, Jeffrey L. and Gagnon, Karine and Govers, Laura L. and Infantes, Eduardo and van Katwijk, Marieke M. and Kipson, Silvija and Lamers, Leon P. M. and Lengkeek, Wouter and Silliman, Brian R. and van Tus…	10.1038/s41467-020-17438-4	monitoring_methods	sediment movement experiment	NA	FC	NA
16	Mimicry of emergent traits amplifies coastal restoration success	2020	Nature Communications	Temmink, Ralph J. M. and Christianen, Marjolijn J. A. and Fivash, Gregory S. and Angelini, Christine and Bostrom, Christoffer and Didderen, Karin and Engel, Sabine M. and Esteban, Nicole and Gaeckle, Jeffrey L. and Gagnon, Karine and Govers, Laura L. and Infantes, Eduardo and van Katwijk, Marieke M. and Kipson, Silvija and Lamers, Leon P. M. and Lengkeek, Wouter and Silliman, Brian R. and van Tus…	10.1038/s41467-020-17438-4	monitoring_start_date	2016	NA	FC	NA
16	Mimicry of emergent traits amplifies coastal restoration success	2020	Nature Communications	Temmink, Ralph J. M. and Christianen, Marjolijn J. A. and Fivash, Gregory S. and Angelini, Christine and Bostrom, Christoffer and Didderen, Karin and Engel, Sabine M. and Esteban, Nicole and Gaeckle, Jeffrey L. and Gagnon, Karine and Govers, Laura L. and Infantes, Eduardo and van Katwijk, Marieke M. and Kipson, Silvija and Lamers, Leon P. M. and Lengkeek, Wouter and Silliman, Brian R. and van Tus…	10.1038/s41467-020-17438-4	monitoring_end_date	2019	NA	FC	NA
16	Mimicry of emergent traits amplifies coastal restoration success	2020	Nature Communications	Temmink, Ralph J. M. and Christianen, Marjolijn J. A. and Fivash, Gregory S. and Angelini, Christine and Bostrom, Christoffer and Didderen, Karin and Engel, Sabine M. and Esteban, Nicole and Gaeckle, Jeffrey L. and Gagnon, Karine and Govers, Laura L. and Infantes, Eduardo and van Katwijk, Marieke M. and Kipson, Silvija and Lamers, Leon P. M. and Lengkeek, Wouter and Silliman, Brian R. and van Tus…	10.1038/s41467-020-17438-4	focal_species	Zostera marina	NA	FC	NA
16	Mimicry of emergent traits amplifies coastal restoration success	2020	Nature Communications	Temmink, Ralph J. M. and Christianen, Marjolijn J. A. and Fivash, Gregory S. and Angelini, Christine and Bostrom, Christoffer and Didderen, Karin and Engel, Sabine M. and Esteban, Nicole and Gaeckle, Jeffrey L. and Gagnon, Karine and Govers, Laura L. and Infantes, Eduardo and van Katwijk, Marieke M. and Kipson, Silvija and Lamers, Leon P. M. and Lengkeek, Wouter and Silliman, Brian R. and van Tus…	10.1038/s41467-020-17438-4	focal_species	Thalassia testudinum	NA	FC	NA
16	Mimicry of emergent traits amplifies coastal restoration success	2020	Nature Communications	Temmink, Ralph J. M. and Christianen, Marjolijn J. A. and Fivash, Gregory S. and Angelini, Christine and Bostrom, Christoffer and Didderen, Karin and Engel, Sabine M. and Esteban, Nicole and Gaeckle, Jeffrey L. and Gagnon, Karine and Govers, Laura L. and Infantes, Eduardo and van Katwijk, Marieke M. and Kipson, Silvija and Lamers, Leon P. M. and Lengkeek, Wouter and Silliman, Brian R. and van Tus…	10.1038/s41467-020-17438-4	focal_species	Spartina anglica	NA	FC	NA
16	Mimicry of emergent traits amplifies coastal restoration success	2020	Nature Communications	Temmink, Ralph J. M. and Christianen, Marjolijn J. A. and Fivash, Gregory S. and Angelini, Christine and Bostrom, Christoffer and Didderen, Karin and Engel, Sabine M. and Esteban, Nicole and Gaeckle, Jeffrey L. and Gagnon, Karine and Govers, Laura L. and Infantes, Eduardo and van Katwijk, Marieke M. and Kipson, Silvija and Lamers, Leon P. M. and Lengkeek, Wouter and Silliman, Brian R. and van Tus…	10.1038/s41467-020-17438-4	focal_species	Spartina alterniflora	NA	FC	NA
16	Mimicry of emergent traits amplifies coastal restoration success	2020	Nature Communications	Temmink, Ralph J. M. and Christianen, Marjolijn J. A. and Fivash, Gregory S. and Angelini, Christine and Bostrom, Christoffer and Didderen, Karin and Engel, Sabine M. and Esteban, Nicole and Gaeckle, Jeffrey L. and Gagnon, Karine and Govers, Laura L. and Infantes, Eduardo and van Katwijk, Marieke M. and Kipson, Silvija and Lamers, Leon P. M. and Lengkeek, Wouter and Silliman, Brian R. and van Tus…	10.1038/s41467-020-17438-4	response_variables	transplant survial	NA	FC	NA
16	Mimicry of emergent traits amplifies coastal restoration success	2020	Nature Communications	Temmink, Ralph J. M. and Christianen, Marjolijn J. A. and Fivash, Gregory S. and Angelini, Christine and Bostrom, Christoffer and Didderen, Karin and Engel, Sabine M. and Esteban, Nicole and Gaeckle, Jeffrey L. and Gagnon, Karine and Govers, Laura L. and Infantes, Eduardo and van Katwijk, Marieke M. and Kipson, Silvija and Lamers, Leon P. M. and Lengkeek, Wouter and Silliman, Brian R. and van Tus…	10.1038/s41467-020-17438-4	response_variables	growth	NA	FC	NA
16	Mimicry of emergent traits amplifies coastal restoration success	2020	Nature Communications	Temmink, Ralph J. M. and Christianen, Marjolijn J. A. and Fivash, Gregory S. and Angelini, Christine and Bostrom, Christoffer and Didderen, Karin and Engel, Sabine M. and Esteban, Nicole and Gaeckle, Jeffrey L. and Gagnon, Karine and Govers, Laura L. and Infantes, Eduardo and van Katwijk, Marieke M. and Kipson, Silvija and Lamers, Leon P. M. and Lengkeek, Wouter and Silliman, Brian R. and van Tus…	10.1038/s41467-020-17438-4	restoration_actions	transplanting	NA	FC	NA
17	Top-down control of foundation species recovery during coastal wetland restoration	2021	Science of the Total Environment	Qian, Wanqing and Chen, Jianshe and Zhang, Qun and Wu, Changlu and Ma, Qiang and Silliman, Brian R. and Wu, Jihua and Li, Bo and He, Qiang	10.1016/j.scitotenv.2020.144854	study_sites_names	Chongming Dongtan National Nature Reserve	NA	FC	NA
17	Top-down control of foundation species recovery during coastal wetland restoration	2021	Science of the Total Environment	Qian, Wanqing and Chen, Jianshe and Zhang, Qun and Wu, Changlu and Ma, Qiang and Silliman, Brian R. and Wu, Jihua and Li, Bo and He, Qiang	10.1016/j.scitotenv.2020.144854	study_sites_coords	121°59′E, 31°30′N	NA	FC	NA
17	Top-down control of foundation species recovery during coastal wetland restoration	2021	Science of the Total Environment	Qian, Wanqing and Chen, Jianshe and Zhang, Qun and Wu, Changlu and Ma, Qiang and Silliman, Brian R. and Wu, Jihua and Li, Bo and He, Qiang	10.1016/j.scitotenv.2020.144854	ecosystem_types	brackish tidal marsh	NA	FC	NA
17	Top-down control of foundation species recovery during coastal wetland restoration	2021	Science of the Total Environment	Qian, Wanqing and Chen, Jianshe and Zhang, Qun and Wu, Changlu and Ma, Qiang and Silliman, Brian R. and Wu, Jihua and Li, Bo and He, Qiang	10.1016/j.scitotenv.2020.144854	restoration_start_date	2012	original restoration had begun in 2012. original replanting, water level management, herbicide spraying etc.	FC	NA
17	Top-down control of foundation species recovery during coastal wetland restoration	2021	Science of the Total Environment	Qian, Wanqing and Chen, Jianshe and Zhang, Qun and Wu, Changlu and Ma, Qiang and Silliman, Brian R. and Wu, Jihua and Li, Bo and He, Qiang	10.1016/j.scitotenv.2020.144854	restoration_start_date	2019-May	additional planting done in 2019	FC	NA
17	Top-down control of foundation species recovery during coastal wetland restoration	2021	Science of the Total Environment	Qian, Wanqing and Chen, Jianshe and Zhang, Qun and Wu, Changlu and Ma, Qiang and Silliman, Brian R. and Wu, Jihua and Li, Bo and He, Qiang	10.1016/j.scitotenv.2020.144854	restoration_start_date	2019-Sep	NA	FC	SR - Should be end date
17	Top-down control of foundation species recovery during coastal wetland restoration	2021	Science of the Total Environment	Qian, Wanqing and Chen, Jianshe and Zhang, Qun and Wu, Changlu and Ma, Qiang and Silliman, Brian R. and Wu, Jihua and Li, Bo and He, Qiang	10.1016/j.scitotenv.2020.144854	restoration_end_date	none reported	NA	FC	SR - not addressed
17	Top-down control of foundation species recovery during coastal wetland restoration	2021	Science of the Total Environment	Qian, Wanqing and Chen, Jianshe and Zhang, Qun and Wu, Changlu and Ma, Qiang and Silliman, Brian R. and Wu, Jihua and Li, Bo and He, Qiang	10.1016/j.scitotenv.2020.144854	monitoring_methods	Vegetation surveys	NA	FC	SR-added after double checking
17	Top-down control of foundation species recovery during coastal wetland restoration	2021	Science of the Total Environment	Qian, Wanqing and Chen, Jianshe and Zhang, Qun and Wu, Changlu and Ma, Qiang and Silliman, Brian R. and Wu, Jihua and Li, Bo and He, Qiang	10.1016/j.scitotenv.2020.144854	monitoring_methods	crab exclusion experiment	NA	FC	SR-added after double checking
17	Top-down control of foundation species recovery during coastal wetland restoration	2021	Science of the Total Environment	Qian, Wanqing and Chen, Jianshe and Zhang, Qun and Wu, Changlu and Ma, Qiang and Silliman, Brian R. and Wu, Jihua and Li, Bo and He, Qiang	10.1016/j.scitotenv.2020.144854	monitoring_methods	crab surveys via crab traps	NA	FC	SR-added after double checking
17	Top-down control of foundation species recovery during coastal wetland restoration	2021	Science of the Total Environment	Qian, Wanqing and Chen, Jianshe and Zhang, Qun and Wu, Changlu and Ma, Qiang and Silliman, Brian R. and Wu, Jihua and Li, Bo and He, Qiang	10.1016/j.scitotenv.2020.144854	monitoring_methods	soil sampling	NA	FC	SR-added after double checking
17	Top-down control of foundation species recovery during coastal wetland restoration	2021	Science of the Total Environment	Qian, Wanqing and Chen, Jianshe and Zhang, Qun and Wu, Changlu and Ma, Qiang and Silliman, Brian R. and Wu, Jihua and Li, Bo and He, Qiang	10.1016/j.scitotenv.2020.144854	monitoring_methods	water sampling	NA	FC	SR-added after double checking
17	Top-down control of foundation species recovery during coastal wetland restoration	2021	Science of the Total Environment	Qian, Wanqing and Chen, Jianshe and Zhang, Qun and Wu, Changlu and Ma, Qiang and Silliman, Brian R. and Wu, Jihua and Li, Bo and He, Qiang	10.1016/j.scitotenv.2020.144854	monitoring_start_date	2019-May	NA	FC	NA
17	Top-down control of foundation species recovery during coastal wetland restoration	2021	Science of the Total Environment	Qian, Wanqing and Chen, Jianshe and Zhang, Qun and Wu, Changlu and Ma, Qiang and Silliman, Brian R. and Wu, Jihua and Li, Bo and He, Qiang	10.1016/j.scitotenv.2020.144854	monitoring_end_date	2019-Sep	NA	FC	NA
17	Top-down control of foundation species recovery during coastal wetland restoration	2021	Science of the Total Environment	Qian, Wanqing and Chen, Jianshe and Zhang, Qun and Wu, Changlu and Ma, Qiang and Silliman, Brian R. and Wu, Jihua and Li, Bo and He, Qiang	10.1016/j.scitotenv.2020.144854	focal_species	Spartina alterniflora	NA	FC	NA
17	Top-down control of foundation species recovery during coastal wetland restoration	2021	Science of the Total Environment	Qian, Wanqing and Chen, Jianshe and Zhang, Qun and Wu, Changlu and Ma, Qiang and Silliman, Brian R. and Wu, Jihua and Li, Bo and He, Qiang	10.1016/j.scitotenv.2020.144854	focal_species	Scirpus mariqueter	NA	FC	NA
17	Top-down control of foundation species recovery during coastal wetland restoration	2021	Science of the Total Environment	Qian, Wanqing and Chen, Jianshe and Zhang, Qun and Wu, Changlu and Ma, Qiang and Silliman, Brian R. and Wu, Jihua and Li, Bo and He, Qiang	10.1016/j.scitotenv.2020.144854	focal_species	H. tientsinensis	NA	FC	NA
17	Top-down control of foundation species recovery during coastal wetland restoration	2021	Science of the Total Environment	Qian, Wanqing and Chen, Jianshe and Zhang, Qun and Wu, Changlu and Ma, Qiang and Silliman, Brian R. and Wu, Jihua and Li, Bo and He, Qiang	10.1016/j.scitotenv.2020.144854	focal_species	C. dehaani	NA	FC	NA
17	Top-down control of foundation species recovery during coastal wetland restoration	2021	Science of the Total Environment	Qian, Wanqing and Chen, Jianshe and Zhang, Qun and Wu, Changlu and Ma, Qiang and Silliman, Brian R. and Wu, Jihua and Li, Bo and He, Qiang	10.1016/j.scitotenv.2020.144854	response_variables	scirpus alterniflora growth	NA	FC	NA
17	Top-down control of foundation species recovery during coastal wetland restoration	2021	Science of the Total Environment	Qian, Wanqing and Chen, Jianshe and Zhang, Qun and Wu, Changlu and Ma, Qiang and Silliman, Brian R. and Wu, Jihua and Li, Bo and He, Qiang	10.1016/j.scitotenv.2020.144854	response_variables	crab abundance	NA	FC	NA
17	Top-down control of foundation species recovery during coastal wetland restoration	2021	Science of the Total Environment	Qian, Wanqing and Chen, Jianshe and Zhang, Qun and Wu, Changlu and Ma, Qiang and Silliman, Brian R. and Wu, Jihua and Li, Bo and He, Qiang	10.1016/j.scitotenv.2020.144854	restoration_actions	invasive species removal	NA	FC	NA
17	Top-down control of foundation species recovery during coastal wetland restoration	2021	Science of the Total Environment	Qian, Wanqing and Chen, Jianshe and Zhang, Qun and Wu, Changlu and Ma, Qiang and Silliman, Brian R. and Wu, Jihua and Li, Bo and He, Qiang	10.1016/j.scitotenv.2020.144854	restoration_actions	planting	NA	FC	NA
17	Top-down control of foundation species recovery during coastal wetland restoration	2021	Science of the Total Environment	Qian, Wanqing and Chen, Jianshe and Zhang, Qun and Wu, Changlu and Ma, Qiang and Silliman, Brian R. and Wu, Jihua and Li, Bo and He, Qiang	10.1016/j.scitotenv.2020.144854	restoration_actions	water level management	NA	FC	NA
17	Top-down control of foundation species recovery during coastal wetland restoration	2021	Science of the Total Environment	Qian, Wanqing and Chen, Jianshe and Zhang, Qun and Wu, Changlu and Ma, Qiang and Silliman, Brian R. and Wu, Jihua and Li, Bo and He, Qiang	10.1016/j.scitotenv.2020.144854	restoration_actions	herbicide spraying	NA	FC	NA
18	Microbial processes linked to soil organic matter in a restored and natural coastal wetland in Barataria Bay, Louisiana	2017	Ecological Engineering	Wood, S.E. and White, J.R. and Armbruster, C.K.	10.1016/j.ecoleng.2017.06.028	study_sites_names	Barataria Bay, Lousiana USA	NA	FC	NA
18	Microbial processes linked to soil organic matter in a restored and natural coastal wetland in Barataria Bay, Louisiana	2017	Ecological Engineering	Wood, S.E. and White, J.R. and Armbruster, C.K.	10.1016/j.ecoleng.2017.06.028	study_sites_coords	29°32'10.3"N 89°53'50.6"W	NA	FC	NA
18	Microbial processes linked to soil organic matter in a restored and natural coastal wetland in Barataria Bay, Louisiana	2017	Ecological Engineering	Wood, S.E. and White, J.R. and Armbruster, C.K.	10.1016/j.ecoleng.2017.06.028	ecosystem_types	coastal marsh	NA	FC	NA
18	Microbial processes linked to soil organic matter in a restored and natural coastal wetland in Barataria Bay, Louisiana	2017	Ecological Engineering	Wood, S.E. and White, J.R. and Armbruster, C.K.	10.1016/j.ecoleng.2017.06.028	restoration_start_date	2015	NA	FC	NA
18	Microbial processes linked to soil organic matter in a restored and natural coastal wetland in Barataria Bay, Louisiana	2017	Ecological Engineering	Wood, S.E. and White, J.R. and Armbruster, C.K.	10.1016/j.ecoleng.2017.06.028	restoration_start_date	2014-Sep	NA	FC	NA
18	Microbial processes linked to soil organic matter in a restored and natural coastal wetland in Barataria Bay, Louisiana	2017	Ecological Engineering	Wood, S.E. and White, J.R. and Armbruster, C.K.	10.1016/j.ecoleng.2017.06.028	restoration_end_date	2014-Oct	NA	FC	NA
18	Microbial processes linked to soil organic matter in a restored and natural coastal wetland in Barataria Bay, Louisiana	2017	Ecological Engineering	Wood, S.E. and White, J.R. and Armbruster, C.K.	10.1016/j.ecoleng.2017.06.028	monitoring_methods	soil sampling	NA	FC	NA
18	Microbial processes linked to soil organic matter in a restored and natural coastal wetland in Barataria Bay, Louisiana	2017	Ecological Engineering	Wood, S.E. and White, J.R. and Armbruster, C.K.	10.1016/j.ecoleng.2017.06.028	monitoring_start_date	2016-Apr	NA	FC	NA
18	Microbial processes linked to soil organic matter in a restored and natural coastal wetland in Barataria Bay, Louisiana	2017	Ecological Engineering	Wood, S.E. and White, J.R. and Armbruster, C.K.	10.1016/j.ecoleng.2017.06.028	monitoring_end_date	2016-Apr	NA	FC	SR - not entered originally. Should be april 2016 for both start/end
18	Microbial processes linked to soil organic matter in a restored and natural coastal wetland in Barataria Bay, Louisiana	2017	Ecological Engineering	Wood, S.E. and White, J.R. and Armbruster, C.K.	10.1016/j.ecoleng.2017.06.028	focal_species	Spartina alterniflora	NA	FC	NA
18	Microbial processes linked to soil organic matter in a restored and natural coastal wetland in Barataria Bay, Louisiana	2017	Ecological Engineering	Wood, S.E. and White, J.R. and Armbruster, C.K.	10.1016/j.ecoleng.2017.06.028	focal_species	Spartina patens	NA	FC	NA
18	Microbial processes linked to soil organic matter in a restored and natural coastal wetland in Barataria Bay, Louisiana	2017	Ecological Engineering	Wood, S.E. and White, J.R. and Armbruster, C.K.	10.1016/j.ecoleng.2017.06.028	response_variables	soil physiochemical properties	NA	FC	NA
18	Microbial processes linked to soil organic matter in a restored and natural coastal wetland in Barataria Bay, Louisiana	2017	Ecological Engineering	Wood, S.E. and White, J.R. and Armbruster, C.K.	10.1016/j.ecoleng.2017.06.028	response_variables	potential mineralizable nitrogen	NA	FC	NA
18	Microbial processes linked to soil organic matter in a restored and natural coastal wetland in Barataria Bay, Louisiana	2017	Ecological Engineering	Wood, S.E. and White, J.R. and Armbruster, C.K.	10.1016/j.ecoleng.2017.06.028	response_variables	B-glucosidase enzyme activity	NA	FC	NA
18	Microbial processes linked to soil organic matter in a restored and natural coastal wetland in Barataria Bay, Louisiana	2017	Ecological Engineering	Wood, S.E. and White, J.R. and Armbruster, C.K.	10.1016/j.ecoleng.2017.06.028	response_variables	soil oxygen demand	NA	FC	NA
18	Microbial processes linked to soil organic matter in a restored and natural coastal wetland in Barataria Bay, Louisiana	2017	Ecological Engineering	Wood, S.E. and White, J.R. and Armbruster, C.K.	10.1016/j.ecoleng.2017.06.028	restoration_actions	sediment addition	NA	FC	NA
18	Microbial processes linked to soil organic matter in a restored and natural coastal wetland in Barataria Bay, Louisiana	2017	Ecological Engineering	Wood, S.E. and White, J.R. and Armbruster, C.K.	10.1016/j.ecoleng.2017.06.028	restoration_actions	planting	NA	FC	NA
19	Net CO2 and CH4 emissions from restored mangrove wetland: New insights based on a case study in estuary of the Pearl River, China	2022	Science of the Total Environment	Zhao, Xiaosong and Wang, Chunlin and Li, Tingting and Zhang, Chengyi and Fan, Xingwang and Zhang, Qing and Zhang, Qiang and Chen, Xianyan and Zou, Xukai and Shen, Chong and Tang, Yuqi and Qin, Zhangcai	10.1016/j.scitotenv.2021.151619	study_sites_names	Nansha coastal wetland park, Guangzhou, China	NA	FC	NA
19	Net CO2 and CH4 emissions from restored mangrove wetland: New insights based on a case study in estuary of the Pearl River, China	2022	Science of the Total Environment	Zhao, Xiaosong and Wang, Chunlin and Li, Tingting and Zhang, Chengyi and Fan, Xingwang and Zhang, Qing and Zhang, Qiang and Chen, Xianyan and Zou, Xukai and Shen, Chong and Tang, Yuqi and Qin, Zhangcai	10.1016/j.scitotenv.2021.151619	study_sites_coords	22.60°N, 113.64°E	NA	FC	NA
19	Net CO2 and CH4 emissions from restored mangrove wetland: New insights based on a case study in estuary of the Pearl River, China	2022	Science of the Total Environment	Zhao, Xiaosong and Wang, Chunlin and Li, Tingting and Zhang, Chengyi and Fan, Xingwang and Zhang, Qing and Zhang, Qiang and Chen, Xianyan and Zou, Xukai and Shen, Chong and Tang, Yuqi and Qin, Zhangcai	10.1016/j.scitotenv.2021.151619	ecosystem_types	tidal flat/estuary	NA	FC	NA
19	Net CO2 and CH4 emissions from restored mangrove wetland: New insights based on a case study in estuary of the Pearl River, China	2022	Science of the Total Environment	Zhao, Xiaosong and Wang, Chunlin and Li, Tingting and Zhang, Chengyi and Fan, Xingwang and Zhang, Qing and Zhang, Qiang and Chen, Xianyan and Zou, Xukai and Shen, Chong and Tang, Yuqi and Qin, Zhangcai	10.1016/j.scitotenv.2021.151619	restoration_start_date	1994	NA	FC	NA
19	Net CO2 and CH4 emissions from restored mangrove wetland: New insights based on a case study in estuary of the Pearl River, China	2022	Science of the Total Environment	Zhao, Xiaosong and Wang, Chunlin and Li, Tingting and Zhang, Chengyi and Fan, Xingwang and Zhang, Qing and Zhang, Qiang and Chen, Xianyan and Zou, Xukai and Shen, Chong and Tang, Yuqi and Qin, Zhangcai	10.1016/j.scitotenv.2021.151619	restoration_start_date	2008	NA	FC	NA
19	Net CO2 and CH4 emissions from restored mangrove wetland: New insights based on a case study in estuary of the Pearl River, China	2022	Science of the Total Environment	Zhao, Xiaosong and Wang, Chunlin and Li, Tingting and Zhang, Chengyi and Fan, Xingwang and Zhang, Qing and Zhang, Qiang and Chen, Xianyan and Zou, Xukai and Shen, Chong and Tang, Yuqi and Qin, Zhangcai	10.1016/j.scitotenv.2021.151619	restoration_end_date	none reported	NA	FC	SR - field not addressed . Should be 'none reported'
19	Net CO2 and CH4 emissions from restored mangrove wetland: New insights based on a case study in estuary of the Pearl River, China	2022	Science of the Total Environment	Zhao, Xiaosong and Wang, Chunlin and Li, Tingting and Zhang, Chengyi and Fan, Xingwang and Zhang, Qing and Zhang, Qiang and Chen, Xianyan and Zou, Xukai and Shen, Chong and Tang, Yuqi and Qin, Zhangcai	10.1016/j.scitotenv.2021.151619	monitoring_methods	eddy covariance and meteorological observations	NA	FC	NA
19	Net CO2 and CH4 emissions from restored mangrove wetland: New insights based on a case study in estuary of the Pearl River, China	2022	Science of the Total Environment	Zhao, Xiaosong and Wang, Chunlin and Li, Tingting and Zhang, Chengyi and Fan, Xingwang and Zhang, Qing and Zhang, Qiang and Chen, Xianyan and Zou, Xukai and Shen, Chong and Tang, Yuqi and Qin, Zhangcai	10.1016/j.scitotenv.2021.151619	monitoring_start_date	2019	NA	FC	NA
19	Net CO2 and CH4 emissions from restored mangrove wetland: New insights based on a case study in estuary of the Pearl River, China	2022	Science of the Total Environment	Zhao, Xiaosong and Wang, Chunlin and Li, Tingting and Zhang, Chengyi and Fan, Xingwang and Zhang, Qing and Zhang, Qiang and Chen, Xianyan and Zou, Xukai and Shen, Chong and Tang, Yuqi and Qin, Zhangcai	10.1016/j.scitotenv.2021.151619	monitoring_end_date	2020	NA	FC	NA
19	Net CO2 and CH4 emissions from restored mangrove wetland: New insights based on a case study in estuary of the Pearl River, China	2022	Science of the Total Environment	Zhao, Xiaosong and Wang, Chunlin and Li, Tingting and Zhang, Chengyi and Fan, Xingwang and Zhang, Qing and Zhang, Qiang and Chen, Xianyan and Zou, Xukai and Shen, Chong and Tang, Yuqi and Qin, Zhangcai	10.1016/j.scitotenv.2021.151619	focal_species	Kandelia candel	NA	FC	SR-not initially addressed, double checked
19	Net CO2 and CH4 emissions from restored mangrove wetland: New insights based on a case study in estuary of the Pearl River, China	2022	Science of the Total Environment	Zhao, Xiaosong and Wang, Chunlin and Li, Tingting and Zhang, Chengyi and Fan, Xingwang and Zhang, Qing and Zhang, Qiang and Chen, Xianyan and Zou, Xukai and Shen, Chong and Tang, Yuqi and Qin, Zhangcai	10.1016/j.scitotenv.2021.151619	focal_species	Aegiceras corniculatum	NA	FC	SR-not initially addressed, double checked
19	Net CO2 and CH4 emissions from restored mangrove wetland: New insights based on a case study in estuary of the Pearl River, China	2022	Science of the Total Environment	Zhao, Xiaosong and Wang, Chunlin and Li, Tingting and Zhang, Chengyi and Fan, Xingwang and Zhang, Qing and Zhang, Qiang and Chen, Xianyan and Zou, Xukai and Shen, Chong and Tang, Yuqi and Qin, Zhangcai	10.1016/j.scitotenv.2021.151619	focal_species	Sonneratia caseolaris	NA	FC	SR-not initially addressed, double checked
19	Net CO2 and CH4 emissions from restored mangrove wetland: New insights based on a case study in estuary of the Pearl River, China	2022	Science of the Total Environment	Zhao, Xiaosong and Wang, Chunlin and Li, Tingting and Zhang, Chengyi and Fan, Xingwang and Zhang, Qing and Zhang, Qiang and Chen, Xianyan and Zou, Xukai and Shen, Chong and Tang, Yuqi and Qin, Zhangcai	10.1016/j.scitotenv.2021.151619	focal_species	Sonneratia apetala	NA	FC	SR-not initially addressed, double checked
19	Net CO2 and CH4 emissions from restored mangrove wetland: New insights based on a case study in estuary of the Pearl River, China	2022	Science of the Total Environment	Zhao, Xiaosong and Wang, Chunlin and Li, Tingting and Zhang, Chengyi and Fan, Xingwang and Zhang, Qing and Zhang, Qiang and Chen, Xianyan and Zou, Xukai and Shen, Chong and Tang, Yuqi and Qin, Zhangcai	10.1016/j.scitotenv.2021.151619	focal_species	Acanthus ilicifolius	NA	FC	SR-not initially addressed, double checked
19	Net CO2 and CH4 emissions from restored mangrove wetland: New insights based on a case study in estuary of the Pearl River, China	2022	Science of the Total Environment	Zhao, Xiaosong and Wang, Chunlin and Li, Tingting and Zhang, Chengyi and Fan, Xingwang and Zhang, Qing and Zhang, Qiang and Chen, Xianyan and Zou, Xukai and Shen, Chong and Tang, Yuqi and Qin, Zhangcai	10.1016/j.scitotenv.2021.151619	focal_species	Bostrychus sinensis	NA	FC	SR-not initially addressed, double checked
19	Net CO2 and CH4 emissions from restored mangrove wetland: New insights based on a case study in estuary of the Pearl River, China	2022	Science of the Total Environment	Zhao, Xiaosong and Wang, Chunlin and Li, Tingting and Zhang, Chengyi and Fan, Xingwang and Zhang, Qing and Zhang, Qiang and Chen, Xianyan and Zou, Xukai and Shen, Chong and Tang, Yuqi and Qin, Zhangcai	10.1016/j.scitotenv.2021.151619	focal_species	Boleophthalmus pectinirostris	NA	FC	SR-not initially addressed, double checked
19	Net CO2 and CH4 emissions from restored mangrove wetland: New insights based on a case study in estuary of the Pearl River, China	2022	Science of the Total Environment	Zhao, Xiaosong and Wang, Chunlin and Li, Tingting and Zhang, Chengyi and Fan, Xingwang and Zhang, Qing and Zhang, Qiang and Chen, Xianyan and Zou, Xukai and Shen, Chong and Tang, Yuqi and Qin, Zhangcai	10.1016/j.scitotenv.2021.151619	focal_species	Scartelaos histophorus	NA	FC	SR-not initially addressed, double checked
19	Net CO2 and CH4 emissions from restored mangrove wetland: New insights based on a case study in estuary of the Pearl River, China	2022	Science of the Total Environment	Zhao, Xiaosong and Wang, Chunlin and Li, Tingting and Zhang, Chengyi and Fan, Xingwang and Zhang, Qing and Zhang, Qiang and Chen, Xianyan and Zou, Xukai and Shen, Chong and Tang, Yuqi and Qin, Zhangcai	10.1016/j.scitotenv.2021.151619	focal_species	Parapocruptes serperaster	NA	FC	SR-not initially addressed, double checked
19	Net CO2 and CH4 emissions from restored mangrove wetland: New insights based on a case study in estuary of the Pearl River, China	2022	Science of the Total Environment	Zhao, Xiaosong and Wang, Chunlin and Li, Tingting and Zhang, Chengyi and Fan, Xingwang and Zhang, Qing and Zhang, Qiang and Chen, Xianyan and Zou, Xukai and Shen, Chong and Tang, Yuqi and Qin, Zhangcai	10.1016/j.scitotenv.2021.151619	focal_species	Amoya brevirostris	NA	FC	SR-not initially addressed, double checked
19	Net CO2 and CH4 emissions from restored mangrove wetland: New insights based on a case study in estuary of the Pearl River, China	2022	Science of the Total Environment	Zhao, Xiaosong and Wang, Chunlin and Li, Tingting and Zhang, Chengyi and Fan, Xingwang and Zhang, Qing and Zhang, Qiang and Chen, Xianyan and Zou, Xukai and Shen, Chong and Tang, Yuqi and Qin, Zhangcai	10.1016/j.scitotenv.2021.151619	response_variables	climate conditions	NA	FC	NA
19	Net CO2 and CH4 emissions from restored mangrove wetland: New insights based on a case study in estuary of the Pearl River, China	2022	Science of the Total Environment	Zhao, Xiaosong and Wang, Chunlin and Li, Tingting and Zhang, Chengyi and Fan, Xingwang and Zhang, Qing and Zhang, Qiang and Chen, Xianyan and Zou, Xukai and Shen, Chong and Tang, Yuqi and Qin, Zhangcai	10.1016/j.scitotenv.2021.151619	response_variables	CO2 and CH4 emissions	NA	FC	NA
19	Net CO2 and CH4 emissions from restored mangrove wetland: New insights based on a case study in estuary of the Pearl River, China	2022	Science of the Total Environment	Zhao, Xiaosong and Wang, Chunlin and Li, Tingting and Zhang, Chengyi and Fan, Xingwang and Zhang, Qing and Zhang, Qiang and Chen, Xianyan and Zou, Xukai and Shen, Chong and Tang, Yuqi and Qin, Zhangcai	10.1016/j.scitotenv.2021.151619	restoration_actions	tidal restoration	NA	FC	NA
20	Evaluation of the quality of mangrove ecosystems using macrozoobenthos as bioindicators in the Southern Coast of East Java, Indonesia	2022	Biodiversitas	Retnaningdyah, C. and Febriansyah, S.C. and Hakim, L.	10.13057/biodiv/d231247	study_sites_names	East Java, Indonesia	NA	FC	SR did this Nov 30. Several study sites in same general location
20	Evaluation of the quality of mangrove ecosystems using macrozoobenthos as bioindicators in the Southern Coast of East Java, Indonesia	2022	Biodiversitas	Retnaningdyah, C. and Febriansyah, S.C. and Hakim, L.	10.13057/biodiv/d231247	study_sites_names	Cengkron Beach, Trenggalek District	NA	FC	NA
20	Evaluation of the quality of mangrove ecosystems using macrozoobenthos as bioindicators in the Southern Coast of East Java, Indonesia	2022	Biodiversitas	Retnaningdyah, C. and Febriansyah, S.C. and Hakim, L.	10.13057/biodiv/d231247	study_sites_names	Sine Beach, Tulungagung District	NA	FC	NA
20	Evaluation of the quality of mangrove ecosystems using macrozoobenthos as bioindicators in the Southern Coast of East Java, Indonesia	2022	Biodiversitas	Retnaningdyah, C. and Febriansyah, S.C. and Hakim, L.	10.13057/biodiv/d231247	study_sites_names	Getem Beach, Jember District	NA	FC	NA
20	Evaluation of the quality of mangrove ecosystems using macrozoobenthos as bioindicators in the Southern Coast of East Java, Indonesia	2022	Biodiversitas	Retnaningdyah, C. and Febriansyah, S.C. and Hakim, L.	10.13057/biodiv/d231247	study_sites_names	Kongdang Merak Beach, Malang District	NA	FC	NA
20	Evaluation of the quality of mangrove ecosystems using macrozoobenthos as bioindicators in the Southern Coast of East Java, Indonesia	2022	Biodiversitas	Retnaningdyah, C. and Febriansyah, S.C. and Hakim, L.	10.13057/biodiv/d231247	study_sites_names	clungup Mangrove Conservation, Malang District	NA	FC	NA
20	Evaluation of the quality of mangrove ecosystems using macrozoobenthos as bioindicators in the Southern Coast of East Java, Indonesia	2022	Biodiversitas	Retnaningdyah, C. and Febriansyah, S.C. and Hakim, L.	10.13057/biodiv/d231247	study_sites_names	Bedul Beach, Alas Purwo National Park, Banyuwangi District	NA	FC	NA
20	Evaluation of the quality of mangrove ecosystems using macrozoobenthos as bioindicators in the Southern Coast of East Java, Indonesia	2022	Biodiversitas	Retnaningdyah, C. and Febriansyah, S.C. and Hakim, L.	10.13057/biodiv/d231247	study_sites_names	Sempu Island, Malang District	NA	FC	NA
20	Evaluation of the quality of mangrove ecosystems using macrozoobenthos as bioindicators in the Southern Coast of East Java, Indonesia	2022	Biodiversitas	Retnaningdyah, C. and Febriansyah, S.C. and Hakim, L.	10.13057/biodiv/d231247	study_sites_coords	none reported	NA	FC	NA
20	Evaluation of the quality of mangrove ecosystems using macrozoobenthos as bioindicators in the Southern Coast of East Java, Indonesia	2022	Biodiversitas	Retnaningdyah, C. and Febriansyah, S.C. and Hakim, L.	10.13057/biodiv/d231247	ecosystem_types	mangrove	NA	FC	NA
20	Evaluation of the quality of mangrove ecosystems using macrozoobenthos as bioindicators in the Southern Coast of East Java, Indonesia	2022	Biodiversitas	Retnaningdyah, C. and Febriansyah, S.C. and Hakim, L.	10.13057/biodiv/d231247	restoration_start_date	1975	NA	FC	NA
20	Evaluation of the quality of mangrove ecosystems using macrozoobenthos as bioindicators in the Southern Coast of East Java, Indonesia	2022	Biodiversitas	Retnaningdyah, C. and Febriansyah, S.C. and Hakim, L.	10.13057/biodiv/d231247	restoration_end_date	2019	NA	FC	NA
20	Evaluation of the quality of mangrove ecosystems using macrozoobenthos as bioindicators in the Southern Coast of East Java, Indonesia	2022	Biodiversitas	Retnaningdyah, C. and Febriansyah, S.C. and Hakim, L.	10.13057/biodiv/d231247	monitoring_methods	benthos sampling	NA	FC	NA
20	Evaluation of the quality of mangrove ecosystems using macrozoobenthos as bioindicators in the Southern Coast of East Java, Indonesia	2022	Biodiversitas	Retnaningdyah, C. and Febriansyah, S.C. and Hakim, L.	10.13057/biodiv/d231247	monitoring_start_date	2021-Jun	NA	FC	NA
20	Evaluation of the quality of mangrove ecosystems using macrozoobenthos as bioindicators in the Southern Coast of East Java, Indonesia	2022	Biodiversitas	Retnaningdyah, C. and Febriansyah, S.C. and Hakim, L.	10.13057/biodiv/d231247	monitoring_end_date	2021-Nov	NA	FC	NA
20	Evaluation of the quality of mangrove ecosystems using macrozoobenthos as bioindicators in the Southern Coast of East Java, Indonesia	2022	Biodiversitas	Retnaningdyah, C. and Febriansyah, S.C. and Hakim, L.	10.13057/biodiv/d231247	focal_species	macrobenthos	NA	FC	NA
20	Evaluation of the quality of mangrove ecosystems using macrozoobenthos as bioindicators in the Southern Coast of East Java, Indonesia	2022	Biodiversitas	Retnaningdyah, C. and Febriansyah, S.C. and Hakim, L.	10.13057/biodiv/d231247	focal_species	gastropods	NA	FC	NA
20	Evaluation of the quality of mangrove ecosystems using macrozoobenthos as bioindicators in the Southern Coast of East Java, Indonesia	2022	Biodiversitas	Retnaningdyah, C. and Febriansyah, S.C. and Hakim, L.	10.13057/biodiv/d231247	focal_species	crabs	NA	FC	NA
20	Evaluation of the quality of mangrove ecosystems using macrozoobenthos as bioindicators in the Southern Coast of East Java, Indonesia	2022	Biodiversitas	Retnaningdyah, C. and Febriansyah, S.C. and Hakim, L.	10.13057/biodiv/d231247	response_variables	macrozoobenthos bioindicators	NA	FC	NA
20	Evaluation of the quality of mangrove ecosystems using macrozoobenthos as bioindicators in the Southern Coast of East Java, Indonesia	2022	Biodiversitas	Retnaningdyah, C. and Febriansyah, S.C. and Hakim, L.	10.13057/biodiv/d231247	response_variables	mangrove abundance	NA	FC	NA
20	Evaluation of the quality of mangrove ecosystems using macrozoobenthos as bioindicators in the Southern Coast of East Java, Indonesia	2022	Biodiversitas	Retnaningdyah, C. and Febriansyah, S.C. and Hakim, L.	10.13057/biodiv/d231247	response_variables	vegetation taxa richness	NA	FC	NA
20	Evaluation of the quality of mangrove ecosystems using macrozoobenthos as bioindicators in the Southern Coast of East Java, Indonesia	2022	Biodiversitas	Retnaningdyah, C. and Febriansyah, S.C. and Hakim, L.	10.13057/biodiv/d231247	response_variables	vegetation density	NA	FC	NA
20	Evaluation of the quality of mangrove ecosystems using macrozoobenthos as bioindicators in the Southern Coast of East Java, Indonesia	2022	Biodiversitas	Retnaningdyah, C. and Febriansyah, S.C. and Hakim, L.	10.13057/biodiv/d231247	response_variables	vegetation diversity	NA	FC	NA
20	Evaluation of the quality of mangrove ecosystems using macrozoobenthos as bioindicators in the Southern Coast of East Java, Indonesia	2022	Biodiversitas	Retnaningdyah, C. and Febriansyah, S.C. and Hakim, L.	10.13057/biodiv/d231247	response_variables	water physiochemical parameters	NA	FC	NA
20	Evaluation of the quality of mangrove ecosystems using macrozoobenthos as bioindicators in the Southern Coast of East Java, Indonesia	2022	Biodiversitas	Retnaningdyah, C. and Febriansyah, S.C. and Hakim, L.	10.13057/biodiv/d231247	response_variables	pH	NA	FC	NA
20	Evaluation of the quality of mangrove ecosystems using macrozoobenthos as bioindicators in the Southern Coast of East Java, Indonesia	2022	Biodiversitas	Retnaningdyah, C. and Febriansyah, S.C. and Hakim, L.	10.13057/biodiv/d231247	response_variables	Conductivity	NA	FC	NA
20	Evaluation of the quality of mangrove ecosystems using macrozoobenthos as bioindicators in the Southern Coast of East Java, Indonesia	2022	Biodiversitas	Retnaningdyah, C. and Febriansyah, S.C. and Hakim, L.	10.13057/biodiv/d231247	response_variables	dissolved oxygen	NA	FC	NA
20	Evaluation of the quality of mangrove ecosystems using macrozoobenthos as bioindicators in the Southern Coast of East Java, Indonesia	2022	Biodiversitas	Retnaningdyah, C. and Febriansyah, S.C. and Hakim, L.	10.13057/biodiv/d231247	response_variables	biochemical oxygen demand	NA	FC	NA
20	Evaluation of the quality of mangrove ecosystems using macrozoobenthos as bioindicators in the Southern Coast of East Java, Indonesia	2022	Biodiversitas	Retnaningdyah, C. and Febriansyah, S.C. and Hakim, L.	10.13057/biodiv/d231247	response_variables	total suspended solid	NA	FC	NA
20	Evaluation of the quality of mangrove ecosystems using macrozoobenthos as bioindicators in the Southern Coast of East Java, Indonesia	2022	Biodiversitas	Retnaningdyah, C. and Febriansyah, S.C. and Hakim, L.	10.13057/biodiv/d231247	response_variables	salinity	NA	FC	NA
20	Evaluation of the quality of mangrove ecosystems using macrozoobenthos as bioindicators in the Southern Coast of East Java, Indonesia	2022	Biodiversitas	Retnaningdyah, C. and Febriansyah, S.C. and Hakim, L.	10.13057/biodiv/d231247	response_variables	nitrate	NA	FC	NA
20	Evaluation of the quality of mangrove ecosystems using macrozoobenthos as bioindicators in the Southern Coast of East Java, Indonesia	2022	Biodiversitas	Retnaningdyah, C. and Febriansyah, S.C. and Hakim, L.	10.13057/biodiv/d231247	response_variables	dissolved phosphate	NA	FC	NA
20	Evaluation of the quality of mangrove ecosystems using macrozoobenthos as bioindicators in the Southern Coast of East Java, Indonesia	2022	Biodiversitas	Retnaningdyah, C. and Febriansyah, S.C. and Hakim, L.	10.13057/biodiv/d231247	response_variables	dihydrogen sulfide	NA	FC	NA
20	Evaluation of the quality of mangrove ecosystems using macrozoobenthos as bioindicators in the Southern Coast of East Java, Indonesia	2022	Biodiversitas	Retnaningdyah, C. and Febriansyah, S.C. and Hakim, L.	10.13057/biodiv/d231247	response_variables	oil and fat	NA	FC	NA
20	Evaluation of the quality of mangrove ecosystems using macrozoobenthos as bioindicators in the Southern Coast of East Java, Indonesia	2022	Biodiversitas	Retnaningdyah, C. and Febriansyah, S.C. and Hakim, L.	10.13057/biodiv/d231247	response_variables	dissolved lead	NA	FC	NA
20	Evaluation of the quality of mangrove ecosystems using macrozoobenthos as bioindicators in the Southern Coast of East Java, Indonesia	2022	Biodiversitas	Retnaningdyah, C. and Febriansyah, S.C. and Hakim, L.	10.13057/biodiv/d231247	restoration_actions	none reported	NA	FC	NA
21	To plant or not to plant: When can planting facilitate mangrove restoration?	2022	Frontiers In Environmental Science	van Bijsterveldt, Celine E. J. and Debrot, Adolphe O. and Bouma, Tjeerd J. and Maulana, Moch B. and Pribadi, Rudhi and Schop, Jessica and Tonneijck, Femke H. and van Wesenbeeck, Bregje K.	10.3389/fenvs.2021.690011	study_sites_names	Along the coast of Demak district at 6.53°S, 110.30°E on Java, Indonesia	NA	AB	NA
21	To plant or not to plant: When can planting facilitate mangrove restoration?	2022	Frontiers In Environmental Science	van Bijsterveldt, Celine E. J. and Debrot, Adolphe O. and Bouma, Tjeerd J. and Maulana, Moch B. and Pribadi, Rudhi and Schop, Jessica and Tonneijck, Femke H. and van Wesenbeeck, Bregje K.	10.3389/fenvs.2021.690011	study_sites_coords	6.53°S, 110.30°E	added by SR, in paper text	AB	NA
21	To plant or not to plant: When can planting facilitate mangrove restoration?	2022	Frontiers In Environmental Science	van Bijsterveldt, Celine E. J. and Debrot, Adolphe O. and Bouma, Tjeerd J. and Maulana, Moch B. and Pribadi, Rudhi and Schop, Jessica and Tonneijck, Femke H. and van Wesenbeeck, Bregje K.	10.3389/fenvs.2021.690011	ecosystem_types	coastal zone	not super clear in paper.	AB	NA
21	To plant or not to plant: When can planting facilitate mangrove restoration?	2022	Frontiers In Environmental Science	van Bijsterveldt, Celine E. J. and Debrot, Adolphe O. and Bouma, Tjeerd J. and Maulana, Moch B. and Pribadi, Rudhi and Schop, Jessica and Tonneijck, Femke H. and van Wesenbeeck, Bregje K.	10.3389/fenvs.2021.690011	ecosystem_types	mangrove	NA	AB	NA
21	To plant or not to plant: When can planting facilitate mangrove restoration?	2022	Frontiers In Environmental Science	van Bijsterveldt, Celine E. J. and Debrot, Adolphe O. and Bouma, Tjeerd J. and Maulana, Moch B. and Pribadi, Rudhi and Schop, Jessica and Tonneijck, Femke H. and van Wesenbeeck, Bregje K.	10.3389/fenvs.2021.690011	ecosystem_types	ponds	NA	AB	NA
21	To plant or not to plant: When can planting facilitate mangrove restoration?	2022	Frontiers In Environmental Science	van Bijsterveldt, Celine E. J. and Debrot, Adolphe O. and Bouma, Tjeerd J. and Maulana, Moch B. and Pribadi, Rudhi and Schop, Jessica and Tonneijck, Femke H. and van Wesenbeeck, Bregje K.	10.3389/fenvs.2021.690011	restoration_start_date	none reported	NA	AB	SR-not addressed initially, double checked
21	To plant or not to plant: When can planting facilitate mangrove restoration?	2022	Frontiers In Environmental Science	van Bijsterveldt, Celine E. J. and Debrot, Adolphe O. and Bouma, Tjeerd J. and Maulana, Moch B. and Pribadi, Rudhi and Schop, Jessica and Tonneijck, Femke H. and van Wesenbeeck, Bregje K.	10.3389/fenvs.2021.690011	restoration_end_date	none reported	NA	AB	SR-not addressed initially, double checked
21	To plant or not to plant: When can planting facilitate mangrove restoration?	2022	Frontiers In Environmental Science	van Bijsterveldt, Celine E. J. and Debrot, Adolphe O. and Bouma, Tjeerd J. and Maulana, Moch B. and Pribadi, Rudhi and Schop, Jessica and Tonneijck, Femke H. and van Wesenbeeck, Bregje K.	10.3389/fenvs.2021.690011	monitoring_methods	satelite imagery	NA	AB	NA
21	To plant or not to plant: When can planting facilitate mangrove restoration?	2022	Frontiers In Environmental Science	van Bijsterveldt, Celine E. J. and Debrot, Adolphe O. and Bouma, Tjeerd J. and Maulana, Moch B. and Pribadi, Rudhi and Schop, Jessica and Tonneijck, Femke H. and van Wesenbeeck, Bregje K.	10.3389/fenvs.2021.690011	monitoring_methods	GIS monitoring	NA	AB	NA
21	To plant or not to plant: When can planting facilitate mangrove restoration?	2022	Frontiers In Environmental Science	van Bijsterveldt, Celine E. J. and Debrot, Adolphe O. and Bouma, Tjeerd J. and Maulana, Moch B. and Pribadi, Rudhi and Schop, Jessica and Tonneijck, Femke H. and van Wesenbeeck, Bregje K.	10.3389/fenvs.2021.690011	monitoring_methods	propagule monitoring with traps	NA	AB	NA
21	To plant or not to plant: When can planting facilitate mangrove restoration?	2022	Frontiers In Environmental Science	van Bijsterveldt, Celine E. J. and Debrot, Adolphe O. and Bouma, Tjeerd J. and Maulana, Moch B. and Pribadi, Rudhi and Schop, Jessica and Tonneijck, Femke H. and van Wesenbeeck, Bregje K.	10.3389/fenvs.2021.690011	monitoring_methods	EMR hydrology	Electromagnetic Radiation hydrology	AB	NA
21	To plant or not to plant: When can planting facilitate mangrove restoration?	2022	Frontiers In Environmental Science	van Bijsterveldt, Celine E. J. and Debrot, Adolphe O. and Bouma, Tjeerd J. and Maulana, Moch B. and Pribadi, Rudhi and Schop, Jessica and Tonneijck, Femke H. and van Wesenbeeck, Bregje K.	10.3389/fenvs.2021.690011	monitoring_start_date	2005	starting in 2005 (i.e. before the 2007 erosion event), in 2010, and then on a yearly basis from 2013 until 2018	AB	NA
21	To plant or not to plant: When can planting facilitate mangrove restoration?	2022	Frontiers In Environmental Science	van Bijsterveldt, Celine E. J. and Debrot, Adolphe O. and Bouma, Tjeerd J. and Maulana, Moch B. and Pribadi, Rudhi and Schop, Jessica and Tonneijck, Femke H. and van Wesenbeeck, Bregje K.	10.3389/fenvs.2021.690011	monitoring_end_date	2018	NA	AB	NA
21	To plant or not to plant: When can planting facilitate mangrove restoration?	2022	Frontiers In Environmental Science	van Bijsterveldt, Celine E. J. and Debrot, Adolphe O. and Bouma, Tjeerd J. and Maulana, Moch B. and Pribadi, Rudhi and Schop, Jessica and Tonneijck, Femke H. and van Wesenbeeck, Bregje K.	10.3389/fenvs.2021.690011	focal_species	Avicennia officinalis	NA	AB	NA
21	To plant or not to plant: When can planting facilitate mangrove restoration?	2022	Frontiers In Environmental Science	van Bijsterveldt, Celine E. J. and Debrot, Adolphe O. and Bouma, Tjeerd J. and Maulana, Moch B. and Pribadi, Rudhi and Schop, Jessica and Tonneijck, Femke H. and van Wesenbeeck, Bregje K.	10.3389/fenvs.2021.690011	focal_species	R. mucronata	NA	AB	NA
21	To plant or not to plant: When can planting facilitate mangrove restoration?	2022	Frontiers In Environmental Science	van Bijsterveldt, Celine E. J. and Debrot, Adolphe O. and Bouma, Tjeerd J. and Maulana, Moch B. and Pribadi, Rudhi and Schop, Jessica and Tonneijck, Femke H. and van Wesenbeeck, Bregje K.	10.3389/fenvs.2021.690011	focal_species	A. marina	NA	AB	NA
21	To plant or not to plant: When can planting facilitate mangrove restoration?	2022	Frontiers In Environmental Science	van Bijsterveldt, Celine E. J. and Debrot, Adolphe O. and Bouma, Tjeerd J. and Maulana, Moch B. and Pribadi, Rudhi and Schop, Jessica and Tonneijck, Femke H. and van Wesenbeeck, Bregje K.	10.3389/fenvs.2021.690011	focal_species	Avicennia	NA	AB	NA
21	To plant or not to plant: When can planting facilitate mangrove restoration?	2022	Frontiers In Environmental Science	van Bijsterveldt, Celine E. J. and Debrot, Adolphe O. and Bouma, Tjeerd J. and Maulana, Moch B. and Pribadi, Rudhi and Schop, Jessica and Tonneijck, Femke H. and van Wesenbeeck, Bregje K.	10.3389/fenvs.2021.690011	focal_species	Rhizophora mucronata	NA	AB	NA
21	To plant or not to plant: When can planting facilitate mangrove restoration?	2022	Frontiers In Environmental Science	van Bijsterveldt, Celine E. J. and Debrot, Adolphe O. and Bouma, Tjeerd J. and Maulana, Moch B. and Pribadi, Rudhi and Schop, Jessica and Tonneijck, Femke H. and van Wesenbeeck, Bregje K.	10.3389/fenvs.2021.690011	focal_species	Avicennia alba	NA	AB	NA
21	To plant or not to plant: When can planting facilitate mangrove restoration?	2022	Frontiers In Environmental Science	van Bijsterveldt, Celine E. J. and Debrot, Adolphe O. and Bouma, Tjeerd J. and Maulana, Moch B. and Pribadi, Rudhi and Schop, Jessica and Tonneijck, Femke H. and van Wesenbeeck, Bregje K.	10.3389/fenvs.2021.690011	response_variables	seedling growth + survival	NA	AB	NA
21	To plant or not to plant: When can planting facilitate mangrove restoration?	2022	Frontiers In Environmental Science	van Bijsterveldt, Celine E. J. and Debrot, Adolphe O. and Bouma, Tjeerd J. and Maulana, Moch B. and Pribadi, Rudhi and Schop, Jessica and Tonneijck, Femke H. and van Wesenbeeck, Bregje K.	10.3389/fenvs.2021.690011	response_variables	mangrove recruitment/colonization	NA	AB	NA
21	To plant or not to plant: When can planting facilitate mangrove restoration?	2022	Frontiers In Environmental Science	van Bijsterveldt, Celine E. J. and Debrot, Adolphe O. and Bouma, Tjeerd J. and Maulana, Moch B. and Pribadi, Rudhi and Schop, Jessica and Tonneijck, Femke H. and van Wesenbeeck, Bregje K.	10.3389/fenvs.2021.690011	response_variables	vegetation types	NA	AB	NA
21	To plant or not to plant: When can planting facilitate mangrove restoration?	2022	Frontiers In Environmental Science	van Bijsterveldt, Celine E. J. and Debrot, Adolphe O. and Bouma, Tjeerd J. and Maulana, Moch B. and Pribadi, Rudhi and Schop, Jessica and Tonneijck, Femke H. and van Wesenbeeck, Bregje K.	10.3389/fenvs.2021.690011	response_variables	forest structure data (height, diameter etc etc)	NA	AB	NA
21	To plant or not to plant: When can planting facilitate mangrove restoration?	2022	Frontiers In Environmental Science	van Bijsterveldt, Celine E. J. and Debrot, Adolphe O. and Bouma, Tjeerd J. and Maulana, Moch B. and Pribadi, Rudhi and Schop, Jessica and Tonneijck, Femke H. and van Wesenbeeck, Bregje K.	10.3389/fenvs.2021.690011	response_variables	propagule abundance	NA	AB	NA
21	To plant or not to plant: When can planting facilitate mangrove restoration?	2022	Frontiers In Environmental Science	van Bijsterveldt, Celine E. J. and Debrot, Adolphe O. and Bouma, Tjeerd J. and Maulana, Moch B. and Pribadi, Rudhi and Schop, Jessica and Tonneijck, Femke H. and van Wesenbeeck, Bregje K.	10.3389/fenvs.2021.690011	response_variables	mangrove survial/growth	NA	AB	NA
21	To plant or not to plant: When can planting facilitate mangrove restoration?	2022	Frontiers In Environmental Science	van Bijsterveldt, Celine E. J. and Debrot, Adolphe O. and Bouma, Tjeerd J. and Maulana, Moch B. and Pribadi, Rudhi and Schop, Jessica and Tonneijck, Femke H. and van Wesenbeeck, Bregje K.	10.3389/fenvs.2021.690011	restoration_actions	Mangrove planting	NA	AB	NA
21	To plant or not to plant: When can planting facilitate mangrove restoration?	2022	Frontiers In Environmental Science	van Bijsterveldt, Celine E. J. and Debrot, Adolphe O. and Bouma, Tjeerd J. and Maulana, Moch B. and Pribadi, Rudhi and Schop, Jessica and Tonneijck, Femke H. and van Wesenbeeck, Bregje K.	10.3389/fenvs.2021.690011	restoration_actions	EMR dams (sediment trapping brushwood dams)	NA	AB	NA
22	Evaluating the effectiveness of Mangrove rehabilitation: A novel approach for sustainable coastal management	2024	Journal of Environmental Management	Charoenlerkthawin, Warit and Bidorn, Komkrit and Burnett, William C. and Sopon, Anek and Otarawanna, Somboon and Bidorn, Butsawan	10.1016/j.jenvman.2024.121673	study_sites_names	Upper Gulf of Thailand	NA	AB	NA
22	Evaluating the effectiveness of Mangrove rehabilitation: A novel approach for sustainable coastal management	2024	Journal of Environmental Management	Charoenlerkthawin, Warit and Bidorn, Komkrit and Burnett, William C. and Sopon, Anek and Otarawanna, Somboon and Bidorn, Butsawan	10.1016/j.jenvman.2024.121673	study_sites_names	Leam Phak Bia coast (no protection; natural conditions)	NA	AB	NA
22	Evaluating the effectiveness of Mangrove rehabilitation: A novel approach for sustainable coastal management	2024	Journal of Environmental Management	Charoenlerkthawin, Warit and Bidorn, Komkrit and Burnett, William C. and Sopon, Anek and Otarawanna, Somboon and Bidorn, Butsawan	10.1016/j.jenvman.2024.121673	study_sites_names	Mangrove Research Center in the Western Chao Phraya Delta (protected with nature-based solution; multiple layers of bamboo fence)	NA	AB	NA
22	Evaluating the effectiveness of Mangrove rehabilitation: A novel approach for sustainable coastal management	2024	Journal of Environmental Management	Charoenlerkthawin, Warit and Bidorn, Komkrit and Burnett, William C. and Sopon, Anek and Otarawanna, Somboon and Bidorn, Butsawan	10.1016/j.jenvman.2024.121673	study_sites_names	Ban Khun Samut Chin n the Western Chao Phraya Delta (protected with nature-based solution; single- and multiple-bamboo fence)	NA	AB	NA
22	Evaluating the effectiveness of Mangrove rehabilitation: A novel approach for sustainable coastal management	2024	Journal of Environmental Management	Charoenlerkthawin, Warit and Bidorn, Komkrit and Burnett, William C. and Sopon, Anek and Otarawanna, Somboon and Bidorn, Butsawan	10.1016/j.jenvman.2024.121673	study_sites_names	Eastern Chao Phraya Delta (protected by the grey solution; nearshore breakwater, submerged breakwater, revetment)	NA	AB	NA
22	Evaluating the effectiveness of Mangrove rehabilitation: A novel approach for sustainable coastal management	2024	Journal of Environmental Management	Charoenlerkthawin, Warit and Bidorn, Komkrit and Burnett, William C. and Sopon, Anek and Otarawanna, Somboon and Bidorn, Butsawan	10.1016/j.jenvman.2024.121673	study_sites_coords	13◦01ʹ–13◦30ʹ N, 100◦ 05ʹ–101◦0ʹ E	NA	AB	NA
22	Evaluating the effectiveness of Mangrove rehabilitation: A novel approach for sustainable coastal management	2024	Journal of Environmental Management	Charoenlerkthawin, Warit and Bidorn, Komkrit and Burnett, William C. and Sopon, Anek and Otarawanna, Somboon and Bidorn, Butsawan	10.1016/j.jenvman.2024.121673	ecosystem_types	Mangrove forest	NA	AB	NA
22	Evaluating the effectiveness of Mangrove rehabilitation: A novel approach for sustainable coastal management	2024	Journal of Environmental Management	Charoenlerkthawin, Warit and Bidorn, Komkrit and Burnett, William C. and Sopon, Anek and Otarawanna, Somboon and Bidorn, Butsawan	10.1016/j.jenvman.2024.121673	restoration_start_date	1978	NA	AB	NA
22	Evaluating the effectiveness of Mangrove rehabilitation: A novel approach for sustainable coastal management	2024	Journal of Environmental Management	Charoenlerkthawin, Warit and Bidorn, Komkrit and Burnett, William C. and Sopon, Anek and Otarawanna, Somboon and Bidorn, Butsawan	10.1016/j.jenvman.2024.121673	restoration_end_date	2016	NA	AB	SR-not addressed in manual extraction, double checked. Very complex dates
22	Evaluating the effectiveness of Mangrove rehabilitation: A novel approach for sustainable coastal management	2024	Journal of Environmental Management	Charoenlerkthawin, Warit and Bidorn, Komkrit and Burnett, William C. and Sopon, Anek and Otarawanna, Somboon and Bidorn, Butsawan	10.1016/j.jenvman.2024.121673	monitoring_methods	Remote sensing using UAV-LiDAR survey	NA	AB	NA
22	Evaluating the effectiveness of Mangrove rehabilitation: A novel approach for sustainable coastal management	2024	Journal of Environmental Management	Charoenlerkthawin, Warit and Bidorn, Komkrit and Burnett, William C. and Sopon, Anek and Otarawanna, Somboon and Bidorn, Butsawan	10.1016/j.jenvman.2024.121673	monitoring_methods	Ground surface topographic survey	NA	AB	NA
22	Evaluating the effectiveness of Mangrove rehabilitation: A novel approach for sustainable coastal management	2024	Journal of Environmental Management	Charoenlerkthawin, Warit and Bidorn, Komkrit and Burnett, William C. and Sopon, Anek and Otarawanna, Somboon and Bidorn, Butsawan	10.1016/j.jenvman.2024.121673	monitoring_start_date	2014	NA	AB	NA
22	Evaluating the effectiveness of Mangrove rehabilitation: A novel approach for sustainable coastal management	2024	Journal of Environmental Management	Charoenlerkthawin, Warit and Bidorn, Komkrit and Burnett, William C. and Sopon, Anek and Otarawanna, Somboon and Bidorn, Butsawan	10.1016/j.jenvman.2024.121673	monitoring_start_date	1987	NA	AB	NA
22	Evaluating the effectiveness of Mangrove rehabilitation: A novel approach for sustainable coastal management	2024	Journal of Environmental Management	Charoenlerkthawin, Warit and Bidorn, Komkrit and Burnett, William C. and Sopon, Anek and Otarawanna, Somboon and Bidorn, Butsawan	10.1016/j.jenvman.2024.121673	monitoring_start_date	2002	NA	AB	NA
22	Evaluating the effectiveness of Mangrove rehabilitation: A novel approach for sustainable coastal management	2024	Journal of Environmental Management	Charoenlerkthawin, Warit and Bidorn, Komkrit and Burnett, William C. and Sopon, Anek and Otarawanna, Somboon and Bidorn, Butsawan	10.1016/j.jenvman.2024.121673	monitoring_start_date	1987	NA	AB	NA
22	Evaluating the effectiveness of Mangrove rehabilitation: A novel approach for sustainable coastal management	2024	Journal of Environmental Management	Charoenlerkthawin, Warit and Bidorn, Komkrit and Burnett, William C. and Sopon, Anek and Otarawanna, Somboon and Bidorn, Butsawan	10.1016/j.jenvman.2024.121673	monitoring_end_date	2023	NA	AB	NA
22	Evaluating the effectiveness of Mangrove rehabilitation: A novel approach for sustainable coastal management	2024	Journal of Environmental Management	Charoenlerkthawin, Warit and Bidorn, Komkrit and Burnett, William C. and Sopon, Anek and Otarawanna, Somboon and Bidorn, Butsawan	10.1016/j.jenvman.2024.121673	monitoring_end_date	2023	NA	AB	NA
22	Evaluating the effectiveness of Mangrove rehabilitation: A novel approach for sustainable coastal management	2024	Journal of Environmental Management	Charoenlerkthawin, Warit and Bidorn, Komkrit and Burnett, William C. and Sopon, Anek and Otarawanna, Somboon and Bidorn, Butsawan	10.1016/j.jenvman.2024.121673	monitoring_end_date	2023	NA	AB	NA
22	Evaluating the effectiveness of Mangrove rehabilitation: A novel approach for sustainable coastal management	2024	Journal of Environmental Management	Charoenlerkthawin, Warit and Bidorn, Komkrit and Burnett, William C. and Sopon, Anek and Otarawanna, Somboon and Bidorn, Butsawan	10.1016/j.jenvman.2024.121673	monitoring_end_date	2023	NA	AB	NA
22	Evaluating the effectiveness of Mangrove rehabilitation: A novel approach for sustainable coastal management	2024	Journal of Environmental Management	Charoenlerkthawin, Warit and Bidorn, Komkrit and Burnett, William C. and Sopon, Anek and Otarawanna, Somboon and Bidorn, Butsawan	10.1016/j.jenvman.2024.121673	response_variables	Shoreline change rate	NA	AB	NA
22	Evaluating the effectiveness of Mangrove rehabilitation: A novel approach for sustainable coastal management	2024	Journal of Environmental Management	Charoenlerkthawin, Warit and Bidorn, Komkrit and Burnett, William C. and Sopon, Anek and Otarawanna, Somboon and Bidorn, Butsawan	10.1016/j.jenvman.2024.121673	response_variables	Shoreline retreat rate	NA	AB	NA
22	Evaluating the effectiveness of Mangrove rehabilitation: A novel approach for sustainable coastal management	2024	Journal of Environmental Management	Charoenlerkthawin, Warit and Bidorn, Komkrit and Burnett, William C. and Sopon, Anek and Otarawanna, Somboon and Bidorn, Butsawan	10.1016/j.jenvman.2024.121673	response_variables	Shoreline accretion rate	NA	AB	NA
22	Evaluating the effectiveness of Mangrove rehabilitation: A novel approach for sustainable coastal management	2024	Journal of Environmental Management	Charoenlerkthawin, Warit and Bidorn, Komkrit and Burnett, William C. and Sopon, Anek and Otarawanna, Somboon and Bidorn, Butsawan	10.1016/j.jenvman.2024.121673	restoration_actions	Green solutions (bamboo fences)	NA	AB	NA
23	Development and implementation of an empirical habitat change model and decision support tool for estuarine ecosystems	2019	Ecological Modelling	Davis, Melanie J. and Woo, Isa and De La Cruz, Susan E. W.	10.1016/j.ecolmodel.2019.108722	study_sites_names	Nisqually River Delta in the Pacific Northwest USA	NA	AB	NA
23	Development and implementation of an empirical habitat change model and decision support tool for estuarine ecosystems	2019	Ecological Modelling	Davis, Melanie J. and Woo, Isa and De La Cruz, Susan E. W.	10.1016/j.ecolmodel.2019.108722	study_sites_coords	47.08 °N 122.70 °W	NA	AB	NA
23	Development and implementation of an empirical habitat change model and decision support tool for estuarine ecosystems	2019	Ecological Modelling	Davis, Melanie J. and Woo, Isa and De La Cruz, Susan E. W.	10.1016/j.ecolmodel.2019.108722	ecosystem_types	Coastal estuaries	NA	AB	NA
23	Development and implementation of an empirical habitat change model and decision support tool for estuarine ecosystems	2019	Ecological Modelling	Davis, Melanie J. and Woo, Isa and De La Cruz, Susan E. W.	10.1016/j.ecolmodel.2019.108722	ecosystem_types	Salt marsh	NA	AB	NA
23	Development and implementation of an empirical habitat change model and decision support tool for estuarine ecosystems	2019	Ecological Modelling	Davis, Melanie J. and Woo, Isa and De La Cruz, Susan E. W.	10.1016/j.ecolmodel.2019.108722	restoration_start_date	1996	NA	AB	NA
23	Development and implementation of an empirical habitat change model and decision support tool for estuarine ecosystems	2019	Ecological Modelling	Davis, Melanie J. and Woo, Isa and De La Cruz, Susan E. W.	10.1016/j.ecolmodel.2019.108722	restoration_end_date	2009	NA	AB	NA
23	Development and implementation of an empirical habitat change model and decision support tool for estuarine ecosystems	2019	Ecological Modelling	Davis, Melanie J. and Woo, Isa and De La Cruz, Susan E. W.	10.1016/j.ecolmodel.2019.108722	monitoring_methods	Water level data collected from a Solinst LTC level logger	NA	AB	NA
23	Development and implementation of an empirical habitat change model and decision support tool for estuarine ecosystems	2019	Ecological Modelling	Davis, Melanie J. and Woo, Isa and De La Cruz, Susan E. W.	10.1016/j.ecolmodel.2019.108722	monitoring_methods	Vegetation surveys	NA	AB	NA
23	Development and implementation of an empirical habitat change model and decision support tool for estuarine ecosystems	2019	Ecological Modelling	Davis, Melanie J. and Woo, Isa and De La Cruz, Susan E. W.	10.1016/j.ecolmodel.2019.108722	monitoring_methods	Elevation change using deep rod Surface Elevation Tables	NA	AB	NA
23	Development and implementation of an empirical habitat change model and decision support tool for estuarine ecosystems	2019	Ecological Modelling	Davis, Melanie J. and Woo, Isa and De La Cruz, Susan E. W.	10.1016/j.ecolmodel.2019.108722	monitoring_methods	Estimated suspended sediment load using regression model	NA	AB	NA
23	Development and implementation of an empirical habitat change model and decision support tool for estuarine ecosystems	2019	Ecological Modelling	Davis, Melanie J. and Woo, Isa and De La Cruz, Susan E. W.	10.1016/j.ecolmodel.2019.108722	monitoring_start_date	2010	NA	AB	NA
23	Development and implementation of an empirical habitat change model and decision support tool for estuarine ecosystems	2019	Ecological Modelling	Davis, Melanie J. and Woo, Isa and De La Cruz, Susan E. W.	10.1016/j.ecolmodel.2019.108722	monitoring_end_date	2017	NA	AB	NA
23	Development and implementation of an empirical habitat change model and decision support tool for estuarine ecosystems	2019	Ecological Modelling	Davis, Melanie J. and Woo, Isa and De La Cruz, Susan E. W.	10.1016/j.ecolmodel.2019.108722	focal_species	none reported	physical modelling study	AB	SR-not addressed in manual extraction, double checked
23	Development and implementation of an empirical habitat change model and decision support tool for estuarine ecosystems	2019	Ecological Modelling	Davis, Melanie J. and Woo, Isa and De La Cruz, Susan E. W.	10.1016/j.ecolmodel.2019.108722	response_variables	Water level	NA	AB	NA
23	Development and implementation of an empirical habitat change model and decision support tool for estuarine ecosystems	2019	Ecological Modelling	Davis, Melanie J. and Woo, Isa and De La Cruz, Susan E. W.	10.1016/j.ecolmodel.2019.108722	response_variables	Inundation duration	NA	AB	NA
23	Development and implementation of an empirical habitat change model and decision support tool for estuarine ecosystems	2019	Ecological Modelling	Davis, Melanie J. and Woo, Isa and De La Cruz, Susan E. W.	10.1016/j.ecolmodel.2019.108722	response_variables	Tidal datum	NA	AB	NA
23	Development and implementation of an empirical habitat change model and decision support tool for estuarine ecosystems	2019	Ecological Modelling	Davis, Melanie J. and Woo, Isa and De La Cruz, Susan E. W.	10.1016/j.ecolmodel.2019.108722	response_variables	Aboveground vegetative biomass	NA	AB	NA
23	Development and implementation of an empirical habitat change model and decision support tool for estuarine ecosystems	2019	Ecological Modelling	Davis, Melanie J. and Woo, Isa and De La Cruz, Susan E. W.	10.1016/j.ecolmodel.2019.108722	response_variables	Mean percent cover	NA	AB	NA
23	Development and implementation of an empirical habitat change model and decision support tool for estuarine ecosystems	2019	Ecological Modelling	Davis, Melanie J. and Woo, Isa and De La Cruz, Susan E. W.	10.1016/j.ecolmodel.2019.108722	response_variables	Canopy height	NA	AB	NA
23	Development and implementation of an empirical habitat change model and decision support tool for estuarine ecosystems	2019	Ecological Modelling	Davis, Melanie J. and Woo, Isa and De La Cruz, Susan E. W.	10.1016/j.ecolmodel.2019.108722	response_variables	Stem density	NA	AB	NA
23	Development and implementation of an empirical habitat change model and decision support tool for estuarine ecosystems	2019	Ecological Modelling	Davis, Melanie J. and Woo, Isa and De La Cruz, Susan E. W.	10.1016/j.ecolmodel.2019.108722	response_variables	Associated soil pore salinity values	NA	AB	NA
23	Development and implementation of an empirical habitat change model and decision support tool for estuarine ecosystems	2019	Ecological Modelling	Davis, Melanie J. and Woo, Isa and De La Cruz, Susan E. W.	10.1016/j.ecolmodel.2019.108722	response_variables	Sediment accretion rates	NA	AB	NA
23	Development and implementation of an empirical habitat change model and decision support tool for estuarine ecosystems	2019	Ecological Modelling	Davis, Melanie J. and Woo, Isa and De La Cruz, Susan E. W.	10.1016/j.ecolmodel.2019.108722	response_variables	Daily mean suspended sediment loads	NA	AB	NA
23	Development and implementation of an empirical habitat change model and decision support tool for estuarine ecosystems	2019	Ecological Modelling	Davis, Melanie J. and Woo, Isa and De La Cruz, Susan E. W.	10.1016/j.ecolmodel.2019.108722	restoration_actions	Dike removal	NA	AB	NA
24	Changes in water birds habitat suitability following wetland restoration in the Yellow River Delta, China	2012	Clean-Soil Air Water	Hua, Yanyan and Cui, Baoshan and He, Wenjie	10.1002/clen.201200064	study_sites_names	Yellow River Delta	NA	AB	NA
24	Changes in water birds habitat suitability following wetland restoration in the Yellow River Delta, China	2012	Clean-Soil Air Water	Hua, Yanyan and Cui, Baoshan and He, Wenjie	10.1002/clen.201200064	study_sites_names	Wuwanmu restoration area	NA	AB	NA
24	Changes in water birds habitat suitability following wetland restoration in the Yellow River Delta, China	2012	Clean-Soil Air Water	Hua, Yanyan and Cui, Baoshan and He, Wenjie	10.1002/clen.201200064	study_sites_names	Shiwanmu restoration area	NA	AB	NA
24	Changes in water birds habitat suitability following wetland restoration in the Yellow River Delta, China	2012	Clean-Soil Air Water	Hua, Yanyan and Cui, Baoshan and He, Wenjie	10.1002/clen.201200064	study_sites_coords	N 37° 44'15.78'', E 119°03'07''	NA	AB	NA
24	Changes in water birds habitat suitability following wetland restoration in the Yellow River Delta, China	2012	Clean-Soil Air Water	Hua, Yanyan and Cui, Baoshan and He, Wenjie	10.1002/clen.201200064	ecosystem_types	Estuary	NA	AB	NA
24	Changes in water birds habitat suitability following wetland restoration in the Yellow River Delta, China	2012	Clean-Soil Air Water	Hua, Yanyan and Cui, Baoshan and He, Wenjie	10.1002/clen.201200064	restoration_start_date	2002	NA	AB	NA
24	Changes in water birds habitat suitability following wetland restoration in the Yellow River Delta, China	2012	Clean-Soil Air Water	Hua, Yanyan and Cui, Baoshan and He, Wenjie	10.1002/clen.201200064	restoration_start_date	2006	NA	AB	NA
24	Changes in water birds habitat suitability following wetland restoration in the Yellow River Delta, China	2012	Clean-Soil Air Water	Hua, Yanyan and Cui, Baoshan and He, Wenjie	10.1002/clen.201200064	restoration_end_date	none reported	NA	AB	NA
24	Changes in water birds habitat suitability following wetland restoration in the Yellow River Delta, China	2012	Clean-Soil Air Water	Hua, Yanyan and Cui, Baoshan and He, Wenjie	10.1002/clen.201200064	monitoring_methods	Field surveys	NA	AB	NA
24	Changes in water birds habitat suitability following wetland restoration in the Yellow River Delta, China	2012	Clean-Soil Air Water	Hua, Yanyan and Cui, Baoshan and He, Wenjie	10.1002/clen.201200064	monitoring_methods	Hydrology survey	NA	AB	NA
24	Changes in water birds habitat suitability following wetland restoration in the Yellow River Delta, China	2012	Clean-Soil Air Water	Hua, Yanyan and Cui, Baoshan and He, Wenjie	10.1002/clen.201200064	monitoring_methods	Vegetation survey	NA	AB	NA
24	Changes in water birds habitat suitability following wetland restoration in the Yellow River Delta, China	2012	Clean-Soil Air Water	Hua, Yanyan and Cui, Baoshan and He, Wenjie	10.1002/clen.201200064	monitoring_methods	Evaluation of habitat suitability	NA	AB	NA
24	Changes in water birds habitat suitability following wetland restoration in the Yellow River Delta, China	2012	Clean-Soil Air Water	Hua, Yanyan and Cui, Baoshan and He, Wenjie	10.1002/clen.201200064	monitoring_start_date	2001	NA	AB	NA
24	Changes in water birds habitat suitability following wetland restoration in the Yellow River Delta, China	2012	Clean-Soil Air Water	Hua, Yanyan and Cui, Baoshan and He, Wenjie	10.1002/clen.201200064	monitoring_end_date	2011	NA	AB	NA
24	Changes in water birds habitat suitability following wetland restoration in the Yellow River Delta, China	2012	Clean-Soil Air Water	Hua, Yanyan and Cui, Baoshan and He, Wenjie	10.1002/clen.201200064	focal_species	Anseriformes	not surveyed, but targetted bird orders for vegetation habitat	AB	SR-not addressed in manual extraction, double checked
24	Changes in water birds habitat suitability following wetland restoration in the Yellow River Delta, China	2012	Clean-Soil Air Water	Hua, Yanyan and Cui, Baoshan and He, Wenjie	10.1002/clen.201200064	focal_species	Gruiformes	not surveyed, but targetted bird orders for vegetation habitat	AB	SR-not addressed in manual extraction, double checked
24	Changes in water birds habitat suitability following wetland restoration in the Yellow River Delta, China	2012	Clean-Soil Air Water	Hua, Yanyan and Cui, Baoshan and He, Wenjie	10.1002/clen.201200064	focal_species	Ciconiformes	not surveyed, but targetted bird orders for vegetation habitat	AB	SR-not addressed in manual extraction, double checked
24	Changes in water birds habitat suitability following wetland restoration in the Yellow River Delta, China	2012	Clean-Soil Air Water	Hua, Yanyan and Cui, Baoshan and He, Wenjie	10.1002/clen.201200064	focal_species	Charadriiformes	not surveyed, but targetted bird orders for vegetation habitat	AB	SR-not addressed in manual extraction, double checked
24	Changes in water birds habitat suitability following wetland restoration in the Yellow River Delta, China	2012	Clean-Soil Air Water	Hua, Yanyan and Cui, Baoshan and He, Wenjie	10.1002/clen.201200064	focal_species	Lariformes	not surveyed, but targetted bird orders for vegetation habitat	AB	SR-not addressed in manual extraction, double checked
24	Changes in water birds habitat suitability following wetland restoration in the Yellow River Delta, China	2012	Clean-Soil Air Water	Hua, Yanyan and Cui, Baoshan and He, Wenjie	10.1002/clen.201200064	response_variables	Bird data	NA	AB	NA
24	Changes in water birds habitat suitability following wetland restoration in the Yellow River Delta, China	2012	Clean-Soil Air Water	Hua, Yanyan and Cui, Baoshan and He, Wenjie	10.1002/clen.201200064	response_variables	Water depth	NA	AB	NA
24	Changes in water birds habitat suitability following wetland restoration in the Yellow River Delta, China	2012	Clean-Soil Air Water	Hua, Yanyan and Cui, Baoshan and He, Wenjie	10.1002/clen.201200064	response_variables	Vegetation coverage	NA	AB	NA
24	Changes in water birds habitat suitability following wetland restoration in the Yellow River Delta, China	2012	Clean-Soil Air Water	Hua, Yanyan and Cui, Baoshan and He, Wenjie	10.1002/clen.201200064	response_variables	Habitat suitability index of water birds (Ei)	NA	AB	NA
24	Changes in water birds habitat suitability following wetland restoration in the Yellow River Delta, China	2012	Clean-Soil Air Water	Hua, Yanyan and Cui, Baoshan and He, Wenjie	10.1002/clen.201200064	response_variables	Area percentage of unsuitable are for water bird determined by one or all of the key factors	NA	AB	NA
24	Changes in water birds habitat suitability following wetland restoration in the Yellow River Delta, China	2012	Clean-Soil Air Water	Hua, Yanyan and Cui, Baoshan and He, Wenjie	10.1002/clen.201200064	restoration_actions	Ecological water supplement project	NA	AB	NA
24	Changes in water birds habitat suitability following wetland restoration in the Yellow River Delta, China	2012	Clean-Soil Air Water	Hua, Yanyan and Cui, Baoshan and He, Wenjie	10.1002/clen.201200064	restoration_actions	Increased and stabilized river annual runoff	NA	AB	NA
25	Contribution of microtopography and hydroperiod to the natural regeneration of Avicennia germinans in a restored mangrove forest	2017	Ciencias Marinas	Perez-Ceballos, Rosela and Echeverria-Avila, Stephanie and Zaldivar-Jimenez, Arturo and Zaldivar-Jimenez, Tomas and Herrera-Silveira, Jorge	10.7773/cm.v43i1.2683	study_sites_names	Within the Chelem Lagoon system, in the northern part of the Yucatán Peninsula	NA	AB	NA
25	Contribution of microtopography and hydroperiod to the natural regeneration of Avicennia germinans in a restored mangrove forest	2017	Ciencias Marinas	Perez-Ceballos, Rosela and Echeverria-Avila, Stephanie and Zaldivar-Jimenez, Arturo and Zaldivar-Jimenez, Tomas and Herrera-Silveira, Jorge	10.7773/cm.v43i1.2683	study_sites_coords	none reported	NA	AB	NA
25	Contribution of microtopography and hydroperiod to the natural regeneration of Avicennia germinans in a restored mangrove forest	2017	Ciencias Marinas	Perez-Ceballos, Rosela and Echeverria-Avila, Stephanie and Zaldivar-Jimenez, Arturo and Zaldivar-Jimenez, Tomas and Herrera-Silveira, Jorge	10.7773/cm.v43i1.2683	ecosystem_types	Mangrove habitat	NA	AB	NA
25	Contribution of microtopography and hydroperiod to the natural regeneration of Avicennia germinans in a restored mangrove forest	2017	Ciencias Marinas	Perez-Ceballos, Rosela and Echeverria-Avila, Stephanie and Zaldivar-Jimenez, Arturo and Zaldivar-Jimenez, Tomas and Herrera-Silveira, Jorge	10.7773/cm.v43i1.2683	restoration_start_date	2009	NA	AB	NA
25	Contribution of microtopography and hydroperiod to the natural regeneration of Avicennia germinans in a restored mangrove forest	2017	Ciencias Marinas	Perez-Ceballos, Rosela and Echeverria-Avila, Stephanie and Zaldivar-Jimenez, Arturo and Zaldivar-Jimenez, Tomas and Herrera-Silveira, Jorge	10.7773/cm.v43i1.2683	restoration_end_date	2010	NA	AB	NA
25	Contribution of microtopography and hydroperiod to the natural regeneration of Avicennia germinans in a restored mangrove forest	2017	Ciencias Marinas	Perez-Ceballos, Rosela and Echeverria-Avila, Stephanie and Zaldivar-Jimenez, Arturo and Zaldivar-Jimenez, Tomas and Herrera-Silveira, Jorge	10.7773/cm.v43i1.2683	monitoring_methods	Soil characteristics: sampling and microtopography classification	NA	AB	NA
25	Contribution of microtopography and hydroperiod to the natural regeneration of Avicennia germinans in a restored mangrove forest	2017	Ciencias Marinas	Perez-Ceballos, Rosela and Echeverria-Avila, Stephanie and Zaldivar-Jimenez, Arturo and Zaldivar-Jimenez, Tomas and Herrera-Silveira, Jorge	10.7773/cm.v43i1.2683	monitoring_methods	Soil salinity measurements using YSI model 30 multiparameter prode	NA	AB	NA
25	Contribution of microtopography and hydroperiod to the natural regeneration of Avicennia germinans in a restored mangrove forest	2017	Ciencias Marinas	Perez-Ceballos, Rosela and Echeverria-Avila, Stephanie and Zaldivar-Jimenez, Arturo and Zaldivar-Jimenez, Tomas and Herrera-Silveira, Jorge	10.7773/cm.v43i1.2683	monitoring_methods	Hydroperiod determined with a pressure sensor (HOBO)	NA	AB	NA
25	Contribution of microtopography and hydroperiod to the natural regeneration of Avicennia germinans in a restored mangrove forest	2017	Ciencias Marinas	Perez-Ceballos, Rosela and Echeverria-Avila, Stephanie and Zaldivar-Jimenez, Arturo and Zaldivar-Jimenez, Tomas and Herrera-Silveira, Jorge	10.7773/cm.v43i1.2683	monitoring_methods	Field sampling of permanent sampling sites (314.16 m2) to assess natural regeneration of A. germinans	NA	AB	NA
25	Contribution of microtopography and hydroperiod to the natural regeneration of Avicennia germinans in a restored mangrove forest	2017	Ciencias Marinas	Perez-Ceballos, Rosela and Echeverria-Avila, Stephanie and Zaldivar-Jimenez, Arturo and Zaldivar-Jimenez, Tomas and Herrera-Silveira, Jorge	10.7773/cm.v43i1.2683	monitoring_start_date	2008	NA	AB	NA
25	Contribution of microtopography and hydroperiod to the natural regeneration of Avicennia germinans in a restored mangrove forest	2017	Ciencias Marinas	Perez-Ceballos, Rosela and Echeverria-Avila, Stephanie and Zaldivar-Jimenez, Arturo and Zaldivar-Jimenez, Tomas and Herrera-Silveira, Jorge	10.7773/cm.v43i1.2683	monitoring_end_date	2012	NA	AB	NA
25	Contribution of microtopography and hydroperiod to the natural regeneration of Avicennia germinans in a restored mangrove forest	2017	Ciencias Marinas	Perez-Ceballos, Rosela and Echeverria-Avila, Stephanie and Zaldivar-Jimenez, Arturo and Zaldivar-Jimenez, Tomas and Herrera-Silveira, Jorge	10.7773/cm.v43i1.2683	focal_species	Avicennia germinans	NA	AB	NA
25	Contribution of microtopography and hydroperiod to the natural regeneration of Avicennia germinans in a restored mangrove forest	2017	Ciencias Marinas	Perez-Ceballos, Rosela and Echeverria-Avila, Stephanie and Zaldivar-Jimenez, Arturo and Zaldivar-Jimenez, Tomas and Herrera-Silveira, Jorge	10.7773/cm.v43i1.2683	response_variables	Soil bulk density; organic matter content; microtopography	NA	AB	NA
25	Contribution of microtopography and hydroperiod to the natural regeneration of Avicennia germinans in a restored mangrove forest	2017	Ciencias Marinas	Perez-Ceballos, Rosela and Echeverria-Avila, Stephanie and Zaldivar-Jimenez, Arturo and Zaldivar-Jimenez, Tomas and Herrera-Silveira, Jorge	10.7773/cm.v43i1.2683	response_variables	Soil salinity (porewater salinity)	NA	AB	NA
25	Contribution of microtopography and hydroperiod to the natural regeneration of Avicennia germinans in a restored mangrove forest	2017	Ciencias Marinas	Perez-Ceballos, Rosela and Echeverria-Avila, Stephanie and Zaldivar-Jimenez, Arturo and Zaldivar-Jimenez, Tomas and Herrera-Silveira, Jorge	10.7773/cm.v43i1.2683	response_variables	Collected data were converted into water levels and used to determine inundation frequency, water level, and flooding duration	NA	AB	NA
25	Contribution of microtopography and hydroperiod to the natural regeneration of Avicennia germinans in a restored mangrove forest	2017	Ciencias Marinas	Perez-Ceballos, Rosela and Echeverria-Avila, Stephanie and Zaldivar-Jimenez, Arturo and Zaldivar-Jimenez, Tomas and Herrera-Silveira, Jorge	10.7773/cm.v43i1.2683	response_variables	Height; relative growth rate in height (RGRH; every 6 months and relative to time one); survival; density (number of individuals per 0.01 ha unit)	NA	AB	NA
25	Contribution of microtopography and hydroperiod to the natural regeneration of Avicennia germinans in a restored mangrove forest	2017	Ciencias Marinas	Perez-Ceballos, Rosela and Echeverria-Avila, Stephanie and Zaldivar-Jimenez, Arturo and Zaldivar-Jimenez, Tomas and Herrera-Silveira, Jorge	10.7773/cm.v43i1.2683	restoration_actions	Hydrological rehabilitation by desilting tidal channels (2000 m) and modifying the microtopography to enhance or restore water flow. Dedged sediment were dumped in the area and modified the topography, hydroperiod, and consequently the physical and chemical properties of the soil.	NA	AB	NA
26	Salinization during salt-marsh restoration after managed realignment	2015	Journal of Coastal Conservation	Veenklaas, Roos M. and Koppenaal, Elske C. and Bakker, Jan P. and Esselink, Peter	10.1007/s11852-015-0390-z	study_sites_names	Noard-Fryslân Bûtendyks (NFB; N53°20′, E5°5′), the largest remaining continuous track of land outside the main seawall on the Dutch mainland coast of the Wadden Sea (Netherlands)	NA	AB	NA
26	Salinization during salt-marsh restoration after managed realignment	2015	Journal of Coastal Conservation	Veenklaas, Roos M. and Koppenaal, Elske C. and Bakker, Jan P. and Esselink, Peter	10.1007/s11852-015-0390-z	study_sites_coords	N53°20', E5°5	added by SR, is in paper	AB	NA
26	Salinization during salt-marsh restoration after managed realignment	2015	Journal of Coastal Conservation	Veenklaas, Roos M. and Koppenaal, Elske C. and Bakker, Jan P. and Esselink, Peter	10.1007/s11852-015-0390-z	ecosystem_types	Salt-marsh	NA	AB	NA
26	Salinization during salt-marsh restoration after managed realignment	2015	Journal of Coastal Conservation	Veenklaas, Roos M. and Koppenaal, Elske C. and Bakker, Jan P. and Esselink, Peter	10.1007/s11852-015-0390-z	restoration_start_date	2001	NA	AB	NA
26	Salinization during salt-marsh restoration after managed realignment	2015	Journal of Coastal Conservation	Veenklaas, Roos M. and Koppenaal, Elske C. and Bakker, Jan P. and Esselink, Peter	10.1007/s11852-015-0390-z	restoration_end_date	2001	NA	AB	NA
26	Salinization during salt-marsh restoration after managed realignment	2015	Journal of Coastal Conservation	Veenklaas, Roos M. and Koppenaal, Elske C. and Bakker, Jan P. and Esselink, Peter	10.1007/s11852-015-0390-z	monitoring_methods	Soil sampling	NA	AB	NA
26	Salinization during salt-marsh restoration after managed realignment	2015	Journal of Coastal Conservation	Veenklaas, Roos M. and Koppenaal, Elske C. and Bakker, Jan P. and Esselink, Peter	10.1007/s11852-015-0390-z	monitoring_methods	Groundwater composition measurements	NA	AB	NA
26	Salinization during salt-marsh restoration after managed realignment	2015	Journal of Coastal Conservation	Veenklaas, Roos M. and Koppenaal, Elske C. and Bakker, Jan P. and Esselink, Peter	10.1007/s11852-015-0390-z	monitoring_start_date	2000	NA	AB	NA
26	Salinization during salt-marsh restoration after managed realignment	2015	Journal of Coastal Conservation	Veenklaas, Roos M. and Koppenaal, Elske C. and Bakker, Jan P. and Esselink, Peter	10.1007/s11852-015-0390-z	monitoring_end_date	2011	NA	AB	NA
26	Salinization during salt-marsh restoration after managed realignment	2015	Journal of Coastal Conservation	Veenklaas, Roos M. and Koppenaal, Elske C. and Bakker, Jan P. and Esselink, Peter	10.1007/s11852-015-0390-z	focal_species	none reported	NA	AB	NA
26	Salinization during salt-marsh restoration after managed realignment	2015	Journal of Coastal Conservation	Veenklaas, Roos M. and Koppenaal, Elske C. and Bakker, Jan P. and Esselink, Peter	10.1007/s11852-015-0390-z	response_variables	Soil-moisture content increased significantly at de-embanked site after breaches were created in 2001	NA	AB	NA
26	Salinization during salt-marsh restoration after managed realignment	2015	Journal of Coastal Conservation	Veenklaas, Roos M. and Koppenaal, Elske C. and Bakker, Jan P. and Esselink, Peter	10.1007/s11852-015-0390-z	response_variables	Soil salinity (via chloride concentration in soil moisture) increased significantly at de-embanked site after breaches were created in 2001	NA	AB	NA
26	Salinization during salt-marsh restoration after managed realignment	2015	Journal of Coastal Conservation	Veenklaas, Roos M. and Koppenaal, Elske C. and Bakker, Jan P. and Esselink, Peter	10.1007/s11852-015-0390-z	response_variables	Electrical conductivity of groundwater increased slowly in response to de-embankement	NA	AB	NA
26	Salinization during salt-marsh restoration after managed realignment	2015	Journal of Coastal Conservation	Veenklaas, Roos M. and Koppenaal, Elske C. and Bakker, Jan P. and Esselink, Peter	10.1007/s11852-015-0390-z	restoration_actions	Coastal re-alignment (i.e. de-embankement) involves reintroducing tidal inundation to formely reclaimed land, through the breaching of coastal embankements.	NA	AB	NA
27	Effectiveness of microtopographic structure in species recovery in degraded salt marshes	2018	Marine Pollution Bulletin	Wang, Qing and Cui, Baoshan and Luo, Meng	10.1016/j.marpolbul.2018.05.037	study_sites_names	Yellow River Delta Nature Reserve in Shandong Province, Eastern China	NA	AB	NA
27	Effectiveness of microtopographic structure in species recovery in degraded salt marshes	2018	Marine Pollution Bulletin	Wang, Qing and Cui, Baoshan and Luo, Meng	10.1016/j.marpolbul.2018.05.037	study_sites_coords	37.64° 38.15°N, 118.62° – 119.37°E	NA	AB	NA
27	Effectiveness of microtopographic structure in species recovery in degraded salt marshes	2018	Marine Pollution Bulletin	Wang, Qing and Cui, Baoshan and Luo, Meng	10.1016/j.marpolbul.2018.05.037	ecosystem_types	Coastal salt marsh	NA	AB	NA
27	Effectiveness of microtopographic structure in species recovery in degraded salt marshes	2018	Marine Pollution Bulletin	Wang, Qing and Cui, Baoshan and Luo, Meng	10.1016/j.marpolbul.2018.05.037	restoration_start_date	14-Oct	NA	AB	SR-not addressed in manual extraction, double checked
27	Effectiveness of microtopographic structure in species recovery in degraded salt marshes	2018	Marine Pollution Bulletin	Wang, Qing and Cui, Baoshan and Luo, Meng	10.1016/j.marpolbul.2018.05.037	restoration_end_date	15-Apr	NA	AB	SR-not addressed in manual extraction, double checked
27	Effectiveness of microtopographic structure in species recovery in degraded salt marshes	2018	Marine Pollution Bulletin	Wang, Qing and Cui, Baoshan and Luo, Meng	10.1016/j.marpolbul.2018.05.037	monitoring_methods	Soil samping	NA	AB	NA
27	Effectiveness of microtopographic structure in species recovery in degraded salt marshes	2018	Marine Pollution Bulletin	Wang, Qing and Cui, Baoshan and Luo, Meng	10.1016/j.marpolbul.2018.05.037	monitoring_methods	Soil core samples	NA	AB	NA
27	Effectiveness of microtopographic structure in species recovery in degraded salt marshes	2018	Marine Pollution Bulletin	Wang, Qing and Cui, Baoshan and Luo, Meng	10.1016/j.marpolbul.2018.05.037	monitoring_methods	Seed trapping	NA	AB	NA
27	Effectiveness of microtopographic structure in species recovery in degraded salt marshes	2018	Marine Pollution Bulletin	Wang, Qing and Cui, Baoshan and Luo, Meng	10.1016/j.marpolbul.2018.05.037	monitoring_start_date	2014	NA	AB	NA
27	Effectiveness of microtopographic structure in species recovery in degraded salt marshes	2018	Marine Pollution Bulletin	Wang, Qing and Cui, Baoshan and Luo, Meng	10.1016/j.marpolbul.2018.05.037	monitoring_end_date	2017	NA	AB	NA
27	Effectiveness of microtopographic structure in species recovery in degraded salt marshes	2018	Marine Pollution Bulletin	Wang, Qing and Cui, Baoshan and Luo, Meng	10.1016/j.marpolbul.2018.05.037	focal_species	Suaeda salsa	NA	AB	NA
27	Effectiveness of microtopographic structure in species recovery in degraded salt marshes	2018	Marine Pollution Bulletin	Wang, Qing and Cui, Baoshan and Luo, Meng	10.1016/j.marpolbul.2018.05.037	response_variables	Soil characteristics	NA	AB	NA
27	Effectiveness of microtopographic structure in species recovery in degraded salt marshes	2018	Marine Pollution Bulletin	Wang, Qing and Cui, Baoshan and Luo, Meng	10.1016/j.marpolbul.2018.05.037	response_variables	Soil salinity	NA	AB	NA
27	Effectiveness of microtopographic structure in species recovery in degraded salt marshes	2018	Marine Pollution Bulletin	Wang, Qing and Cui, Baoshan and Luo, Meng	10.1016/j.marpolbul.2018.05.037	response_variables	Soil moisture	NA	AB	NA
27	Effectiveness of microtopographic structure in species recovery in degraded salt marshes	2018	Marine Pollution Bulletin	Wang, Qing and Cui, Baoshan and Luo, Meng	10.1016/j.marpolbul.2018.05.037	response_variables	Soil hardness	NA	AB	NA
27	Effectiveness of microtopographic structure in species recovery in degraded salt marshes	2018	Marine Pollution Bulletin	Wang, Qing and Cui, Baoshan and Luo, Meng	10.1016/j.marpolbul.2018.05.037	response_variables	Clay (%)	NA	AB	NA
27	Effectiveness of microtopographic structure in species recovery in degraded salt marshes	2018	Marine Pollution Bulletin	Wang, Qing and Cui, Baoshan and Luo, Meng	10.1016/j.marpolbul.2018.05.037	response_variables	Silt (%)	NA	AB	NA
27	Effectiveness of microtopographic structure in species recovery in degraded salt marshes	2018	Marine Pollution Bulletin	Wang, Qing and Cui, Baoshan and Luo, Meng	10.1016/j.marpolbul.2018.05.037	response_variables	Sand (%)	NA	AB	NA
27	Effectiveness of microtopographic structure in species recovery in degraded salt marshes	2018	Marine Pollution Bulletin	Wang, Qing and Cui, Baoshan and Luo, Meng	10.1016/j.marpolbul.2018.05.037	response_variables	Total carbon (g/kg)	NA	AB	NA
27	Effectiveness of microtopographic structure in species recovery in degraded salt marshes	2018	Marine Pollution Bulletin	Wang, Qing and Cui, Baoshan and Luo, Meng	10.1016/j.marpolbul.2018.05.037	response_variables	Total nitrogen (g/kg)	NA	AB	NA
27	Effectiveness of microtopographic structure in species recovery in degraded salt marshes	2018	Marine Pollution Bulletin	Wang, Qing and Cui, Baoshan and Luo, Meng	10.1016/j.marpolbul.2018.05.037	response_variables	Soil seed bank	NA	AB	NA
27	Effectiveness of microtopographic structure in species recovery in degraded salt marshes	2018	Marine Pollution Bulletin	Wang, Qing and Cui, Baoshan and Luo, Meng	10.1016/j.marpolbul.2018.05.037	response_variables	Number of trapped seeds in seed traps	NA	AB	NA
27	Effectiveness of microtopographic structure in species recovery in degraded salt marshes	2018	Marine Pollution Bulletin	Wang, Qing and Cui, Baoshan and Luo, Meng	10.1016/j.marpolbul.2018.05.037	response_variables	Plant recruitment and recovery	NA	AB	NA
27	Effectiveness of microtopographic structure in species recovery in degraded salt marshes	2018	Marine Pollution Bulletin	Wang, Qing and Cui, Baoshan and Luo, Meng	10.1016/j.marpolbul.2018.05.037	restoration_actions	Facilitation of seed retention by microtopographic structures	NA	AB	NA
28	Effects of freshwater inputs on soil quality in the Yellow River Delta, China	2019	Ecological Indicators	Zhao, Qingqing and Bai, Junhong and Gao, Yongchao and Zhao, Haixiao and Huang, Yujie and Zhang, Wen and Wang, Jianing and Chen, Guanhong	10.1016/j.ecolind.2018.11.041	study_sites_names	Yellow River Delta	NA	AB	NA
28	Effects of freshwater inputs on soil quality in the Yellow River Delta, China	2019	Ecological Indicators	Zhao, Qingqing and Bai, Junhong and Gao, Yongchao and Zhao, Haixiao and Huang, Yujie and Zhang, Wen and Wang, Jianing and Chen, Guanhong	10.1016/j.ecolind.2018.11.041	study_sites_coords	none reported	NA	AB	NA
28	Effects of freshwater inputs on soil quality in the Yellow River Delta, China	2019	Ecological Indicators	Zhao, Qingqing and Bai, Junhong and Gao, Yongchao and Zhao, Haixiao and Huang, Yujie and Zhang, Wen and Wang, Jianing and Chen, Guanhong	10.1016/j.ecolind.2018.11.041	ecosystem_types	coastal wetlands	NA	AB	NA
28	Effects of freshwater inputs on soil quality in the Yellow River Delta, China	2019	Ecological Indicators	Zhao, Qingqing and Bai, Junhong and Gao, Yongchao and Zhao, Haixiao and Huang, Yujie and Zhang, Wen and Wang, Jianing and Chen, Guanhong	10.1016/j.ecolind.2018.11.041	ecosystem_types	freshwater restoration wetlands	NA	AB	NA
28	Effects of freshwater inputs on soil quality in the Yellow River Delta, China	2019	Ecological Indicators	Zhao, Qingqing and Bai, Junhong and Gao, Yongchao and Zhao, Haixiao and Huang, Yujie and Zhang, Wen and Wang, Jianing and Chen, Guanhong	10.1016/j.ecolind.2018.11.041	ecosystem_types	natural salt marshes covered with Sueda salsa	NA	AB	NA
28	Effects of freshwater inputs on soil quality in the Yellow River Delta, China	2019	Ecological Indicators	Zhao, Qingqing and Bai, Junhong and Gao, Yongchao and Zhao, Haixiao and Huang, Yujie and Zhang, Wen and Wang, Jianing and Chen, Guanhong	10.1016/j.ecolind.2018.11.041	ecosystem_types	natural salt marshes covered with Tamarix chinensis	NA	AB	NA
28	Effects of freshwater inputs on soil quality in the Yellow River Delta, China	2019	Ecological Indicators	Zhao, Qingqing and Bai, Junhong and Gao, Yongchao and Zhao, Haixiao and Huang, Yujie and Zhang, Wen and Wang, Jianing and Chen, Guanhong	10.1016/j.ecolind.2018.11.041	restoration_start_date	none reported	NA	AB	NA
28	Effects of freshwater inputs on soil quality in the Yellow River Delta, China	2019	Ecological Indicators	Zhao, Qingqing and Bai, Junhong and Gao, Yongchao and Zhao, Haixiao and Huang, Yujie and Zhang, Wen and Wang, Jianing and Chen, Guanhong	10.1016/j.ecolind.2018.11.041	restoration_end_date	none reported	NA	AB	NA
28	Effects of freshwater inputs on soil quality in the Yellow River Delta, China	2019	Ecological Indicators	Zhao, Qingqing and Bai, Junhong and Gao, Yongchao and Zhao, Haixiao and Huang, Yujie and Zhang, Wen and Wang, Jianing and Chen, Guanhong	10.1016/j.ecolind.2018.11.041	monitoring_methods	Soil collection and analysis	NA	AB	NA
28	Effects of freshwater inputs on soil quality in the Yellow River Delta, China	2019	Ecological Indicators	Zhao, Qingqing and Bai, Junhong and Gao, Yongchao and Zhao, Haixiao and Huang, Yujie and Zhang, Wen and Wang, Jianing and Chen, Guanhong	10.1016/j.ecolind.2018.11.041	monitoring_methods	Soil quality index (SQI)	NA	AB	NA
28	Effects of freshwater inputs on soil quality in the Yellow River Delta, China	2019	Ecological Indicators	Zhao, Qingqing and Bai, Junhong and Gao, Yongchao and Zhao, Haixiao and Huang, Yujie and Zhang, Wen and Wang, Jianing and Chen, Guanhong	10.1016/j.ecolind.2018.11.041	monitoring_start_date	2015	NA	AB	NA
28	Effects of freshwater inputs on soil quality in the Yellow River Delta, China	2019	Ecological Indicators	Zhao, Qingqing and Bai, Junhong and Gao, Yongchao and Zhao, Haixiao and Huang, Yujie and Zhang, Wen and Wang, Jianing and Chen, Guanhong	10.1016/j.ecolind.2018.11.041	monitoring_end_date	2015	NA	AB	NA
28	Effects of freshwater inputs on soil quality in the Yellow River Delta, China	2019	Ecological Indicators	Zhao, Qingqing and Bai, Junhong and Gao, Yongchao and Zhao, Haixiao and Huang, Yujie and Zhang, Wen and Wang, Jianing and Chen, Guanhong	10.1016/j.ecolind.2018.11.041	focal_species	none reported	NA	AB	NA
28	Effects of freshwater inputs on soil quality in the Yellow River Delta, China	2019	Ecological Indicators	Zhao, Qingqing and Bai, Junhong and Gao, Yongchao and Zhao, Haixiao and Huang, Yujie and Zhang, Wen and Wang, Jianing and Chen, Guanhong	10.1016/j.ecolind.2018.11.041	response_variables	C/N ratios	NA	AB	NA
28	Effects of freshwater inputs on soil quality in the Yellow River Delta, China	2019	Ecological Indicators	Zhao, Qingqing and Bai, Junhong and Gao, Yongchao and Zhao, Haixiao and Huang, Yujie and Zhang, Wen and Wang, Jianing and Chen, Guanhong	10.1016/j.ecolind.2018.11.041	response_variables	Soil salinity	NA	AB	NA
28	Effects of freshwater inputs on soil quality in the Yellow River Delta, China	2019	Ecological Indicators	Zhao, Qingqing and Bai, Junhong and Gao, Yongchao and Zhao, Haixiao and Huang, Yujie and Zhang, Wen and Wang, Jianing and Chen, Guanhong	10.1016/j.ecolind.2018.11.041	response_variables	Salt ion content (Na+, K+, Mg2+, Ca2+, Cl−, and SO4 2−)	NA	AB	NA
28	Effects of freshwater inputs on soil quality in the Yellow River Delta, China	2019	Ecological Indicators	Zhao, Qingqing and Bai, Junhong and Gao, Yongchao and Zhao, Haixiao and Huang, Yujie and Zhang, Wen and Wang, Jianing and Chen, Guanhong	10.1016/j.ecolind.2018.11.041	response_variables	pH	NA	AB	NA
28	Effects of freshwater inputs on soil quality in the Yellow River Delta, China	2019	Ecological Indicators	Zhao, Qingqing and Bai, Junhong and Gao, Yongchao and Zhao, Haixiao and Huang, Yujie and Zhang, Wen and Wang, Jianing and Chen, Guanhong	10.1016/j.ecolind.2018.11.041	response_variables	Silt content (%)	NA	AB	NA
28	Effects of freshwater inputs on soil quality in the Yellow River Delta, China	2019	Ecological Indicators	Zhao, Qingqing and Bai, Junhong and Gao, Yongchao and Zhao, Haixiao and Huang, Yujie and Zhang, Wen and Wang, Jianing and Chen, Guanhong	10.1016/j.ecolind.2018.11.041	response_variables	Sand content (%)	NA	AB	NA
28	Effects of freshwater inputs on soil quality in the Yellow River Delta, China	2019	Ecological Indicators	Zhao, Qingqing and Bai, Junhong and Gao, Yongchao and Zhao, Haixiao and Huang, Yujie and Zhang, Wen and Wang, Jianing and Chen, Guanhong	10.1016/j.ecolind.2018.11.041	response_variables	Soil organic matter (SOM)	NA	AB	NA
28	Effects of freshwater inputs on soil quality in the Yellow River Delta, China	2019	Ecological Indicators	Zhao, Qingqing and Bai, Junhong and Gao, Yongchao and Zhao, Haixiao and Huang, Yujie and Zhang, Wen and Wang, Jianing and Chen, Guanhong	10.1016/j.ecolind.2018.11.041	restoration_actions	freshwater inputs to degraded salt marshes	NA	AB	NA
29	Use of exotic plants to control Spartina alterniflora invasion and promote mangrove restoration	2015	Scientific Reports	Zhou, Ting and Liu, Shuchao and Feng, Zhili and Liu, Gang and Gan, Qian and Peng, Shaolin	10.1038/srep12980	study_sites_names	Qi’ao Island, Zhuhai, Guangdong Province, China	NA	AB	NA
29	Use of exotic plants to control Spartina alterniflora invasion and promote mangrove restoration	2015	Scientific Reports	Zhou, Ting and Liu, Shuchao and Feng, Zhili and Liu, Gang and Gan, Qian and Peng, Shaolin	10.1038/srep12980	study_sites_coords	22°23′40′′–22°27′38′′ N, 113°36′40′′–113°39′15′′ E	NA	AB	NA
29	Use of exotic plants to control Spartina alterniflora invasion and promote mangrove restoration	2015	Scientific Reports	Zhou, Ting and Liu, Shuchao and Feng, Zhili and Liu, Gang and Gan, Qian and Peng, Shaolin	10.1038/srep12980	ecosystem_types	Mangrove	NA	AB	NA
29	Use of exotic plants to control Spartina alterniflora invasion and promote mangrove restoration	2015	Scientific Reports	Zhou, Ting and Liu, Shuchao and Feng, Zhili and Liu, Gang and Gan, Qian and Peng, Shaolin	10.1038/srep12980	restoration_start_date	2008	NA	AB	NA
29	Use of exotic plants to control Spartina alterniflora invasion and promote mangrove restoration	2015	Scientific Reports	Zhou, Ting and Liu, Shuchao and Feng, Zhili and Liu, Gang and Gan, Qian and Peng, Shaolin	10.1038/srep12980	restoration_end_date	2013	NA	AB	NA
29	Use of exotic plants to control Spartina alterniflora invasion and promote mangrove restoration	2015	Scientific Reports	Zhou, Ting and Liu, Shuchao and Feng, Zhili and Liu, Gang and Gan, Qian and Peng, Shaolin	10.1038/srep12980	monitoring_methods	Plant survey in sample plots	NA	AB	NA
29	Use of exotic plants to control Spartina alterniflora invasion and promote mangrove restoration	2015	Scientific Reports	Zhou, Ting and Liu, Shuchao and Feng, Zhili and Liu, Gang and Gan, Qian and Peng, Shaolin	10.1038/srep12980	monitoring_methods	Plant community parameter measurement	NA	AB	NA
29	Use of exotic plants to control Spartina alterniflora invasion and promote mangrove restoration	2015	Scientific Reports	Zhou, Ting and Liu, Shuchao and Feng, Zhili and Liu, Gang and Gan, Qian and Peng, Shaolin	10.1038/srep12980	monitoring_methods	Light intensity measurement	NA	AB	NA
29	Use of exotic plants to control Spartina alterniflora invasion and promote mangrove restoration	2015	Scientific Reports	Zhou, Ting and Liu, Shuchao and Feng, Zhili and Liu, Gang and Gan, Qian and Peng, Shaolin	10.1038/srep12980	monitoring_methods	Biomass estimation and measurement (harvest)	NA	AB	NA
29	Use of exotic plants to control Spartina alterniflora invasion and promote mangrove restoration	2015	Scientific Reports	Zhou, Ting and Liu, Shuchao and Feng, Zhili and Liu, Gang and Gan, Qian and Peng, Shaolin	10.1038/srep12980	monitoring_methods	Relative growth rate calculation	NA	AB	NA
29	Use of exotic plants to control Spartina alterniflora invasion and promote mangrove restoration	2015	Scientific Reports	Zhou, Ting and Liu, Shuchao and Feng, Zhili and Liu, Gang and Gan, Qian and Peng, Shaolin	10.1038/srep12980	monitoring_methods	Surface soil survey in the sample plots	NA	AB	NA
29	Use of exotic plants to control Spartina alterniflora invasion and promote mangrove restoration	2015	Scientific Reports	Zhou, Ting and Liu, Shuchao and Feng, Zhili and Liu, Gang and Gan, Qian and Peng, Shaolin	10.1038/srep12980	monitoring_start_date	2009	NA	AB	NA
29	Use of exotic plants to control Spartina alterniflora invasion and promote mangrove restoration	2015	Scientific Reports	Zhou, Ting and Liu, Shuchao and Feng, Zhili and Liu, Gang and Gan, Qian and Peng, Shaolin	10.1038/srep12980	monitoring_end_date	2013	NA	AB	NA
29	Use of exotic plants to control Spartina alterniflora invasion and promote mangrove restoration	2015	Scientific Reports	Zhou, Ting and Liu, Shuchao and Feng, Zhili and Liu, Gang and Gan, Qian and Peng, Shaolin	10.1038/srep12980	focal_species	Sonneratia apetala	NA	AB	NA
29	Use of exotic plants to control Spartina alterniflora invasion and promote mangrove restoration	2015	Scientific Reports	Zhou, Ting and Liu, Shuchao and Feng, Zhili and Liu, Gang and Gan, Qian and Peng, Shaolin	10.1038/srep12980	focal_species	Sonneratia caseolaris	NA	AB	NA
29	Use of exotic plants to control Spartina alterniflora invasion and promote mangrove restoration	2015	Scientific Reports	Zhou, Ting and Liu, Shuchao and Feng, Zhili and Liu, Gang and Gan, Qian and Peng, Shaolin	10.1038/srep12980	focal_species	Spartina alterniflora (invasive)	NA	AB	NA
29	Use of exotic plants to control Spartina alterniflora invasion and promote mangrove restoration	2015	Scientific Reports	Zhou, Ting and Liu, Shuchao and Feng, Zhili and Liu, Gang and Gan, Qian and Peng, Shaolin	10.1038/srep12980	response_variables	Diameter of S. alterniflora at breast height	NA	AB	NA
29	Use of exotic plants to control Spartina alterniflora invasion and promote mangrove restoration	2015	Scientific Reports	Zhou, Ting and Liu, Shuchao and Feng, Zhili and Liu, Gang and Gan, Qian and Peng, Shaolin	10.1038/srep12980	response_variables	Height of replacement species	NA	AB	NA
29	Use of exotic plants to control Spartina alterniflora invasion and promote mangrove restoration	2015	Scientific Reports	Zhou, Ting and Liu, Shuchao and Feng, Zhili and Liu, Gang and Gan, Qian and Peng, Shaolin	10.1038/srep12980	response_variables	Plant height	NA	AB	NA
29	Use of exotic plants to control Spartina alterniflora invasion and promote mangrove restoration	2015	Scientific Reports	Zhou, Ting and Liu, Shuchao and Feng, Zhili and Liu, Gang and Gan, Qian and Peng, Shaolin	10.1038/srep12980	response_variables	Density measurement	NA	AB	NA
29	Use of exotic plants to control Spartina alterniflora invasion and promote mangrove restoration	2015	Scientific Reports	Zhou, Ting and Liu, Shuchao and Feng, Zhili and Liu, Gang and Gan, Qian and Peng, Shaolin	10.1038/srep12980	response_variables	Understory light intensity	NA	AB	NA
29	Use of exotic plants to control Spartina alterniflora invasion and promote mangrove restoration	2015	Scientific Reports	Zhou, Ting and Liu, Shuchao and Feng, Zhili and Liu, Gang and Gan, Qian and Peng, Shaolin	10.1038/srep12980	response_variables	Aboveground biomass	NA	AB	NA
29	Use of exotic plants to control Spartina alterniflora invasion and promote mangrove restoration	2015	Scientific Reports	Zhou, Ting and Liu, Shuchao and Feng, Zhili and Liu, Gang and Gan, Qian and Peng, Shaolin	10.1038/srep12980	response_variables	Biomass relative growth rate	NA	AB	NA
29	Use of exotic plants to control Spartina alterniflora invasion and promote mangrove restoration	2015	Scientific Reports	Zhou, Ting and Liu, Shuchao and Feng, Zhili and Liu, Gang and Gan, Qian and Peng, Shaolin	10.1038/srep12980	response_variables	Soil pH	NA	AB	NA
29	Use of exotic plants to control Spartina alterniflora invasion and promote mangrove restoration	2015	Scientific Reports	Zhou, Ting and Liu, Shuchao and Feng, Zhili and Liu, Gang and Gan, Qian and Peng, Shaolin	10.1038/srep12980	response_variables	Soil total carbon content	NA	AB	NA
29	Use of exotic plants to control Spartina alterniflora invasion and promote mangrove restoration	2015	Scientific Reports	Zhou, Ting and Liu, Shuchao and Feng, Zhili and Liu, Gang and Gan, Qian and Peng, Shaolin	10.1038/srep12980	response_variables	Soil total nitrogen content	NA	AB	NA
29	Use of exotic plants to control Spartina alterniflora invasion and promote mangrove restoration	2015	Scientific Reports	Zhou, Ting and Liu, Shuchao and Feng, Zhili and Liu, Gang and Gan, Qian and Peng, Shaolin	10.1038/srep12980	restoration_actions	Ecological exotic species control of invasive plant species	NA	AB	NA
30	Conversion of abandoned paddy fields to productive land through mangrove restoration in Myanmar’s Ayeyarwady Delta	2020	Paddy and Water Environment	Aye, Win Maung and Takeda, Shinya	10.1007/s10333-020-00791-x	study_sites_names	Pyindaye Forest Reserve, Pyapon Township of the Delta, Ayeyarwady Delta, Myanmar	NA	SR	NA
30	Conversion of abandoned paddy fields to productive land through mangrove restoration in Myanmar’s Ayeyarwady Delta	2020	Paddy and Water Environment	Aye, Win Maung and Takeda, Shinya	10.1007/s10333-020-00791-x	study_sites_coords	15° 48′ 00.24′′ N 95° 22′ 36.21′′ E	two nearby sites	SR	NA
30	Conversion of abandoned paddy fields to productive land through mangrove restoration in Myanmar’s Ayeyarwady Delta	2020	Paddy and Water Environment	Aye, Win Maung and Takeda, Shinya	10.1007/s10333-020-00791-x	study_sites_coords	15° 49′ 53.40″ N, 95° 26′ 54.52″ E	two nearby sites	SR	NA
30	Conversion of abandoned paddy fields to productive land through mangrove restoration in Myanmar’s Ayeyarwady Delta	2020	Paddy and Water Environment	Aye, Win Maung and Takeda, Shinya	10.1007/s10333-020-00791-x	ecosystem_types	Mangrove	NA	SR	NA
30	Conversion of abandoned paddy fields to productive land through mangrove restoration in Myanmar’s Ayeyarwady Delta	2020	Paddy and Water Environment	Aye, Win Maung and Takeda, Shinya	10.1007/s10333-020-00791-x	restoration_start_date	1999	NA	SR	NA
30	Conversion of abandoned paddy fields to productive land through mangrove restoration in Myanmar’s Ayeyarwady Delta	2020	Paddy and Water Environment	Aye, Win Maung and Takeda, Shinya	10.1007/s10333-020-00791-x	restoration_end_date	2009	NA	SR	NA
30	Conversion of abandoned paddy fields to productive land through mangrove restoration in Myanmar’s Ayeyarwady Delta	2020	Paddy and Water Environment	Aye, Win Maung and Takeda, Shinya	10.1007/s10333-020-00791-x	monitoring_methods	vegetation survey	NA	SR	NA
30	Conversion of abandoned paddy fields to productive land through mangrove restoration in Myanmar’s Ayeyarwady Delta	2020	Paddy and Water Environment	Aye, Win Maung and Takeda, Shinya	10.1007/s10333-020-00791-x	monitoring_methods	vegetation structure survey	NA	SR	NA
30	Conversion of abandoned paddy fields to productive land through mangrove restoration in Myanmar’s Ayeyarwady Delta	2020	Paddy and Water Environment	Aye, Win Maung and Takeda, Shinya	10.1007/s10333-020-00791-x	monitoring_methods	regeneration survey	NA	SR	NA
30	Conversion of abandoned paddy fields to productive land through mangrove restoration in Myanmar’s Ayeyarwady Delta	2020	Paddy and Water Environment	Aye, Win Maung and Takeda, Shinya	10.1007/s10333-020-00791-x	monitoring_methods	micro-enviromenment survey	NA	SR	NA
30	Conversion of abandoned paddy fields to productive land through mangrove restoration in Myanmar’s Ayeyarwady Delta	2020	Paddy and Water Environment	Aye, Win Maung and Takeda, Shinya	10.1007/s10333-020-00791-x	monitoring_methods	soil samples	NA	SR	NA
30	Conversion of abandoned paddy fields to productive land through mangrove restoration in Myanmar’s Ayeyarwady Delta	2020	Paddy and Water Environment	Aye, Win Maung and Takeda, Shinya	10.1007/s10333-020-00791-x	monitoring_methods	interviews	NA	SR	NA
30	Conversion of abandoned paddy fields to productive land through mangrove restoration in Myanmar’s Ayeyarwady Delta	2020	Paddy and Water Environment	Aye, Win Maung and Takeda, Shinya	10.1007/s10333-020-00791-x	monitoring_start_date	2013-04	NA	SR	NA
30	Conversion of abandoned paddy fields to productive land through mangrove restoration in Myanmar’s Ayeyarwady Delta	2020	Paddy and Water Environment	Aye, Win Maung and Takeda, Shinya	10.1007/s10333-020-00791-x	monitoring_end_date	2013-05	NA	SR	NA
30	Conversion of abandoned paddy fields to productive land through mangrove restoration in Myanmar’s Ayeyarwady Delta	2020	Paddy and Water Environment	Aye, Win Maung and Takeda, Shinya	10.1007/s10333-020-00791-x	focal_species	Avicennia officinalis	NA	SR	NA
30	Conversion of abandoned paddy fields to productive land through mangrove restoration in Myanmar’s Ayeyarwady Delta	2020	Paddy and Water Environment	Aye, Win Maung and Takeda, Shinya	10.1007/s10333-020-00791-x	focal_species	Bruguiera sexangula	NA	SR	NA
30	Conversion of abandoned paddy fields to productive land through mangrove restoration in Myanmar’s Ayeyarwady Delta	2020	Paddy and Water Environment	Aye, Win Maung and Takeda, Shinya	10.1007/s10333-020-00791-x	response_variables	vegetation cover	NA	SR	NA
30	Conversion of abandoned paddy fields to productive land through mangrove restoration in Myanmar’s Ayeyarwady Delta	2020	Paddy and Water Environment	Aye, Win Maung and Takeda, Shinya	10.1007/s10333-020-00791-x	response_variables	diameter at breast height	NA	SR	NA
30	Conversion of abandoned paddy fields to productive land through mangrove restoration in Myanmar’s Ayeyarwady Delta	2020	Paddy and Water Environment	Aye, Win Maung and Takeda, Shinya	10.1007/s10333-020-00791-x	response_variables	tree height	NA	SR	NA
30	Conversion of abandoned paddy fields to productive land through mangrove restoration in Myanmar’s Ayeyarwady Delta	2020	Paddy and Water Environment	Aye, Win Maung and Takeda, Shinya	10.1007/s10333-020-00791-x	response_variables	regeneration density	NA	SR	NA
30	Conversion of abandoned paddy fields to productive land through mangrove restoration in Myanmar’s Ayeyarwady Delta	2020	Paddy and Water Environment	Aye, Win Maung and Takeda, Shinya	10.1007/s10333-020-00791-x	response_variables	leaf area index	NA	SR	NA
30	Conversion of abandoned paddy fields to productive land through mangrove restoration in Myanmar’s Ayeyarwady Delta	2020	Paddy and Water Environment	Aye, Win Maung and Takeda, Shinya	10.1007/s10333-020-00791-x	response_variables	canopy openness	NA	SR	NA
30	Conversion of abandoned paddy fields to productive land through mangrove restoration in Myanmar’s Ayeyarwady Delta	2020	Paddy and Water Environment	Aye, Win Maung and Takeda, Shinya	10.1007/s10333-020-00791-x	response_variables	soil chemistry	NA	SR	NA
30	Conversion of abandoned paddy fields to productive land through mangrove restoration in Myanmar’s Ayeyarwady Delta	2020	Paddy and Water Environment	Aye, Win Maung and Takeda, Shinya	10.1007/s10333-020-00791-x	restoration_actions	mangrove tree coppicing	NA	SR	NA
30	Conversion of abandoned paddy fields to productive land through mangrove restoration in Myanmar’s Ayeyarwady Delta	2020	Paddy and Water Environment	Aye, Win Maung and Takeda, Shinya	10.1007/s10333-020-00791-x	restoration_actions	cutting climbing plants	NA	SR	NA
30	Conversion of abandoned paddy fields to productive land through mangrove restoration in Myanmar’s Ayeyarwady Delta	2020	Paddy and Water Environment	Aye, Win Maung and Takeda, Shinya	10.1007/s10333-020-00791-x	restoration_actions	natural recovery	NA	SR	NA
31	Restoration and recovery of hurricane-damaged mangroves using the knickpoint retreat effect and tides as dredging tools	2013	Journal of Environmental Management	Bashan, Yoav and Moreno, Manuel and Salazar, Bernardo G. and Alvarez, Leonardo	10.1016/j.jenvman.2012.11.045	study_sites_names	La Paz, Baja, California Sur, Mexico	NA	SR	NA
31	Restoration and recovery of hurricane-damaged mangroves using the knickpoint retreat effect and tides as dredging tools	2013	Journal of Environmental Management	Bashan, Yoav and Moreno, Manuel and Salazar, Bernardo G. and Alvarez, Leonardo	10.1016/j.jenvman.2012.11.045	study_sites_coords	24 08'N, 110 23'W	NA	SR	NA
31	Restoration and recovery of hurricane-damaged mangroves using the knickpoint retreat effect and tides as dredging tools	2013	Journal of Environmental Management	Bashan, Yoav and Moreno, Manuel and Salazar, Bernardo G. and Alvarez, Leonardo	10.1016/j.jenvman.2012.11.045	ecosystem_types	mangrove	NA	SR	NA
31	Restoration and recovery of hurricane-damaged mangroves using the knickpoint retreat effect and tides as dredging tools	2013	Journal of Environmental Management	Bashan, Yoav and Moreno, Manuel and Salazar, Bernardo G. and Alvarez, Leonardo	10.1016/j.jenvman.2012.11.045	ecosystem_types	lagoon	NA	SR	NA
31	Restoration and recovery of hurricane-damaged mangroves using the knickpoint retreat effect and tides as dredging tools	2013	Journal of Environmental Management	Bashan, Yoav and Moreno, Manuel and Salazar, Bernardo G. and Alvarez, Leonardo	10.1016/j.jenvman.2012.11.045	restoration_start_date	2004-04	Really good example	SR	NA
31	Restoration and recovery of hurricane-damaged mangroves using the knickpoint retreat effect and tides as dredging tools	2013	Journal of Environmental Management	Bashan, Yoav and Moreno, Manuel and Salazar, Bernardo G. and Alvarez, Leonardo	10.1016/j.jenvman.2012.11.045	restoration_end_date	2004-06	NA	SR	NA
31	Restoration and recovery of hurricane-damaged mangroves using the knickpoint retreat effect and tides as dredging tools	2013	Journal of Environmental Management	Bashan, Yoav and Moreno, Manuel and Salazar, Bernardo G. and Alvarez, Leonardo	10.1016/j.jenvman.2012.11.045	monitoring_methods	Satellite imagery	NA	SR	NA
31	Restoration and recovery of hurricane-damaged mangroves using the knickpoint retreat effect and tides as dredging tools	2013	Journal of Environmental Management	Bashan, Yoav and Moreno, Manuel and Salazar, Bernardo G. and Alvarez, Leonardo	10.1016/j.jenvman.2012.11.045	monitoring_methods	Vegetation inventory	NA	SR	NA
31	Restoration and recovery of hurricane-damaged mangroves using the knickpoint retreat effect and tides as dredging tools	2013	Journal of Environmental Management	Bashan, Yoav and Moreno, Manuel and Salazar, Bernardo G. and Alvarez, Leonardo	10.1016/j.jenvman.2012.11.045	monitoring_start_date	2007	NA	SR	NA
31	Restoration and recovery of hurricane-damaged mangroves using the knickpoint retreat effect and tides as dredging tools	2013	Journal of Environmental Management	Bashan, Yoav and Moreno, Manuel and Salazar, Bernardo G. and Alvarez, Leonardo	10.1016/j.jenvman.2012.11.045	monitoring_end_date	2012	NA	SR	NA
31	Restoration and recovery of hurricane-damaged mangroves using the knickpoint retreat effect and tides as dredging tools	2013	Journal of Environmental Management	Bashan, Yoav and Moreno, Manuel and Salazar, Bernardo G. and Alvarez, Leonardo	10.1016/j.jenvman.2012.11.045	focal_species	Rhizophora mangle L.	NA	SR	NA
31	Restoration and recovery of hurricane-damaged mangroves using the knickpoint retreat effect and tides as dredging tools	2013	Journal of Environmental Management	Bashan, Yoav and Moreno, Manuel and Salazar, Bernardo G. and Alvarez, Leonardo	10.1016/j.jenvman.2012.11.045	focal_species	Languncularia racemosa Gaertn.	NA	SR	NA
31	Restoration and recovery of hurricane-damaged mangroves using the knickpoint retreat effect and tides as dredging tools	2013	Journal of Environmental Management	Bashan, Yoav and Moreno, Manuel and Salazar, Bernardo G. and Alvarez, Leonardo	10.1016/j.jenvman.2012.11.045	focal_species	Avicennia germinans (L.)	NA	SR	NA
31	Restoration and recovery of hurricane-damaged mangroves using the knickpoint retreat effect and tides as dredging tools	2013	Journal of Environmental Management	Bashan, Yoav and Moreno, Manuel and Salazar, Bernardo G. and Alvarez, Leonardo	10.1016/j.jenvman.2012.11.045	response_variables	Hydrologic function (+)	NA	SR	NA
31	Restoration and recovery of hurricane-damaged mangroves using the knickpoint retreat effect and tides as dredging tools	2013	Journal of Environmental Management	Bashan, Yoav and Moreno, Manuel and Salazar, Bernardo G. and Alvarez, Leonardo	10.1016/j.jenvman.2012.11.045	response_variables	Hydraulic connectivity (+)	NA	SR	NA
31	Restoration and recovery of hurricane-damaged mangroves using the knickpoint retreat effect and tides as dredging tools	2013	Journal of Environmental Management	Bashan, Yoav and Moreno, Manuel and Salazar, Bernardo G. and Alvarez, Leonardo	10.1016/j.jenvman.2012.11.045	response_variables	Net sediment transport (+)	NA	SR	NA
31	Restoration and recovery of hurricane-damaged mangroves using the knickpoint retreat effect and tides as dredging tools	2013	Journal of Environmental Management	Bashan, Yoav and Moreno, Manuel and Salazar, Bernardo G. and Alvarez, Leonardo	10.1016/j.jenvman.2012.11.045	response_variables	Tree coverage (+)	NA	SR	NA
31	Restoration and recovery of hurricane-damaged mangroves using the knickpoint retreat effect and tides as dredging tools	2013	Journal of Environmental Management	Bashan, Yoav and Moreno, Manuel and Salazar, Bernardo G. and Alvarez, Leonardo	10.1016/j.jenvman.2012.11.045	response_variables	mangrove area (sig+)	NA	SR	NA
31	Restoration and recovery of hurricane-damaged mangroves using the knickpoint retreat effect and tides as dredging tools	2013	Journal of Environmental Management	Bashan, Yoav and Moreno, Manuel and Salazar, Bernardo G. and Alvarez, Leonardo	10.1016/j.jenvman.2012.11.045	response_variables	% coverage tree species (unchanged)	NA	SR	NA
31	Restoration and recovery of hurricane-damaged mangroves using the knickpoint retreat effect and tides as dredging tools	2013	Journal of Environmental Management	Bashan, Yoav and Moreno, Manuel and Salazar, Bernardo G. and Alvarez, Leonardo	10.1016/j.jenvman.2012.11.045	response_variables	tidal flow (+)	NA	SR	NA
31	Restoration and recovery of hurricane-damaged mangroves using the knickpoint retreat effect and tides as dredging tools	2013	Journal of Environmental Management	Bashan, Yoav and Moreno, Manuel and Salazar, Bernardo G. and Alvarez, Leonardo	10.1016/j.jenvman.2012.11.045	restoration_actions	low knickpoint/waterfall creation	NA	SR	NA
31	Restoration and recovery of hurricane-damaged mangroves using the knickpoint retreat effect and tides as dredging tools	2013	Journal of Environmental Management	Bashan, Yoav and Moreno, Manuel and Salazar, Bernardo G. and Alvarez, Leonardo	10.1016/j.jenvman.2012.11.045	restoration_actions	hyrologic change to remove sediments	NA	SR	NA
31	Restoration and recovery of hurricane-damaged mangroves using the knickpoint retreat effect and tides as dredging tools	2013	Journal of Environmental Management	Bashan, Yoav and Moreno, Manuel and Salazar, Bernardo G. and Alvarez, Leonardo	10.1016/j.jenvman.2012.11.045	restoration_actions	Hydrologic restoration	NA	SR	NA
32	Effectiveness of community-based mangrove management for biodiversity conservation: A case study from Central Java, Indonesia	2022	Trees Forests and People	Damastuti, Ekaningrum and de Groot, Rudolf and Debrot, Adolphe O. and Silvius, Marcel J.	10.1016/j.tfp.2022.100202	study_sites_names	Sayung Sub-district, Demak District, Central Java, Indonesia	NA	SR	NA
32	Effectiveness of community-based mangrove management for biodiversity conservation: A case study from Central Java, Indonesia	2022	Trees Forests and People	Damastuti, Ekaningrum and de Groot, Rudolf and Debrot, Adolphe O. and Silvius, Marcel J.	10.1016/j.tfp.2022.100202	study_sites_names	Sriwulan	NA	SR	NA
32	Effectiveness of community-based mangrove management for biodiversity conservation: A case study from Central Java, Indonesia	2022	Trees Forests and People	Damastuti, Ekaningrum and de Groot, Rudolf and Debrot, Adolphe O. and Silvius, Marcel J.	10.1016/j.tfp.2022.100202	study_sites_names	Bedono	NA	SR	NA
32	Effectiveness of community-based mangrove management for biodiversity conservation: A case study from Central Java, Indonesia	2022	Trees Forests and People	Damastuti, Ekaningrum and de Groot, Rudolf and Debrot, Adolphe O. and Silvius, Marcel J.	10.1016/j.tfp.2022.100202	study_sites_names	Timbulsloko	NA	SR	NA
32	Effectiveness of community-based mangrove management for biodiversity conservation: A case study from Central Java, Indonesia	2022	Trees Forests and People	Damastuti, Ekaningrum and de Groot, Rudolf and Debrot, Adolphe O. and Silvius, Marcel J.	10.1016/j.tfp.2022.100202	study_sites_names	Surodadi	NA	SR	NA
32	Effectiveness of community-based mangrove management for biodiversity conservation: A case study from Central Java, Indonesia	2022	Trees Forests and People	Damastuti, Ekaningrum and de Groot, Rudolf and Debrot, Adolphe O. and Silvius, Marcel J.	10.1016/j.tfp.2022.100202	study_sites_coords	none reported	NA	SR	NA
32	Effectiveness of community-based mangrove management for biodiversity conservation: A case study from Central Java, Indonesia	2022	Trees Forests and People	Damastuti, Ekaningrum and de Groot, Rudolf and Debrot, Adolphe O. and Silvius, Marcel J.	10.1016/j.tfp.2022.100202	ecosystem_types	mangrove	has a lit-review component, but field work too. Complicated mix of response measurements	SR	NA
32	Effectiveness of community-based mangrove management for biodiversity conservation: A case study from Central Java, Indonesia	2022	Trees Forests and People	Damastuti, Ekaningrum and de Groot, Rudolf and Debrot, Adolphe O. and Silvius, Marcel J.	10.1016/j.tfp.2022.100202	restoration_start_date	1999	NA	SR	NA
32	Effectiveness of community-based mangrove management for biodiversity conservation: A case study from Central Java, Indonesia	2022	Trees Forests and People	Damastuti, Ekaningrum and de Groot, Rudolf and Debrot, Adolphe O. and Silvius, Marcel J.	10.1016/j.tfp.2022.100202	restoration_end_date	2015	NA	SR	NA
32	Effectiveness of community-based mangrove management for biodiversity conservation: A case study from Central Java, Indonesia	2022	Trees Forests and People	Damastuti, Ekaningrum and de Groot, Rudolf and Debrot, Adolphe O. and Silvius, Marcel J.	10.1016/j.tfp.2022.100202	monitoring_methods	participatory resource mapping	NA	SR	NA
32	Effectiveness of community-based mangrove management for biodiversity conservation: A case study from Central Java, Indonesia	2022	Trees Forests and People	Damastuti, Ekaningrum and de Groot, Rudolf and Debrot, Adolphe O. and Silvius, Marcel J.	10.1016/j.tfp.2022.100202	monitoring_methods	semi-structured interviews	NA	SR	NA
32	Effectiveness of community-based mangrove management for biodiversity conservation: A case study from Central Java, Indonesia	2022	Trees Forests and People	Damastuti, Ekaningrum and de Groot, Rudolf and Debrot, Adolphe O. and Silvius, Marcel J.	10.1016/j.tfp.2022.100202	monitoring_methods	questionnaire-based interviews	NA	SR	NA
32	Effectiveness of community-based mangrove management for biodiversity conservation: A case study from Central Java, Indonesia	2022	Trees Forests and People	Damastuti, Ekaningrum and de Groot, Rudolf and Debrot, Adolphe O. and Silvius, Marcel J.	10.1016/j.tfp.2022.100202	monitoring_methods	field assessments	NA	SR	NA
32	Effectiveness of community-based mangrove management for biodiversity conservation: A case study from Central Java, Indonesia	2022	Trees Forests and People	Damastuti, Ekaningrum and de Groot, Rudolf and Debrot, Adolphe O. and Silvius, Marcel J.	10.1016/j.tfp.2022.100202	monitoring_methods	literature review	NA	SR	NA
32	Effectiveness of community-based mangrove management for biodiversity conservation: A case study from Central Java, Indonesia	2022	Trees Forests and People	Damastuti, Ekaningrum and de Groot, Rudolf and Debrot, Adolphe O. and Silvius, Marcel J.	10.1016/j.tfp.2022.100202	monitoring_methods	vegetation analysis	NA	SR	NA
32	Effectiveness of community-based mangrove management for biodiversity conservation: A case study from Central Java, Indonesia	2022	Trees Forests and People	Damastuti, Ekaningrum and de Groot, Rudolf and Debrot, Adolphe O. and Silvius, Marcel J.	10.1016/j.tfp.2022.100202	monitoring_methods	macobenthic epifauna sampling	NA	SR	NA
32	Effectiveness of community-based mangrove management for biodiversity conservation: A case study from Central Java, Indonesia	2022	Trees Forests and People	Damastuti, Ekaningrum and de Groot, Rudolf and Debrot, Adolphe O. and Silvius, Marcel J.	10.1016/j.tfp.2022.100202	monitoring_methods	sediment core sampling	NA	SR	NA
32	Effectiveness of community-based mangrove management for biodiversity conservation: A case study from Central Java, Indonesia	2022	Trees Forests and People	Damastuti, Ekaningrum and de Groot, Rudolf and Debrot, Adolphe O. and Silvius, Marcel J.	10.1016/j.tfp.2022.100202	monitoring_methods	satellite imagery	NA	SR	NA
32	Effectiveness of community-based mangrove management for biodiversity conservation: A case study from Central Java, Indonesia	2022	Trees Forests and People	Damastuti, Ekaningrum and de Groot, Rudolf and Debrot, Adolphe O. and Silvius, Marcel J.	10.1016/j.tfp.2022.100202	monitoring_start_date	2014-10	NA	SR	NA
32	Effectiveness of community-based mangrove management for biodiversity conservation: A case study from Central Java, Indonesia	2022	Trees Forests and People	Damastuti, Ekaningrum and de Groot, Rudolf and Debrot, Adolphe O. and Silvius, Marcel J.	10.1016/j.tfp.2022.100202	monitoring_end_date	2015-11	NA	SR	NA
32	Effectiveness of community-based mangrove management for biodiversity conservation: A case study from Central Java, Indonesia	2022	Trees Forests and People	Damastuti, Ekaningrum and de Groot, Rudolf and Debrot, Adolphe O. and Silvius, Marcel J.	10.1016/j.tfp.2022.100202	focal_species	Avicenia marina	NA	SR	NA
32	Effectiveness of community-based mangrove management for biodiversity conservation: A case study from Central Java, Indonesia	2022	Trees Forests and People	Damastuti, Ekaningrum and de Groot, Rudolf and Debrot, Adolphe O. and Silvius, Marcel J.	10.1016/j.tfp.2022.100202	focal_species	Avicennia alba	NA	SR	NA
32	Effectiveness of community-based mangrove management for biodiversity conservation: A case study from Central Java, Indonesia	2022	Trees Forests and People	Damastuti, Ekaningrum and de Groot, Rudolf and Debrot, Adolphe O. and Silvius, Marcel J.	10.1016/j.tfp.2022.100202	focal_species	Rhizophora mucronata	NA	SR	NA
32	Effectiveness of community-based mangrove management for biodiversity conservation: A case study from Central Java, Indonesia	2022	Trees Forests and People	Damastuti, Ekaningrum and de Groot, Rudolf and Debrot, Adolphe O. and Silvius, Marcel J.	10.1016/j.tfp.2022.100202	focal_species	Rhizophora apiculata	NA	SR	NA
32	Effectiveness of community-based mangrove management for biodiversity conservation: A case study from Central Java, Indonesia	2022	Trees Forests and People	Damastuti, Ekaningrum and de Groot, Rudolf and Debrot, Adolphe O. and Silvius, Marcel J.	10.1016/j.tfp.2022.100202	focal_species	Rhizophora stylosa	NA	SR	NA
32	Effectiveness of community-based mangrove management for biodiversity conservation: A case study from Central Java, Indonesia	2022	Trees Forests and People	Damastuti, Ekaningrum and de Groot, Rudolf and Debrot, Adolphe O. and Silvius, Marcel J.	10.1016/j.tfp.2022.100202	focal_species	Sonneratia caseolaris	NA	SR	NA
32	Effectiveness of community-based mangrove management for biodiversity conservation: A case study from Central Java, Indonesia	2022	Trees Forests and People	Damastuti, Ekaningrum and de Groot, Rudolf and Debrot, Adolphe O. and Silvius, Marcel J.	10.1016/j.tfp.2022.100202	focal_species	Xylocarpus molluccensis	NA	SR	NA
32	Effectiveness of community-based mangrove management for biodiversity conservation: A case study from Central Java, Indonesia	2022	Trees Forests and People	Damastuti, Ekaningrum and de Groot, Rudolf and Debrot, Adolphe O. and Silvius, Marcel J.	10.1016/j.tfp.2022.100202	focal_species	Excoecaria agallocha	NA	SR	NA
32	Effectiveness of community-based mangrove management for biodiversity conservation: A case study from Central Java, Indonesia	2022	Trees Forests and People	Damastuti, Ekaningrum and de Groot, Rudolf and Debrot, Adolphe O. and Silvius, Marcel J.	10.1016/j.tfp.2022.100202	response_variables	mangrove structure	NA	SR	NA
32	Effectiveness of community-based mangrove management for biodiversity conservation: A case study from Central Java, Indonesia	2022	Trees Forests and People	Damastuti, Ekaningrum and de Groot, Rudolf and Debrot, Adolphe O. and Silvius, Marcel J.	10.1016/j.tfp.2022.100202	response_variables	macro invertebrate diversity	NA	SR	NA
32	Effectiveness of community-based mangrove management for biodiversity conservation: A case study from Central Java, Indonesia	2022	Trees Forests and People	Damastuti, Ekaningrum and de Groot, Rudolf and Debrot, Adolphe O. and Silvius, Marcel J.	10.1016/j.tfp.2022.100202	response_variables	Mangrove coverage	NA	SR	NA
32	Effectiveness of community-based mangrove management for biodiversity conservation: A case study from Central Java, Indonesia	2022	Trees Forests and People	Damastuti, Ekaningrum and de Groot, Rudolf and Debrot, Adolphe O. and Silvius, Marcel J.	10.1016/j.tfp.2022.100202	response_variables	Species composition	NA	SR	NA
32	Effectiveness of community-based mangrove management for biodiversity conservation: A case study from Central Java, Indonesia	2022	Trees Forests and People	Damastuti, Ekaningrum and de Groot, Rudolf and Debrot, Adolphe O. and Silvius, Marcel J.	10.1016/j.tfp.2022.100202	response_variables	floral and faunal diversity	NA	SR	NA
32	Effectiveness of community-based mangrove management for biodiversity conservation: A case study from Central Java, Indonesia	2022	Trees Forests and People	Damastuti, Ekaningrum and de Groot, Rudolf and Debrot, Adolphe O. and Silvius, Marcel J.	10.1016/j.tfp.2022.100202	response_variables	management characteristics	NA	SR	NA
32	Effectiveness of community-based mangrove management for biodiversity conservation: A case study from Central Java, Indonesia	2022	Trees Forests and People	Damastuti, Ekaningrum and de Groot, Rudolf and Debrot, Adolphe O. and Silvius, Marcel J.	10.1016/j.tfp.2022.100202	response_variables	community structure	NA	SR	NA
32	Effectiveness of community-based mangrove management for biodiversity conservation: A case study from Central Java, Indonesia	2022	Trees Forests and People	Damastuti, Ekaningrum and de Groot, Rudolf and Debrot, Adolphe O. and Silvius, Marcel J.	10.1016/j.tfp.2022.100202	restoration_actions	Propagule and seedling planting	NA	SR	NA
33	Experimental restoration of a salt marsh with some comments on ecological restoration of coastal vegetated ecosystems in Korea	2011	Ocean Science Journal	Koo, Bon Joo and Je,, Jong-Geel and Woo, Han Jun	10.1007/s12601-011-0004-0	study_sites_names	Hogok-ri, Namyang Bay, Korea	NA	SR	NA
33	Experimental restoration of a salt marsh with some comments on ecological restoration of coastal vegetated ecosystems in Korea	2011	Ocean Science Journal	Koo, Bon Joo and Je,, Jong-Geel and Woo, Han Jun	10.1007/s12601-011-0004-0	study_sites_coords	none reported	NA	SR	NA
33	Experimental restoration of a salt marsh with some comments on ecological restoration of coastal vegetated ecosystems in Korea	2011	Ocean Science Journal	Koo, Bon Joo and Je,, Jong-Geel and Woo, Han Jun	10.1007/s12601-011-0004-0	ecosystem_types	salt marsh	NA	SR	NA
33	Experimental restoration of a salt marsh with some comments on ecological restoration of coastal vegetated ecosystems in Korea	2011	Ocean Science Journal	Koo, Bon Joo and Je,, Jong-Geel and Woo, Han Jun	10.1007/s12601-011-0004-0	ecosystem_types	tidal marsh	NA	SR	NA
33	Experimental restoration of a salt marsh with some comments on ecological restoration of coastal vegetated ecosystems in Korea	2011	Ocean Science Journal	Koo, Bon Joo and Je,, Jong-Geel and Woo, Han Jun	10.1007/s12601-011-0004-0	restoration_start_date	1998	Experiment at a restoration site	SR	NA
33	Experimental restoration of a salt marsh with some comments on ecological restoration of coastal vegetated ecosystems in Korea	2011	Ocean Science Journal	Koo, Bon Joo and Je,, Jong-Geel and Woo, Han Jun	10.1007/s12601-011-0004-0	restoration_start_date	2000-04	NA	SR	NA
33	Experimental restoration of a salt marsh with some comments on ecological restoration of coastal vegetated ecosystems in Korea	2011	Ocean Science Journal	Koo, Bon Joo and Je,, Jong-Geel and Woo, Han Jun	10.1007/s12601-011-0004-0	restoration_end_date	2002	NA	SR	NA
33	Experimental restoration of a salt marsh with some comments on ecological restoration of coastal vegetated ecosystems in Korea	2011	Ocean Science Journal	Koo, Bon Joo and Je,, Jong-Geel and Woo, Han Jun	10.1007/s12601-011-0004-0	restoration_end_date	2001-08	NA	SR	NA
33	Experimental restoration of a salt marsh with some comments on ecological restoration of coastal vegetated ecosystems in Korea	2011	Ocean Science Journal	Koo, Bon Joo and Je,, Jong-Geel and Woo, Han Jun	10.1007/s12601-011-0004-0	monitoring_methods	sediment samples	NA	SR	NA
33	Experimental restoration of a salt marsh with some comments on ecological restoration of coastal vegetated ecosystems in Korea	2011	Ocean Science Journal	Koo, Bon Joo and Je,, Jong-Geel and Woo, Han Jun	10.1007/s12601-011-0004-0	monitoring_methods	vegetation survey	NA	SR	NA
33	Experimental restoration of a salt marsh with some comments on ecological restoration of coastal vegetated ecosystems in Korea	2011	Ocean Science Journal	Koo, Bon Joo and Je,, Jong-Geel and Woo, Han Jun	10.1007/s12601-011-0004-0	monitoring_start_date	2000	NA	SR	NA
33	Experimental restoration of a salt marsh with some comments on ecological restoration of coastal vegetated ecosystems in Korea	2011	Ocean Science Journal	Koo, Bon Joo and Je,, Jong-Geel and Woo, Han Jun	10.1007/s12601-011-0004-0	monitoring_end_date	2001	NA	SR	NA
33	Experimental restoration of a salt marsh with some comments on ecological restoration of coastal vegetated ecosystems in Korea	2011	Ocean Science Journal	Koo, Bon Joo and Je,, Jong-Geel and Woo, Han Jun	10.1007/s12601-011-0004-0	focal_species	Macrobenthic faunal communities	NA	SR	NA
33	Experimental restoration of a salt marsh with some comments on ecological restoration of coastal vegetated ecosystems in Korea	2011	Ocean Science Journal	Koo, Bon Joo and Je,, Jong-Geel and Woo, Han Jun	10.1007/s12601-011-0004-0	response_variables	macrobenthic community change	NA	SR	NA
33	Experimental restoration of a salt marsh with some comments on ecological restoration of coastal vegetated ecosystems in Korea	2011	Ocean Science Journal	Koo, Bon Joo and Je,, Jong-Geel and Woo, Han Jun	10.1007/s12601-011-0004-0	response_variables	surface elevation change	NA	SR	NA
33	Experimental restoration of a salt marsh with some comments on ecological restoration of coastal vegetated ecosystems in Korea	2011	Ocean Science Journal	Koo, Bon Joo and Je,, Jong-Geel and Woo, Han Jun	10.1007/s12601-011-0004-0	response_variables	sediment grain size	NA	SR	NA
33	Experimental restoration of a salt marsh with some comments on ecological restoration of coastal vegetated ecosystems in Korea	2011	Ocean Science Journal	Koo, Bon Joo and Je,, Jong-Geel and Woo, Han Jun	10.1007/s12601-011-0004-0	restoration_actions	sediment fences	NA	SR	NA
33	Experimental restoration of a salt marsh with some comments on ecological restoration of coastal vegetated ecosystems in Korea	2011	Ocean Science Journal	Koo, Bon Joo and Je,, Jong-Geel and Woo, Han Jun	10.1007/s12601-011-0004-0	restoration_actions	small canals	NA	SR	NA
34	Microbial community response to a passive salt marsh restoration	2020	Estuaries and Coasts	Lynum, Christopher A. and Bulseco, Ashley N. and Dunphy, Courtney M. and Osborne, Sean M. and Vineis, Joseph H. and Bowen, Jennifer L.	10.1007/s12237-020-00719-y	study_sites_names	Cape Code, MA, USA	NA	SR	NA
34	Microbial community response to a passive salt marsh restoration	2020	Estuaries and Coasts	Lynum, Christopher A. and Bulseco, Ashley N. and Dunphy, Courtney M. and Osborne, Sean M. and Vineis, Joseph H. and Bowen, Jennifer L.	10.1007/s12237-020-00719-y	study_sites_names	Pleasant Bay estuarine complex	NA	SR	NA
34	Microbial community response to a passive salt marsh restoration	2020	Estuaries and Coasts	Lynum, Christopher A. and Bulseco, Ashley N. and Dunphy, Courtney M. and Osborne, Sean M. and Vineis, Joseph H. and Bowen, Jennifer L.	10.1007/s12237-020-00719-y	study_sites_coords	none reported	NA	SR	NA
34	Microbial community response to a passive salt marsh restoration	2020	Estuaries and Coasts	Lynum, Christopher A. and Bulseco, Ashley N. and Dunphy, Courtney M. and Osborne, Sean M. and Vineis, Joseph H. and Bowen, Jennifer L.	10.1007/s12237-020-00719-y	ecosystem_types	salt marsh	NA	SR	NA
34	Microbial community response to a passive salt marsh restoration	2020	Estuaries and Coasts	Lynum, Christopher A. and Bulseco, Ashley N. and Dunphy, Courtney M. and Osborne, Sean M. and Vineis, Joseph H. and Bowen, Jennifer L.	10.1007/s12237-020-00719-y	ecosystem_types	oligohaline wetland	NA	SR	NA
34	Microbial community response to a passive salt marsh restoration	2020	Estuaries and Coasts	Lynum, Christopher A. and Bulseco, Ashley N. and Dunphy, Courtney M. and Osborne, Sean M. and Vineis, Joseph H. and Bowen, Jennifer L.	10.1007/s12237-020-00719-y	restoration_start_date	spring 2016	Measure microbe community changes 1 and 2 years after flow restored. Compared to reference marshes. Vegetation can take decades to recover, but microbes change quickly. Early indicator of restoration success??	SR	NA
34	Microbial community response to a passive salt marsh restoration	2020	Estuaries and Coasts	Lynum, Christopher A. and Bulseco, Ashley N. and Dunphy, Courtney M. and Osborne, Sean M. and Vineis, Joseph H. and Bowen, Jennifer L.	10.1007/s12237-020-00719-y	restoration_end_date	none reported	NA	SR	NA
34	Microbial community response to a passive salt marsh restoration	2020	Estuaries and Coasts	Lynum, Christopher A. and Bulseco, Ashley N. and Dunphy, Courtney M. and Osborne, Sean M. and Vineis, Joseph H. and Bowen, Jennifer L.	10.1007/s12237-020-00719-y	monitoring_methods	16s RNA sequencing	NA	SR	NA
34	Microbial community response to a passive salt marsh restoration	2020	Estuaries and Coasts	Lynum, Christopher A. and Bulseco, Ashley N. and Dunphy, Courtney M. and Osborne, Sean M. and Vineis, Joseph H. and Bowen, Jennifer L.	10.1007/s12237-020-00719-y	monitoring_methods	Internal transcribed spacer region sequencing	NA	SR	NA
34	Microbial community response to a passive salt marsh restoration	2020	Estuaries and Coasts	Lynum, Christopher A. and Bulseco, Ashley N. and Dunphy, Courtney M. and Osborne, Sean M. and Vineis, Joseph H. and Bowen, Jennifer L.	10.1007/s12237-020-00719-y	monitoring_methods	modified BACI	NA	SR	NA
34	Microbial community response to a passive salt marsh restoration	2020	Estuaries and Coasts	Lynum, Christopher A. and Bulseco, Ashley N. and Dunphy, Courtney M. and Osborne, Sean M. and Vineis, Joseph H. and Bowen, Jennifer L.	10.1007/s12237-020-00719-y	monitoring_methods	surface sediment core sample	NA	SR	NA
34	Microbial community response to a passive salt marsh restoration	2020	Estuaries and Coasts	Lynum, Christopher A. and Bulseco, Ashley N. and Dunphy, Courtney M. and Osborne, Sean M. and Vineis, Joseph H. and Bowen, Jennifer L.	10.1007/s12237-020-00719-y	monitoring_methods	DNA sequencing	NA	SR	NA
34	Microbial community response to a passive salt marsh restoration	2020	Estuaries and Coasts	Lynum, Christopher A. and Bulseco, Ashley N. and Dunphy, Courtney M. and Osborne, Sean M. and Vineis, Joseph H. and Bowen, Jennifer L.	10.1007/s12237-020-00719-y	monitoring_start_date	2015	NA	SR	NA
34	Microbial community response to a passive salt marsh restoration	2020	Estuaries and Coasts	Lynum, Christopher A. and Bulseco, Ashley N. and Dunphy, Courtney M. and Osborne, Sean M. and Vineis, Joseph H. and Bowen, Jennifer L.	10.1007/s12237-020-00719-y	monitoring_end_date	2017	NA	SR	NA
34	Microbial community response to a passive salt marsh restoration	2020	Estuaries and Coasts	Lynum, Christopher A. and Bulseco, Ashley N. and Dunphy, Courtney M. and Osborne, Sean M. and Vineis, Joseph H. and Bowen, Jennifer L.	10.1007/s12237-020-00719-y	focal_species	prokaryotes	NA	SR	NA
34	Microbial community response to a passive salt marsh restoration	2020	Estuaries and Coasts	Lynum, Christopher A. and Bulseco, Ashley N. and Dunphy, Courtney M. and Osborne, Sean M. and Vineis, Joseph H. and Bowen, Jennifer L.	10.1007/s12237-020-00719-y	focal_species	fungi	NA	SR	NA
34	Microbial community response to a passive salt marsh restoration	2020	Estuaries and Coasts	Lynum, Christopher A. and Bulseco, Ashley N. and Dunphy, Courtney M. and Osborne, Sean M. and Vineis, Joseph H. and Bowen, Jennifer L.	10.1007/s12237-020-00719-y	focal_species	microbes	NA	SR	NA
34	Microbial community response to a passive salt marsh restoration	2020	Estuaries and Coasts	Lynum, Christopher A. and Bulseco, Ashley N. and Dunphy, Courtney M. and Osborne, Sean M. and Vineis, Joseph H. and Bowen, Jennifer L.	10.1007/s12237-020-00719-y	focal_species	Spartina alterniflora	NA	SR	NA
34	Microbial community response to a passive salt marsh restoration	2020	Estuaries and Coasts	Lynum, Christopher A. and Bulseco, Ashley N. and Dunphy, Courtney M. and Osborne, Sean M. and Vineis, Joseph H. and Bowen, Jennifer L.	10.1007/s12237-020-00719-y	focal_species	Phragmites australis	NA	SR	NA
34	Microbial community response to a passive salt marsh restoration	2020	Estuaries and Coasts	Lynum, Christopher A. and Bulseco, Ashley N. and Dunphy, Courtney M. and Osborne, Sean M. and Vineis, Joseph H. and Bowen, Jennifer L.	10.1007/s12237-020-00719-y	focal_species	Typha	NA	SR	NA
34	Microbial community response to a passive salt marsh restoration	2020	Estuaries and Coasts	Lynum, Christopher A. and Bulseco, Ashley N. and Dunphy, Courtney M. and Osborne, Sean M. and Vineis, Joseph H. and Bowen, Jennifer L.	10.1007/s12237-020-00719-y	response_variables	Prokaryotic and fungal community taxonomic diversity change via Shannon diversity of Amplicon sequence variants (ASV)	NA	SR	NA
34	Microbial community response to a passive salt marsh restoration	2020	Estuaries and Coasts	Lynum, Christopher A. and Bulseco, Ashley N. and Dunphy, Courtney M. and Osborne, Sean M. and Vineis, Joseph H. and Bowen, Jennifer L.	10.1007/s12237-020-00719-y	response_variables	Prokaryotic and fungal community microbe taxonomic diversity (Shannon, alpha, beta, Bray Curtis)	NA	SR	NA
34	Microbial community response to a passive salt marsh restoration	2020	Estuaries and Coasts	Lynum, Christopher A. and Bulseco, Ashley N. and Dunphy, Courtney M. and Osborne, Sean M. and Vineis, Joseph H. and Bowen, Jennifer L.	10.1007/s12237-020-00719-y	response_variables	pore water salinity (+)	NA	SR	NA
34	Microbial community response to a passive salt marsh restoration	2020	Estuaries and Coasts	Lynum, Christopher A. and Bulseco, Ashley N. and Dunphy, Courtney M. and Osborne, Sean M. and Vineis, Joseph H. and Bowen, Jennifer L.	10.1007/s12237-020-00719-y	response_variables	sediment organic matter	NA	SR	NA
34	Microbial community response to a passive salt marsh restoration	2020	Estuaries and Coasts	Lynum, Christopher A. and Bulseco, Ashley N. and Dunphy, Courtney M. and Osborne, Sean M. and Vineis, Joseph H. and Bowen, Jennifer L.	10.1007/s12237-020-00719-y	response_variables	sediment % carbon (-)	NA	SR	NA
34	Microbial community response to a passive salt marsh restoration	2020	Estuaries and Coasts	Lynum, Christopher A. and Bulseco, Ashley N. and Dunphy, Courtney M. and Osborne, Sean M. and Vineis, Joseph H. and Bowen, Jennifer L.	10.1007/s12237-020-00719-y	response_variables	sediment % nitrogen (-)	NA	SR	NA
34	Microbial community response to a passive salt marsh restoration	2020	Estuaries and Coasts	Lynum, Christopher A. and Bulseco, Ashley N. and Dunphy, Courtney M. and Osborne, Sean M. and Vineis, Joseph H. and Bowen, Jennifer L.	10.1007/s12237-020-00719-y	restoration_actions	tidal flooding restoration	NA	SR	NA
35	Early growth adaptability of four mangrove species under the canopy of an introduced mangrove plantation: Implications for restoration	2016	Forest Ecology and Management	Peng, Yisheng and Diao, Junming and Zheng, Mingxuan and Guan, Dongsheng and Zhang, Renduo and Chen, Guizhu and Lee, Shing Yip	10.1016/j.foreco.2016.04.044	study_sites_names	Yifeng Estuary, Shantou City, Guangdong, China	NA	SR	NA
35	Early growth adaptability of four mangrove species under the canopy of an introduced mangrove plantation: Implications for restoration	2016	Forest Ecology and Management	Peng, Yisheng and Diao, Junming and Zheng, Mingxuan and Guan, Dongsheng and Zhang, Renduo and Chen, Guizhu and Lee, Shing Yip	10.1016/j.foreco.2016.04.044	study_sites_coords	none reported	location of propagule source is provided in text, but not restoration site	SR	NA
35	Early growth adaptability of four mangrove species under the canopy of an introduced mangrove plantation: Implications for restoration	2016	Forest Ecology and Management	Peng, Yisheng and Diao, Junming and Zheng, Mingxuan and Guan, Dongsheng and Zhang, Renduo and Chen, Guizhu and Lee, Shing Yip	10.1016/j.foreco.2016.04.044	ecosystem_types	Mangrove	NA	SR	NA
35	Early growth adaptability of four mangrove species under the canopy of an introduced mangrove plantation: Implications for restoration	2016	Forest Ecology and Management	Peng, Yisheng and Diao, Junming and Zheng, Mingxuan and Guan, Dongsheng and Zhang, Renduo and Chen, Guizhu and Lee, Shing Yip	10.1016/j.foreco.2016.04.044	ecosystem_types	introduced mangrove monoculture	NA	SR	NA
35	Early growth adaptability of four mangrove species under the canopy of an introduced mangrove plantation: Implications for restoration	2016	Forest Ecology and Management	Peng, Yisheng and Diao, Junming and Zheng, Mingxuan and Guan, Dongsheng and Zhang, Renduo and Chen, Guizhu and Lee, Shing Yip	10.1016/j.foreco.2016.04.044	restoration_start_date	1998	restoration was with introduced species. Looking at light impacts on planting native species	SR	NA
35	Early growth adaptability of four mangrove species under the canopy of an introduced mangrove plantation: Implications for restoration	2016	Forest Ecology and Management	Peng, Yisheng and Diao, Junming and Zheng, Mingxuan and Guan, Dongsheng and Zhang, Renduo and Chen, Guizhu and Lee, Shing Yip	10.1016/j.foreco.2016.04.044	restoration_end_date	2010	NA	SR	NA
35	Early growth adaptability of four mangrove species under the canopy of an introduced mangrove plantation: Implications for restoration	2016	Forest Ecology and Management	Peng, Yisheng and Diao, Junming and Zheng, Mingxuan and Guan, Dongsheng and Zhang, Renduo and Chen, Guizhu and Lee, Shing Yip	10.1016/j.foreco.2016.04.044	monitoring_methods	net photosynthetically active radiation	NA	SR	NA
35	Early growth adaptability of four mangrove species under the canopy of an introduced mangrove plantation: Implications for restoration	2016	Forest Ecology and Management	Peng, Yisheng and Diao, Junming and Zheng, Mingxuan and Guan, Dongsheng and Zhang, Renduo and Chen, Guizhu and Lee, Shing Yip	10.1016/j.foreco.2016.04.044	monitoring_start_date	2012-06	NA	SR	NA
35	Early growth adaptability of four mangrove species under the canopy of an introduced mangrove plantation: Implications for restoration	2016	Forest Ecology and Management	Peng, Yisheng and Diao, Junming and Zheng, Mingxuan and Guan, Dongsheng and Zhang, Renduo and Chen, Guizhu and Lee, Shing Yip	10.1016/j.foreco.2016.04.044	monitoring_end_date	2013-06	NA	SR	NA
35	Early growth adaptability of four mangrove species under the canopy of an introduced mangrove plantation: Implications for restoration	2016	Forest Ecology and Management	Peng, Yisheng and Diao, Junming and Zheng, Mingxuan and Guan, Dongsheng and Zhang, Renduo and Chen, Guizhu and Lee, Shing Yip	10.1016/j.foreco.2016.04.044	focal_species	Sonneratia apetala	NA	SR	NA
35	Early growth adaptability of four mangrove species under the canopy of an introduced mangrove plantation: Implications for restoration	2016	Forest Ecology and Management	Peng, Yisheng and Diao, Junming and Zheng, Mingxuan and Guan, Dongsheng and Zhang, Renduo and Chen, Guizhu and Lee, Shing Yip	10.1016/j.foreco.2016.04.044	focal_species	Kandelia obovato	NA	SR	NA
35	Early growth adaptability of four mangrove species under the canopy of an introduced mangrove plantation: Implications for restoration	2016	Forest Ecology and Management	Peng, Yisheng and Diao, Junming and Zheng, Mingxuan and Guan, Dongsheng and Zhang, Renduo and Chen, Guizhu and Lee, Shing Yip	10.1016/j.foreco.2016.04.044	focal_species	Aegiceras corniculatum	NA	SR	NA
35	Early growth adaptability of four mangrove species under the canopy of an introduced mangrove plantation: Implications for restoration	2016	Forest Ecology and Management	Peng, Yisheng and Diao, Junming and Zheng, Mingxuan and Guan, Dongsheng and Zhang, Renduo and Chen, Guizhu and Lee, Shing Yip	10.1016/j.foreco.2016.04.044	focal_species	Bruguiera gymnorhiza	NA	SR	NA
35	Early growth adaptability of four mangrove species under the canopy of an introduced mangrove plantation: Implications for restoration	2016	Forest Ecology and Management	Peng, Yisheng and Diao, Junming and Zheng, Mingxuan and Guan, Dongsheng and Zhang, Renduo and Chen, Guizhu and Lee, Shing Yip	10.1016/j.foreco.2016.04.044	focal_species	Aegiceras corniculatum	NA	SR	NA
35	Early growth adaptability of four mangrove species under the canopy of an introduced mangrove plantation: Implications for restoration	2016	Forest Ecology and Management	Peng, Yisheng and Diao, Junming and Zheng, Mingxuan and Guan, Dongsheng and Zhang, Renduo and Chen, Guizhu and Lee, Shing Yip	10.1016/j.foreco.2016.04.044	response_variables	propagule germination	NA	SR	NA
35	Early growth adaptability of four mangrove species under the canopy of an introduced mangrove plantation: Implications for restoration	2016	Forest Ecology and Management	Peng, Yisheng and Diao, Junming and Zheng, Mingxuan and Guan, Dongsheng and Zhang, Renduo and Chen, Guizhu and Lee, Shing Yip	10.1016/j.foreco.2016.04.044	response_variables	seedling survival	NA	SR	NA
35	Early growth adaptability of four mangrove species under the canopy of an introduced mangrove plantation: Implications for restoration	2016	Forest Ecology and Management	Peng, Yisheng and Diao, Junming and Zheng, Mingxuan and Guan, Dongsheng and Zhang, Renduo and Chen, Guizhu and Lee, Shing Yip	10.1016/j.foreco.2016.04.044	response_variables	mangrove growth	NA	SR	NA
35	Early growth adaptability of four mangrove species under the canopy of an introduced mangrove plantation: Implications for restoration	2016	Forest Ecology and Management	Peng, Yisheng and Diao, Junming and Zheng, Mingxuan and Guan, Dongsheng and Zhang, Renduo and Chen, Guizhu and Lee, Shing Yip	10.1016/j.foreco.2016.04.044	response_variables	stem height	NA	SR	NA
35	Early growth adaptability of four mangrove species under the canopy of an introduced mangrove plantation: Implications for restoration	2016	Forest Ecology and Management	Peng, Yisheng and Diao, Junming and Zheng, Mingxuan and Guan, Dongsheng and Zhang, Renduo and Chen, Guizhu and Lee, Shing Yip	10.1016/j.foreco.2016.04.044	response_variables	stem basal diameter	NA	SR	NA
35	Early growth adaptability of four mangrove species under the canopy of an introduced mangrove plantation: Implications for restoration	2016	Forest Ecology and Management	Peng, Yisheng and Diao, Junming and Zheng, Mingxuan and Guan, Dongsheng and Zhang, Renduo and Chen, Guizhu and Lee, Shing Yip	10.1016/j.foreco.2016.04.044	response_variables	# unfurled leaves	NA	SR	NA
35	Early growth adaptability of four mangrove species under the canopy of an introduced mangrove plantation: Implications for restoration	2016	Forest Ecology and Management	Peng, Yisheng and Diao, Junming and Zheng, Mingxuan and Guan, Dongsheng and Zhang, Renduo and Chen, Guizhu and Lee, Shing Yip	10.1016/j.foreco.2016.04.044	response_variables	leaf area of seedlings	NA	SR	NA
35	Early growth adaptability of four mangrove species under the canopy of an introduced mangrove plantation: Implications for restoration	2016	Forest Ecology and Management	Peng, Yisheng and Diao, Junming and Zheng, Mingxuan and Guan, Dongsheng and Zhang, Renduo and Chen, Guizhu and Lee, Shing Yip	10.1016/j.foreco.2016.04.044	response_variables	monthly relative growth rates	NA	SR	NA
35	Early growth adaptability of four mangrove species under the canopy of an introduced mangrove plantation: Implications for restoration	2016	Forest Ecology and Management	Peng, Yisheng and Diao, Junming and Zheng, Mingxuan and Guan, Dongsheng and Zhang, Renduo and Chen, Guizhu and Lee, Shing Yip	10.1016/j.foreco.2016.04.044	response_variables	net photosynthesis rate	NA	SR	NA
35	Early growth adaptability of four mangrove species under the canopy of an introduced mangrove plantation: Implications for restoration	2016	Forest Ecology and Management	Peng, Yisheng and Diao, Junming and Zheng, Mingxuan and Guan, Dongsheng and Zhang, Renduo and Chen, Guizhu and Lee, Shing Yip	10.1016/j.foreco.2016.04.044	response_variables	stomatal cunductance	NA	SR	NA
35	Early growth adaptability of four mangrove species under the canopy of an introduced mangrove plantation: Implications for restoration	2016	Forest Ecology and Management	Peng, Yisheng and Diao, Junming and Zheng, Mingxuan and Guan, Dongsheng and Zhang, Renduo and Chen, Guizhu and Lee, Shing Yip	10.1016/j.foreco.2016.04.044	response_variables	transpiration rate	NA	SR	NA
35	Early growth adaptability of four mangrove species under the canopy of an introduced mangrove plantation: Implications for restoration	2016	Forest Ecology and Management	Peng, Yisheng and Diao, Junming and Zheng, Mingxuan and Guan, Dongsheng and Zhang, Renduo and Chen, Guizhu and Lee, Shing Yip	10.1016/j.foreco.2016.04.044	restoration_actions	mangrove plantation	NA	SR	NA
35	Early growth adaptability of four mangrove species under the canopy of an introduced mangrove plantation: Implications for restoration	2016	Forest Ecology and Management	Peng, Yisheng and Diao, Junming and Zheng, Mingxuan and Guan, Dongsheng and Zhang, Renduo and Chen, Guizhu and Lee, Shing Yip	10.1016/j.foreco.2016.04.044	restoration_actions	mangrove afforestation	NA	SR	NA
36	Reciprocal facilitation between annual plants and burrowing crabs: Implications for the restoration of degraded saltmarshes	2021	Journal of Ecology	Qiu, Dongdong and Cui, Baoshan and Ma, Xu and Yan, Jiaguo and Cai, Yanzi and Xie, Tian and Gao, Fang and Wang, Fangfang and Sui, Haochen and Bai, Junhong and van de Koppel, Johan and Olff, Han	10.1111/1365-2745.13608	study_sites_names	Yellow River Delta, Northeast China	very complex paper, many actions/monitoring steps	SR	NA
36	Reciprocal facilitation between annual plants and burrowing crabs: Implications for the restoration of degraded saltmarshes	2021	Journal of Ecology	Qiu, Dongdong and Cui, Baoshan and Ma, Xu and Yan, Jiaguo and Cai, Yanzi and Xie, Tian and Gao, Fang and Wang, Fangfang and Sui, Haochen and Bai, Junhong and van de Koppel, Johan and Olff, Han	10.1111/1365-2745.13608	study_sites_coords	37°49′N, 119°05′E	NA	SR	NA
36	Reciprocal facilitation between annual plants and burrowing crabs: Implications for the restoration of degraded saltmarshes	2021	Journal of Ecology	Qiu, Dongdong and Cui, Baoshan and Ma, Xu and Yan, Jiaguo and Cai, Yanzi and Xie, Tian and Gao, Fang and Wang, Fangfang and Sui, Haochen and Bai, Junhong and van de Koppel, Johan and Olff, Han	10.1111/1365-2745.13608	ecosystem_types	intertidal salt marsh	NA	SR	NA
36	Reciprocal facilitation between annual plants and burrowing crabs: Implications for the restoration of degraded saltmarshes	2021	Journal of Ecology	Qiu, Dongdong and Cui, Baoshan and Ma, Xu and Yan, Jiaguo and Cai, Yanzi and Xie, Tian and Gao, Fang and Wang, Fangfang and Sui, Haochen and Bai, Junhong and van de Koppel, Johan and Olff, Han	10.1111/1365-2745.13608	restoration_start_date	2017	really about ploughing, crabs, and plants	SR	NA
36	Reciprocal facilitation between annual plants and burrowing crabs: Implications for the restoration of degraded saltmarshes	2021	Journal of Ecology	Qiu, Dongdong and Cui, Baoshan and Ma, Xu and Yan, Jiaguo and Cai, Yanzi and Xie, Tian and Gao, Fang and Wang, Fangfang and Sui, Haochen and Bai, Junhong and van de Koppel, Johan and Olff, Han	10.1111/1365-2745.13608	restoration_end_date	2019	NA	SR	NA
36	Reciprocal facilitation between annual plants and burrowing crabs: Implications for the restoration of degraded saltmarshes	2021	Journal of Ecology	Qiu, Dongdong and Cui, Baoshan and Ma, Xu and Yan, Jiaguo and Cai, Yanzi and Xie, Tian and Gao, Fang and Wang, Fangfang and Sui, Haochen and Bai, Junhong and van de Koppel, Johan and Olff, Han	10.1111/1365-2745.13608	monitoring_methods	laser scanning of surface topography	NA	SR	NA
36	Reciprocal facilitation between annual plants and burrowing crabs: Implications for the restoration of degraded saltmarshes	2021	Journal of Ecology	Qiu, Dongdong and Cui, Baoshan and Ma, Xu and Yan, Jiaguo and Cai, Yanzi and Xie, Tian and Gao, Fang and Wang, Fangfang and Sui, Haochen and Bai, Junhong and van de Koppel, Johan and Olff, Han	10.1111/1365-2745.13608	monitoring_methods	crab exclosure	NA	SR	NA
36	Reciprocal facilitation between annual plants and burrowing crabs: Implications for the restoration of degraded saltmarshes	2021	Journal of Ecology	Qiu, Dongdong and Cui, Baoshan and Ma, Xu and Yan, Jiaguo and Cai, Yanzi and Xie, Tian and Gao, Fang and Wang, Fangfang and Sui, Haochen and Bai, Junhong and van de Koppel, Johan and Olff, Han	10.1111/1365-2745.13608	monitoring_methods	soil samples	NA	SR	NA
36	Reciprocal facilitation between annual plants and burrowing crabs: Implications for the restoration of degraded saltmarshes	2021	Journal of Ecology	Qiu, Dongdong and Cui, Baoshan and Ma, Xu and Yan, Jiaguo and Cai, Yanzi and Xie, Tian and Gao, Fang and Wang, Fangfang and Sui, Haochen and Bai, Junhong and van de Koppel, Johan and Olff, Han	10.1111/1365-2745.13608	monitoring_methods	soil penetration resistance	NA	SR	NA
36	Reciprocal facilitation between annual plants and burrowing crabs: Implications for the restoration of degraded saltmarshes	2021	Journal of Ecology	Qiu, Dongdong and Cui, Baoshan and Ma, Xu and Yan, Jiaguo and Cai, Yanzi and Xie, Tian and Gao, Fang and Wang, Fangfang and Sui, Haochen and Bai, Junhong and van de Koppel, Johan and Olff, Han	10.1111/1365-2745.13608	monitoring_methods	gravimetric soil moisture	NA	SR	NA
36	Reciprocal facilitation between annual plants and burrowing crabs: Implications for the restoration of degraded saltmarshes	2021	Journal of Ecology	Qiu, Dongdong and Cui, Baoshan and Ma, Xu and Yan, Jiaguo and Cai, Yanzi and Xie, Tian and Gao, Fang and Wang, Fangfang and Sui, Haochen and Bai, Junhong and van de Koppel, Johan and Olff, Han	10.1111/1365-2745.13608	monitoring_methods	soil salinity	NA	SR	NA
36	Reciprocal facilitation between annual plants and burrowing crabs: Implications for the restoration of degraded saltmarshes	2021	Journal of Ecology	Qiu, Dongdong and Cui, Baoshan and Ma, Xu and Yan, Jiaguo and Cai, Yanzi and Xie, Tian and Gao, Fang and Wang, Fangfang and Sui, Haochen and Bai, Junhong and van de Koppel, Johan and Olff, Han	10.1111/1365-2745.13608	monitoring_methods	soil organic matter	NA	SR	NA
36	Reciprocal facilitation between annual plants and burrowing crabs: Implications for the restoration of degraded saltmarshes	2021	Journal of Ecology	Qiu, Dongdong and Cui, Baoshan and Ma, Xu and Yan, Jiaguo and Cai, Yanzi and Xie, Tian and Gao, Fang and Wang, Fangfang and Sui, Haochen and Bai, Junhong and van de Koppel, Johan and Olff, Han	10.1111/1365-2745.13608	monitoring_methods	soil photosynthetically active radiation	NA	SR	NA
36	Reciprocal facilitation between annual plants and burrowing crabs: Implications for the restoration of degraded saltmarshes	2021	Journal of Ecology	Qiu, Dongdong and Cui, Baoshan and Ma, Xu and Yan, Jiaguo and Cai, Yanzi and Xie, Tian and Gao, Fang and Wang, Fangfang and Sui, Haochen and Bai, Junhong and van de Koppel, Johan and Olff, Han	10.1111/1365-2745.13608	monitoring_methods	soil temperature	NA	SR	NA
36	Reciprocal facilitation between annual plants and burrowing crabs: Implications for the restoration of degraded saltmarshes	2021	Journal of Ecology	Qiu, Dongdong and Cui, Baoshan and Ma, Xu and Yan, Jiaguo and Cai, Yanzi and Xie, Tian and Gao, Fang and Wang, Fangfang and Sui, Haochen and Bai, Junhong and van de Koppel, Johan and Olff, Han	10.1111/1365-2745.13608	monitoring_methods	bird predation experiment	NA	SR	NA
36	Reciprocal facilitation between annual plants and burrowing crabs: Implications for the restoration of degraded saltmarshes	2021	Journal of Ecology	Qiu, Dongdong and Cui, Baoshan and Ma, Xu and Yan, Jiaguo and Cai, Yanzi and Xie, Tian and Gao, Fang and Wang, Fangfang and Sui, Haochen and Bai, Junhong and van de Koppel, Johan and Olff, Han	10.1111/1365-2745.13608	monitoring_start_date	2017 summer	NA	SR	NA
36	Reciprocal facilitation between annual plants and burrowing crabs: Implications for the restoration of degraded saltmarshes	2021	Journal of Ecology	Qiu, Dongdong and Cui, Baoshan and Ma, Xu and Yan, Jiaguo and Cai, Yanzi and Xie, Tian and Gao, Fang and Wang, Fangfang and Sui, Haochen and Bai, Junhong and van de Koppel, Johan and Olff, Han	10.1111/1365-2745.13608	monitoring_end_date	2019 April	NA	SR	NA
36	Reciprocal facilitation between annual plants and burrowing crabs: Implications for the restoration of degraded saltmarshes	2021	Journal of Ecology	Qiu, Dongdong and Cui, Baoshan and Ma, Xu and Yan, Jiaguo and Cai, Yanzi and Xie, Tian and Gao, Fang and Wang, Fangfang and Sui, Haochen and Bai, Junhong and van de Koppel, Johan and Olff, Han	10.1111/1365-2745.13608	focal_species	Suaeda salsa	NA	SR	NA
36	Reciprocal facilitation between annual plants and burrowing crabs: Implications for the restoration of degraded saltmarshes	2021	Journal of Ecology	Qiu, Dongdong and Cui, Baoshan and Ma, Xu and Yan, Jiaguo and Cai, Yanzi and Xie, Tian and Gao, Fang and Wang, Fangfang and Sui, Haochen and Bai, Junhong and van de Koppel, Johan and Olff, Han	10.1111/1365-2745.13608	focal_species	Helice tientsinensis	NA	SR	NA
36	Reciprocal facilitation between annual plants and burrowing crabs: Implications for the restoration of degraded saltmarshes	2021	Journal of Ecology	Qiu, Dongdong and Cui, Baoshan and Ma, Xu and Yan, Jiaguo and Cai, Yanzi and Xie, Tian and Gao, Fang and Wang, Fangfang and Sui, Haochen and Bai, Junhong and van de Koppel, Johan and Olff, Han	10.1111/1365-2745.13608	response_variables	crab burrow density	NA	SR	NA
36	Reciprocal facilitation between annual plants and burrowing crabs: Implications for the restoration of degraded saltmarshes	2021	Journal of Ecology	Qiu, Dongdong and Cui, Baoshan and Ma, Xu and Yan, Jiaguo and Cai, Yanzi and Xie, Tian and Gao, Fang and Wang, Fangfang and Sui, Haochen and Bai, Junhong and van de Koppel, Johan and Olff, Han	10.1111/1365-2745.13608	response_variables	seedling density	NA	SR	NA
36	Reciprocal facilitation between annual plants and burrowing crabs: Implications for the restoration of degraded saltmarshes	2021	Journal of Ecology	Qiu, Dongdong and Cui, Baoshan and Ma, Xu and Yan, Jiaguo and Cai, Yanzi and Xie, Tian and Gao, Fang and Wang, Fangfang and Sui, Haochen and Bai, Junhong and van de Koppel, Johan and Olff, Han	10.1111/1365-2745.13608	restoration_actions	manual ploughing	NA	SR	NA
36	Reciprocal facilitation between annual plants and burrowing crabs: Implications for the restoration of degraded saltmarshes	2021	Journal of Ecology	Qiu, Dongdong and Cui, Baoshan and Ma, Xu and Yan, Jiaguo and Cai, Yanzi and Xie, Tian and Gao, Fang and Wang, Fangfang and Sui, Haochen and Bai, Junhong and van de Koppel, Johan and Olff, Han	10.1111/1365-2745.13608	restoration_actions	microtopographic variation/modification	NA	SR	NA
36	Reciprocal facilitation between annual plants and burrowing crabs: Implications for the restoration of degraded saltmarshes	2021	Journal of Ecology	Qiu, Dongdong and Cui, Baoshan and Ma, Xu and Yan, Jiaguo and Cai, Yanzi and Xie, Tian and Gao, Fang and Wang, Fangfang and Sui, Haochen and Bai, Junhong and van de Koppel, Johan and Olff, Han	10.1111/1365-2745.13608	restoration_actions	removal of S. salsa	NA	SR	NA
36	Reciprocal facilitation between annual plants and burrowing crabs: Implications for the restoration of degraded saltmarshes	2021	Journal of Ecology	Qiu, Dongdong and Cui, Baoshan and Ma, Xu and Yan, Jiaguo and Cai, Yanzi and Xie, Tian and Gao, Fang and Wang, Fangfang and Sui, Haochen and Bai, Junhong and van de Koppel, Johan and Olff, Han	10.1111/1365-2745.13608	restoration_actions	tractor ploughing	NA	SR	NA
37	Evaluating salt marsh restoration success with an index of ecosystem integrity	2013	Journal of Coastal Research	Staszak, Lindsey A. and Armitage, Anna R.	10.2112/JCOASTRES-D-12-00075.1	study_sites_names	Galveston Bay, Texas, USA	about assessment indices, not specific species	SR	NA
37	Evaluating salt marsh restoration success with an index of ecosystem integrity	2013	Journal of Coastal Research	Staszak, Lindsey A. and Armitage, Anna R.	10.2112/JCOASTRES-D-12-00075.1	study_sites_coords	none reported	NA	SR	NA
37	Evaluating salt marsh restoration success with an index of ecosystem integrity	2013	Journal of Coastal Research	Staszak, Lindsey A. and Armitage, Anna R.	10.2112/JCOASTRES-D-12-00075.1	ecosystem_types	Salt marsh	NA	SR	NA
37	Evaluating salt marsh restoration success with an index of ecosystem integrity	2013	Journal of Coastal Research	Staszak, Lindsey A. and Armitage, Anna R.	10.2112/JCOASTRES-D-12-00075.1	ecosystem_types	tidal fringe wetlands	NA	SR	NA
37	Evaluating salt marsh restoration success with an index of ecosystem integrity	2013	Journal of Coastal Research	Staszak, Lindsey A. and Armitage, Anna R.	10.2112/JCOASTRES-D-12-00075.1	restoration_start_date	1994	NA	SR	NA
37	Evaluating salt marsh restoration success with an index of ecosystem integrity	2013	Journal of Coastal Research	Staszak, Lindsey A. and Armitage, Anna R.	10.2112/JCOASTRES-D-12-00075.1	restoration_end_date	2004	NA	SR	NA
37	Evaluating salt marsh restoration success with an index of ecosystem integrity	2013	Journal of Coastal Research	Staszak, Lindsey A. and Armitage, Anna R.	10.2112/JCOASTRES-D-12-00075.1	monitoring_methods	Rapid assessment method	NA	SR	NA
37	Evaluating salt marsh restoration success with an index of ecosystem integrity	2013	Journal of Coastal Research	Staszak, Lindsey A. and Armitage, Anna R.	10.2112/JCOASTRES-D-12-00075.1	monitoring_methods	landscape/site characteristics	NA	SR	NA
37	Evaluating salt marsh restoration success with an index of ecosystem integrity	2013	Journal of Coastal Research	Staszak, Lindsey A. and Armitage, Anna R.	10.2112/JCOASTRES-D-12-00075.1	monitoring_methods	Hydrology	NA	SR	NA
37	Evaluating salt marsh restoration success with an index of ecosystem integrity	2013	Journal of Coastal Research	Staszak, Lindsey A. and Armitage, Anna R.	10.2112/JCOASTRES-D-12-00075.1	monitoring_methods	wildlife habitat	NA	SR	NA
37	Evaluating salt marsh restoration success with an index of ecosystem integrity	2013	Journal of Coastal Research	Staszak, Lindsey A. and Armitage, Anna R.	10.2112/JCOASTRES-D-12-00075.1	monitoring_methods	belowground characteristics	NA	SR	NA
37	Evaluating salt marsh restoration success with an index of ecosystem integrity	2013	Journal of Coastal Research	Staszak, Lindsey A. and Armitage, Anna R.	10.2112/JCOASTRES-D-12-00075.1	monitoring_methods	vegetation surveys	NA	SR	NA
37	Evaluating salt marsh restoration success with an index of ecosystem integrity	2013	Journal of Coastal Research	Staszak, Lindsey A. and Armitage, Anna R.	10.2112/JCOASTRES-D-12-00075.1	monitoring_methods	vegetation diversity	NA	SR	NA
37	Evaluating salt marsh restoration success with an index of ecosystem integrity	2013	Journal of Coastal Research	Staszak, Lindsey A. and Armitage, Anna R.	10.2112/JCOASTRES-D-12-00075.1	monitoring_methods	vegetation cover	NA	SR	NA
37	Evaluating salt marsh restoration success with an index of ecosystem integrity	2013	Journal of Coastal Research	Staszak, Lindsey A. and Armitage, Anna R.	10.2112/JCOASTRES-D-12-00075.1	monitoring_methods	invasive species survey	NA	SR	NA
37	Evaluating salt marsh restoration success with an index of ecosystem integrity	2013	Journal of Coastal Research	Staszak, Lindsey A. and Armitage, Anna R.	10.2112/JCOASTRES-D-12-00075.1	monitoring_methods	epifauna sampling	NA	SR	NA
37	Evaluating salt marsh restoration success with an index of ecosystem integrity	2013	Journal of Coastal Research	Staszak, Lindsey A. and Armitage, Anna R.	10.2112/JCOASTRES-D-12-00075.1	monitoring_methods	soil stability	NA	SR	NA
37	Evaluating salt marsh restoration success with an index of ecosystem integrity	2013	Journal of Coastal Research	Staszak, Lindsey A. and Armitage, Anna R.	10.2112/JCOASTRES-D-12-00075.1	monitoring_methods	relative plant root volume	NA	SR	NA
37	Evaluating salt marsh restoration success with an index of ecosystem integrity	2013	Journal of Coastal Research	Staszak, Lindsey A. and Armitage, Anna R.	10.2112/JCOASTRES-D-12-00075.1	monitoring_methods	pore water salinity	NA	SR	NA
37	Evaluating salt marsh restoration success with an index of ecosystem integrity	2013	Journal of Coastal Research	Staszak, Lindsey A. and Armitage, Anna R.	10.2112/JCOASTRES-D-12-00075.1	monitoring_methods	pore water pH	NA	SR	NA
37	Evaluating salt marsh restoration success with an index of ecosystem integrity	2013	Journal of Coastal Research	Staszak, Lindsey A. and Armitage, Anna R.	10.2112/JCOASTRES-D-12-00075.1	monitoring_start_date	2009-07	NA	SR	NA
37	Evaluating salt marsh restoration success with an index of ecosystem integrity	2013	Journal of Coastal Research	Staszak, Lindsey A. and Armitage, Anna R.	10.2112/JCOASTRES-D-12-00075.1	monitoring_end_date	2009-09	NA	SR	NA
37	Evaluating salt marsh restoration success with an index of ecosystem integrity	2013	Journal of Coastal Research	Staszak, Lindsey A. and Armitage, Anna R.	10.2112/JCOASTRES-D-12-00075.1	focal_species	Littoraria spp	indicator species	SR	SR-not addressed initially, double checked
37	Evaluating salt marsh restoration success with an index of ecosystem integrity	2013	Journal of Coastal Research	Staszak, Lindsey A. and Armitage, Anna R.	10.2112/JCOASTRES-D-12-00075.1	focal_species	Uca spp	indicator species	SR	SR-not addressed initially, double checked
37	Evaluating salt marsh restoration success with an index of ecosystem integrity	2013	Journal of Coastal Research	Staszak, Lindsey A. and Armitage, Anna R.	10.2112/JCOASTRES-D-12-00075.1	response_variables	Ecosystem index score	NA	SR	NA
37	Evaluating salt marsh restoration success with an index of ecosystem integrity	2013	Journal of Coastal Research	Staszak, Lindsey A. and Armitage, Anna R.	10.2112/JCOASTRES-D-12-00075.1	restoration_actions	none reported	NA	SR	NA
38	Molluscan community recovery in a New England back‐barrier salt marsh lagoon 10 Years after partial restoration	2014	Restoration Ecology	Thiet, Rachel K. and Kidd, Erica and Wennemer, Jodie M. and Smith, Stephen M.	10.1111/rec.12083	study_sites_names	East Harbor, Turo, Cape Cod National Seashore, MA, USA	NA	SR	NA
38	Molluscan community recovery in a New England back‐barrier salt marsh lagoon 10 Years after partial restoration	2014	Restoration Ecology	Thiet, Rachel K. and Kidd, Erica and Wennemer, Jodie M. and Smith, Stephen M.	10.1111/rec.12083	study_sites_coords	42.10◦N, 70.08◦W	NA	SR	NA
38	Molluscan community recovery in a New England back‐barrier salt marsh lagoon 10 Years after partial restoration	2014	Restoration Ecology	Thiet, Rachel K. and Kidd, Erica and Wennemer, Jodie M. and Smith, Stephen M.	10.1111/rec.12083	ecosystem_types	Salt marsh lagoon	NA	SR	NA
38	Molluscan community recovery in a New England back‐barrier salt marsh lagoon 10 Years after partial restoration	2014	Restoration Ecology	Thiet, Rachel K. and Kidd, Erica and Wennemer, Jodie M. and Smith, Stephen M.	10.1111/rec.12083	restoration_start_date	2002	Good example	SR	NA
38	Molluscan community recovery in a New England back‐barrier salt marsh lagoon 10 Years after partial restoration	2014	Restoration Ecology	Thiet, Rachel K. and Kidd, Erica and Wennemer, Jodie M. and Smith, Stephen M.	10.1111/rec.12083	restoration_end_date	2002	1 time restoration	SR	SR-not addressed in manual extraction, double checked
38	Molluscan community recovery in a New England back‐barrier salt marsh lagoon 10 Years after partial restoration	2014	Restoration Ecology	Thiet, Rachel K. and Kidd, Erica and Wennemer, Jodie M. and Smith, Stephen M.	10.1111/rec.12083	monitoring_methods	molluscan surveys	NA	SR	NA
38	Molluscan community recovery in a New England back‐barrier salt marsh lagoon 10 Years after partial restoration	2014	Restoration Ecology	Thiet, Rachel K. and Kidd, Erica and Wennemer, Jodie M. and Smith, Stephen M.	10.1111/rec.12083	monitoring_methods	benthic core samples	NA	SR	NA
38	Molluscan community recovery in a New England back‐barrier salt marsh lagoon 10 Years after partial restoration	2014	Restoration Ecology	Thiet, Rachel K. and Kidd, Erica and Wennemer, Jodie M. and Smith, Stephen M.	10.1111/rec.12083	monitoring_methods	water temperature (C)	NA	SR	NA
38	Molluscan community recovery in a New England back‐barrier salt marsh lagoon 10 Years after partial restoration	2014	Restoration Ecology	Thiet, Rachel K. and Kidd, Erica and Wennemer, Jodie M. and Smith, Stephen M.	10.1111/rec.12083	monitoring_methods	salinity (ppt)	NA	SR	NA
38	Molluscan community recovery in a New England back‐barrier salt marsh lagoon 10 Years after partial restoration	2014	Restoration Ecology	Thiet, Rachel K. and Kidd, Erica and Wennemer, Jodie M. and Smith, Stephen M.	10.1111/rec.12083	monitoring_start_date	2007	NA	SR	NA
38	Molluscan community recovery in a New England back‐barrier salt marsh lagoon 10 Years after partial restoration	2014	Restoration Ecology	Thiet, Rachel K. and Kidd, Erica and Wennemer, Jodie M. and Smith, Stephen M.	10.1111/rec.12083	monitoring_start_date	2007	NA	SR	NA
38	Molluscan community recovery in a New England back‐barrier salt marsh lagoon 10 Years after partial restoration	2014	Restoration Ecology	Thiet, Rachel K. and Kidd, Erica and Wennemer, Jodie M. and Smith, Stephen M.	10.1111/rec.12083	monitoring_end_date	2011	NA	SR	NA
38	Molluscan community recovery in a New England back‐barrier salt marsh lagoon 10 Years after partial restoration	2014	Restoration Ecology	Thiet, Rachel K. and Kidd, Erica and Wennemer, Jodie M. and Smith, Stephen M.	10.1111/rec.12083	focal_species	Molluscan; molluscs	NA	SR	NA
38	Molluscan community recovery in a New England back‐barrier salt marsh lagoon 10 Years after partial restoration	2014	Restoration Ecology	Thiet, Rachel K. and Kidd, Erica and Wennemer, Jodie M. and Smith, Stephen M.	10.1111/rec.12083	focal_species	Mya arenaria	NA	SR	NA
38	Molluscan community recovery in a New England back‐barrier salt marsh lagoon 10 Years after partial restoration	2014	Restoration Ecology	Thiet, Rachel K. and Kidd, Erica and Wennemer, Jodie M. and Smith, Stephen M.	10.1111/rec.12083	focal_species	Mercenaria mercenaria	NA	SR	NA
38	Molluscan community recovery in a New England back‐barrier salt marsh lagoon 10 Years after partial restoration	2014	Restoration Ecology	Thiet, Rachel K. and Kidd, Erica and Wennemer, Jodie M. and Smith, Stephen M.	10.1111/rec.12083	focal_species	Spisula solidissma	NA	SR	NA
38	Molluscan community recovery in a New England back‐barrier salt marsh lagoon 10 Years after partial restoration	2014	Restoration Ecology	Thiet, Rachel K. and Kidd, Erica and Wennemer, Jodie M. and Smith, Stephen M.	10.1111/rec.12083	response_variables	molluscan species richness (sig-)	NA	SR	NA
38	Molluscan community recovery in a New England back‐barrier salt marsh lagoon 10 Years after partial restoration	2014	Restoration Ecology	Thiet, Rachel K. and Kidd, Erica and Wennemer, Jodie M. and Smith, Stephen M.	10.1111/rec.12083	response_variables	molluscan density (m-2) (sig-)	NA	SR	NA
38	Molluscan community recovery in a New England back‐barrier salt marsh lagoon 10 Years after partial restoration	2014	Restoration Ecology	Thiet, Rachel K. and Kidd, Erica and Wennemer, Jodie M. and Smith, Stephen M.	10.1111/rec.12083	response_variables	submerged aquatic vegetation density (SAV)	NA	SR	NA
38	Molluscan community recovery in a New England back‐barrier salt marsh lagoon 10 Years after partial restoration	2014	Restoration Ecology	Thiet, Rachel K. and Kidd, Erica and Wennemer, Jodie M. and Smith, Stephen M.	10.1111/rec.12083	restoration_actions	restored connectivity	NA	SR	NA
38	Molluscan community recovery in a New England back‐barrier salt marsh lagoon 10 Years after partial restoration	2014	Restoration Ecology	Thiet, Rachel K. and Kidd, Erica and Wennemer, Jodie M. and Smith, Stephen M.	10.1111/rec.12083	restoration_actions	partial tidal restoration	NA	SR	NA
39	Mangrove rehabilitation in high erosion areas: Assessment using bioindicators	2015	Estuarine Coastal and Shelf Science	Thornton, Stephen Ryan and Johnstone, Ron William	10.1016/j.ecss.2015.05.013	study_sites_names	Vam Ray village, Kien Giang Province, Vietnam	NA	SR	NA
39	Mangrove rehabilitation in high erosion areas: Assessment using bioindicators	2015	Estuarine Coastal and Shelf Science	Thornton, Stephen Ryan and Johnstone, Ron William	10.1016/j.ecss.2015.05.013	study_sites_names	Kien Giang Biosphere Reserve	NA	SR	NA
39	Mangrove rehabilitation in high erosion areas: Assessment using bioindicators	2015	Estuarine Coastal and Shelf Science	Thornton, Stephen Ryan and Johnstone, Ron William	10.1016/j.ecss.2015.05.013	study_sites_coords	10.201407 N, 104.79828 E	two locations in paper, right beside each other	SR	NA
39	Mangrove rehabilitation in high erosion areas: Assessment using bioindicators	2015	Estuarine Coastal and Shelf Science	Thornton, Stephen Ryan and Johnstone, Ron William	10.1016/j.ecss.2015.05.013	ecosystem_types	Mangrove	NA	SR	NA
39	Mangrove rehabilitation in high erosion areas: Assessment using bioindicators	2015	Estuarine Coastal and Shelf Science	Thornton, Stephen Ryan and Johnstone, Ron William	10.1016/j.ecss.2015.05.013	restoration_start_date	2009	NA	SR	NA
39	Mangrove rehabilitation in high erosion areas: Assessment using bioindicators	2015	Estuarine Coastal and Shelf Science	Thornton, Stephen Ryan and Johnstone, Ron William	10.1016/j.ecss.2015.05.013	restoration_end_date	none reported	NA	SR	NA
39	Mangrove rehabilitation in high erosion areas: Assessment using bioindicators	2015	Estuarine Coastal and Shelf Science	Thornton, Stephen Ryan and Johnstone, Ron William	10.1016/j.ecss.2015.05.013	monitoring_methods	transect surveys	NA	SR	NA
39	Mangrove rehabilitation in high erosion areas: Assessment using bioindicators	2015	Estuarine Coastal and Shelf Science	Thornton, Stephen Ryan and Johnstone, Ron William	10.1016/j.ecss.2015.05.013	monitoring_start_date	6/11/2013	NA	SR	NA
39	Mangrove rehabilitation in high erosion areas: Assessment using bioindicators	2015	Estuarine Coastal and Shelf Science	Thornton, Stephen Ryan and Johnstone, Ron William	10.1016/j.ecss.2015.05.013	monitoring_end_date	8/17/2013	NA	SR	NA
39	Mangrove rehabilitation in high erosion areas: Assessment using bioindicators	2015	Estuarine Coastal and Shelf Science	Thornton, Stephen Ryan and Johnstone, Ron William	10.1016/j.ecss.2015.05.013	focal_species	Rhizophora apiculata	NA	SR	NA
39	Mangrove rehabilitation in high erosion areas: Assessment using bioindicators	2015	Estuarine Coastal and Shelf Science	Thornton, Stephen Ryan and Johnstone, Ron William	10.1016/j.ecss.2015.05.013	focal_species	Apocryptodon	NA	SR	NA
39	Mangrove rehabilitation in high erosion areas: Assessment using bioindicators	2015	Estuarine Coastal and Shelf Science	Thornton, Stephen Ryan and Johnstone, Ron William	10.1016/j.ecss.2015.05.013	focal_species	Boleophthalmus	NA	SR	NA
39	Mangrove rehabilitation in high erosion areas: Assessment using bioindicators	2015	Estuarine Coastal and Shelf Science	Thornton, Stephen Ryan and Johnstone, Ron William	10.1016/j.ecss.2015.05.013	focal_species	Periophthalmus	NA	SR	NA
39	Mangrove rehabilitation in high erosion areas: Assessment using bioindicators	2015	Estuarine Coastal and Shelf Science	Thornton, Stephen Ryan and Johnstone, Ron William	10.1016/j.ecss.2015.05.013	focal_species	Periophthalmodon	NA	SR	NA
39	Mangrove rehabilitation in high erosion areas: Assessment using bioindicators	2015	Estuarine Coastal and Shelf Science	Thornton, Stephen Ryan and Johnstone, Ron William	10.1016/j.ecss.2015.05.013	focal_species	Oxuderces	NA	SR	NA
39	Mangrove rehabilitation in high erosion areas: Assessment using bioindicators	2015	Estuarine Coastal and Shelf Science	Thornton, Stephen Ryan and Johnstone, Ron William	10.1016/j.ecss.2015.05.013	focal_species	Graspsidae	NA	SR	NA
39	Mangrove rehabilitation in high erosion areas: Assessment using bioindicators	2015	Estuarine Coastal and Shelf Science	Thornton, Stephen Ryan and Johnstone, Ron William	10.1016/j.ecss.2015.05.013	focal_species	Ocypodidae	NA	SR	NA
39	Mangrove rehabilitation in high erosion areas: Assessment using bioindicators	2015	Estuarine Coastal and Shelf Science	Thornton, Stephen Ryan and Johnstone, Ron William	10.1016/j.ecss.2015.05.013	focal_species	crabs	NA	SR	NA
39	Mangrove rehabilitation in high erosion areas: Assessment using bioindicators	2015	Estuarine Coastal and Shelf Science	Thornton, Stephen Ryan and Johnstone, Ron William	10.1016/j.ecss.2015.05.013	focal_species	mudskippers	NA	SR	NA
39	Mangrove rehabilitation in high erosion areas: Assessment using bioindicators	2015	Estuarine Coastal and Shelf Science	Thornton, Stephen Ryan and Johnstone, Ron William	10.1016/j.ecss.2015.05.013	focal_species	gastropods	NA	SR	NA
39	Mangrove rehabilitation in high erosion areas: Assessment using bioindicators	2015	Estuarine Coastal and Shelf Science	Thornton, Stephen Ryan and Johnstone, Ron William	10.1016/j.ecss.2015.05.013	response_variables	vegetation and floristic succesion	NA	SR	NA
39	Mangrove rehabilitation in high erosion areas: Assessment using bioindicators	2015	Estuarine Coastal and Shelf Science	Thornton, Stephen Ryan and Johnstone, Ron William	10.1016/j.ecss.2015.05.013	response_variables	faunistic recruitment	NA	SR	NA
39	Mangrove rehabilitation in high erosion areas: Assessment using bioindicators	2015	Estuarine Coastal and Shelf Science	Thornton, Stephen Ryan and Johnstone, Ron William	10.1016/j.ecss.2015.05.013	response_variables	tree density	NA	SR	NA
39	Mangrove rehabilitation in high erosion areas: Assessment using bioindicators	2015	Estuarine Coastal and Shelf Science	Thornton, Stephen Ryan and Johnstone, Ron William	10.1016/j.ecss.2015.05.013	response_variables	vegetation diversity	NA	SR	NA
39	Mangrove rehabilitation in high erosion areas: Assessment using bioindicators	2015	Estuarine Coastal and Shelf Science	Thornton, Stephen Ryan and Johnstone, Ron William	10.1016/j.ecss.2015.05.013	response_variables	vegetation species richness	NA	SR	NA
39	Mangrove rehabilitation in high erosion areas: Assessment using bioindicators	2015	Estuarine Coastal and Shelf Science	Thornton, Stephen Ryan and Johnstone, Ron William	10.1016/j.ecss.2015.05.013	response_variables	forest cover	NA	SR	NA
39	Mangrove rehabilitation in high erosion areas: Assessment using bioindicators	2015	Estuarine Coastal and Shelf Science	Thornton, Stephen Ryan and Johnstone, Ron William	10.1016/j.ecss.2015.05.013	response_variables	faunal density	NA	SR	NA
39	Mangrove rehabilitation in high erosion areas: Assessment using bioindicators	2015	Estuarine Coastal and Shelf Science	Thornton, Stephen Ryan and Johnstone, Ron William	10.1016/j.ecss.2015.05.013	response_variables	tree diversity	NA	SR	NA
39	Mangrove rehabilitation in high erosion areas: Assessment using bioindicators	2015	Estuarine Coastal and Shelf Science	Thornton, Stephen Ryan and Johnstone, Ron William	10.1016/j.ecss.2015.05.013	restoration_actions	fences to reduce wave energy	NA	SR	NA
39	Mangrove rehabilitation in high erosion areas: Assessment using bioindicators	2015	Estuarine Coastal and Shelf Science	Thornton, Stephen Ryan and Johnstone, Ron William	10.1016/j.ecss.2015.05.013	restoration_actions	silt trapping fence	NA	SR	NA
40	Designing microtopographic structures to facilitate seedling recruitment in degraded salt marshes	2018	Ecological Engineering	Wang, Qing and Cui, Baoshan and Luo, Meng and Shi, Wei	10.1016/j.ecoleng.2018.06.012	study_sites_names	Yellow River Delta Nature Reserve in Shandong Province, Eastern China.	NA	AB	NA
40	Designing microtopographic structures to facilitate seedling recruitment in degraded salt marshes	2018	Ecological Engineering	Wang, Qing and Cui, Baoshan and Luo, Meng and Shi, Wei	10.1016/j.ecoleng.2018.06.012	study_sites_coords	37.64°–38.15°N, 118.62°–119.37°E	NA	AB	NA
40	Designing microtopographic structures to facilitate seedling recruitment in degraded salt marshes	2018	Ecological Engineering	Wang, Qing and Cui, Baoshan and Luo, Meng and Shi, Wei	10.1016/j.ecoleng.2018.06.012	ecosystem_types	Salt marsh	NA	AB	NA
40	Designing microtopographic structures to facilitate seedling recruitment in degraded salt marshes	2018	Ecological Engineering	Wang, Qing and Cui, Baoshan and Luo, Meng and Shi, Wei	10.1016/j.ecoleng.2018.06.012	restoration_start_date	2014-09	NA	AB	NA
40	Designing microtopographic structures to facilitate seedling recruitment in degraded salt marshes	2018	Ecological Engineering	Wang, Qing and Cui, Baoshan and Luo, Meng and Shi, Wei	10.1016/j.ecoleng.2018.06.012	restoration_end_date	2015 May	NA	AB	SR-not addressed in manual extraction, double checked
40	Designing microtopographic structures to facilitate seedling recruitment in degraded salt marshes	2018	Ecological Engineering	Wang, Qing and Cui, Baoshan and Luo, Meng and Shi, Wei	10.1016/j.ecoleng.2018.06.012	monitoring_methods	Soil seed bank investigation	NA	AB	NA
40	Designing microtopographic structures to facilitate seedling recruitment in degraded salt marshes	2018	Ecological Engineering	Wang, Qing and Cui, Baoshan and Luo, Meng and Shi, Wei	10.1016/j.ecoleng.2018.06.012	monitoring_methods	Microtopography restoration experiments across an elevation gradient	NA	AB	NA
40	Designing microtopographic structures to facilitate seedling recruitment in degraded salt marshes	2018	Ecological Engineering	Wang, Qing and Cui, Baoshan and Luo, Meng and Shi, Wei	10.1016/j.ecoleng.2018.06.012	monitoring_start_date	2014-09	NA	AB	NA
40	Designing microtopographic structures to facilitate seedling recruitment in degraded salt marshes	2018	Ecological Engineering	Wang, Qing and Cui, Baoshan and Luo, Meng and Shi, Wei	10.1016/j.ecoleng.2018.06.012	monitoring_end_date	2015-04	NA	AB	NA
40	Designing microtopographic structures to facilitate seedling recruitment in degraded salt marshes	2018	Ecological Engineering	Wang, Qing and Cui, Baoshan and Luo, Meng and Shi, Wei	10.1016/j.ecoleng.2018.06.012	focal_species	Suaeda salsa	NA	AB	SR-not addressed in manual extraction, double checked
40	Designing microtopographic structures to facilitate seedling recruitment in degraded salt marshes	2018	Ecological Engineering	Wang, Qing and Cui, Baoshan and Luo, Meng and Shi, Wei	10.1016/j.ecoleng.2018.06.012	response_variables	Seed sources	NA	AB	NA
40	Designing microtopographic structures to facilitate seedling recruitment in degraded salt marshes	2018	Ecological Engineering	Wang, Qing and Cui, Baoshan and Luo, Meng and Shi, Wei	10.1016/j.ecoleng.2018.06.012	response_variables	Recruited seedling density (obtained by dividing number of initial size square)	NA	AB	NA
40	Designing microtopographic structures to facilitate seedling recruitment in degraded salt marshes	2018	Ecological Engineering	Wang, Qing and Cui, Baoshan and Luo, Meng and Shi, Wei	10.1016/j.ecoleng.2018.06.012	response_variables	Number of recruited seedling	NA	AB	NA
40	Designing microtopographic structures to facilitate seedling recruitment in degraded salt marshes	2018	Ecological Engineering	Wang, Qing and Cui, Baoshan and Luo, Meng and Shi, Wei	10.1016/j.ecoleng.2018.06.012	restoration_actions	Microtopographic structures to facilitate seedling recruitment (especially useful in bare areas where there is no vegetative structure)	NA	AB	NA
41	Mangrove Rehabilitation and Brachyuran Crab Biodiversity in Ranong, Thailand	2024	Diversity-Basel	Ashton, Elizabeth C. and Macintosh, Donald J.	10.3390/d16020092	study_sites_names	Ngao Estuary OR Klong Ngao. Ranong Thailand	NA	RH	NA
41	Mangrove Rehabilitation and Brachyuran Crab Biodiversity in Ranong, Thailand	2024	Diversity-Basel	Ashton, Elizabeth C. and Macintosh, Donald J.	10.3390/d16020092	study_sites_coords	9 52 36 N, 98 36 08 E	site 1: reference	RH	NA
41	Mangrove Rehabilitation and Brachyuran Crab Biodiversity in Ranong, Thailand	2024	Diversity-Basel	Ashton, Elizabeth C. and Macintosh, Donald J.	10.3390/d16020092	study_sites_coords	9 52 37 N, 98 35 27 E	site 2: former tin mining site	RH	NA
41	Mangrove Rehabilitation and Brachyuran Crab Biodiversity in Ranong, Thailand	2024	Diversity-Basel	Ashton, Elizabeth C. and Macintosh, Donald J.	10.3390/d16020092	study_sites_coords	9◦52′02′′ N, 98◦33′54′′ E	site 3: former charcola concession	RH	NA
41	Mangrove Rehabilitation and Brachyuran Crab Biodiversity in Ranong, Thailand	2024	Diversity-Basel	Ashton, Elizabeth C. and Macintosh, Donald J.	10.3390/d16020092	ecosystem_types	mangrove forest	NA	RH	NA
41	Mangrove Rehabilitation and Brachyuran Crab Biodiversity in Ranong, Thailand	2024	Diversity-Basel	Ashton, Elizabeth C. and Macintosh, Donald J.	10.3390/d16020092	ecosystem_types	estuary	NA	RH	NA
41	Mangrove Rehabilitation and Brachyuran Crab Biodiversity in Ranong, Thailand	2024	Diversity-Basel	Ashton, Elizabeth C. and Macintosh, Donald J.	10.3390/d16020092	restoration_start_date	1985	NA	RH	NA
41	Mangrove Rehabilitation and Brachyuran Crab Biodiversity in Ranong, Thailand	2024	Diversity-Basel	Ashton, Elizabeth C. and Macintosh, Donald J.	10.3390/d16020092	restoration_end_date	none reported	NA	RH	NA
41	Mangrove Rehabilitation and Brachyuran Crab Biodiversity in Ranong, Thailand	2024	Diversity-Basel	Ashton, Elizabeth C. and Macintosh, Donald J.	10.3390/d16020092	monitoring_methods	mangrove random plot surveys	NA	RH	NA
41	Mangrove Rehabilitation and Brachyuran Crab Biodiversity in Ranong, Thailand	2024	Diversity-Basel	Ashton, Elizabeth C. and Macintosh, Donald J.	10.3390/d16020092	monitoring_methods	crab sampling	NA	RH	NA
41	Mangrove Rehabilitation and Brachyuran Crab Biodiversity in Ranong, Thailand	2024	Diversity-Basel	Ashton, Elizabeth C. and Macintosh, Donald J.	10.3390/d16020092	monitoring_start_date	2014-Aug	** three monitoring periods. 1999, 2008, 2019	RH	NA
41	Mangrove Rehabilitation and Brachyuran Crab Biodiversity in Ranong, Thailand	2024	Diversity-Basel	Ashton, Elizabeth C. and Macintosh, Donald J.	10.3390/d16020092	monitoring_end_date	2013-Nov	NA	RH	NA
41	Mangrove Rehabilitation and Brachyuran Crab Biodiversity in Ranong, Thailand	2024	Diversity-Basel	Ashton, Elizabeth C. and Macintosh, Donald J.	10.3390/d16020092	focal_species	Austruca triangularis	* bachyuran crabs	RH	NA
41	Mangrove Rehabilitation and Brachyuran Crab Biodiversity in Ranong, Thailand	2024	Diversity-Basel	Ashton, Elizabeth C. and Macintosh, Donald J.	10.3390/d16020092	focal_species	Tubuca rosea	33 species	RH	NA
41	Mangrove Rehabilitation and Brachyuran Crab Biodiversity in Ranong, Thailand	2024	Diversity-Basel	Ashton, Elizabeth C. and Macintosh, Donald J.	10.3390/d16020092	focal_species	Metaplax elegans	NA	RH	NA
41	Mangrove Rehabilitation and Brachyuran Crab Biodiversity in Ranong, Thailand	2024	Diversity-Basel	Ashton, Elizabeth C. and Macintosh, Donald J.	10.3390/d16020092	focal_species	Rhizophora apiculata	NA	RH	NA
41	Mangrove Rehabilitation and Brachyuran Crab Biodiversity in Ranong, Thailand	2024	Diversity-Basel	Ashton, Elizabeth C. and Macintosh, Donald J.	10.3390/d16020092	focal_species	Rhizophora mucronata	NA	RH	NA
41	Mangrove Rehabilitation and Brachyuran Crab Biodiversity in Ranong, Thailand	2024	Diversity-Basel	Ashton, Elizabeth C. and Macintosh, Donald J.	10.3390/d16020092	focal_species	Bruguiera cylindrica	NA	RH	NA
41	Mangrove Rehabilitation and Brachyuran Crab Biodiversity in Ranong, Thailand	2024	Diversity-Basel	Ashton, Elizabeth C. and Macintosh, Donald J.	10.3390/d16020092	focal_species	Ceriops tagal	NA	RH	NA
41	Mangrove Rehabilitation and Brachyuran Crab Biodiversity in Ranong, Thailand	2024	Diversity-Basel	Ashton, Elizabeth C. and Macintosh, Donald J.	10.3390/d16020092	response_variables	vegetation characteristics	height, basal area, density	RH	NA
41	Mangrove Rehabilitation and Brachyuran Crab Biodiversity in Ranong, Thailand	2024	Diversity-Basel	Ashton, Elizabeth C. and Macintosh, Donald J.	10.3390/d16020092	response_variables	crab abundance	NA	RH	NA
41	Mangrove Rehabilitation and Brachyuran Crab Biodiversity in Ranong, Thailand	2024	Diversity-Basel	Ashton, Elizabeth C. and Macintosh, Donald J.	10.3390/d16020092	restoration_actions	mangrove replanting	NA	RH	NA
42	Evaluation of salt marsh restoration by means of self-regulating tidal gate – Avon estuary, South Devon, UK	2017	Ecological Engineering	Masselink, Gerd and Hanley, Mick E. and Halwyn, Anissa C. and Blake, Will and Kingston, Ken and Newton, Thomas and Williams, Mike	10.1016/j.ecoleng.2017.05.038	study_sites_names	Avon estuary	NA	RH	NA
42	Evaluation of salt marsh restoration by means of self-regulating tidal gate – Avon estuary, South Devon, UK	2017	Ecological Engineering	Masselink, Gerd and Hanley, Mick E. and Halwyn, Anissa C. and Blake, Will and Kingston, Ken and Newton, Thomas and Williams, Mike	10.1016/j.ecoleng.2017.05.038	study_sites_names	South Efford marsh	NA	RH	NA
42	Evaluation of salt marsh restoration by means of self-regulating tidal gate – Avon estuary, South Devon, UK	2017	Ecological Engineering	Masselink, Gerd and Hanley, Mick E. and Halwyn, Anissa C. and Blake, Will and Kingston, Ken and Newton, Thomas and Williams, Mike	10.1016/j.ecoleng.2017.05.038	study_sites_coords	none reported	NA	RH	NA
42	Evaluation of salt marsh restoration by means of self-regulating tidal gate – Avon estuary, South Devon, UK	2017	Ecological Engineering	Masselink, Gerd and Hanley, Mick E. and Halwyn, Anissa C. and Blake, Will and Kingston, Ken and Newton, Thomas and Williams, Mike	10.1016/j.ecoleng.2017.05.038	ecosystem_types	estuary	NA	RH	NA
42	Evaluation of salt marsh restoration by means of self-regulating tidal gate – Avon estuary, South Devon, UK	2017	Ecological Engineering	Masselink, Gerd and Hanley, Mick E. and Halwyn, Anissa C. and Blake, Will and Kingston, Ken and Newton, Thomas and Williams, Mike	10.1016/j.ecoleng.2017.05.038	ecosystem_types	salt marsh	NA	RH	NA
42	Evaluation of salt marsh restoration by means of self-regulating tidal gate – Avon estuary, South Devon, UK	2017	Ecological Engineering	Masselink, Gerd and Hanley, Mick E. and Halwyn, Anissa C. and Blake, Will and Kingston, Ken and Newton, Thomas and Williams, Mike	10.1016/j.ecoleng.2017.05.038	restoration_start_date	2011	installment of the tidal flood gate	RH	NA
42	Evaluation of salt marsh restoration by means of self-regulating tidal gate – Avon estuary, South Devon, UK	2017	Ecological Engineering	Masselink, Gerd and Hanley, Mick E. and Halwyn, Anissa C. and Blake, Will and Kingston, Ken and Newton, Thomas and Williams, Mike	10.1016/j.ecoleng.2017.05.038	restoration_end_date	none reported	NA	RH	NA
42	Evaluation of salt marsh restoration by means of self-regulating tidal gate – Avon estuary, South Devon, UK	2017	Ecological Engineering	Masselink, Gerd and Hanley, Mick E. and Halwyn, Anissa C. and Blake, Will and Kingston, Ken and Newton, Thomas and Williams, Mike	10.1016/j.ecoleng.2017.05.038	monitoring_methods	hydrodynamic monitoring	water and sediment flux	RH	NA
42	Evaluation of salt marsh restoration by means of self-regulating tidal gate – Avon estuary, South Devon, UK	2017	Ecological Engineering	Masselink, Gerd and Hanley, Mick E. and Halwyn, Anissa C. and Blake, Will and Kingston, Ken and Newton, Thomas and Williams, Mike	10.1016/j.ecoleng.2017.05.038	monitoring_methods	repeated plant surveying	NA	RH	NA
42	Evaluation of salt marsh restoration by means of self-regulating tidal gate – Avon estuary, South Devon, UK	2017	Ecological Engineering	Masselink, Gerd and Hanley, Mick E. and Halwyn, Anissa C. and Blake, Will and Kingston, Ken and Newton, Thomas and Williams, Mike	10.1016/j.ecoleng.2017.05.038	monitoring_methods	transect/vegetation surveys	NA	RH	NA
42	Evaluation of salt marsh restoration by means of self-regulating tidal gate – Avon estuary, South Devon, UK	2017	Ecological Engineering	Masselink, Gerd and Hanley, Mick E. and Halwyn, Anissa C. and Blake, Will and Kingston, Ken and Newton, Thomas and Williams, Mike	10.1016/j.ecoleng.2017.05.038	monitoring_start_date	2011	NA	RH	NA
42	Evaluation of salt marsh restoration by means of self-regulating tidal gate – Avon estuary, South Devon, UK	2017	Ecological Engineering	Masselink, Gerd and Hanley, Mick E. and Halwyn, Anissa C. and Blake, Will and Kingston, Ken and Newton, Thomas and Williams, Mike	10.1016/j.ecoleng.2017.05.038	monitoring_end_date	2016	NA	RH	NA
42	Evaluation of salt marsh restoration by means of self-regulating tidal gate – Avon estuary, South Devon, UK	2017	Ecological Engineering	Masselink, Gerd and Hanley, Mick E. and Halwyn, Anissa C. and Blake, Will and Kingston, Ken and Newton, Thomas and Williams, Mike	10.1016/j.ecoleng.2017.05.038	focal_species	puccinellia maritima	NA	RH	NA
42	Evaluation of salt marsh restoration by means of self-regulating tidal gate – Avon estuary, South Devon, UK	2017	Ecological Engineering	Masselink, Gerd and Hanley, Mick E. and Halwyn, Anissa C. and Blake, Will and Kingston, Ken and Newton, Thomas and Williams, Mike	10.1016/j.ecoleng.2017.05.038	focal_species	juncus gerardii	NA	RH	NA
42	Evaluation of salt marsh restoration by means of self-regulating tidal gate – Avon estuary, South Devon, UK	2017	Ecological Engineering	Masselink, Gerd and Hanley, Mick E. and Halwyn, Anissa C. and Blake, Will and Kingston, Ken and Newton, Thomas and Williams, Mike	10.1016/j.ecoleng.2017.05.038	focal_species	aster tripolium	NA	RH	NA
42	Evaluation of salt marsh restoration by means of self-regulating tidal gate – Avon estuary, South Devon, UK	2017	Ecological Engineering	Masselink, Gerd and Hanley, Mick E. and Halwyn, Anissa C. and Blake, Will and Kingston, Ken and Newton, Thomas and Williams, Mike	10.1016/j.ecoleng.2017.05.038	focal_species	atriplex patula	NA	RH	NA
42	Evaluation of salt marsh restoration by means of self-regulating tidal gate – Avon estuary, South Devon, UK	2017	Ecological Engineering	Masselink, Gerd and Hanley, Mick E. and Halwyn, Anissa C. and Blake, Will and Kingston, Ken and Newton, Thomas and Williams, Mike	10.1016/j.ecoleng.2017.05.038	focal_species	Glaux martima	NA	RH	NA
42	Evaluation of salt marsh restoration by means of self-regulating tidal gate – Avon estuary, South Devon, UK	2017	Ecological Engineering	Masselink, Gerd and Hanley, Mick E. and Halwyn, Anissa C. and Blake, Will and Kingston, Ken and Newton, Thomas and Williams, Mike	10.1016/j.ecoleng.2017.05.038	focal_species	salicornia europaea	NA	RH	NA
42	Evaluation of salt marsh restoration by means of self-regulating tidal gate – Avon estuary, South Devon, UK	2017	Ecological Engineering	Masselink, Gerd and Hanley, Mick E. and Halwyn, Anissa C. and Blake, Will and Kingston, Ken and Newton, Thomas and Williams, Mike	10.1016/j.ecoleng.2017.05.038	focal_species	spergularia marina	NA	RH	NA
42	Evaluation of salt marsh restoration by means of self-regulating tidal gate – Avon estuary, South Devon, UK	2017	Ecological Engineering	Masselink, Gerd and Hanley, Mick E. and Halwyn, Anissa C. and Blake, Will and Kingston, Ken and Newton, Thomas and Williams, Mike	10.1016/j.ecoleng.2017.05.038	focal_species	triglochin maritima	NA	RH	NA
42	Evaluation of salt marsh restoration by means of self-regulating tidal gate – Avon estuary, South Devon, UK	2017	Ecological Engineering	Masselink, Gerd and Hanley, Mick E. and Halwyn, Anissa C. and Blake, Will and Kingston, Ken and Newton, Thomas and Williams, Mike	10.1016/j.ecoleng.2017.05.038	response_variables	tidal flooding regime	NA	RH	NA
42	Evaluation of salt marsh restoration by means of self-regulating tidal gate – Avon estuary, South Devon, UK	2017	Ecological Engineering	Masselink, Gerd and Hanley, Mick E. and Halwyn, Anissa C. and Blake, Will and Kingston, Ken and Newton, Thomas and Williams, Mike	10.1016/j.ecoleng.2017.05.038	response_variables	tidal currents and sedimentation	NA	RH	NA
42	Evaluation of salt marsh restoration by means of self-regulating tidal gate – Avon estuary, South Devon, UK	2017	Ecological Engineering	Masselink, Gerd and Hanley, Mick E. and Halwyn, Anissa C. and Blake, Will and Kingston, Ken and Newton, Thomas and Williams, Mike	10.1016/j.ecoleng.2017.05.038	response_variables	river morphology change	NA	RH	NA
42	Evaluation of salt marsh restoration by means of self-regulating tidal gate – Avon estuary, South Devon, UK	2017	Ecological Engineering	Masselink, Gerd and Hanley, Mick E. and Halwyn, Anissa C. and Blake, Will and Kingston, Ken and Newton, Thomas and Williams, Mike	10.1016/j.ecoleng.2017.05.038	response_variables	species richness	NA	RH	NA
42	Evaluation of salt marsh restoration by means of self-regulating tidal gate – Avon estuary, South Devon, UK	2017	Ecological Engineering	Masselink, Gerd and Hanley, Mick E. and Halwyn, Anissa C. and Blake, Will and Kingston, Ken and Newton, Thomas and Williams, Mike	10.1016/j.ecoleng.2017.05.038	response_variables	seed deposition	NA	RH	NA
42	Evaluation of salt marsh restoration by means of self-regulating tidal gate – Avon estuary, South Devon, UK	2017	Ecological Engineering	Masselink, Gerd and Hanley, Mick E. and Halwyn, Anissa C. and Blake, Will and Kingston, Ken and Newton, Thomas and Williams, Mike	10.1016/j.ecoleng.2017.05.038	restoration_actions	regulated tidal exchange system (RTE)	self regulating tidal gate, managed realignment	RH	NA
43	Quantifying the Response of an Estuarine Nekton Community to Coastal Wetland Habitat Restoration	2021	Sustainability	Mahoney, Richard D. and Beal, Jeffrey L. and Lewis, Dakota M. and Cook, Geoffrey S.	10.3390/su132313299	study_sites_names	Matanzas river estuary	NA	RH	NA
43	Quantifying the Response of an Estuarine Nekton Community to Coastal Wetland Habitat Restoration	2021	Sustainability	Mahoney, Richard D. and Beal, Jeffrey L. and Lewis, Dakota M. and Cook, Geoffrey S.	10.3390/su132313299	study_sites_names	Halifax river estauray	NA	RH	NA
43	Quantifying the Response of an Estuarine Nekton Community to Coastal Wetland Habitat Restoration	2021	Sustainability	Mahoney, Richard D. and Beal, Jeffrey L. and Lewis, Dakota M. and Cook, Geoffrey S.	10.3390/su132313299	study_sites_coords	none reported	NA	RH	NA
43	Quantifying the Response of an Estuarine Nekton Community to Coastal Wetland Habitat Restoration	2021	Sustainability	Mahoney, Richard D. and Beal, Jeffrey L. and Lewis, Dakota M. and Cook, Geoffrey S.	10.3390/su132313299	ecosystem_types	salt marsh	NA	RH	NA
43	Quantifying the Response of an Estuarine Nekton Community to Coastal Wetland Habitat Restoration	2021	Sustainability	Mahoney, Richard D. and Beal, Jeffrey L. and Lewis, Dakota M. and Cook, Geoffrey S.	10.3390/su132313299	restoration_start_date	2011	site 1	RH	NA
43	Quantifying the Response of an Estuarine Nekton Community to Coastal Wetland Habitat Restoration	2021	Sustainability	Mahoney, Richard D. and Beal, Jeffrey L. and Lewis, Dakota M. and Cook, Geoffrey S.	10.3390/su132313299	restoration_start_date	2019	site 2	RH	NA
43	Quantifying the Response of an Estuarine Nekton Community to Coastal Wetland Habitat Restoration	2021	Sustainability	Mahoney, Richard D. and Beal, Jeffrey L. and Lewis, Dakota M. and Cook, Geoffrey S.	10.3390/su132313299	restoration_end_date	none reported	NA	RH	NA
43	Quantifying the Response of an Estuarine Nekton Community to Coastal Wetland Habitat Restoration	2021	Sustainability	Mahoney, Richard D. and Beal, Jeffrey L. and Lewis, Dakota M. and Cook, Geoffrey S.	10.3390/su132313299	monitoring_methods	fyke net sampling	NA	RH	NA
43	Quantifying the Response of an Estuarine Nekton Community to Coastal Wetland Habitat Restoration	2021	Sustainability	Mahoney, Richard D. and Beal, Jeffrey L. and Lewis, Dakota M. and Cook, Geoffrey S.	10.3390/su132313299	monitoring_methods	water quality monitoring	NA	RH	NA
43	Quantifying the Response of an Estuarine Nekton Community to Coastal Wetland Habitat Restoration	2021	Sustainability	Mahoney, Richard D. and Beal, Jeffrey L. and Lewis, Dakota M. and Cook, Geoffrey S.	10.3390/su132313299	monitoring_start_date	2013-Dec	NA	RH	NA
43	Quantifying the Response of an Estuarine Nekton Community to Coastal Wetland Habitat Restoration	2021	Sustainability	Mahoney, Richard D. and Beal, Jeffrey L. and Lewis, Dakota M. and Cook, Geoffrey S.	10.3390/su132313299	monitoring_end_date	2014-Jun	NA	RH	NA
43	Quantifying the Response of an Estuarine Nekton Community to Coastal Wetland Habitat Restoration	2021	Sustainability	Mahoney, Richard D. and Beal, Jeffrey L. and Lewis, Dakota M. and Cook, Geoffrey S.	10.3390/su132313299	focal_species	Microgobius gulosus	listed indicator species only	RH	NA
43	Quantifying the Response of an Estuarine Nekton Community to Coastal Wetland Habitat Restoration	2021	Sustainability	Mahoney, Richard D. and Beal, Jeffrey L. and Lewis, Dakota M. and Cook, Geoffrey S.	10.3390/su132313299	focal_species	Centropomus undecimalis	NA	RH	NA
43	Quantifying the Response of an Estuarine Nekton Community to Coastal Wetland Habitat Restoration	2021	Sustainability	Mahoney, Richard D. and Beal, Jeffrey L. and Lewis, Dakota M. and Cook, Geoffrey S.	10.3390/su132313299	focal_species	Menidia spp	NA	RH	NA
43	Quantifying the Response of an Estuarine Nekton Community to Coastal Wetland Habitat Restoration	2021	Sustainability	Mahoney, Richard D. and Beal, Jeffrey L. and Lewis, Dakota M. and Cook, Geoffrey S.	10.3390/su132313299	focal_species	Mugil spp	NA	RH	NA
43	Quantifying the Response of an Estuarine Nekton Community to Coastal Wetland Habitat Restoration	2021	Sustainability	Mahoney, Richard D. and Beal, Jeffrey L. and Lewis, Dakota M. and Cook, Geoffrey S.	10.3390/su132313299	focal_species	Fundulus grandis	NA	RH	NA
43	Quantifying the Response of an Estuarine Nekton Community to Coastal Wetland Habitat Restoration	2021	Sustainability	Mahoney, Richard D. and Beal, Jeffrey L. and Lewis, Dakota M. and Cook, Geoffrey S.	10.3390/su132313299	response_variables	nekton abundance	NA	RH	NA
43	Quantifying the Response of an Estuarine Nekton Community to Coastal Wetland Habitat Restoration	2021	Sustainability	Mahoney, Richard D. and Beal, Jeffrey L. and Lewis, Dakota M. and Cook, Geoffrey S.	10.3390/su132313299	response_variables	biomass	NA	RH	NA
43	Quantifying the Response of an Estuarine Nekton Community to Coastal Wetland Habitat Restoration	2021	Sustainability	Mahoney, Richard D. and Beal, Jeffrey L. and Lewis, Dakota M. and Cook, Geoffrey S.	10.3390/su132313299	response_variables	diversity	NA	RH	NA
43	Quantifying the Response of an Estuarine Nekton Community to Coastal Wetland Habitat Restoration	2021	Sustainability	Mahoney, Richard D. and Beal, Jeffrey L. and Lewis, Dakota M. and Cook, Geoffrey S.	10.3390/su132313299	response_variables	indicator species	NA	RH	NA
43	Quantifying the Response of an Estuarine Nekton Community to Coastal Wetland Habitat Restoration	2021	Sustainability	Mahoney, Richard D. and Beal, Jeffrey L. and Lewis, Dakota M. and Cook, Geoffrey S.	10.3390/su132313299	response_variables	salinty	Common snook, clown gobies, silversides, juvenile mullet, and Gulf killifishes	RH	NA
43	Quantifying the Response of an Estuarine Nekton Community to Coastal Wetland Habitat Restoration	2021	Sustainability	Mahoney, Richard D. and Beal, Jeffrey L. and Lewis, Dakota M. and Cook, Geoffrey S.	10.3390/su132313299	response_variables	site type	NA	RH	NA
43	Quantifying the Response of an Estuarine Nekton Community to Coastal Wetland Habitat Restoration	2021	Sustainability	Mahoney, Richard D. and Beal, Jeffrey L. and Lewis, Dakota M. and Cook, Geoffrey S.	10.3390/su132313299	response_variables	secchii depth	NA	RH	NA
43	Quantifying the Response of an Estuarine Nekton Community to Coastal Wetland Habitat Restoration	2021	Sustainability	Mahoney, Richard D. and Beal, Jeffrey L. and Lewis, Dakota M. and Cook, Geoffrey S.	10.3390/su132313299	restoration_actions	removal of spoil piles	NA	RH	NA
44	Ecological Succession on Restored Intertidal Oyster Habitat in the Tidal Creeks of Coastal Georgia	2010	Journal of Shellfish Research	Manley, Justin and Power, Alan and Walker, Randal and Hurley, Dorset and Belcher, Carolyn and Richardson, Joseph	10.2983/035.029.0424	study_sites_names	Stacy creek Sapelo Island Estuarine Research Reserve , Georgia	NA	RH	NA
44	Ecological Succession on Restored Intertidal Oyster Habitat in the Tidal Creeks of Coastal Georgia	2010	Journal of Shellfish Research	Manley, Justin and Power, Alan and Walker, Randal and Hurley, Dorset and Belcher, Carolyn and Richardson, Joseph	10.2983/035.029.0424	study_sites_coords	31°27.617 N, 081°16.873 W	NA	RH	NA
44	Ecological Succession on Restored Intertidal Oyster Habitat in the Tidal Creeks of Coastal Georgia	2010	Journal of Shellfish Research	Manley, Justin and Power, Alan and Walker, Randal and Hurley, Dorset and Belcher, Carolyn and Richardson, Joseph	10.2983/035.029.0424	ecosystem_types	oyster reef	NA	RH	NA
44	Ecological Succession on Restored Intertidal Oyster Habitat in the Tidal Creeks of Coastal Georgia	2010	Journal of Shellfish Research	Manley, Justin and Power, Alan and Walker, Randal and Hurley, Dorset and Belcher, Carolyn and Richardson, Joseph	10.2983/035.029.0424	restoration_start_date	2004 April	NA	RH	NA
44	Ecological Succession on Restored Intertidal Oyster Habitat in the Tidal Creeks of Coastal Georgia	2010	Journal of Shellfish Research	Manley, Justin and Power, Alan and Walker, Randal and Hurley, Dorset and Belcher, Carolyn and Richardson, Joseph	10.2983/035.029.0424	restoration_end_date	none reported	NA	RH	NA
44	Ecological Succession on Restored Intertidal Oyster Habitat in the Tidal Creeks of Coastal Georgia	2010	Journal of Shellfish Research	Manley, Justin and Power, Alan and Walker, Randal and Hurley, Dorset and Belcher, Carolyn and Richardson, Joseph	10.2983/035.029.0424	monitoring_methods	spat sampling units	NA	RH	NA
44	Ecological Succession on Restored Intertidal Oyster Habitat in the Tidal Creeks of Coastal Georgia	2010	Journal of Shellfish Research	Manley, Justin and Power, Alan and Walker, Randal and Hurley, Dorset and Belcher, Carolyn and Richardson, Joseph	10.2983/035.029.0424	monitoring_start_date	2004 July	NA	RH	NA
44	Ecological Succession on Restored Intertidal Oyster Habitat in the Tidal Creeks of Coastal Georgia	2010	Journal of Shellfish Research	Manley, Justin and Power, Alan and Walker, Randal and Hurley, Dorset and Belcher, Carolyn and Richardson, Joseph	10.2983/035.029.0424	monitoring_end_date	2006 June	NA	RH	NA
44	Ecological Succession on Restored Intertidal Oyster Habitat in the Tidal Creeks of Coastal Georgia	2010	Journal of Shellfish Research	Manley, Justin and Power, Alan and Walker, Randal and Hurley, Dorset and Belcher, Carolyn and Richardson, Joseph	10.2983/035.029.0424	focal_species	balanus sp.	NA	RH	NA
44	Ecological Succession on Restored Intertidal Oyster Habitat in the Tidal Creeks of Coastal Georgia	2010	Journal of Shellfish Research	Manley, Justin and Power, Alan and Walker, Randal and Hurley, Dorset and Belcher, Carolyn and Richardson, Joseph	10.2983/035.029.0424	focal_species	chthamalus sp	NA	RH	NA
44	Ecological Succession on Restored Intertidal Oyster Habitat in the Tidal Creeks of Coastal Georgia	2010	Journal of Shellfish Research	Manley, Justin and Power, Alan and Walker, Randal and Hurley, Dorset and Belcher, Carolyn and Richardson, Joseph	10.2983/035.029.0424	focal_species	brachidontes exustus	NA	RH	NA
44	Ecological Succession on Restored Intertidal Oyster Habitat in the Tidal Creeks of Coastal Georgia	2010	Journal of Shellfish Research	Manley, Justin and Power, Alan and Walker, Randal and Hurley, Dorset and Belcher, Carolyn and Richardson, Joseph	10.2983/035.029.0424	focal_species	geukensia demissa	NA	RH	NA
44	Ecological Succession on Restored Intertidal Oyster Habitat in the Tidal Creeks of Coastal Georgia	2010	Journal of Shellfish Research	Manley, Justin and Power, Alan and Walker, Randal and Hurley, Dorset and Belcher, Carolyn and Richardson, Joseph	10.2983/035.029.0424	response_variables	oyster growth	NA	RH	NA
44	Ecological Succession on Restored Intertidal Oyster Habitat in the Tidal Creeks of Coastal Georgia	2010	Journal of Shellfish Research	Manley, Justin and Power, Alan and Walker, Randal and Hurley, Dorset and Belcher, Carolyn and Richardson, Joseph	10.2983/035.029.0424	response_variables	species density	NA	RH	NA
44	Ecological Succession on Restored Intertidal Oyster Habitat in the Tidal Creeks of Coastal Georgia	2010	Journal of Shellfish Research	Manley, Justin and Power, Alan and Walker, Randal and Hurley, Dorset and Belcher, Carolyn and Richardson, Joseph	10.2983/035.029.0424	response_variables	oyster biomass	NA	RH	NA
44	Ecological Succession on Restored Intertidal Oyster Habitat in the Tidal Creeks of Coastal Georgia	2010	Journal of Shellfish Research	Manley, Justin and Power, Alan and Walker, Randal and Hurley, Dorset and Belcher, Carolyn and Richardson, Joseph	10.2983/035.029.0424	response_variables	phyla/species richness	NA	RH	NA
44	Ecological Succession on Restored Intertidal Oyster Habitat in the Tidal Creeks of Coastal Georgia	2010	Journal of Shellfish Research	Manley, Justin and Power, Alan and Walker, Randal and Hurley, Dorset and Belcher, Carolyn and Richardson, Joseph	10.2983/035.029.0424	restoration_actions	reef construction	NA	RH	NA
45	Restored saltmarshes have low beta diversity due to limited topographic variation, but this can be countered by management	2022	Journal of Applied Ecology	Lawrence, Peter J. and Sullivan, Martin J. P. and Mossman, Hannah L.	10.1111/1365-2664.14179	study_sites_names	Tollesbury	NA	RH	NA
45	Restored saltmarshes have low beta diversity due to limited topographic variation, but this can be countered by management	2022	Journal of Applied Ecology	Lawrence, Peter J. and Sullivan, Martin J. P. and Mossman, Hannah L.	10.1111/1365-2664.14179	study_sites_names	Deveraux Farms	NA	RH	NA
45	Restored saltmarshes have low beta diversity due to limited topographic variation, but this can be countered by management	2022	Journal of Applied Ecology	Lawrence, Peter J. and Sullivan, Martin J. P. and Mossman, Hannah L.	10.1111/1365-2664.14179	study_sites_names	Freiston shore	NA	RH	NA
45	Restored saltmarshes have low beta diversity due to limited topographic variation, but this can be countered by management	2022	Journal of Applied Ecology	Lawrence, Peter J. and Sullivan, Martin J. P. and Mossman, Hannah L.	10.1111/1365-2664.14179	study_sites_names	Orplands	NA	RH	NA
45	Restored saltmarshes have low beta diversity due to limited topographic variation, but this can be countered by management	2022	Journal of Applied Ecology	Lawrence, Peter J. and Sullivan, Martin J. P. and Mossman, Hannah L.	10.1111/1365-2664.14179	study_sites_coords	51.7671 N, 0.8378 E	NA	RH	NA
45	Restored saltmarshes have low beta diversity due to limited topographic variation, but this can be countered by management	2022	Journal of Applied Ecology	Lawrence, Peter J. and Sullivan, Martin J. P. and Mossman, Hannah L.	10.1111/1365-2664.14179	study_sites_coords	51.8564 N, 1.2478 E	NA	RH	NA
45	Restored saltmarshes have low beta diversity due to limited topographic variation, but this can be countered by management	2022	Journal of Applied Ecology	Lawrence, Peter J. and Sullivan, Martin J. P. and Mossman, Hannah L.	10.1111/1365-2664.14179	study_sites_coords	52.9623 N, 0.0898 E	NA	RH	NA
45	Restored saltmarshes have low beta diversity due to limited topographic variation, but this can be countered by management	2022	Journal of Applied Ecology	Lawrence, Peter J. and Sullivan, Martin J. P. and Mossman, Hannah L.	10.1111/1365-2664.14179	study_sites_coords	51.7191 N, 0.8631 E	NA	RH	NA
45	Restored saltmarshes have low beta diversity due to limited topographic variation, but this can be countered by management	2022	Journal of Applied Ecology	Lawrence, Peter J. and Sullivan, Martin J. P. and Mossman, Hannah L.	10.1111/1365-2664.14179	ecosystem_types	saltmarsh	NA	RH	NA
45	Restored saltmarshes have low beta diversity due to limited topographic variation, but this can be countered by management	2022	Journal of Applied Ecology	Lawrence, Peter J. and Sullivan, Martin J. P. and Mossman, Hannah L.	10.1111/1365-2664.14179	restoration_start_date	Tollesbury (19 years prior to sampling)	NA	RH	NA
45	Restored saltmarshes have low beta diversity due to limited topographic variation, but this can be countered by management	2022	Journal of Applied Ecology	Lawrence, Peter J. and Sullivan, Martin J. P. and Mossman, Hannah L.	10.1111/1365-2664.14179	restoration_start_date	Orplands (20 years prior to sampling)	NA	RH	NA
45	Restored saltmarshes have low beta diversity due to limited topographic variation, but this can be countered by management	2022	Journal of Applied Ecology	Lawrence, Peter J. and Sullivan, Martin J. P. and Mossman, Hannah L.	10.1111/1365-2664.14179	restoration_start_date	Deveraux (4 years prior to sampling)	NA	RH	NA
45	Restored saltmarshes have low beta diversity due to limited topographic variation, but this can be countered by management	2022	Journal of Applied Ecology	Lawrence, Peter J. and Sullivan, Martin J. P. and Mossman, Hannah L.	10.1111/1365-2664.14179	restoration_start_date	Freiston shore (12 years prior to sampling)	NA	RH	NA
45	Restored saltmarshes have low beta diversity due to limited topographic variation, but this can be countered by management	2022	Journal of Applied Ecology	Lawrence, Peter J. and Sullivan, Martin J. P. and Mossman, Hannah L.	10.1111/1365-2664.14179	restoration_end_date	none reported	NA	RH	NA
45	Restored saltmarshes have low beta diversity due to limited topographic variation, but this can be countered by management	2022	Journal of Applied Ecology	Lawrence, Peter J. and Sullivan, Martin J. P. and Mossman, Hannah L.	10.1111/1365-2664.14179	monitoring_methods	quadrat sampling	NA	RH	NA
45	Restored saltmarshes have low beta diversity due to limited topographic variation, but this can be countered by management	2022	Journal of Applied Ecology	Lawrence, Peter J. and Sullivan, Martin J. P. and Mossman, Hannah L.	10.1111/1365-2664.14179	monitoring_start_date	2015 07	Deveraux, Tollesbury and Freiston started in 2015.	RH	NA
45	Restored saltmarshes have low beta diversity due to limited topographic variation, but this can be countered by management	2022	Journal of Applied Ecology	Lawrence, Peter J. and Sullivan, Martin J. P. and Mossman, Hannah L.	10.1111/1365-2664.14179	monitoring_start_date	2016 08	Orplands was done in August 2016	RH	NA
45	Restored saltmarshes have low beta diversity due to limited topographic variation, but this can be countered by management	2022	Journal of Applied Ecology	Lawrence, Peter J. and Sullivan, Martin J. P. and Mossman, Hannah L.	10.1111/1365-2664.14179	monitoring_start_date	July 2015 AND September 2018	topographicaly manipulated area of Freiston	RH	NA
45	Restored saltmarshes have low beta diversity due to limited topographic variation, but this can be countered by management	2022	Journal of Applied Ecology	Lawrence, Peter J. and Sullivan, Martin J. P. and Mossman, Hannah L.	10.1111/1365-2664.14179	monitoring_end_date	none reported	NA	RH	NA
45	Restored saltmarshes have low beta diversity due to limited topographic variation, but this can be countered by management	2022	Journal of Applied Ecology	Lawrence, Peter J. and Sullivan, Martin J. P. and Mossman, Hannah L.	10.1111/1365-2664.14179	focal_species	none reported	NA	RH	NA
45	Restored saltmarshes have low beta diversity due to limited topographic variation, but this can be countered by management	2022	Journal of Applied Ecology	Lawrence, Peter J. and Sullivan, Martin J. P. and Mossman, Hannah L.	10.1111/1365-2664.14179	response_variables	percentage vegetation cover	NA	RH	NA
45	Restored saltmarshes have low beta diversity due to limited topographic variation, but this can be countered by management	2022	Journal of Applied Ecology	Lawrence, Peter J. and Sullivan, Martin J. P. and Mossman, Hannah L.	10.1111/1365-2664.14179	response_variables	redox potential	NA	RH	NA
45	Restored saltmarshes have low beta diversity due to limited topographic variation, but this can be countered by management	2022	Journal of Applied Ecology	Lawrence, Peter J. and Sullivan, Martin J. P. and Mossman, Hannah L.	10.1111/1365-2664.14179	response_variables	elevation/topography	NA	RH	NA
45	Restored saltmarshes have low beta diversity due to limited topographic variation, but this can be countered by management	2022	Journal of Applied Ecology	Lawrence, Peter J. and Sullivan, Martin J. P. and Mossman, Hannah L.	10.1111/1365-2664.14179	response_variables	alpha species diversity	NA	RH	NA
45	Restored saltmarshes have low beta diversity due to limited topographic variation, but this can be countered by management	2022	Journal of Applied Ecology	Lawrence, Peter J. and Sullivan, Martin J. P. and Mossman, Hannah L.	10.1111/1365-2664.14179	response_variables	beta species diversity	NA	RH	NA
45	Restored saltmarshes have low beta diversity due to limited topographic variation, but this can be countered by management	2022	Journal of Applied Ecology	Lawrence, Peter J. and Sullivan, Martin J. P. and Mossman, Hannah L.	10.1111/1365-2664.14179	restoration_actions	managed realignment	NA	RH	NA
45	Restored saltmarshes have low beta diversity due to limited topographic variation, but this can be countered by management	2022	Journal of Applied Ecology	Lawrence, Peter J. and Sullivan, Martin J. P. and Mossman, Hannah L.	10.1111/1365-2664.14179	restoration_actions	topographical manipulation	creation of shallow lagoons and scrapes	RH	NA
46	Patch-level processes of vegetation underlying site-level restoration patterns in a megatidal salt marsh	2022	Frontiers In Ecology and Evolution	Norris, Gregory S. and Virgin, Spencer D. S. and Schneider, Dylan W. and McCoy, Emily M. and Wilson, Jessica M. and Morrill, Kirby L. and Hayter, Lionel and Hicks, Meagan E. and Barbeau, Myriam A.	10.3389/fevo.2022.1000075	study_sites_names	Aulac NB Canada	cumberland basin in the upper bay of fundy	RH	NA
46	Patch-level processes of vegetation underlying site-level restoration patterns in a megatidal salt marsh	2022	Frontiers In Ecology and Evolution	Norris, Gregory S. and Virgin, Spencer D. S. and Schneider, Dylan W. and McCoy, Emily M. and Wilson, Jessica M. and Morrill, Kirby L. and Hayter, Lionel and Hicks, Meagan E. and Barbeau, Myriam A.	10.3389/fevo.2022.1000075	study_sites_coords	none reported	NA	RH	NA
46	Patch-level processes of vegetation underlying site-level restoration patterns in a megatidal salt marsh	2022	Frontiers In Ecology and Evolution	Norris, Gregory S. and Virgin, Spencer D. S. and Schneider, Dylan W. and McCoy, Emily M. and Wilson, Jessica M. and Morrill, Kirby L. and Hayter, Lionel and Hicks, Meagan E. and Barbeau, Myriam A.	10.3389/fevo.2022.1000075	ecosystem_types	salt marsh	NA	RH	NA
46	Patch-level processes of vegetation underlying site-level restoration patterns in a megatidal salt marsh	2022	Frontiers In Ecology and Evolution	Norris, Gregory S. and Virgin, Spencer D. S. and Schneider, Dylan W. and McCoy, Emily M. and Wilson, Jessica M. and Morrill, Kirby L. and Hayter, Lionel and Hicks, Meagan E. and Barbeau, Myriam A.	10.3389/fevo.2022.1000075	restoration_start_date	2009	NA	RH	NA
46	Patch-level processes of vegetation underlying site-level restoration patterns in a megatidal salt marsh	2022	Frontiers In Ecology and Evolution	Norris, Gregory S. and Virgin, Spencer D. S. and Schneider, Dylan W. and McCoy, Emily M. and Wilson, Jessica M. and Morrill, Kirby L. and Hayter, Lionel and Hicks, Meagan E. and Barbeau, Myriam A.	10.3389/fevo.2022.1000075	restoration_end_date	none reported	NA	RH	NA
46	Patch-level processes of vegetation underlying site-level restoration patterns in a megatidal salt marsh	2022	Frontiers In Ecology and Evolution	Norris, Gregory S. and Virgin, Spencer D. S. and Schneider, Dylan W. and McCoy, Emily M. and Wilson, Jessica M. and Morrill, Kirby L. and Hayter, Lionel and Hicks, Meagan E. and Barbeau, Myriam A.	10.3389/fevo.2022.1000075	monitoring_methods	visual estimates	NA	RH	NA
46	Patch-level processes of vegetation underlying site-level restoration patterns in a megatidal salt marsh	2022	Frontiers In Ecology and Evolution	Norris, Gregory S. and Virgin, Spencer D. S. and Schneider, Dylan W. and McCoy, Emily M. and Wilson, Jessica M. and Morrill, Kirby L. and Hayter, Lionel and Hicks, Meagan E. and Barbeau, Myriam A.	10.3389/fevo.2022.1000075	monitoring_start_date	2011-Jul	monitoring of spatina dynamics	RH	NA
46	Patch-level processes of vegetation underlying site-level restoration patterns in a megatidal salt marsh	2022	Frontiers In Ecology and Evolution	Norris, Gregory S. and Virgin, Spencer D. S. and Schneider, Dylan W. and McCoy, Emily M. and Wilson, Jessica M. and Morrill, Kirby L. and Hayter, Lionel and Hicks, Meagan E. and Barbeau, Myriam A.	10.3389/fevo.2022.1000075	monitoring_end_date	2014-Jul	monitoring of spatina dynamics	RH	NA
46	Patch-level processes of vegetation underlying site-level restoration patterns in a megatidal salt marsh	2022	Frontiers In Ecology and Evolution	Norris, Gregory S. and Virgin, Spencer D. S. and Schneider, Dylan W. and McCoy, Emily M. and Wilson, Jessica M. and Morrill, Kirby L. and Hayter, Lionel and Hicks, Meagan E. and Barbeau, Myriam A.	10.3389/fevo.2022.1000075	monitoring_end_date	2020 fall	monitoring of vegetation cover	RH	NA
46	Patch-level processes of vegetation underlying site-level restoration patterns in a megatidal salt marsh	2022	Frontiers In Ecology and Evolution	Norris, Gregory S. and Virgin, Spencer D. S. and Schneider, Dylan W. and McCoy, Emily M. and Wilson, Jessica M. and Morrill, Kirby L. and Hayter, Lionel and Hicks, Meagan E. and Barbeau, Myriam A.	10.3389/fevo.2022.1000075	focal_species	spartina patens	NA	RH	NA
46	Patch-level processes of vegetation underlying site-level restoration patterns in a megatidal salt marsh	2022	Frontiers In Ecology and Evolution	Norris, Gregory S. and Virgin, Spencer D. S. and Schneider, Dylan W. and McCoy, Emily M. and Wilson, Jessica M. and Morrill, Kirby L. and Hayter, Lionel and Hicks, Meagan E. and Barbeau, Myriam A.	10.3389/fevo.2022.1000075	focal_species	spartina alterniflora	NA	RH	NA
46	Patch-level processes of vegetation underlying site-level restoration patterns in a megatidal salt marsh	2022	Frontiers In Ecology and Evolution	Norris, Gregory S. and Virgin, Spencer D. S. and Schneider, Dylan W. and McCoy, Emily M. and Wilson, Jessica M. and Morrill, Kirby L. and Hayter, Lionel and Hicks, Meagan E. and Barbeau, Myriam A.	10.3389/fevo.2022.1000075	focal_species	spartina pectinata	NA	RH	NA
46	Patch-level processes of vegetation underlying site-level restoration patterns in a megatidal salt marsh	2022	Frontiers In Ecology and Evolution	Norris, Gregory S. and Virgin, Spencer D. S. and Schneider, Dylan W. and McCoy, Emily M. and Wilson, Jessica M. and Morrill, Kirby L. and Hayter, Lionel and Hicks, Meagan E. and Barbeau, Myriam A.	10.3389/fevo.2022.1000075	response_variables	vegetatio cover	NA	RH	NA
46	Patch-level processes of vegetation underlying site-level restoration patterns in a megatidal salt marsh	2022	Frontiers In Ecology and Evolution	Norris, Gregory S. and Virgin, Spencer D. S. and Schneider, Dylan W. and McCoy, Emily M. and Wilson, Jessica M. and Morrill, Kirby L. and Hayter, Lionel and Hicks, Meagan E. and Barbeau, Myriam A.	10.3389/fevo.2022.1000075	response_variables	spartina spread rates	NA	RH	NA
46	Patch-level processes of vegetation underlying site-level restoration patterns in a megatidal salt marsh	2022	Frontiers In Ecology and Evolution	Norris, Gregory S. and Virgin, Spencer D. S. and Schneider, Dylan W. and McCoy, Emily M. and Wilson, Jessica M. and Morrill, Kirby L. and Hayter, Lionel and Hicks, Meagan E. and Barbeau, Myriam A.	10.3389/fevo.2022.1000075	response_variables	spartina stem densities	NA	RH	NA
46	Patch-level processes of vegetation underlying site-level restoration patterns in a megatidal salt marsh	2022	Frontiers In Ecology and Evolution	Norris, Gregory S. and Virgin, Spencer D. S. and Schneider, Dylan W. and McCoy, Emily M. and Wilson, Jessica M. and Morrill, Kirby L. and Hayter, Lionel and Hicks, Meagan E. and Barbeau, Myriam A.	10.3389/fevo.2022.1000075	response_variables	spartina percent flowering	NA	RH	NA
46	Patch-level processes of vegetation underlying site-level restoration patterns in a megatidal salt marsh	2022	Frontiers In Ecology and Evolution	Norris, Gregory S. and Virgin, Spencer D. S. and Schneider, Dylan W. and McCoy, Emily M. and Wilson, Jessica M. and Morrill, Kirby L. and Hayter, Lionel and Hicks, Meagan E. and Barbeau, Myriam A.	10.3389/fevo.2022.1000075	response_variables	canopy height	NA	RH	NA
46	Patch-level processes of vegetation underlying site-level restoration patterns in a megatidal salt marsh	2022	Frontiers In Ecology and Evolution	Norris, Gregory S. and Virgin, Spencer D. S. and Schneider, Dylan W. and McCoy, Emily M. and Wilson, Jessica M. and Morrill, Kirby L. and Hayter, Lionel and Hicks, Meagan E. and Barbeau, Myriam A.	10.3389/fevo.2022.1000075	response_variables	soil salinty	NA	RH	NA
46	Patch-level processes of vegetation underlying site-level restoration patterns in a megatidal salt marsh	2022	Frontiers In Ecology and Evolution	Norris, Gregory S. and Virgin, Spencer D. S. and Schneider, Dylan W. and McCoy, Emily M. and Wilson, Jessica M. and Morrill, Kirby L. and Hayter, Lionel and Hicks, Meagan E. and Barbeau, Myriam A.	10.3389/fevo.2022.1000075	response_variables	root masses/density/ live to dead root ratio	NA	RH	NA
46	Patch-level processes of vegetation underlying site-level restoration patterns in a megatidal salt marsh	2022	Frontiers In Ecology and Evolution	Norris, Gregory S. and Virgin, Spencer D. S. and Schneider, Dylan W. and McCoy, Emily M. and Wilson, Jessica M. and Morrill, Kirby L. and Hayter, Lionel and Hicks, Meagan E. and Barbeau, Myriam A.	10.3389/fevo.2022.1000075	response_variables	spartina seedling supply	NA	RH	NA
46	Patch-level processes of vegetation underlying site-level restoration patterns in a megatidal salt marsh	2022	Frontiers In Ecology and Evolution	Norris, Gregory S. and Virgin, Spencer D. S. and Schneider, Dylan W. and McCoy, Emily M. and Wilson, Jessica M. and Morrill, Kirby L. and Hayter, Lionel and Hicks, Meagan E. and Barbeau, Myriam A.	10.3389/fevo.2022.1000075	restoration_actions	dike breach	NA	RH	NA
46	Patch-level processes of vegetation underlying site-level restoration patterns in a megatidal salt marsh	2022	Frontiers In Ecology and Evolution	Norris, Gregory S. and Virgin, Spencer D. S. and Schneider, Dylan W. and McCoy, Emily M. and Wilson, Jessica M. and Morrill, Kirby L. and Hayter, Lionel and Hicks, Meagan E. and Barbeau, Myriam A.	10.3389/fevo.2022.1000075	restoration_actions	managed realignment	NA	RH	NA
47	Is mangrove planting insufficient for benthic macrofaunal recovery when environmental stress is persistent?	2016	Ecological Engineering	Pagliosa, Paulo R. and Oortman, Mariana S. and Rovai, Andre S. and Soriano-Sierra, Eduardo J.	10.1016/j.ecoleng.2016.06.036	study_sites_names	Itacorubi mangrove	NA	RH	NA
47	Is mangrove planting insufficient for benthic macrofaunal recovery when environmental stress is persistent?	2016	Ecological Engineering	Pagliosa, Paulo R. and Oortman, Mariana S. and Rovai, Andre S. and Soriano-Sierra, Eduardo J.	10.1016/j.ecoleng.2016.06.036	study_sites_names	Saco Grande mangrove	NA	RH	NA
47	Is mangrove planting insufficient for benthic macrofaunal recovery when environmental stress is persistent?	2016	Ecological Engineering	Pagliosa, Paulo R. and Oortman, Mariana S. and Rovai, Andre S. and Soriano-Sierra, Eduardo J.	10.1016/j.ecoleng.2016.06.036	study_sites_names	Ratones mangrove	NA	RH	NA
47	Is mangrove planting insufficient for benthic macrofaunal recovery when environmental stress is persistent?	2016	Ecological Engineering	Pagliosa, Paulo R. and Oortman, Mariana S. and Rovai, Andre S. and Soriano-Sierra, Eduardo J.	10.1016/j.ecoleng.2016.06.036	study_sites_coords	27°34′59.16″S-48°30′50.11″W	itacorubi mangrove	RH	NA
47	Is mangrove planting insufficient for benthic macrofaunal recovery when environmental stress is persistent?	2016	Ecological Engineering	Pagliosa, Paulo R. and Oortman, Mariana S. and Rovai, Andre S. and Soriano-Sierra, Eduardo J.	10.1016/j.ecoleng.2016.06.036	study_sites_coords	27◦32 50.80 S-48◦30 14.29 W	saco grande mangrove	RH	NA
47	Is mangrove planting insufficient for benthic macrofaunal recovery when environmental stress is persistent?	2016	Ecological Engineering	Pagliosa, Paulo R. and Oortman, Mariana S. and Rovai, Andre S. and Soriano-Sierra, Eduardo J.	10.1016/j.ecoleng.2016.06.036	study_sites_coords	27◦28 23.46 S-48◦29 42.13 W	NA	RH	NA
47	Is mangrove planting insufficient for benthic macrofaunal recovery when environmental stress is persistent?	2016	Ecological Engineering	Pagliosa, Paulo R. and Oortman, Mariana S. and Rovai, Andre S. and Soriano-Sierra, Eduardo J.	10.1016/j.ecoleng.2016.06.036	ecosystem_types	mangrove forest	NA	RH	NA
47	Is mangrove planting insufficient for benthic macrofaunal recovery when environmental stress is persistent?	2016	Ecological Engineering	Pagliosa, Paulo R. and Oortman, Mariana S. and Rovai, Andre S. and Soriano-Sierra, Eduardo J.	10.1016/j.ecoleng.2016.06.036	restoration_start_date	12 years before	NA	RH	NA
47	Is mangrove planting insufficient for benthic macrofaunal recovery when environmental stress is persistent?	2016	Ecological Engineering	Pagliosa, Paulo R. and Oortman, Mariana S. and Rovai, Andre S. and Soriano-Sierra, Eduardo J.	10.1016/j.ecoleng.2016.06.036	restoration_end_date	none reported	NA	RH	NA
47	Is mangrove planting insufficient for benthic macrofaunal recovery when environmental stress is persistent?	2016	Ecological Engineering	Pagliosa, Paulo R. and Oortman, Mariana S. and Rovai, Andre S. and Soriano-Sierra, Eduardo J.	10.1016/j.ecoleng.2016.06.036	monitoring_methods	tree measurements	NA	RH	NA
47	Is mangrove planting insufficient for benthic macrofaunal recovery when environmental stress is persistent?	2016	Ecological Engineering	Pagliosa, Paulo R. and Oortman, Mariana S. and Rovai, Andre S. and Soriano-Sierra, Eduardo J.	10.1016/j.ecoleng.2016.06.036	monitoring_methods	soil sampling	NA	RH	NA
47	Is mangrove planting insufficient for benthic macrofaunal recovery when environmental stress is persistent?	2016	Ecological Engineering	Pagliosa, Paulo R. and Oortman, Mariana S. and Rovai, Andre S. and Soriano-Sierra, Eduardo J.	10.1016/j.ecoleng.2016.06.036	monitoring_methods	Sediment compactness tests	NA	RH	NA
47	Is mangrove planting insufficient for benthic macrofaunal recovery when environmental stress is persistent?	2016	Ecological Engineering	Pagliosa, Paulo R. and Oortman, Mariana S. and Rovai, Andre S. and Soriano-Sierra, Eduardo J.	10.1016/j.ecoleng.2016.06.036	monitoring_methods	macrofaunal core sampling	NA	RH	NA
47	Is mangrove planting insufficient for benthic macrofaunal recovery when environmental stress is persistent?	2016	Ecological Engineering	Pagliosa, Paulo R. and Oortman, Mariana S. and Rovai, Andre S. and Soriano-Sierra, Eduardo J.	10.1016/j.ecoleng.2016.06.036	monitoring_start_date	2011-Jan	NA	RH	NA
47	Is mangrove planting insufficient for benthic macrofaunal recovery when environmental stress is persistent?	2016	Ecological Engineering	Pagliosa, Paulo R. and Oortman, Mariana S. and Rovai, Andre S. and Soriano-Sierra, Eduardo J.	10.1016/j.ecoleng.2016.06.036	monitoring_end_date	2013-Jan	NA	RH	NA
47	Is mangrove planting insufficient for benthic macrofaunal recovery when environmental stress is persistent?	2016	Ecological Engineering	Pagliosa, Paulo R. and Oortman, Mariana S. and Rovai, Andre S. and Soriano-Sierra, Eduardo J.	10.1016/j.ecoleng.2016.06.036	focal_species	Avicennia schaueriana,	species planted	RH	NA
47	Is mangrove planting insufficient for benthic macrofaunal recovery when environmental stress is persistent?	2016	Ecological Engineering	Pagliosa, Paulo R. and Oortman, Mariana S. and Rovai, Andre S. and Soriano-Sierra, Eduardo J.	10.1016/j.ecoleng.2016.06.036	focal_species	Laguncularia racemosa,	species planted	RH	NA
47	Is mangrove planting insufficient for benthic macrofaunal recovery when environmental stress is persistent?	2016	Ecological Engineering	Pagliosa, Paulo R. and Oortman, Mariana S. and Rovai, Andre S. and Soriano-Sierra, Eduardo J.	10.1016/j.ecoleng.2016.06.036	focal_species	Rhizophora mangle	species planted	RH	NA
47	Is mangrove planting insufficient for benthic macrofaunal recovery when environmental stress is persistent?	2016	Ecological Engineering	Pagliosa, Paulo R. and Oortman, Mariana S. and Rovai, Andre S. and Soriano-Sierra, Eduardo J.	10.1016/j.ecoleng.2016.06.036	focal_species	Capitella capitata	NA	RH	NA
47	Is mangrove planting insufficient for benthic macrofaunal recovery when environmental stress is persistent?	2016	Ecological Engineering	Pagliosa, Paulo R. and Oortman, Mariana S. and Rovai, Andre S. and Soriano-Sierra, Eduardo J.	10.1016/j.ecoleng.2016.06.036	focal_species	Laeonereis acuta	NA	RH	NA
47	Is mangrove planting insufficient for benthic macrofaunal recovery when environmental stress is persistent?	2016	Ecological Engineering	Pagliosa, Paulo R. and Oortman, Mariana S. and Rovai, Andre S. and Soriano-Sierra, Eduardo J.	10.1016/j.ecoleng.2016.06.036	focal_species	Heleobia australis	NA	RH	NA
47	Is mangrove planting insufficient for benthic macrofaunal recovery when environmental stress is persistent?	2016	Ecological Engineering	Pagliosa, Paulo R. and Oortman, Mariana S. and Rovai, Andre S. and Soriano-Sierra, Eduardo J.	10.1016/j.ecoleng.2016.06.036	focal_species	Manayunkia brasiliensis,	NA	RH	NA
47	Is mangrove planting insufficient for benthic macrofaunal recovery when environmental stress is persistent?	2016	Ecological Engineering	Pagliosa, Paulo R. and Oortman, Mariana S. and Rovai, Andre S. and Soriano-Sierra, Eduardo J.	10.1016/j.ecoleng.2016.06.036	focal_species	Ceratopogonidae	NA	RH	NA
47	Is mangrove planting insufficient for benthic macrofaunal recovery when environmental stress is persistent?	2016	Ecological Engineering	Pagliosa, Paulo R. and Oortman, Mariana S. and Rovai, Andre S. and Soriano-Sierra, Eduardo J.	10.1016/j.ecoleng.2016.06.036	focal_species	Monokalliapseudes schubart	NA	RH	NA
47	Is mangrove planting insufficient for benthic macrofaunal recovery when environmental stress is persistent?	2016	Ecological Engineering	Pagliosa, Paulo R. and Oortman, Mariana S. and Rovai, Andre S. and Soriano-Sierra, Eduardo J.	10.1016/j.ecoleng.2016.06.036	response_variables	total benthic bundance	NA	RH	NA
47	Is mangrove planting insufficient for benthic macrofaunal recovery when environmental stress is persistent?	2016	Ecological Engineering	Pagliosa, Paulo R. and Oortman, Mariana S. and Rovai, Andre S. and Soriano-Sierra, Eduardo J.	10.1016/j.ecoleng.2016.06.036	response_variables	species benthic abundance	NA	RH	NA
47	Is mangrove planting insufficient for benthic macrofaunal recovery when environmental stress is persistent?	2016	Ecological Engineering	Pagliosa, Paulo R. and Oortman, Mariana S. and Rovai, Andre S. and Soriano-Sierra, Eduardo J.	10.1016/j.ecoleng.2016.06.036	response_variables	abundance benthic trophic groups	assess function	RH	NA
47	Is mangrove planting insufficient for benthic macrofaunal recovery when environmental stress is persistent?	2016	Ecological Engineering	Pagliosa, Paulo R. and Oortman, Mariana S. and Rovai, Andre S. and Soriano-Sierra, Eduardo J.	10.1016/j.ecoleng.2016.06.036	response_variables	crown diameter	NA	RH	NA
47	Is mangrove planting insufficient for benthic macrofaunal recovery when environmental stress is persistent?	2016	Ecological Engineering	Pagliosa, Paulo R. and Oortman, Mariana S. and Rovai, Andre S. and Soriano-Sierra, Eduardo J.	10.1016/j.ecoleng.2016.06.036	response_variables	litterfall productivity	NA	RH	NA
47	Is mangrove planting insufficient for benthic macrofaunal recovery when environmental stress is persistent?	2016	Ecological Engineering	Pagliosa, Paulo R. and Oortman, Mariana S. and Rovai, Andre S. and Soriano-Sierra, Eduardo J.	10.1016/j.ecoleng.2016.06.036	restoration_actions	mangrove planting	NA	RH	NA
48	Photosynthetic performance of restored and natural mangroves under different environmental constraints	2013	Environmental Pollution	Rovai, Andre Scarlate and Barufi, Jose Bonomi and Pagliosa, Paulo Roberto and Scherner, Fernando and Torres, Moacir Aluisio and Horta, Paulo Antunes and Simonassi, Jose Carlos and Cunha Quadros, Daiane Paula and Gallindo Borges, Daniel Lazaro and Soriano-	10.1016/j.envpol.2013.06.023	study_sites_names	Itacorubi (ITA),	NA	RH	NA
48	Photosynthetic performance of restored and natural mangroves under different environmental constraints	2013	Environmental Pollution	Rovai, Andre Scarlate and Barufi, Jose Bonomi and Pagliosa, Paulo Roberto and Scherner, Fernando and Torres, Moacir Aluisio and Horta, Paulo Antunes and Simonassi, Jose Carlos and Cunha Quadros, Daiane Paula and Gallindo Borges, Daniel Lazaro and Soriano-	10.1016/j.envpol.2013.06.023	study_sites_names	Saco Grande (SGR)	NA	RH	NA
48	Photosynthetic performance of restored and natural mangroves under different environmental constraints	2013	Environmental Pollution	Rovai, Andre Scarlate and Barufi, Jose Bonomi and Pagliosa, Paulo Roberto and Scherner, Fernando and Torres, Moacir Aluisio and Horta, Paulo Antunes and Simonassi, Jose Carlos and Cunha Quadros, Daiane Paula and Gallindo Borges, Daniel Lazaro and Soriano-	10.1016/j.envpol.2013.06.023	study_sites_names	Ratones (RAT)	NA	RH	NA
48	Photosynthetic performance of restored and natural mangroves under different environmental constraints	2013	Environmental Pollution	Rovai, Andre Scarlate and Barufi, Jose Bonomi and Pagliosa, Paulo Roberto and Scherner, Fernando and Torres, Moacir Aluisio and Horta, Paulo Antunes and Simonassi, Jose Carlos and Cunha Quadros, Daiane Paula and Gallindo Borges, Daniel Lazaro and Soriano-	10.1016/j.envpol.2013.06.023	study_sites_coords	none reported	NA	RH	NA
48	Photosynthetic performance of restored and natural mangroves under different environmental constraints	2013	Environmental Pollution	Rovai, Andre Scarlate and Barufi, Jose Bonomi and Pagliosa, Paulo Roberto and Scherner, Fernando and Torres, Moacir Aluisio and Horta, Paulo Antunes and Simonassi, Jose Carlos and Cunha Quadros, Daiane Paula and Gallindo Borges, Daniel Lazaro and Soriano-	10.1016/j.envpol.2013.06.023	ecosystem_types	mangrove forest	NA	RH	NA
48	Photosynthetic performance of restored and natural mangroves under different environmental constraints	2013	Environmental Pollution	Rovai, Andre Scarlate and Barufi, Jose Bonomi and Pagliosa, Paulo Roberto and Scherner, Fernando and Torres, Moacir Aluisio and Horta, Paulo Antunes and Simonassi, Jose Carlos and Cunha Quadros, Daiane Paula and Gallindo Borges, Daniel Lazaro and Soriano-	10.1016/j.envpol.2013.06.023	ecosystem_types	salt marsh estuary	NA	RH	NA
48	Photosynthetic performance of restored and natural mangroves under different environmental constraints	2013	Environmental Pollution	Rovai, Andre Scarlate and Barufi, Jose Bonomi and Pagliosa, Paulo Roberto and Scherner, Fernando and Torres, Moacir Aluisio and Horta, Paulo Antunes and Simonassi, Jose Carlos and Cunha Quadros, Daiane Paula and Gallindo Borges, Daniel Lazaro and Soriano-	10.1016/j.envpol.2013.06.023	restoration_start_date	10-12 years post sampling	NA	RH	NA
48	Photosynthetic performance of restored and natural mangroves under different environmental constraints	2013	Environmental Pollution	Rovai, Andre Scarlate and Barufi, Jose Bonomi and Pagliosa, Paulo Roberto and Scherner, Fernando and Torres, Moacir Aluisio and Horta, Paulo Antunes and Simonassi, Jose Carlos and Cunha Quadros, Daiane Paula and Gallindo Borges, Daniel Lazaro and Soriano-	10.1016/j.envpol.2013.06.023	restoration_end_date	none reported	NA	RH	NA
48	Photosynthetic performance of restored and natural mangroves under different environmental constraints	2013	Environmental Pollution	Rovai, Andre Scarlate and Barufi, Jose Bonomi and Pagliosa, Paulo Roberto and Scherner, Fernando and Torres, Moacir Aluisio and Horta, Paulo Antunes and Simonassi, Jose Carlos and Cunha Quadros, Daiane Paula and Gallindo Borges, Daniel Lazaro and Soriano-	10.1016/j.envpol.2013.06.023	monitoring_methods	branch and leaf collection	NA	RH	NA
48	Photosynthetic performance of restored and natural mangroves under different environmental constraints	2013	Environmental Pollution	Rovai, Andre Scarlate and Barufi, Jose Bonomi and Pagliosa, Paulo Roberto and Scherner, Fernando and Torres, Moacir Aluisio and Horta, Paulo Antunes and Simonassi, Jose Carlos and Cunha Quadros, Daiane Paula and Gallindo Borges, Daniel Lazaro and Soriano-	10.1016/j.envpol.2013.06.023	monitoring_methods	photosynthetic performance measurements	NA	RH	NA
48	Photosynthetic performance of restored and natural mangroves under different environmental constraints	2013	Environmental Pollution	Rovai, Andre Scarlate and Barufi, Jose Bonomi and Pagliosa, Paulo Roberto and Scherner, Fernando and Torres, Moacir Aluisio and Horta, Paulo Antunes and Simonassi, Jose Carlos and Cunha Quadros, Daiane Paula and Gallindo Borges, Daniel Lazaro and Soriano-	10.1016/j.envpol.2013.06.023	monitoring_methods	Interstitial salinity monitoring	NA	RH	NA
48	Photosynthetic performance of restored and natural mangroves under different environmental constraints	2013	Environmental Pollution	Rovai, Andre Scarlate and Barufi, Jose Bonomi and Pagliosa, Paulo Roberto and Scherner, Fernando and Torres, Moacir Aluisio and Horta, Paulo Antunes and Simonassi, Jose Carlos and Cunha Quadros, Daiane Paula and Gallindo Borges, Daniel Lazaro and Soriano-	10.1016/j.envpol.2013.06.023	monitoring_methods	Sediment sampling	NA	RH	NA
48	Photosynthetic performance of restored and natural mangroves under different environmental constraints	2013	Environmental Pollution	Rovai, Andre Scarlate and Barufi, Jose Bonomi and Pagliosa, Paulo Roberto and Scherner, Fernando and Torres, Moacir Aluisio and Horta, Paulo Antunes and Simonassi, Jose Carlos and Cunha Quadros, Daiane Paula and Gallindo Borges, Daniel Lazaro and Soriano-	10.1016/j.envpol.2013.06.023	monitoring_methods	Sediment compactness measurements	NA	RH	NA
48	Photosynthetic performance of restored and natural mangroves under different environmental constraints	2013	Environmental Pollution	Rovai, Andre Scarlate and Barufi, Jose Bonomi and Pagliosa, Paulo Roberto and Scherner, Fernando and Torres, Moacir Aluisio and Horta, Paulo Antunes and Simonassi, Jose Carlos and Cunha Quadros, Daiane Paula and Gallindo Borges, Daniel Lazaro and Soriano-	10.1016/j.envpol.2013.06.023	monitoring_start_date	2010-Nov	NA	RH	NA
48	Photosynthetic performance of restored and natural mangroves under different environmental constraints	2013	Environmental Pollution	Rovai, Andre Scarlate and Barufi, Jose Bonomi and Pagliosa, Paulo Roberto and Scherner, Fernando and Torres, Moacir Aluisio and Horta, Paulo Antunes and Simonassi, Jose Carlos and Cunha Quadros, Daiane Paula and Gallindo Borges, Daniel Lazaro and Soriano-	10.1016/j.envpol.2013.06.023	monitoring_end_date	2011-Mar	NA	RH	NA
48	Photosynthetic performance of restored and natural mangroves under different environmental constraints	2013	Environmental Pollution	Rovai, Andre Scarlate and Barufi, Jose Bonomi and Pagliosa, Paulo Roberto and Scherner, Fernando and Torres, Moacir Aluisio and Horta, Paulo Antunes and Simonassi, Jose Carlos and Cunha Quadros, Daiane Paula and Gallindo Borges, Daniel Lazaro and Soriano-	10.1016/j.envpol.2013.06.023	focal_species	Avicennia schaueriana	NA	RH	NA
48	Photosynthetic performance of restored and natural mangroves under different environmental constraints	2013	Environmental Pollution	Rovai, Andre Scarlate and Barufi, Jose Bonomi and Pagliosa, Paulo Roberto and Scherner, Fernando and Torres, Moacir Aluisio and Horta, Paulo Antunes and Simonassi, Jose Carlos and Cunha Quadros, Daiane Paula and Gallindo Borges, Daniel Lazaro and Soriano-	10.1016/j.envpol.2013.06.023	response_variables	photosynthetic parameters	NA	RH	NA
48	Photosynthetic performance of restored and natural mangroves under different environmental constraints	2013	Environmental Pollution	Rovai, Andre Scarlate and Barufi, Jose Bonomi and Pagliosa, Paulo Roberto and Scherner, Fernando and Torres, Moacir Aluisio and Horta, Paulo Antunes and Simonassi, Jose Carlos and Cunha Quadros, Daiane Paula and Gallindo Borges, Daniel Lazaro and Soriano-	10.1016/j.envpol.2013.06.023	response_variables	heavy metals (Cu,Pb)	NA	RH	NA
48	Photosynthetic performance of restored and natural mangroves under different environmental constraints	2013	Environmental Pollution	Rovai, Andre Scarlate and Barufi, Jose Bonomi and Pagliosa, Paulo Roberto and Scherner, Fernando and Torres, Moacir Aluisio and Horta, Paulo Antunes and Simonassi, Jose Carlos and Cunha Quadros, Daiane Paula and Gallindo Borges, Daniel Lazaro and Soriano-	10.1016/j.envpol.2013.06.023	restoration_actions	mangrove planting	NA	RH	NA
48	Photosynthetic performance of restored and natural mangroves under different environmental constraints	2013	Environmental Pollution	Rovai, Andre Scarlate and Barufi, Jose Bonomi and Pagliosa, Paulo Roberto and Scherner, Fernando and Torres, Moacir Aluisio and Horta, Paulo Antunes and Simonassi, Jose Carlos and Cunha Quadros, Daiane Paula and Gallindo Borges, Daniel Lazaro and Soriano-	10.1016/j.envpol.2013.06.023	restoration_actions	excavation of aquaculture ponds + dirt removal	saco grande and ratones	RH	NA
49	Natural and Regenerated Saltmarshes Exhibit Similar Soil and Belowground Organic Carbon Stocks, Root Production and Soil Respiration	2019	Ecosystems	Santini, Nadia S. and Lovelock, Catherine E. and Hua, Quan and Zawadzki, Atun and Mazumder, Debashish and Mercer, Tim R. and Munoz-Rojas, Miriam and Hardwick, Simon A. and Madala, Bindu Swapna and Cornwell, William and Thomas, Torsten and Marzinelli, Ezeq	10.1007/s10021-019-00373-x	study_sites_names	Haslams Creek	Human reviewer didn't extract "parramatta river"	AB	NA
49	Natural and Regenerated Saltmarshes Exhibit Similar Soil and Belowground Organic Carbon Stocks, Root Production and Soil Respiration	2019	Ecosystems	Santini, Nadia S. and Lovelock, Catherine E. and Hua, Quan and Zawadzki, Atun and Mazumder, Debashish and Mercer, Tim R. and Munoz-Rojas, Miriam and Hardwick, Simon A. and Madala, Bindu Swapna and Cornwell, William and Thomas, Torsten and Marzinelli, Ezeq	10.1007/s10021-019-00373-x	study_sites_names	Sydney Olympic Park in New South Wales, Australia	NA	AB	NA
49	Natural and Regenerated Saltmarshes Exhibit Similar Soil and Belowground Organic Carbon Stocks, Root Production and Soil Respiration	2019	Ecosystems	Santini, Nadia S. and Lovelock, Catherine E. and Hua, Quan and Zawadzki, Atun and Mazumder, Debashish and Mercer, Tim R. and Munoz-Rojas, Miriam and Hardwick, Simon A. and Madala, Bindu Swapna and Cornwell, William and Thomas, Torsten and Marzinelli, Ezeq	10.1007/s10021-019-00373-x	study_sites_coords	33°50'24.04"S, 151°03'48.57"E (natural) and 33°50'27.66"S, 151°03'31.16"E (regenerated)	NA	AB	NA
49	Natural and Regenerated Saltmarshes Exhibit Similar Soil and Belowground Organic Carbon Stocks, Root Production and Soil Respiration	2019	Ecosystems	Santini, Nadia S. and Lovelock, Catherine E. and Hua, Quan and Zawadzki, Atun and Mazumder, Debashish and Mercer, Tim R. and Munoz-Rojas, Miriam and Hardwick, Simon A. and Madala, Bindu Swapna and Cornwell, William and Thomas, Torsten and Marzinelli, Ezeq	10.1007/s10021-019-00373-x	ecosystem_types	salt marsh	NA	AB	NA
49	Natural and Regenerated Saltmarshes Exhibit Similar Soil and Belowground Organic Carbon Stocks, Root Production and Soil Respiration	2019	Ecosystems	Santini, Nadia S. and Lovelock, Catherine E. and Hua, Quan and Zawadzki, Atun and Mazumder, Debashish and Mercer, Tim R. and Munoz-Rojas, Miriam and Hardwick, Simon A. and Madala, Bindu Swapna and Cornwell, William and Thomas, Torsten and Marzinelli, Ezeq	10.1007/s10021-019-00373-x	restoration_start_date	1993	“Active natural ecosystem regeneration efforts at the Sydney Olympic Park commenced in 1993”	AB	FC missed in assessment
49	Natural and Regenerated Saltmarshes Exhibit Similar Soil and Belowground Organic Carbon Stocks, Root Production and Soil Respiration	2019	Ecosystems	Santini, Nadia S. and Lovelock, Catherine E. and Hua, Quan and Zawadzki, Atun and Mazumder, Debashish and Mercer, Tim R. and Munoz-Rojas, Miriam and Hardwick, Simon A. and Madala, Bindu Swapna and Cornwell, William and Thomas, Torsten and Marzinelli, Ezeq	10.1007/s10021-019-00373-x	restoration_end_date	ongoing restoration to current date	NA	AB	SR-not addressed in manual extraction, double checked
49	Natural and Regenerated Saltmarshes Exhibit Similar Soil and Belowground Organic Carbon Stocks, Root Production and Soil Respiration	2019	Ecosystems	Santini, Nadia S. and Lovelock, Catherine E. and Hua, Quan and Zawadzki, Atun and Mazumder, Debashish and Mercer, Tim R. and Munoz-Rojas, Miriam and Hardwick, Simon A. and Madala, Bindu Swapna and Cornwell, William and Thomas, Torsten and Marzinelli, Ezeq	10.1007/s10021-019-00373-x	monitoring_methods	aboveground biomass harvest	NA	AB	NA
49	Natural and Regenerated Saltmarshes Exhibit Similar Soil and Belowground Organic Carbon Stocks, Root Production and Soil Respiration	2019	Ecosystems	Santini, Nadia S. and Lovelock, Catherine E. and Hua, Quan and Zawadzki, Atun and Mazumder, Debashish and Mercer, Tim R. and Munoz-Rojas, Miriam and Hardwick, Simon A. and Madala, Bindu Swapna and Cornwell, William and Thomas, Torsten and Marzinelli, Ezeq	10.1007/s10021-019-00373-x	monitoring_methods	sediment cores samples	NA	AB	NA
49	Natural and Regenerated Saltmarshes Exhibit Similar Soil and Belowground Organic Carbon Stocks, Root Production and Soil Respiration	2019	Ecosystems	Santini, Nadia S. and Lovelock, Catherine E. and Hua, Quan and Zawadzki, Atun and Mazumder, Debashish and Mercer, Tim R. and Munoz-Rojas, Miriam and Hardwick, Simon A. and Madala, Bindu Swapna and Cornwell, William and Thomas, Torsten and Marzinelli, Ezeq	10.1007/s10021-019-00373-x	monitoring_methods	Bulk soil and rhizophere samples	NA	AB	NA
49	Natural and Regenerated Saltmarshes Exhibit Similar Soil and Belowground Organic Carbon Stocks, Root Production and Soil Respiration	2019	Ecosystems	Santini, Nadia S. and Lovelock, Catherine E. and Hua, Quan and Zawadzki, Atun and Mazumder, Debashish and Mercer, Tim R. and Munoz-Rojas, Miriam and Hardwick, Simon A. and Madala, Bindu Swapna and Cornwell, William and Thomas, Torsten and Marzinelli, Ezeq	10.1007/s10021-019-00373-x	monitoring_methods	in-growth root bags	NA	AB	NA
49	Natural and Regenerated Saltmarshes Exhibit Similar Soil and Belowground Organic Carbon Stocks, Root Production and Soil Respiration	2019	Ecosystems	Santini, Nadia S. and Lovelock, Catherine E. and Hua, Quan and Zawadzki, Atun and Mazumder, Debashish and Mercer, Tim R. and Munoz-Rojas, Miriam and Hardwick, Simon A. and Madala, Bindu Swapna and Cornwell, William and Thomas, Torsten and Marzinelli, Ezeq	10.1007/s10021-019-00373-x	monitoring_methods	top-soil sample	NA	AB	NA
49	Natural and Regenerated Saltmarshes Exhibit Similar Soil and Belowground Organic Carbon Stocks, Root Production and Soil Respiration	2019	Ecosystems	Santini, Nadia S. and Lovelock, Catherine E. and Hua, Quan and Zawadzki, Atun and Mazumder, Debashish and Mercer, Tim R. and Munoz-Rojas, Miriam and Hardwick, Simon A. and Madala, Bindu Swapna and Cornwell, William and Thomas, Torsten and Marzinelli, Ezeq	10.1007/s10021-019-00373-x	monitoring_start_date	none reported	NA	AB	RH added
49	Natural and Regenerated Saltmarshes Exhibit Similar Soil and Belowground Organic Carbon Stocks, Root Production and Soil Respiration	2019	Ecosystems	Santini, Nadia S. and Lovelock, Catherine E. and Hua, Quan and Zawadzki, Atun and Mazumder, Debashish and Mercer, Tim R. and Munoz-Rojas, Miriam and Hardwick, Simon A. and Madala, Bindu Swapna and Cornwell, William and Thomas, Torsten and Marzinelli, Ezeq	10.1007/s10021-019-00373-x	monitoring_end_date	none reported	NA	AB	RH added
49	Natural and Regenerated Saltmarshes Exhibit Similar Soil and Belowground Organic Carbon Stocks, Root Production and Soil Respiration	2019	Ecosystems	Santini, Nadia S. and Lovelock, Catherine E. and Hua, Quan and Zawadzki, Atun and Mazumder, Debashish and Mercer, Tim R. and Munoz-Rojas, Miriam and Hardwick, Simon A. and Madala, Bindu Swapna and Cornwell, William and Thomas, Torsten and Marzinelli, Ezeq	10.1007/s10021-019-00373-x	focal_species	Sarcocornia quinqueflora	NA	AB	NA
49	Natural and Regenerated Saltmarshes Exhibit Similar Soil and Belowground Organic Carbon Stocks, Root Production and Soil Respiration	2019	Ecosystems	Santini, Nadia S. and Lovelock, Catherine E. and Hua, Quan and Zawadzki, Atun and Mazumder, Debashish and Mercer, Tim R. and Munoz-Rojas, Miriam and Hardwick, Simon A. and Madala, Bindu Swapna and Cornwell, William and Thomas, Torsten and Marzinelli, Ezeq	10.1007/s10021-019-00373-x	response_variables	soil organic carbon and nitrogen; organic carbon from belowground and aboveground biomass; microbial communities (sequence abundance); root production (biomass); soil respiration; rates of soil OC sequestration	NA	AB	NA
49	Natural and Regenerated Saltmarshes Exhibit Similar Soil and Belowground Organic Carbon Stocks, Root Production and Soil Respiration	2019	Ecosystems	Santini, Nadia S. and Lovelock, Catherine E. and Hua, Quan and Zawadzki, Atun and Mazumder, Debashish and Mercer, Tim R. and Munoz-Rojas, Miriam and Hardwick, Simon A. and Madala, Bindu Swapna and Cornwell, William and Thomas, Torsten and Marzinelli, Ezeq	10.1007/s10021-019-00373-x	restoration_actions	Hydrological rehabilitation (widening the creek)	NA	AB	NA
49	Natural and Regenerated Saltmarshes Exhibit Similar Soil and Belowground Organic Carbon Stocks, Root Production and Soil Respiration	2019	Ecosystems	Santini, Nadia S. and Lovelock, Catherine E. and Hua, Quan and Zawadzki, Atun and Mazumder, Debashish and Mercer, Tim R. and Munoz-Rojas, Miriam and Hardwick, Simon A. and Madala, Bindu Swapna and Cornwell, William and Thomas, Torsten and Marzinelli, Ezeq	10.1007/s10021-019-00373-x	restoration_actions	Salt marsh bed construction	in 1998	AB	NA
49	Natural and Regenerated Saltmarshes Exhibit Similar Soil and Belowground Organic Carbon Stocks, Root Production and Soil Respiration	2019	Ecosystems	Santini, Nadia S. and Lovelock, Catherine E. and Hua, Quan and Zawadzki, Atun and Mazumder, Debashish and Mercer, Tim R. and Munoz-Rojas, Miriam and Hardwick, Simon A. and Madala, Bindu Swapna and Cornwell, William and Thomas, Torsten and Marzinelli, Ezeq	10.1007/s10021-019-00373-x	restoration_actions	Salt march plant transplantation	NA	AB	NA
49	Natural and Regenerated Saltmarshes Exhibit Similar Soil and Belowground Organic Carbon Stocks, Root Production and Soil Respiration	2019	Ecosystems	Santini, Nadia S. and Lovelock, Catherine E. and Hua, Quan and Zawadzki, Atun and Mazumder, Debashish and Mercer, Tim R. and Munoz-Rojas, Miriam and Hardwick, Simon A. and Madala, Bindu Swapna and Cornwell, William and Thomas, Torsten and Marzinelli, Ezeq	10.1007/s10021-019-00373-x	restoration_actions	rubble removal and incorporation of oganic mangrove soil into the top soil	from 2006-2007	AB	NA
49	Natural and Regenerated Saltmarshes Exhibit Similar Soil and Belowground Organic Carbon Stocks, Root Production and Soil Respiration	2019	Ecosystems	Santini, Nadia S. and Lovelock, Catherine E. and Hua, Quan and Zawadzki, Atun and Mazumder, Debashish and Mercer, Tim R. and Munoz-Rojas, Miriam and Hardwick, Simon A. and Madala, Bindu Swapna and Cornwell, William and Thomas, Torsten and Marzinelli, Ezeq	10.1007/s10021-019-00373-x	restoration_actions	annual cutting and removing of the invasive species Juncus acutus and of mangrove seedlings encroaching into the saltmarsh community	to date	AB	NA
50	Restoring Ecological Function to a Submerged Salt Marsh	2010	Restoration Ecology	Stagg, Camille L and Mendelssohn, Irving A	10.1111/j.1526-100X.2010.00718.x	study_sites_names	Terrebonne Basin on the west bank of Bayou LaFourche	NA	AB	NA
50	Restoring Ecological Function to a Submerged Salt Marsh	2010	Restoration Ecology	Stagg, Camille L and Mendelssohn, Irving A	10.1111/j.1526-100X.2010.00718.x	study_sites_coords	29◦10.58′N and 90◦14.23′W	NA	AB	NA
50	Restoring Ecological Function to a Submerged Salt Marsh	2010	Restoration Ecology	Stagg, Camille L and Mendelssohn, Irving A	10.1111/j.1526-100X.2010.00718.x	ecosystem_types	salt marsh	NA	AB	NA
50	Restoring Ecological Function to a Submerged Salt Marsh	2010	Restoration Ecology	Stagg, Camille L and Mendelssohn, Irving A	10.1111/j.1526-100X.2010.00718.x	restoration_start_date	2002	NA	AB	NA
50	Restoring Ecological Function to a Submerged Salt Marsh	2010	Restoration Ecology	Stagg, Camille L and Mendelssohn, Irving A	10.1111/j.1526-100X.2010.00718.x	restoration_end_date	none reported	single instance of dredging in 2002	AB	NA
50	Restoring Ecological Function to a Submerged Salt Marsh	2010	Restoration Ecology	Stagg, Camille L and Mendelssohn, Irving A	10.1111/j.1526-100X.2010.00718.x	monitoring_methods	aboveground biomass harvest	NA	AB	NA
50	Restoring Ecological Function to a Submerged Salt Marsh	2010	Restoration Ecology	Stagg, Camille L and Mendelssohn, Irving A	10.1111/j.1526-100X.2010.00718.x	monitoring_methods	seasonal biomass sampling (every 3 years)	NA	AB	NA
50	Restoring Ecological Function to a Submerged Salt Marsh	2010	Restoration Ecology	Stagg, Camille L and Mendelssohn, Irving A	10.1111/j.1526-100X.2010.00718.x	monitoring_methods	in-growth core belowground biomass measurement	NA	AB	NA
50	Restoring Ecological Function to a Submerged Salt Marsh	2010	Restoration Ecology	Stagg, Camille L and Mendelssohn, Irving A	10.1111/j.1526-100X.2010.00718.x	monitoring_methods	Soil sampling (physical and chemical properties measurements)	NA	AB	NA
50	Restoring Ecological Function to a Submerged Salt Marsh	2010	Restoration Ecology	Stagg, Camille L and Mendelssohn, Irving A	10.1111/j.1526-100X.2010.00718.x	monitoring_start_date	2005-Apr	NA	AB	NA
50	Restoring Ecological Function to a Submerged Salt Marsh	2010	Restoration Ecology	Stagg, Camille L and Mendelssohn, Irving A	10.1111/j.1526-100X.2010.00718.x	monitoring_end_date	2007	NA	AB	NA
50	Restoring Ecological Function to a Submerged Salt Marsh	2010	Restoration Ecology	Stagg, Camille L and Mendelssohn, Irving A	10.1111/j.1526-100X.2010.00718.x	focal_species	Spartina alterniflora	study site was dominated by this species	AB	FC has as disagreement, but looks good
50	Restoring Ecological Function to a Submerged Salt Marsh	2010	Restoration Ecology	Stagg, Camille L and Mendelssohn, Irving A	10.1111/j.1526-100X.2010.00718.x	response_variables	net primary production (aboveground and belowground production)	NA	AB	NA
50	Restoring Ecological Function to a Submerged Salt Marsh	2010	Restoration Ecology	Stagg, Camille L and Mendelssohn, Irving A	10.1111/j.1526-100X.2010.00718.x	response_variables	root and rhizome to shoot ratio (R + R:S)	NA	AB	NA
50	Restoring Ecological Function to a Submerged Salt Marsh	2010	Restoration Ecology	Stagg, Camille L and Mendelssohn, Irving A	10.1111/j.1526-100X.2010.00718.x	response_variables	bulk density, organic matter content, and percent moisture	physical properties	AB	NA
50	Restoring Ecological Function to a Submerged Salt Marsh	2010	Restoration Ecology	Stagg, Camille L and Mendelssohn, Irving A	10.1111/j.1526-100X.2010.00718.x	response_variables	soil conductivity, pH, extractable nutrients, and other elements (NH4-N, NO3-N, P, Fe, K, Mg, Mn, Na, and S), reduction–oxidation potential, soil sulfide	chemical properties	AB	NA
50	Restoring Ecological Function to a Submerged Salt Marsh	2010	Restoration Ecology	Stagg, Camille L and Mendelssohn, Irving A	10.1111/j.1526-100X.2010.00718.x	restoration_actions	Sediment-slurry addition; hydrological modifications	NA	AB	NA
51	Diversity of benthic macrofauna and physical parameters of sediments in natural mangroves and in afforested mangroves three decades after compensatory planting	2019	Aquatic Sciences	Al-Khayat, Jassim A. and Abdulla, Maryam A. and Alatalo, Juha M.	10.1007/s00027-018-0599-7	study_sites_names	coast of Qatar	Natural mangrove: (Al-Khor, Al-Dhakhira, Erida and Umm Sa’) and afforested mangrove sites (Simaismah, Fuwairit, Al-Mafjar, Al-Arish, and Zekreet)	AB	NA
51	Diversity of benthic macrofauna and physical parameters of sediments in natural mangroves and in afforested mangroves three decades after compensatory planting	2019	Aquatic Sciences	Al-Khayat, Jassim A. and Abdulla, Maryam A. and Alatalo, Juha M.	10.1007/s00027-018-0599-7	study_sites_coords	none reported	NA	AB	SR - not addressed in extraction
51	Diversity of benthic macrofauna and physical parameters of sediments in natural mangroves and in afforested mangroves three decades after compensatory planting	2019	Aquatic Sciences	Al-Khayat, Jassim A. and Abdulla, Maryam A. and Alatalo, Juha M.	10.1007/s00027-018-0599-7	ecosystem_types	Mangroves	NA	AB	NA
51	Diversity of benthic macrofauna and physical parameters of sediments in natural mangroves and in afforested mangroves three decades after compensatory planting	2019	Aquatic Sciences	Al-Khayat, Jassim A. and Abdulla, Maryam A. and Alatalo, Juha M.	10.1007/s00027-018-0599-7	restoration_start_date	1980s	NA	AB	SR - not addressed in extraction
51	Diversity of benthic macrofauna and physical parameters of sediments in natural mangroves and in afforested mangroves three decades after compensatory planting	2019	Aquatic Sciences	Al-Khayat, Jassim A. and Abdulla, Maryam A. and Alatalo, Juha M.	10.1007/s00027-018-0599-7	restoration_end_date	none reported	NA	AB	SR - not addressed in extraction
51	Diversity of benthic macrofauna and physical parameters of sediments in natural mangroves and in afforested mangroves three decades after compensatory planting	2019	Aquatic Sciences	Al-Khayat, Jassim A. and Abdulla, Maryam A. and Alatalo, Juha M.	10.1007/s00027-018-0599-7	monitoring_methods	intertidal benthic macrofauna sampling at low tide	NA	AB	NA
51	Diversity of benthic macrofauna and physical parameters of sediments in natural mangroves and in afforested mangroves three decades after compensatory planting	2019	Aquatic Sciences	Al-Khayat, Jassim A. and Abdulla, Maryam A. and Alatalo, Juha M.	10.1007/s00027-018-0599-7	monitoring_methods	physical parameter sampling (water)	NA	AB	NA
51	Diversity of benthic macrofauna and physical parameters of sediments in natural mangroves and in afforested mangroves three decades after compensatory planting	2019	Aquatic Sciences	Al-Khayat, Jassim A. and Abdulla, Maryam A. and Alatalo, Juha M.	10.1007/s00027-018-0599-7	monitoring_methods	Sediment samples	NA	AB	NA
51	Diversity of benthic macrofauna and physical parameters of sediments in natural mangroves and in afforested mangroves three decades after compensatory planting	2019	Aquatic Sciences	Al-Khayat, Jassim A. and Abdulla, Maryam A. and Alatalo, Juha M.	10.1007/s00027-018-0599-7	monitoring_start_date	2013-Oct	NA	AB	NA
51	Diversity of benthic macrofauna and physical parameters of sediments in natural mangroves and in afforested mangroves three decades after compensatory planting	2019	Aquatic Sciences	Al-Khayat, Jassim A. and Abdulla, Maryam A. and Alatalo, Juha M.	10.1007/s00027-018-0599-7	monitoring_end_date	2014-Mar	NA	AB	NA
51	Diversity of benthic macrofauna and physical parameters of sediments in natural mangroves and in afforested mangroves three decades after compensatory planting	2019	Aquatic Sciences	Al-Khayat, Jassim A. and Abdulla, Maryam A. and Alatalo, Juha M.	10.1007/s00027-018-0599-7	focal_species	Avicennia marina	compensatory planting of this mangrove species was carried out in the 1980s in Qatar	AB	NA
51	Diversity of benthic macrofauna and physical parameters of sediments in natural mangroves and in afforested mangroves three decades after compensatory planting	2019	Aquatic Sciences	Al-Khayat, Jassim A. and Abdulla, Maryam A. and Alatalo, Juha M.	10.1007/s00027-018-0599-7	response_variables	total abundance,	Only species richness of Crustacea was significantly higher in natural mangroves	AB	NA
51	Diversity of benthic macrofauna and physical parameters of sediments in natural mangroves and in afforested mangroves three decades after compensatory planting	2019	Aquatic Sciences	Al-Khayat, Jassim A. and Abdulla, Maryam A. and Alatalo, Juha M.	10.1007/s00027-018-0599-7	response_variables	species richness,	NA	AB	NA
51	Diversity of benthic macrofauna and physical parameters of sediments in natural mangroves and in afforested mangroves three decades after compensatory planting	2019	Aquatic Sciences	Al-Khayat, Jassim A. and Abdulla, Maryam A. and Alatalo, Juha M.	10.1007/s00027-018-0599-7	response_variables	Shannon's diversity,	NA	AB	NA
51	Diversity of benthic macrofauna and physical parameters of sediments in natural mangroves and in afforested mangroves three decades after compensatory planting	2019	Aquatic Sciences	Al-Khayat, Jassim A. and Abdulla, Maryam A. and Alatalo, Juha M.	10.1007/s00027-018-0599-7	response_variables	effective number of species, or	NA	AB	NA
51	Diversity of benthic macrofauna and physical parameters of sediments in natural mangroves and in afforested mangroves three decades after compensatory planting	2019	Aquatic Sciences	Al-Khayat, Jassim A. and Abdulla, Maryam A. and Alatalo, Juha M.	10.1007/s00027-018-0599-7	response_variables	evenness	NA	AB	NA
51	Diversity of benthic macrofauna and physical parameters of sediments in natural mangroves and in afforested mangroves three decades after compensatory planting	2019	Aquatic Sciences	Al-Khayat, Jassim A. and Abdulla, Maryam A. and Alatalo, Juha M.	10.1007/s00027-018-0599-7	response_variables	Total organic carbon (TOC)	NA	AB	NA
51	Diversity of benthic macrofauna and physical parameters of sediments in natural mangroves and in afforested mangroves three decades after compensatory planting	2019	Aquatic Sciences	Al-Khayat, Jassim A. and Abdulla, Maryam A. and Alatalo, Juha M.	10.1007/s00027-018-0599-7	response_variables	sediment composition	NA	AB	NA
51	Diversity of benthic macrofauna and physical parameters of sediments in natural mangroves and in afforested mangroves three decades after compensatory planting	2019	Aquatic Sciences	Al-Khayat, Jassim A. and Abdulla, Maryam A. and Alatalo, Juha M.	10.1007/s00027-018-0599-7	response_variables	percent of sand	NA	AB	NA
51	Diversity of benthic macrofauna and physical parameters of sediments in natural mangroves and in afforested mangroves three decades after compensatory planting	2019	Aquatic Sciences	Al-Khayat, Jassim A. and Abdulla, Maryam A. and Alatalo, Juha M.	10.1007/s00027-018-0599-7	response_variables	silt	NA	AB	NA
51	Diversity of benthic macrofauna and physical parameters of sediments in natural mangroves and in afforested mangroves three decades after compensatory planting	2019	Aquatic Sciences	Al-Khayat, Jassim A. and Abdulla, Maryam A. and Alatalo, Juha M.	10.1007/s00027-018-0599-7	response_variables	clay	NA	AB	NA
51	Diversity of benthic macrofauna and physical parameters of sediments in natural mangroves and in afforested mangroves three decades after compensatory planting	2019	Aquatic Sciences	Al-Khayat, Jassim A. and Abdulla, Maryam A. and Alatalo, Juha M.	10.1007/s00027-018-0599-7	response_variables	salinity	NA	AB	NA
51	Diversity of benthic macrofauna and physical parameters of sediments in natural mangroves and in afforested mangroves three decades after compensatory planting	2019	Aquatic Sciences	Al-Khayat, Jassim A. and Abdulla, Maryam A. and Alatalo, Juha M.	10.1007/s00027-018-0599-7	response_variables	Seawater pH	NA	AB	NA
51	Diversity of benthic macrofauna and physical parameters of sediments in natural mangroves and in afforested mangroves three decades after compensatory planting	2019	Aquatic Sciences	Al-Khayat, Jassim A. and Abdulla, Maryam A. and Alatalo, Juha M.	10.1007/s00027-018-0599-7	restoration_actions	afforestation	NA	AB	NA
52	Long-term impacts of disturbance on nitrogen-cycling bacteria in a New England salt marsh	2015	Frontiers In Microbiology	Bernhard, Anne E. and Dwyer, Courtney and Idrizi, Adrian and Bender, Geoffrey and Zwick, Rachel	10.3389/fmicb.2015.00046	study_sites_names	Wequetequock-Pawcatuck (known as Barn Island) and Cottrell salt marshes in southeastern Connecticut	NA	AB	NA
52	Long-term impacts of disturbance on nitrogen-cycling bacteria in a New England salt marsh	2015	Frontiers In Microbiology	Bernhard, Anne E. and Dwyer, Courtney and Idrizi, Adrian and Bender, Geoffrey and Zwick, Rachel	10.3389/fmicb.2015.00046	study_sites_coords	none reported	NA	AB	SR - not addressed in extraction
52	Long-term impacts of disturbance on nitrogen-cycling bacteria in a New England salt marsh	2015	Frontiers In Microbiology	Bernhard, Anne E. and Dwyer, Courtney and Idrizi, Adrian and Bender, Geoffrey and Zwick, Rachel	10.3389/fmicb.2015.00046	ecosystem_types	salt marsh	NA	AB	NA
52	Long-term impacts of disturbance on nitrogen-cycling bacteria in a New England salt marsh	2015	Frontiers In Microbiology	Bernhard, Anne E. and Dwyer, Courtney and Idrizi, Adrian and Bender, Geoffrey and Zwick, Rachel	10.3389/fmicb.2015.00046	restoration_start_date	1978	NA	AB	NA
52	Long-term impacts of disturbance on nitrogen-cycling bacteria in a New England salt marsh	2015	Frontiers In Microbiology	Bernhard, Anne E. and Dwyer, Courtney and Idrizi, Adrian and Bender, Geoffrey and Zwick, Rachel	10.3389/fmicb.2015.00046	restoration_start_date	1987	NA	AB	NA
52	Long-term impacts of disturbance on nitrogen-cycling bacteria in a New England salt marsh	2015	Frontiers In Microbiology	Bernhard, Anne E. and Dwyer, Courtney and Idrizi, Adrian and Bender, Geoffrey and Zwick, Rachel	10.3389/fmicb.2015.00046	restoration_start_date	1991	1987 and 1991 for other impoundements	AB	NA
52	Long-term impacts of disturbance on nitrogen-cycling bacteria in a New England salt marsh	2015	Frontiers In Microbiology	Bernhard, Anne E. and Dwyer, Courtney and Idrizi, Adrian and Bender, Geoffrey and Zwick, Rachel	10.3389/fmicb.2015.00046	restoration_end_date	over a period of 13 years	NA	AB	NA
52	Long-term impacts of disturbance on nitrogen-cycling bacteria in a New England salt marsh	2015	Frontiers In Microbiology	Bernhard, Anne E. and Dwyer, Courtney and Idrizi, Adrian and Bender, Geoffrey and Zwick, Rachel	10.3389/fmicb.2015.00046	monitoring_methods	sediment core collection	NA	AB	NA
52	Long-term impacts of disturbance on nitrogen-cycling bacteria in a New England salt marsh	2015	Frontiers In Microbiology	Bernhard, Anne E. and Dwyer, Courtney and Idrizi, Adrian and Bender, Geoffrey and Zwick, Rachel	10.3389/fmicb.2015.00046	monitoring_methods	DNA extraction,	NA	AB	NA
52	Long-term impacts of disturbance on nitrogen-cycling bacteria in a New England salt marsh	2015	Frontiers In Microbiology	Bernhard, Anne E. and Dwyer, Courtney and Idrizi, Adrian and Bender, Geoffrey and Zwick, Rachel	10.3389/fmicb.2015.00046	monitoring_methods	porewater analyses (	NA	AB	NA
52	Long-term impacts of disturbance on nitrogen-cycling bacteria in a New England salt marsh	2015	Frontiers In Microbiology	Bernhard, Anne E. and Dwyer, Courtney and Idrizi, Adrian and Bender, Geoffrey and Zwick, Rachel	10.3389/fmicb.2015.00046	monitoring_methods	quantitative PCR	NA	AB	NA
52	Long-term impacts of disturbance on nitrogen-cycling bacteria in a New England salt marsh	2015	Frontiers In Microbiology	Bernhard, Anne E. and Dwyer, Courtney and Idrizi, Adrian and Bender, Geoffrey and Zwick, Rachel	10.3389/fmicb.2015.00046	monitoring_methods	gene amplification	NA	AB	NA
52	Long-term impacts of disturbance on nitrogen-cycling bacteria in a New England salt marsh	2015	Frontiers In Microbiology	Bernhard, Anne E. and Dwyer, Courtney and Idrizi, Adrian and Bender, Geoffrey and Zwick, Rachel	10.3389/fmicb.2015.00046	monitoring_methods	Terminal restriction fragment length polymorphism (TRFLP)	NA	AB	NA
52	Long-term impacts of disturbance on nitrogen-cycling bacteria in a New England salt marsh	2015	Frontiers In Microbiology	Bernhard, Anne E. and Dwyer, Courtney and Idrizi, Adrian and Bender, Geoffrey and Zwick, Rachel	10.3389/fmicb.2015.00046	monitoring_start_date	2006-Jul	NA	AB	NA
52	Long-term impacts of disturbance on nitrogen-cycling bacteria in a New England salt marsh	2015	Frontiers In Microbiology	Bernhard, Anne E. and Dwyer, Courtney and Idrizi, Adrian and Bender, Geoffrey and Zwick, Rachel	10.3389/fmicb.2015.00046	monitoring_end_date	none reported	one sampling in July 2006	AB	SR - not addressed in extraction
52	Long-term impacts of disturbance on nitrogen-cycling bacteria in a New England salt marsh	2015	Frontiers In Microbiology	Bernhard, Anne E. and Dwyer, Courtney and Idrizi, Adrian and Bender, Geoffrey and Zwick, Rachel	10.3389/fmicb.2015.00046	focal_species	Spartina patens	dominant vegetation at all sites	AB	NA
52	Long-term impacts of disturbance on nitrogen-cycling bacteria in a New England salt marsh	2015	Frontiers In Microbiology	Bernhard, Anne E. and Dwyer, Courtney and Idrizi, Adrian and Bender, Geoffrey and Zwick, Rachel	10.3389/fmicb.2015.00046	focal_species	denitrifying bacteria, ammonia-oxidizing bacteria (AOB), and ammoniaoxidizing archaea (AOA)	NA	AB	NA
52	Long-term impacts of disturbance on nitrogen-cycling bacteria in a New England salt marsh	2015	Frontiers In Microbiology	Bernhard, Anne E. and Dwyer, Courtney and Idrizi, Adrian and Bender, Geoffrey and Zwick, Rachel	10.3389/fmicb.2015.00046	response_variables	nirS gene	NA	AB	NA
52	Long-term impacts of disturbance on nitrogen-cycling bacteria in a New England salt marsh	2015	Frontiers In Microbiology	Bernhard, Anne E. and Dwyer, Courtney and Idrizi, Adrian and Bender, Geoffrey and Zwick, Rachel	10.3389/fmicb.2015.00046	response_variables	betaproteobacterial and archael amoA genes	NA	AB	NA
52	Long-term impacts of disturbance on nitrogen-cycling bacteria in a New England salt marsh	2015	Frontiers In Microbiology	Bernhard, Anne E. and Dwyer, Courtney and Idrizi, Adrian and Bender, Geoffrey and Zwick, Rachel	10.3389/fmicb.2015.00046	response_variables	porewater ammonium	NA	AB	NA
52	Long-term impacts of disturbance on nitrogen-cycling bacteria in a New England salt marsh	2015	Frontiers In Microbiology	Bernhard, Anne E. and Dwyer, Courtney and Idrizi, Adrian and Bender, Geoffrey and Zwick, Rachel	10.3389/fmicb.2015.00046	response_variables	salinity,	NA	AB	NA
52	Long-term impacts of disturbance on nitrogen-cycling bacteria in a New England salt marsh	2015	Frontiers In Microbiology	Bernhard, Anne E. and Dwyer, Courtney and Idrizi, Adrian and Bender, Geoffrey and Zwick, Rachel	10.3389/fmicb.2015.00046	response_variables	pH,	NA	AB	NA
52	Long-term impacts of disturbance on nitrogen-cycling bacteria in a New England salt marsh	2015	Frontiers In Microbiology	Bernhard, Anne E. and Dwyer, Courtney and Idrizi, Adrian and Bender, Geoffrey and Zwick, Rachel	10.3389/fmicb.2015.00046	response_variables	% water	NA	AB	NA
52	Long-term impacts of disturbance on nitrogen-cycling bacteria in a New England salt marsh	2015	Frontiers In Microbiology	Bernhard, Anne E. and Dwyer, Courtney and Idrizi, Adrian and Bender, Geoffrey and Zwick, Rachel	10.3389/fmicb.2015.00046	response_variables	NH4+	NA	AB	NA
52	Long-term impacts of disturbance on nitrogen-cycling bacteria in a New England salt marsh	2015	Frontiers In Microbiology	Bernhard, Anne E. and Dwyer, Courtney and Idrizi, Adrian and Bender, Geoffrey and Zwick, Rachel	10.3389/fmicb.2015.00046	response_variables	dry wt determination	NA	AB	NA
52	Long-term impacts of disturbance on nitrogen-cycling bacteria in a New England salt marsh	2015	Frontiers In Microbiology	Bernhard, Anne E. and Dwyer, Courtney and Idrizi, Adrian and Bender, Geoffrey and Zwick, Rachel	10.3389/fmicb.2015.00046	response_variables	Gene abundance patterns	NA	AB	NA
52	Long-term impacts of disturbance on nitrogen-cycling bacteria in a New England salt marsh	2015	Frontiers In Microbiology	Bernhard, Anne E. and Dwyer, Courtney and Idrizi, Adrian and Bender, Geoffrey and Zwick, Rachel	10.3389/fmicb.2015.00046	response_variables	commnity composition	NA	AB	NA
52	Long-term impacts of disturbance on nitrogen-cycling bacteria in a New England salt marsh	2015	Frontiers In Microbiology	Bernhard, Anne E. and Dwyer, Courtney and Idrizi, Adrian and Bender, Geoffrey and Zwick, Rachel	10.3389/fmicb.2015.00046	restoration_actions	tidal flow restoration	NA	AB	NA
53	Improved fish and crustacean passage in tidal creeks following floodgate remediation	2012	Journal of Applied Ecology	Boys, Craig A. and Kroon, Frederieke J. and Glasby, Tim M. and Wilkinson, Kevin	10.1111/j.1365-2664.2011.02101.x	study_sites_names	northern New South Wales, Australia	NA	AB	NA
53	Improved fish and crustacean passage in tidal creeks following floodgate remediation	2012	Journal of Applied Ecology	Boys, Craig A. and Kroon, Frederieke J. and Glasby, Tim M. and Wilkinson, Kevin	10.1111/j.1365-2664.2011.02101.x	study_sites_names	The Macleay and Clarence River systems	NA	AB	NA
53	Improved fish and crustacean passage in tidal creeks following floodgate remediation	2012	Journal of Applied Ecology	Boys, Craig A. and Kroon, Frederieke J. and Glasby, Tim M. and Wilkinson, Kevin	10.1111/j.1365-2664.2011.02101.x	study_sites_coords	none reported	NA	AB	SR - not addressed in extraction
53	Improved fish and crustacean passage in tidal creeks following floodgate remediation	2012	Journal of Applied Ecology	Boys, Craig A. and Kroon, Frederieke J. and Glasby, Tim M. and Wilkinson, Kevin	10.1111/j.1365-2664.2011.02101.x	ecosystem_types	estuarine wetlands	NA	AB	NA
53	Improved fish and crustacean passage in tidal creeks following floodgate remediation	2012	Journal of Applied Ecology	Boys, Craig A. and Kroon, Frederieke J. and Glasby, Tim M. and Wilkinson, Kevin	10.1111/j.1365-2664.2011.02101.x	ecosystem_types	tidal creeks	NA	AB	NA
53	Improved fish and crustacean passage in tidal creeks following floodgate remediation	2012	Journal of Applied Ecology	Boys, Craig A. and Kroon, Frederieke J. and Glasby, Tim M. and Wilkinson, Kevin	10.1111/j.1365-2664.2011.02101.x	ecosystem_types	coastal river systems	NA	AB	NA
53	Improved fish and crustacean passage in tidal creeks following floodgate remediation	2012	Journal of Applied Ecology	Boys, Craig A. and Kroon, Frederieke J. and Glasby, Tim M. and Wilkinson, Kevin	10.1111/j.1365-2664.2011.02101.x	restoration_start_date	2001-Aug	clarence river : Samples were collected every 2 months over a 21-month period (September 2000–May 2002), on six occasions prior to and five occasions after floodgate remediation commenced	AB	Dates are not explicitly written. But inferred/ calculated from text. see notes
53	Improved fish and crustacean passage in tidal creeks following floodgate remediation	2012	Journal of Applied Ecology	Boys, Craig A. and Kroon, Frederieke J. and Glasby, Tim M. and Wilkinson, Kevin	10.1111/j.1365-2664.2011.02101.x	restoration_start_date	2007-Dec	Macleay river: Samples were collected in each of 20 months from May 2007 until December 2008, on 10 occasions prior to and 14 occasions after floodgate remediation commenced	AB	NA
53	Improved fish and crustacean passage in tidal creeks following floodgate remediation	2012	Journal of Applied Ecology	Boys, Craig A. and Kroon, Frederieke J. and Glasby, Tim M. and Wilkinson, Kevin	10.1111/j.1365-2664.2011.02101.x	restoration_end_date	none reported	one time restoraiton.	AB	SR - not addressed in extraction
53	Improved fish and crustacean passage in tidal creeks following floodgate remediation	2012	Journal of Applied Ecology	Boys, Craig A. and Kroon, Frederieke J. and Glasby, Tim M. and Wilkinson, Kevin	10.1111/j.1365-2664.2011.02101.x	monitoring_methods	field sampling	NA	AB	NA
53	Improved fish and crustacean passage in tidal creeks following floodgate remediation	2012	Journal of Applied Ecology	Boys, Craig A. and Kroon, Frederieke J. and Glasby, Tim M. and Wilkinson, Kevin	10.1111/j.1365-2664.2011.02101.x	monitoring_methods	fine mesh seine net for fish and crustaceans collection	NA	AB	NA
53	Improved fish and crustacean passage in tidal creeks following floodgate remediation	2012	Journal of Applied Ecology	Boys, Craig A. and Kroon, Frederieke J. and Glasby, Tim M. and Wilkinson, Kevin	10.1111/j.1365-2664.2011.02101.x	monitoring_methods	Water quality	NA	AB	NA
53	Improved fish and crustacean passage in tidal creeks following floodgate remediation	2012	Journal of Applied Ecology	Boys, Craig A. and Kroon, Frederieke J. and Glasby, Tim M. and Wilkinson, Kevin	10.1111/j.1365-2664.2011.02101.x	monitoring_start_date	2007-May	Macleay river	AB	NA
53	Improved fish and crustacean passage in tidal creeks following floodgate remediation	2012	Journal of Applied Ecology	Boys, Craig A. and Kroon, Frederieke J. and Glasby, Tim M. and Wilkinson, Kevin	10.1111/j.1365-2664.2011.02101.x	monitoring_start_date	2000-Sep	Clarence river	AB	NA
53	Improved fish and crustacean passage in tidal creeks following floodgate remediation	2012	Journal of Applied Ecology	Boys, Craig A. and Kroon, Frederieke J. and Glasby, Tim M. and Wilkinson, Kevin	10.1111/j.1365-2664.2011.02101.x	monitoring_end_date	2002-May	Macleay river	AB	NA
53	Improved fish and crustacean passage in tidal creeks following floodgate remediation	2012	Journal of Applied Ecology	Boys, Craig A. and Kroon, Frederieke J. and Glasby, Tim M. and Wilkinson, Kevin	10.1111/j.1365-2664.2011.02101.x	monitoring_end_date	2008-Dec	Clarence river	AB	NA
53	Improved fish and crustacean passage in tidal creeks following floodgate remediation	2012	Journal of Applied Ecology	Boys, Craig A. and Kroon, Frederieke J. and Glasby, Tim M. and Wilkinson, Kevin	10.1111/j.1365-2664.2011.02101.x	focal_species	fish and crustacean species	NA	AB	NA
53	Improved fish and crustacean passage in tidal creeks following floodgate remediation	2012	Journal of Applied Ecology	Boys, Craig A. and Kroon, Frederieke J. and Glasby, Tim M. and Wilkinson, Kevin	10.1111/j.1365-2664.2011.02101.x	focal_species	A. sibogae australis, L. argentea, M. macleayi and M. cephalus	significant and rapid recolonisation of estuarine–marine species, including juveniles of these economically significant species	AB	NA
53	Improved fish and crustacean passage in tidal creeks following floodgate remediation	2012	Journal of Applied Ecology	Boys, Craig A. and Kroon, Frederieke J. and Glasby, Tim M. and Wilkinson, Kevin	10.1111/j.1365-2664.2011.02101.x	focal_species	A. sibogae australis	NA	AB	NA
53	Improved fish and crustacean passage in tidal creeks following floodgate remediation	2012	Journal of Applied Ecology	Boys, Craig A. and Kroon, Frederieke J. and Glasby, Tim M. and Wilkinson, Kevin	10.1111/j.1365-2664.2011.02101.x	focal_species	L. argentea	NA	AB	NA
53	Improved fish and crustacean passage in tidal creeks following floodgate remediation	2012	Journal of Applied Ecology	Boys, Craig A. and Kroon, Frederieke J. and Glasby, Tim M. and Wilkinson, Kevin	10.1111/j.1365-2664.2011.02101.x	focal_species	M. macleayi	NA	AB	NA
53	Improved fish and crustacean passage in tidal creeks following floodgate remediation	2012	Journal of Applied Ecology	Boys, Craig A. and Kroon, Frederieke J. and Glasby, Tim M. and Wilkinson, Kevin	10.1111/j.1365-2664.2011.02101.x	focal_species	M. cephalus	NA	AB	NA
53	Improved fish and crustacean passage in tidal creeks following floodgate remediation	2012	Journal of Applied Ecology	Boys, Craig A. and Kroon, Frederieke J. and Glasby, Tim M. and Wilkinson, Kevin	10.1111/j.1365-2664.2011.02101.x	response_variables	pH, salinity and dissolved oxygen	NA	AB	NA
53	Improved fish and crustacean passage in tidal creeks following floodgate remediation	2012	Journal of Applied Ecology	Boys, Craig A. and Kroon, Frederieke J. and Glasby, Tim M. and Wilkinson, Kevin	10.1111/j.1365-2664.2011.02101.x	response_variables	Total number of species	NA	AB	NA
53	Improved fish and crustacean passage in tidal creeks following floodgate remediation	2012	Journal of Applied Ecology	Boys, Craig A. and Kroon, Frederieke J. and Glasby, Tim M. and Wilkinson, Kevin	10.1111/j.1365-2664.2011.02101.x	response_variables	Species assemblages composition and	NA	AB	NA
53	Improved fish and crustacean passage in tidal creeks following floodgate remediation	2012	Journal of Applied Ecology	Boys, Craig A. and Kroon, Frederieke J. and Glasby, Tim M. and Wilkinson, Kevin	10.1111/j.1365-2664.2011.02101.x	response_variables	mean consistency ratio (Diss/SD)	NA	AB	NA
53	Improved fish and crustacean passage in tidal creeks following floodgate remediation	2012	Journal of Applied Ecology	Boys, Craig A. and Kroon, Frederieke J. and Glasby, Tim M. and Wilkinson, Kevin	10.1111/j.1365-2664.2011.02101.x	response_variables	temporal shifts in assemblages	NA	AB	NA
53	Improved fish and crustacean passage in tidal creeks following floodgate remediation	2012	Journal of Applied Ecology	Boys, Craig A. and Kroon, Frederieke J. and Glasby, Tim M. and Wilkinson, Kevin	10.1111/j.1365-2664.2011.02101.x	restoration_actions	‘floodgate remediation’ (structural and operational changes to increase tidal flushing and connectivity)	2 types: flap gates built into larger gates and the intermittent opening of gates with manual winching	AB	NA
53	Improved fish and crustacean passage in tidal creeks following floodgate remediation	2012	Journal of Applied Ecology	Boys, Craig A. and Kroon, Frederieke J. and Glasby, Tim M. and Wilkinson, Kevin	10.1111/j.1365-2664.2011.02101.x	restoration_actions	flap gates built into larger gates	NA	AB	NA
53	Improved fish and crustacean passage in tidal creeks following floodgate remediation	2012	Journal of Applied Ecology	Boys, Craig A. and Kroon, Frederieke J. and Glasby, Tim M. and Wilkinson, Kevin	10.1111/j.1365-2664.2011.02101.x	restoration_actions	intermittent opening of gates with manual winching	NA	AB	NA
54	Mutualistic interactions amplify saltmarsh restoration success	2018	Journal of Applied Ecology	Derksen-Hooijberg, Marlous and Angelini, Christine and Lamers, Leon P. M. and Borst, Annieke and Smolders, Alfons and Hoogveld, Jasper R. H. and de Paoli, Helene and van de Koppel, Johan and Silliman, Brian R. and van der Heide, Tjisse	10.1111/1365-2664.12960	study_sites_names	National Estuarine Research Reserve on Sapelo Island, Georgia, USA	NA	AB	NA
54	Mutualistic interactions amplify saltmarsh restoration success	2018	Journal of Applied Ecology	Derksen-Hooijberg, Marlous and Angelini, Christine and Lamers, Leon P. M. and Borst, Annieke and Smolders, Alfons and Hoogveld, Jasper R. H. and de Paoli, Helene and van de Koppel, Johan and Silliman, Brian R. and van der Heide, Tjisse	10.1111/1365-2664.12960	study_sites_coords	(latitude 31.40749167, longitude −81.28987601)	NA	AB	NA
54	Mutualistic interactions amplify saltmarsh restoration success	2018	Journal of Applied Ecology	Derksen-Hooijberg, Marlous and Angelini, Christine and Lamers, Leon P. M. and Borst, Annieke and Smolders, Alfons and Hoogveld, Jasper R. H. and de Paoli, Helene and van de Koppel, Johan and Silliman, Brian R. and van der Heide, Tjisse	10.1111/1365-2664.12960	ecosystem_types	salt marsh	NA	AB	NA
54	Mutualistic interactions amplify saltmarsh restoration success	2018	Journal of Applied Ecology	Derksen-Hooijberg, Marlous and Angelini, Christine and Lamers, Leon P. M. and Borst, Annieke and Smolders, Alfons and Hoogveld, Jasper R. H. and de Paoli, Helene and van de Koppel, Johan and Silliman, Brian R. and van der Heide, Tjisse	10.1111/1365-2664.12960	restoration_start_date	2013-Apr	NA	AB	NA
54	Mutualistic interactions amplify saltmarsh restoration success	2018	Journal of Applied Ecology	Derksen-Hooijberg, Marlous and Angelini, Christine and Lamers, Leon P. M. and Borst, Annieke and Smolders, Alfons and Hoogveld, Jasper R. H. and de Paoli, Helene and van de Koppel, Johan and Silliman, Brian R. and van der Heide, Tjisse	10.1111/1365-2664.12960	restoration_end_date	none reported	one time event	AB	SR - not addressed in extraction
54	Mutualistic interactions amplify saltmarsh restoration success	2018	Journal of Applied Ecology	Derksen-Hooijberg, Marlous and Angelini, Christine and Lamers, Leon P. M. and Borst, Annieke and Smolders, Alfons and Hoogveld, Jasper R. H. and de Paoli, Helene and van de Koppel, Johan and Silliman, Brian R. and van der Heide, Tjisse	10.1111/1365-2664.12960	monitoring_methods	simulated disturbance event (clipping of all above-ground cordgrass biomass and removal of mussels) and monitoring response	NA	AB	NA
54	Mutualistic interactions amplify saltmarsh restoration success	2018	Journal of Applied Ecology	Derksen-Hooijberg, Marlous and Angelini, Christine and Lamers, Leon P. M. and Borst, Annieke and Smolders, Alfons and Hoogveld, Jasper R. H. and de Paoli, Helene and van de Koppel, Johan and Silliman, Brian R. and van der Heide, Tjisse	10.1111/1365-2664.12960	monitoring_methods	transplanted patch measurements	NA	AB	NA
54	Mutualistic interactions amplify saltmarsh restoration success	2018	Journal of Applied Ecology	Derksen-Hooijberg, Marlous and Angelini, Christine and Lamers, Leon P. M. and Borst, Annieke and Smolders, Alfons and Hoogveld, Jasper R. H. and de Paoli, Helene and van de Koppel, Johan and Silliman, Brian R. and van der Heide, Tjisse	10.1111/1365-2664.12960	monitoring_methods	core samples	NA	AB	NA
54	Mutualistic interactions amplify saltmarsh restoration success	2018	Journal of Applied Ecology	Derksen-Hooijberg, Marlous and Angelini, Christine and Lamers, Leon P. M. and Borst, Annieke and Smolders, Alfons and Hoogveld, Jasper R. H. and de Paoli, Helene and van de Koppel, Johan and Silliman, Brian R. and van der Heide, Tjisse	10.1111/1365-2664.12960	monitoring_methods	vegetation and mussel collections	NA	AB	NA
54	Mutualistic interactions amplify saltmarsh restoration success	2018	Journal of Applied Ecology	Derksen-Hooijberg, Marlous and Angelini, Christine and Lamers, Leon P. M. and Borst, Annieke and Smolders, Alfons and Hoogveld, Jasper R. H. and de Paoli, Helene and van de Koppel, Johan and Silliman, Brian R. and van der Heide, Tjisse	10.1111/1365-2664.12960	monitoring_methods	counting number of shoots that emerged after simulated disturance	NA	AB	NA
54	Mutualistic interactions amplify saltmarsh restoration success	2018	Journal of Applied Ecology	Derksen-Hooijberg, Marlous and Angelini, Christine and Lamers, Leon P. M. and Borst, Annieke and Smolders, Alfons and Hoogveld, Jasper R. H. and de Paoli, Helene and van de Koppel, Johan and Silliman, Brian R. and van der Heide, Tjisse	10.1111/1365-2664.12960	monitoring_methods	chemical analyses of sediment porewater and vegetation	NA	AB	NA
54	Mutualistic interactions amplify saltmarsh restoration success	2018	Journal of Applied Ecology	Derksen-Hooijberg, Marlous and Angelini, Christine and Lamers, Leon P. M. and Borst, Annieke and Smolders, Alfons and Hoogveld, Jasper R. H. and de Paoli, Helene and van de Koppel, Johan and Silliman, Brian R. and van der Heide, Tjisse	10.1111/1365-2664.12960	monitoring_start_date	2014-Aug	16 months after	AB	NA
54	Mutualistic interactions amplify saltmarsh restoration success	2018	Journal of Applied Ecology	Derksen-Hooijberg, Marlous and Angelini, Christine and Lamers, Leon P. M. and Borst, Annieke and Smolders, Alfons and Hoogveld, Jasper R. H. and de Paoli, Helene and van de Koppel, Johan and Silliman, Brian R. and van der Heide, Tjisse	10.1111/1365-2664.12960	monitoring_end_date	2014-Aug	NA	AB	NA
54	Mutualistic interactions amplify saltmarsh restoration success	2018	Journal of Applied Ecology	Derksen-Hooijberg, Marlous and Angelini, Christine and Lamers, Leon P. M. and Borst, Annieke and Smolders, Alfons and Hoogveld, Jasper R. H. and de Paoli, Helene and van de Koppel, Johan and Silliman, Brian R. and van der Heide, Tjisse	10.1111/1365-2664.12960	focal_species	Spartina alterniflora (cordgrass) and Geukensia demissa (mussels)	NA	AB	NA
54	Mutualistic interactions amplify saltmarsh restoration success	2018	Journal of Applied Ecology	Derksen-Hooijberg, Marlous and Angelini, Christine and Lamers, Leon P. M. and Borst, Annieke and Smolders, Alfons and Hoogveld, Jasper R. H. and de Paoli, Helene and van de Koppel, Johan and Silliman, Brian R. and van der Heide, Tjisse	10.1111/1365-2664.12960	focal_species	Geukensia demissa (mussels)	NA	AB	NA
54	Mutualistic interactions amplify saltmarsh restoration success	2018	Journal of Applied Ecology	Derksen-Hooijberg, Marlous and Angelini, Christine and Lamers, Leon P. M. and Borst, Annieke and Smolders, Alfons and Hoogveld, Jasper R. H. and de Paoli, Helene and van de Koppel, Johan and Silliman, Brian R. and van der Heide, Tjisse	10.1111/1365-2664.12960	response_variables	relative growth of the restored biotic material and the ability of the restored vegetation to recover from disturbance	NA	AB	NA
54	Mutualistic interactions amplify saltmarsh restoration success	2018	Journal of Applied Ecology	Derksen-Hooijberg, Marlous and Angelini, Christine and Lamers, Leon P. M. and Borst, Annieke and Smolders, Alfons and Hoogveld, Jasper R. H. and de Paoli, Helene and van de Koppel, Johan and Silliman, Brian R. and van der Heide, Tjisse	10.1111/1365-2664.12960	response_variables	colonized surface area (clonal outgrowth)	NA	AB	NA
54	Mutualistic interactions amplify saltmarsh restoration success	2018	Journal of Applied Ecology	Derksen-Hooijberg, Marlous and Angelini, Christine and Lamers, Leon P. M. and Borst, Annieke and Smolders, Alfons and Hoogveld, Jasper R. H. and de Paoli, Helene and van de Koppel, Johan and Silliman, Brian R. and van der Heide, Tjisse	10.1111/1365-2664.12960	response_variables	above- and below-ground biomass	NA	AB	NA
54	Mutualistic interactions amplify saltmarsh restoration success	2018	Journal of Applied Ecology	Derksen-Hooijberg, Marlous and Angelini, Christine and Lamers, Leon P. M. and Borst, Annieke and Smolders, Alfons and Hoogveld, Jasper R. H. and de Paoli, Helene and van de Koppel, Johan and Silliman, Brian R. and van der Heide, Tjisse	10.1111/1365-2664.12960	response_variables	NH 4 +, P and sulphide and Fe concentrations in the porewater of the top 5 cm of the sediment	NA	AB	NA
[truncated: 671 more rows]
