# Supplementary material for: Assessing the effectiveness of ontology-grounded AI term extraction using OntoGPT for environmental evidence synthesis
Source: Environ Evid. 2026 Feb 8;15:1. doi: 10.1186/s13750-026-00381-0 (PMC12892472; doi:10.1186/s13750-026-00381-0)
Supplement: Supplementary file 8 — Supplementary Material 8. [file 13750_2026_381_MOESM8_ESM.zip › Additional file 6/metrics.R]

# OntoGPT Extraction Outcomes and Performance Metrics
# Author: SR with assistance from OpenAI ChatGPT 4
# Date Modified: 2025-06-12


# Setup -------------------------------------------------------------------

# 1) Open "ontogpt_analysis.Rproj" in the "Additional file 6" folder

# 2) Run script with Crtl+Shift+R (Windows) / Cmd+Shift+R (Mac)


# Libraries ---------------------------------------------------------------
library(tidytext)   # evaluate_tokens() custom function
library(stopwords)  # evaluate_tokens() custom function
library(SnowballC)  # evaluate_tokens() custom function
library(fuzzyjoin)  # evaluate_tokens() custom function
library(stringdist) # evaluate_tokens() custom function
library(tidyverse)


# Data --------------------------------------------------------------------

# Full extraction datasets
man <- read_csv("man_extraction.csv")
onto <- read_csv("ontogpt_extraction.csv")

# Manually-assessed extraction outcomes
date_tally <- read_csv("date_tally.csv")
coord_tally <- read_csv("coord_tally.csv")


# Custom Functions --------------------------------------------------------

# tokenize_stem(): Tokenize, remove stopwords, and optionally stem term-based extractions
tokenize_stem <- function(
    df,
    term_col,
    source_label,
    do_stem = TRUE,
    synonyms = NULL
) {
  tokens <- df |>
    unnest_longer({{ term_col }}) |>
    unnest_tokens(token, {{ term_col }}) |>
    filter(!token %in% stopwords("en", source = "snowball"))
  
  # Apply synonym normalization
  if (!is.null(synonyms)) {
    tokens <- tokens |> mutate(token = recode(token, !!!synonyms))
  }
  
  # Re-tokenize to split compound words (e.g., "saltmarsh")
  tokens <- tokens |> unnest_tokens(token, token, token = "words")
  
  # Optional stemming
  tokens <- tokens |> mutate(
    stem = if (do_stem) wordStem(token, language = "en") else NA_character_,
    source = source_label
  )
  
  return(tokens)
}


# evaluate_tokens(): Multiset fuzzy matching and return results
evaluate_tokens <- function(
    man_df,
    onto_df,
    term_col_manual,
    term_col_onto,
    sim_threshold = 0.85,
    do_stem = TRUE,
    attribute_name = NA_character_,
    tn_counts = NULL
) {
  
  # Choose join column
  join_col <- if (do_stem) "stem" else "token"
  
  # Tokenize (optionally stem)
  man_tokens <- tokenize_stem(man_df, {{ term_col_manual }}, "manual",
    do_stem = do_stem,
    synonyms = synonym_dict)
  
  onto_tokens <- tokenize_stem(onto_df, {{ term_col_onto }}, "onto",
    do_stem = do_stem,
    synonyms = synonym_dict)
  
  # Paper IDs
  paper_ids <- intersect(unique(man_tokens$pap_num), unique(onto_tokens$pap_num))
  
  # Fuzzy match 
  matches <- map2_df(
    map(paper_ids, ~ filter(man_tokens, pap_num == .x)),
    map(paper_ids, ~ filter(onto_tokens, pap_num == .x)),
    ~ stringdist_inner_join(
      .x, .y,
      by = join_col,
      method = "jw",
      max_dist = 1 - sim_threshold
    ) |>
    #   mutate(sim = 1 - stringdist(.data[[paste0(join_col, ".x")]], .data[[paste0(join_col, ".y")]], method = "jw")) |>
    #   filter(
    #     sim >= sim_threshold,
    #     nchar(.data[[paste0(join_col, ".x")]]) > 2 & nchar(.data[[paste0(join_col, ".y")]]) > 2,
    #     str_sub(.data[[paste0(join_col, ".x")]], 1, 3) == str_sub(.data[[paste0(join_col, ".y")]], 1, 3) | sim >= 0.95
    #   ) |>
      # Add stem.x and stem.y as NA if no_stem, or extract from join if stemmed
      mutate(
        stem.x = if (do_stem) .data[["stem.x"]] else NA_character_,
        stem.y = if (do_stem) .data[["stem.y"]] else NA_character_,
      )
  )
  
  # Count TPs using multiset logic: cap matches to manual token frequency
  tp_counts <- matches |>
    count(pap_num = pap_num.x, match_term = .data[[paste0(join_col, ".x")]], name = "match_n") |>
    left_join(
      count(man_tokens, pap_num, match_term = .data[[join_col]], name = "manual_n"),
      by = c("pap_num", "match_term")
    ) |>
    mutate(tp_n = pmin(match_n, manual_n))
  
  # Identify matching rows that count toward TPs
  matches_capped <- matches |>
    group_by(pap_num = pap_num.x, match_term = .data[[paste0(join_col, ".x")]]) |>
    mutate(row_id = row_number()) |>
    left_join(tp_counts |> select(pap_num, match_term, tp_n), by = c("pap_num", "match_term")) |>
    filter(row_id <= tp_n) |> 
    ungroup() |> 
    select(-row_id, -tp_n)
  
  # Compute support from manual tokens
  total_manual <- nrow(man_tokens)
  
  # Compute TP, FP, FN
  tp <- sum(tp_counts$tp_n)
  total_manual <- nrow(man_tokens)
  total_onto <- nrow(onto_tokens)
  fn <- total_manual - tp
  fp <- total_onto - tp
  
  # Look up TN (if provided)
  tn <- if (!is.null(tn_counts)) {
    tn_row <- tn_counts |> filter(attribute == attribute_name)
    if (nrow(tn_row) == 1) tn_row$tn else 0
  } else {
    0
  }
  
  # Metrics
  precision <- ifelse((tp + fp) == 0, NA, tp / (tp + fp))
  recall <- ifelse(total_manual == 0, NA, tp / total_manual)
  f1 <- ifelse(tp == 0, 0, 2 * precision * recall / (precision + recall))
  accuracy <- ifelse((tp + fp + fn + tn) == 0, NA, (tp + tn) / (tp + fp + fn + tn))
  
  # Identify unmatched manual tokens
  matched_manual_keys <- matches_capped |>
    distinct(pap_num = pap_num.x, match_term = .data[[paste0(join_col, ".x")]])
  
  unmatched_man_df <- man_tokens |>
    mutate(match_term = .data[[join_col]]) |>
    anti_join(matched_manual_keys, by = c("pap_num", "match_term")) |>
    select(-match_term)
  
  # Identify unmatched OntoGPT tokens
  matched_onto_keys <- matches_capped |>
    distinct(pap_num = pap_num.y, match_term = .data[[paste0(join_col, ".y")]])
  
  unmatched_onto_df <- onto_tokens |>
    mutate(match_term = .data[[join_col]]) |>
    anti_join(matched_onto_keys, by = c("pap_num", "match_term")) |>
    select(-match_term)
  
  # Return results
  return(list(
    metrics = tibble(
      attribute = attribute_name,
      support = total_manual,
      precision = precision,
      recall = recall,
      f1 = f1,
      accuracy = accuracy,
      tp = tp,
      fp = fp,
      fn = fn,
      tn = tn),
    true_positives = tp,
    false_positives = fp,
    false_negatives = fn,
    tp_matches_df = matches_capped |>
      select(-match_term) |>
      mutate(attribute = attribute_name),
    tokens_manual = man_tokens |> mutate(attribute = attribute_name),
    tokens_onto = onto_tokens |> mutate(attribute = attribute_name),
    unmatched_man_df = unmatched_man_df |> 
      mutate(attribute = attribute_name) |> 
      relocate(attribute, .after = pap_num),
    unmatched_onto_df = unmatched_onto_df |> 
      mutate(attribute = attribute_name) |> 
      relocate(attribute, .after = pap_num)
  ))
}


# Synonym Dictionary ------------------------------------------------------

# Improve matching for obvious terms that were not being matched by stems
synonym_dict <- c(
  # "saline" = "salt",
  "saltmarsh" = "salt marsh",
  "seagrass" = "sea grass"
  )


# Data prep ---------------------------------------------------------------

# Separate date-based attributes
man_dates <- man |> 
  filter(attribute  %in%  c(
  "restoration_start_date",
  "restoration_end_date",
  "monitoring_start_date",
  "monitoring_end_date")
  )

man_no_dates <- man |> 
  filter(!attribute %in% c(
    "restoration_start_date",
    "restoration_end_date",
    "monitoring_start_date",
    "monitoring_end_date")
  )

# Filter non-date and unused variables from OntoGPT data
onto_dates <- onto |> 
  filter(attribute  %in% c(
    "restoration_start_date",
    "restoration_end_date",
    "monitoring_start_date",
    "monitoring_end_date")
  )

onto_no_dates <- onto |> 
  filter(!attribute  %in% c(
    "restoration_start_date",
    "restoration_end_date",
    "monitoring_start_date",
    "monitoring_end_date",
    "id",
    "label",
    "dois",
    "statistical_methods")
  )

# Remove erroneous duplicates (entire row duplicates) from manual non-date attributes. Duplicates will be left for OntoGPT as they are a feature of it's extraction process.
man_clean_1 <- man_no_dates |> distinct()

# Move OntoGPT "AUTO" labels to new column, remove URL coding
onto_clean_1 <- onto_no_dates |> 
  mutate(
    auto_generated = str_detect(labels, "^AUTO:"),
    labels = suppressWarnings(case_when(
      labels == "%" ~ "%",
      TRUE ~ as.character(URLdecode(str_remove(labels, "^AUTO:")))
    ))
  )

# Convert to lowercase
man_clean_2 <- man_clean_1 |> 
  mutate(man_ext_term = tolower(str_trim(man_ext_term)))

onto_clean_2 <- onto_clean_1 |> 
  mutate(labels = tolower(str_trim(labels)))

# Combine multi-word null terms into single tokens
man_clean_3 <- man_clean_2 |> 
  mutate(man_ext_term = case_when(
    str_detect(man_ext_term, regex("no specific|none", ignore_case = TRUE)) ~ 
      str_replace_all(man_ext_term, " ", "_"),
    TRUE ~ man_ext_term
  ))

onto_clean_3 <- onto_clean_2 |> 
  mutate(labels = case_when(
    str_detect(labels, regex("none|not ", ignore_case = TRUE)) ~
      str_replace_all(labels, " ", "_"),
    TRUE ~ labels
  ))

# Attribute list
attributes <- unique(man_clean_3$attribute)


# True Negatives for Term-Based Attributes --------------------------------

# Manual TN candidates
man_tns <- man_clean_3 |> 
  filter(!attribute  %in% "study_sites_coords") |>
  select(pap_num, attribute, man_ext_term) |> 
  filter(
    str_detect(man_ext_term, regex("specific|none", ignore_case = TRUE))
  ) |> 
  mutate(manual_null = TRUE)

# Filter TNs from manual data
man_clean_filt <- anti_join(man_clean_3, man_tns |> select(pap_num, attribute, man_ext_term),
                            by = c("pap_num", "attribute", "man_ext_term")
                            )

# OntoGPT TN candidates
onto_tns <- onto_clean_3 |> 
  filter(!attribute  %in% "study_sites_coords") |> 
  select(pap_num, attribute, labels) |> 
  filter(
    str_detect(labels, regex("none|not_", ignore_case = TRUE))
  ) |> 
  mutate(onto_null = TRUE)

# Join to identify true negatives
true_negs <- inner_join(man_tns, onto_tns, by = c("pap_num", "attribute"))

# Tally per attribute
tn_counts <- true_negs |> count(attribute, name = "tn")


# Token/Stem/Fuzzy Match For-Loop -----------------------------------------

# Pull attributes for token/stem for loop. Exclude study_site_names and focal_species (no stemming) and study_sites_coords (manual analysis)
target_atts <- attributes[c(3,4,6,7)]

# Prep null metric results data frame
results_all <- tibble(
  attribute = character(),
  support = numeric(),
  precision = numeric(),
  recall = numeric(),
  accuracy = numeric(),
  f1 = numeric()
)

# Prep null true positive match list
tp_matches_all <- list()

# Prep null unmatched term lists
unmatched_man_all <- list()
unmatched_onto_all <- list()

# Loop over target attributes
for (att in target_atts) {
  
  # Filter by attribute
  man_att <- man_clean_filt |> filter(attribute == att)
  onto_att <- onto_clean_3 |> filter(attribute == att)
  
  # Group by paper
  man_grouped <- man_att |>
    group_by(pap_num) |>
    summarise(man_terms = list(man_ext_term), .groups = "drop")
  
  onto_grouped <- onto_att |>
    group_by(pap_num) |>
    summarise(onto_terms = list(labels), .groups = "drop")
  
  # Tokenization, stemming, and fuzzy match with evaluate_tokens()
  results <- evaluate_tokens(
    man_grouped,
    onto_grouped,
    man_terms,
    onto_terms,
    sim_threshold = 0.85,
    do_stem = TRUE,
    attribute_name = att,
    tn_counts = tn_counts
  )
  
  # Append metrics to results_all
  results_all <- bind_rows(results_all,
    results$metrics |> mutate(attribute = att)
  )
  
  # True positive matches
  tp_matches_all[[att]] <- results$tp_matches_df |>
    mutate(attribute = att) |> 
    select(-c(pap_num.x, pap_num.y, source.x, source.y)) |> 
    relocate(pap_num, attribute, .before = token.x)
  
  # Unmatched terms
  unmatched_man_all[[att]] <- results$unmatched_man_df
  unmatched_onto_all[[att]] <- results$unmatched_onto_df
  
}

# Convert true positive list to data frame
tp_matches_df <- bind_rows(tp_matches_all)

# Convert unmatched terms to data frames
unmatched_man_df <- bind_rows(unmatched_man_all)
unmatched_onto_df <- bind_rows(unmatched_onto_all)


# Token/Fuzzy Match For-Loop ------------------------------------

# Pull study_sites_names and focal_species. These attributes are matched on full tokens instead of stems.
target_atts <- attributes[c(1,5)]

# Null results table
results_no_stem <- tibble(
  attribute = character(),
  support = numeric(),
  precision = numeric(),
  recall = numeric(),
  accuracy = numeric(),
  f1 = numeric()
)

# Prep null no-stem match list
tp_matches_no_stem <- list()

# Prep null no-stem unmatched term lists
unmatched_man_no_stem <- list()
unmatched_onto_no_stem <- list()

# Loop over target attribute
for (att in target_atts) {
  
  # Filter by attribute
  man_att <- man_clean_filt |> filter(attribute == att)
  onto_att <- onto_clean_3 |> filter(attribute == att)
  
  # Group by paper
  man_grouped <- man_att |>
    group_by(pap_num) |>
    summarise(man_terms = list(man_ext_term), .groups = "drop")
  
  onto_grouped <- onto_att |>
    group_by(pap_num) |>
    summarise(onto_terms = list(labels), .groups = "drop")  
  
  results <- evaluate_tokens(
    man_grouped,
    onto_grouped,
    man_terms,
    onto_terms,
    sim_threshold = 0.85,
    do_stem = FALSE,         # don't perform stemming
    attribute_name = att,
    tn_counts = tn_counts
  )
  
  # Append metrics to results_no_stem
  results_no_stem <- bind_rows(
    results_no_stem,
    results$metrics |> mutate(attribute = att)
  )
  
  # True positive matches
  tp_matches_no_stem[[att]] <- results$tp_matches_df |>
    mutate(attribute = att) |> 
    select(-c(pap_num.x, pap_num.y, source.x, source.y )) |> 
    relocate(pap_num, attribute, .before = token.x)
  
  # Unmatched terms
  unmatched_man_no_stem[[att]] <- results$unmatched_man_df
  unmatched_onto_no_stem[[att]] <- results$unmatched_onto_df
  
}

# Append to results_all
results_all <- bind_rows(results_all, results_no_stem)

# Append no-stem matches to tp_matches_df
tp_matches_no_stem_df <- bind_rows(tp_matches_no_stem)
tp_matches_df <- bind_rows(tp_matches_df, tp_matches_no_stem_df)

# Append unmatched terms
unmatched_man_no_stem_df <- bind_rows(unmatched_man_no_stem)
unmatched_man_df <- bind_rows(unmatched_man_df, unmatched_man_no_stem_df)

unmatched_onto_no_stem_df <- bind_rows(unmatched_onto_no_stem)
unmatched_onto_df <- bind_rows(unmatched_onto_df, unmatched_onto_no_stem_df)


# Date-based Attribute Assessment ------------------------------------------

# Date-based attribute extractions were manually assessed for TP, FP, TP, FN agreement to prepare date_tally.csv

# Pull date attributes
date_atts <- unique(man_dates$attribute)

# Support from manual extractions
date_support <- date_tally |>
  group_by(attribute) |>
  summarise(
    tp_total     = sum(tp, na.rm = TRUE),
    fn_total     = sum(fn, na.rm = TRUE),
    support      = tp_total + fn_total
  )

# Calculate metrics
date_metrics <- date_tally |> 
  group_by(attribute) |> 
  summarise(
    tp = sum(tp, na.rm = TRUE),
    fp = sum(fp, na.rm = TRUE),
    fn = sum(fn, na.rm = TRUE),
    tn = sum(tn, na.rm = TRUE),
    .groups = "drop"
  ) |> 
  mutate(
    support = date_support$support,
    precision = tp / (tp + fp),
    recall = tp / (tp + fn),
    f1 = ifelse(tp == 0, 0, 2 * precision * recall / (precision + recall)),
    accuracy = ifelse((tp + fp + fn + tn) == 0, NA, (tp + tn) / (tp + fp + fn + tn))
  ) |> 
  select(attribute, tp, fp, fn, tn, support, precision, recall, accuracy, f1 )

# Append to results
results_all <- bind_rows(results_all, date_metrics)

# Extract TPs
date_tp_matches <- date_tally |> 
  filter(tp == 1) |> 
  transmute(
    pap_num,
    attribute,
    token.x = man_ext_term,
    stem.x = NA_character_,
    token.y = onto_ext_term,
    stem.y = NA_character_,
    sim = NA_real_)

# Append TPs to tp_matches_df
tp_matches_df <- bind_rows(
  tp_matches_df,
  date_tp_matches)


# Geographic Coordinate Extraction Assessment -----------------------------

# Non-numeric entries (mostly nulls) were separated from numeric values. Coordinate data was manually re-coded to DMS format and then parsed to DD format via parzer::parse_lon/parse_lat. Text and coordinate entries were recombined for manual tp, fp, tn, fn assessment (coord_tally.csv)

# Coordinate support from manual
coord_support <- coord_tally |>
  summarise(
    tp_total     = sum(tp, na.rm = TRUE),
    fn_total     = sum(fn, na.rm = TRUE),
    support      = tp_total + fn_total
  )

target_atts <- attributes[2]

# Calculate metrics
coord_metrics <- coord_tally |> 
  summarise(
    tp = sum(tp, na.rm = TRUE),
    fp = sum(fp, na.rm = TRUE),
    fn = sum(fn, na.rm = TRUE),
    tn = sum(tn, na.rm = TRUE)
  ) |> 
  mutate(
    attribute = target_atts,
    support = coord_support$support,
    precision = tp / (tp + fp),
    recall = tp / (tp + fn),
    f1 = ifelse(tp == 0, 0, 2 * precision * recall / (precision + recall)),
    accuracy = ifelse((tp + fp + fn + tn) == 0, NA, (tp + tn) / (tp + fp + fn + tn))
  ) |> 
  select(attribute, tp, fp, fn, tn, support, precision, recall, accuracy, f1)

# Append coordinate metrics to results
results_all <- bind_rows(results_all, coord_metrics)

# Extract TPs
coord_tp_matches <- coord_tally |> 
  filter(tp == 1) |> 
  transmute(
    pap_num,
    attribute = "study_sites_coords",
    token.x = man_ext_term,
    stem.x = NA_character_,
    token.y = values,
    stem.y = NA_character_,
    sim = NA_real_)

# Append TPs to tp_matches_df
tp_matches_df <- bind_rows(
  tp_matches_df,
  coord_tp_matches)


# True Positive Matches ---------------------------------------------------

# Arrange to match data extraction attribute order
ord <- man |> distinct(attribute) |> pull()

tp_matches_df <-  tp_matches_df |> 
  mutate(attribute = factor(attribute, levels = ord)) |>
  arrange(pap_num, attribute) |> 
  rename(
    token_man = token.x, stem_man = stem.x,
    token_onto = token.y, stem_onto = stem.y)

# Add paper metadata
tp_matches_df <-  tp_matches_df |> 
  left_join(man_clean_3 |> 
  distinct(pap_num, .keep_all = TRUE) |> 
  select(pap_num, title, year, journal, auth, doi),
  by = "pap_num") |> 
  relocate(title, year, journal, auth, doi, .after = pap_num)


# Unmatched Text-Based Tokens/Stems ---------------------------------------

# Prep unmatched data frames for join
unmatched_man_wide <- unmatched_man_df |>
  rename_with(~ paste0(.x, "_man"), c(token, stem)) |>
  select(pap_num, attribute, token_man, stem_man) |>
  group_by(pap_num, attribute) |>
  mutate(row = row_number()) |>
  ungroup()

unmatched_onto_wide <- unmatched_onto_df |>
  rename_with(~ paste0(.x, "_onto"), c(token, stem)) |>
  select(pap_num, attribute, token_onto, stem_onto) |>
  group_by(pap_num, attribute) |>
  mutate(row = row_number()) |>
  ungroup()

# Join for side-by-side comparison
unmatched_df <- full_join(
  unmatched_man_wide,
  unmatched_onto_wide,
  by = c("pap_num", "attribute", "row")
) |>
  arrange(pap_num, attribute, token_man, token_onto) |>
  select(!row)

# Add paper metadata
unmatched_df <-  unmatched_df |> 
  left_join(onto_clean_3 |> 
              distinct(pap_num, .keep_all = TRUE) |> 
              select(pap_num, title, year, journal, auth, doi),
            by = "pap_num") |> 
  relocate(title, year, journal, auth, doi, .after = pap_num)

# Metrics by Attribute ---------------------------------------------------
results_all <- results_all |> arrange(desc(precision)) |> 
  relocate(tp:tn, .before = precision)


# Global Metrics ----------------------------------------------------------

# Calculate weighted F1
f1_weighted <- sum(results_all$support * results_all$f1) / sum(results_all$support)

# Global metrics summary
global_metrics <- results_all |> 
  summarise(
    support = sum(support),
    tp = sum(tp),
    fp = sum(fp),
    fn = sum(fn),
    tn = sum(tn),
    precision_micro = tp / (tp + fp),
    recall_micro = tp / (tp + fn),
    accuracy_micro = (tp + tn) / (tp + fp + fn + tn),
    precision_macro = mean(precision),
    recall_macro = mean(recall),
    accuracy_macro = mean(accuracy),
    f1_macro = mean(f1),
    f1_micro = ifelse(tp == 0, 0, 2 * precision_micro * recall_micro / (precision_micro + recall_micro))
  ) |> 
  mutate(
    attribute = "All",
    f1_weighted = f1_weighted
  ) |>
  select(attribute, support, tp, fp, fn, tn,
         precision_micro, precision_macro,
         recall_micro, recall_macro,
         accuracy_micro, accuracy_macro, f1_micro, f1_macro, f1_weighted) |> 
  mutate(
    across(precision_micro:f1_weighted, ~ .x * 100)
  )

# View Results ------------------------------------------------------------

View(tp_matches_df)
View(unmatched_df)
View(global_metrics)
View(results_all)

# Export ------------------------------------------------------------------

## Recode attributes ##
# attribute_labels <- c(
#   "study_sites_names"      = "Study site",
#   "study_sites_coords"     = "Latitude/longitude",
#   "ecosystem_types"        = "Ecosystem type",
#   "restoration_actions"    = "Restoration actions",
#   "restoration_start_date" = "Restoration start date",
#   "restoration_end_date"   = "Restoration end date",
#   "monitoring_methods"     = "Sampling/monitoring methods",
#   "monitoring_start_date"  = "Monitoring start date",
#   "monitoring_end_date"    = "Monitoring end date",
#   "focal_species"          = "Focal species",
#   "response_variables"     = "Response variables"
# )

## Metrics by Attribute ##
# results_all |>
#   mutate(attribute = recode(attribute, !!!attribute_labels)) |> # recode names
#   mutate(across(c(precision, recall, accuracy, f1), ~ (.x*100))) |>
#   mutate(across(c(precision, recall, accuracy, f1), ~ round(.x, 1))) |>
#   write_excel_csv("results/metrics.csv")

## Global metrics ##
# global_metrics |> mutate(
#   across(!c(attribute:tn), ~ round(.x, 3))) |>
#   write_excel_csv("results/global_metrics.csv")

## Export TP matches ##
# tp_matches_df |>
#   mutate(sim = round(sim, 4)) |>
#   write_excel_csv("results/true_positives.csv")

## Unmatched Tokens/Stems ##
# unmatched_df |>
# write_excel_csv("results/unmatched.csv")
