# Supplementary material for: Assessing the effectiveness of ontology-grounded AI term extraction using OntoGPT for environmental evidence synthesis
Source: Environ Evid. 2026 Feb 8;15:1. doi: 10.1186/s13750-026-00381-0 (PMC12892472; doi:10.1186/s13750-026-00381-0)
Supplement: Supplementary file 8 — Supplementary Material 8. [file 13750_2026_381_MOESM8_ESM.zip › Additional file 6/ontogpt_extraction.csv]

pap_num	title	year	journal	auth	doi	attribute	values	labels	uri
1	Bund removal to re-establish tidal flow, remove aquatic weeds and restore coastal wetland services—North Queensland, Australia	2020	PLOS One	Abbott, Brett N. and Wallace, Jim and Nicholas, David M. and Karim, Fazlul and Waltham, Nathan J.	10.1371/journal.pone.0217531	id	41f769ea-ccea-4abe-8083-f7b47dddbac0	NA	NA
1	Bund removal to re-establish tidal flow, remove aquatic weeds and restore coastal wetland services—North Queensland, Australia	2020	PLOS One	Abbott, Brett N. and Wallace, Jim and Nicholas, David M. and Karim, Fazlul and Waltham, Nathan J.	10.1371/journal.pone.0217531	label	Bund removal to re-establish tidal flow, remove aquatic weeds and restore coastal wetland services—North Queensland, Australia	NA	NA
1	Bund removal to re-establish tidal flow, remove aquatic weeds and restore coastal wetland services—North Queensland, Australia	2020	PLOS One	Abbott, Brett N. and Wallace, Jim and Nicholas, David M. and Karim, Fazlul and Waltham, Nathan J.	10.1371/journal.pone.0217531	dois	AUTO:10.1371/journal.pone.0217531	AUTO:10.1371/journal.pone.0217531	AUTO:10.1371/journal.pone.0217531
1	Bund removal to re-establish tidal flow, remove aquatic weeds and restore coastal wetland services—North Queensland, Australia	2020	PLOS One	Abbott, Brett N. and Wallace, Jim and Nicholas, David M. and Karim, Fazlul and Waltham, Nathan J.	10.1371/journal.pone.0217531	study_sites_names	GAZ:00002792	Queensland	http://purl.obolibrary.org/obo/GAZ_00002792
1	Bund removal to re-establish tidal flow, remove aquatic weeds and restore coastal wetland services—North Queensland, Australia	2020	PLOS One	Abbott, Brett N. and Wallace, Jim and Nicholas, David M. and Karim, Fazlul and Waltham, Nathan J.	10.1371/journal.pone.0217531	study_sites_coords	146o16’19”E, 18o42’55”S	NA	NA
1	Bund removal to re-establish tidal flow, remove aquatic weeds and restore coastal wetland services—North Queensland, Australia	2020	PLOS One	Abbott, Brett N. and Wallace, Jim and Nicholas, David M. and Karim, Fazlul and Waltham, Nathan J.	10.1371/journal.pone.0217531	ecosystem_types	ENVTHES:List_4	Coastal	http://vocabs.lter-europe.net/EnvThes/List_4
1	Bund removal to re-establish tidal flow, remove aquatic weeds and restore coastal wetland services—North Queensland, Australia	2020	PLOS One	Abbott, Brett N. and Wallace, Jim and Nicholas, David M. and Karim, Fazlul and Waltham, Nathan J.	10.1371/journal.pone.0217531	ecosystem_types	ENVTHES:20515	ecosystem	http://vocabs.lter-europe.net/EnvThes/20515
1	Bund removal to re-establish tidal flow, remove aquatic weeds and restore coastal wetland services—North Queensland, Australia	2020	PLOS One	Abbott, Brett N. and Wallace, Jim and Nicholas, David M. and Karim, Fazlul and Waltham, Nathan J.	10.1371/journal.pone.0217531	restoration_actions	AUTO:Bund%20removal	AUTO:Bund%20removal	AUTO:Bund%20removal
1	Bund removal to re-establish tidal flow, remove aquatic weeds and restore coastal wetland services—North Queensland, Australia	2020	PLOS One	Abbott, Brett N. and Wallace, Jim and Nicholas, David M. and Karim, Fazlul and Waltham, Nathan J.	10.1371/journal.pone.0217531	restoration_start_date	10/6/2013	NA	NA
1	Bund removal to re-establish tidal flow, remove aquatic weeds and restore coastal wetland services—North Queensland, Australia	2020	PLOS One	Abbott, Brett N. and Wallace, Jim and Nicholas, David M. and Karim, Fazlul and Waltham, Nathan J.	10.1371/journal.pone.0217531	restoration_end_date	None Reported	NA	NA
1	Bund removal to re-establish tidal flow, remove aquatic weeds and restore coastal wetland services—North Queensland, Australia	2020	PLOS One	Abbott, Brett N. and Wallace, Jim and Nicholas, David M. and Karim, Fazlul and Waltham, Nathan J.	10.1371/journal.pone.0217531	monitoring_methods	ENVTHES:21762	remote sensing	http://vocabs.lter-europe.net/EnvThes/21762
1	Bund removal to re-establish tidal flow, remove aquatic weeds and restore coastal wetland services—North Queensland, Australia	2020	PLOS One	Abbott, Brett N. and Wallace, Jim and Nicholas, David M. and Karim, Fazlul and Waltham, Nathan J.	10.1371/journal.pone.0217531	monitoring_methods	AUTO:electrofishing	AUTO:electrofishing	AUTO:electrofishing
1	Bund removal to re-establish tidal flow, remove aquatic weeds and restore coastal wetland services—North Queensland, Australia	2020	PLOS One	Abbott, Brett N. and Wallace, Jim and Nicholas, David M. and Karim, Fazlul and Waltham, Nathan J.	10.1371/journal.pone.0217531	monitoring_methods	ENVTHES:20538	water	http://vocabs.lter-europe.net/EnvThes/20538
1	Bund removal to re-establish tidal flow, remove aquatic weeds and restore coastal wetland services—North Queensland, Australia	2020	PLOS One	Abbott, Brett N. and Wallace, Jim and Nicholas, David M. and Karim, Fazlul and Waltham, Nathan J.	10.1371/journal.pone.0217531	statistical_methods	OBI:0200201	NA	NA
1	Bund removal to re-establish tidal flow, remove aquatic weeds and restore coastal wetland services—North Queensland, Australia	2020	PLOS One	Abbott, Brett N. and Wallace, Jim and Nicholas, David M. and Karim, Fazlul and Waltham, Nathan J.	10.1371/journal.pone.0217531	statistical_methods	ENVTHES:10132	correlation	http://vocabs.lter-europe.net/EnvThes/10132
1	Bund removal to re-establish tidal flow, remove aquatic weeds and restore coastal wetland services—North Queensland, Australia	2020	PLOS One	Abbott, Brett N. and Wallace, Jim and Nicholas, David M. and Karim, Fazlul and Waltham, Nathan J.	10.1371/journal.pone.0217531	statistical_methods	AUTO:changepoint%20analysis	AUTO:changepoint%20analysis	AUTO:changepoint%20analysis
1	Bund removal to re-establish tidal flow, remove aquatic weeds and restore coastal wetland services—North Queensland, Australia	2020	PLOS One	Abbott, Brett N. and Wallace, Jim and Nicholas, David M. and Karim, Fazlul and Waltham, Nathan J.	10.1371/journal.pone.0217531	statistical_methods	ENVTHES:21987	linear	http://vocabs.lter-europe.net/EnvThes/21987
1	Bund removal to re-establish tidal flow, remove aquatic weeds and restore coastal wetland services—North Queensland, Australia	2020	PLOS One	Abbott, Brett N. and Wallace, Jim and Nicholas, David M. and Karim, Fazlul and Waltham, Nathan J.	10.1371/journal.pone.0217531	monitoring_start_date	10/24/2012	NA	NA
1	Bund removal to re-establish tidal flow, remove aquatic weeds and restore coastal wetland services—North Queensland, Australia	2020	PLOS One	Abbott, Brett N. and Wallace, Jim and Nicholas, David M. and Karim, Fazlul and Waltham, Nathan J.	10.1371/journal.pone.0217531	monitoring_end_date	8/30/2017	NA	NA
1	Bund removal to re-establish tidal flow, remove aquatic weeds and restore coastal wetland services—North Queensland, Australia	2020	PLOS One	Abbott, Brett N. and Wallace, Jim and Nicholas, David M. and Karim, Fazlul and Waltham, Nathan J.	10.1371/journal.pone.0217531	focal_species	NCBITaxon:158174	Urochloa mutica	http://purl.obolibrary.org/obo/NCBITaxon_158174
1	Bund removal to re-establish tidal flow, remove aquatic weeds and restore coastal wetland services—North Queensland, Australia	2020	PLOS One	Abbott, Brett N. and Wallace, Jim and Nicholas, David M. and Karim, Fazlul and Waltham, Nathan J.	10.1371/journal.pone.0217531	focal_species	NCBITaxon:158106	Hymenachne	http://purl.obolibrary.org/obo/NCBITaxon_158106
1	Bund removal to re-establish tidal flow, remove aquatic weeds and restore coastal wetland services—North Queensland, Australia	2020	PLOS One	Abbott, Brett N. and Wallace, Jim and Nicholas, David M. and Karim, Fazlul and Waltham, Nathan J.	10.1371/journal.pone.0217531	focal_species	NCBITaxon:45618	Echinochloa	http://purl.obolibrary.org/obo/NCBITaxon_45618
1	Bund removal to re-establish tidal flow, remove aquatic weeds and restore coastal wetland services—North Queensland, Australia	2020	PLOS One	Abbott, Brett N. and Wallace, Jim and Nicholas, David M. and Karim, Fazlul and Waltham, Nathan J.	10.1371/journal.pone.0217531	focal_species	NCBITaxon:32187	Salvinia	http://purl.obolibrary.org/obo/NCBITaxon_32187
1	Bund removal to re-establish tidal flow, remove aquatic weeds and restore coastal wetland services—North Queensland, Australia	2020	PLOS One	Abbott, Brett N. and Wallace, Jim and Nicholas, David M. and Karim, Fazlul and Waltham, Nathan J.	10.1371/journal.pone.0217531	focal_species	NCBITaxon:44945	Pontederia subgen. Eichhornia	http://purl.obolibrary.org/obo/NCBITaxon_44945
1	Bund removal to re-establish tidal flow, remove aquatic weeds and restore coastal wetland services—North Queensland, Australia	2020	PLOS One	Abbott, Brett N. and Wallace, Jim and Nicholas, David M. and Karim, Fazlul and Waltham, Nathan J.	10.1371/journal.pone.0217531	focal_species	NCBITaxon:92064	Hypseleotris compressa	http://purl.obolibrary.org/obo/NCBITaxon_92064
1	Bund removal to re-establish tidal flow, remove aquatic weeds and restore coastal wetland services—North Queensland, Australia	2020	PLOS One	Abbott, Brett N. and Wallace, Jim and Nicholas, David M. and Karim, Fazlul and Waltham, Nathan J.	10.1371/journal.pone.0217531	focal_species	NCBITaxon:33519	Melanotaenia splendida	http://purl.obolibrary.org/obo/NCBITaxon_33519
1	Bund removal to re-establish tidal flow, remove aquatic weeds and restore coastal wetland services—North Queensland, Australia	2020	PLOS One	Abbott, Brett N. and Wallace, Jim and Nicholas, David M. and Karim, Fazlul and Waltham, Nathan J.	10.1371/journal.pone.0217531	focal_species	NCBITaxon:37273	Gambusia holbrooki	http://purl.obolibrary.org/obo/NCBITaxon_37273
1	Bund removal to re-establish tidal flow, remove aquatic weeds and restore coastal wetland services—North Queensland, Australia	2020	PLOS One	Abbott, Brett N. and Wallace, Jim and Nicholas, David M. and Karim, Fazlul and Waltham, Nathan J.	10.1371/journal.pone.0217531	focal_species	NCBITaxon:69135	Craterocephalus stercusmuscarum	http://purl.obolibrary.org/obo/NCBITaxon_69135
1	Bund removal to re-establish tidal flow, remove aquatic weeds and restore coastal wetland services—North Queensland, Australia	2020	PLOS One	Abbott, Brett N. and Wallace, Jim and Nicholas, David M. and Karim, Fazlul and Waltham, Nathan J.	10.1371/journal.pone.0217531	focal_species	NCBITaxon:7931	Megalops	http://purl.obolibrary.org/obo/NCBITaxon_7931
1	Bund removal to re-establish tidal flow, remove aquatic weeds and restore coastal wetland services—North Queensland, Australia	2020	PLOS One	Abbott, Brett N. and Wallace, Jim and Nicholas, David M. and Karim, Fazlul and Waltham, Nathan J.	10.1371/journal.pone.0217531	focal_species	NCBITaxon:8187	Lates calcarifer	http://purl.obolibrary.org/obo/NCBITaxon_8187
1	Bund removal to re-establish tidal flow, remove aquatic weeds and restore coastal wetland services—North Queensland, Australia	2020	PLOS One	Abbott, Brett N. and Wallace, Jim and Nicholas, David M. and Karim, Fazlul and Waltham, Nathan J.	10.1371/journal.pone.0217531	focal_species	NCBITaxon:274464	Gerres	http://purl.obolibrary.org/obo/NCBITaxon_274464
1	Bund removal to re-establish tidal flow, remove aquatic weeds and restore coastal wetland services—North Queensland, Australia	2020	PLOS One	Abbott, Brett N. and Wallace, Jim and Nicholas, David M. and Karim, Fazlul and Waltham, Nathan J.	10.1371/journal.pone.0217531	focal_species	NCBITaxon:75039	Selenotoca	http://purl.obolibrary.org/obo/NCBITaxon_75039
1	Bund removal to re-establish tidal flow, remove aquatic weeds and restore coastal wetland services—North Queensland, Australia	2020	PLOS One	Abbott, Brett N. and Wallace, Jim and Nicholas, David M. and Karim, Fazlul and Waltham, Nathan J.	10.1371/journal.pone.0217531	focal_species	NCBITaxon:48165	Anguilla reinhardtii	http://purl.obolibrary.org/obo/NCBITaxon_48165
1	Bund removal to re-establish tidal flow, remove aquatic weeds and restore coastal wetland services—North Queensland, Australia	2020	PLOS One	Abbott, Brett N. and Wallace, Jim and Nicholas, David M. and Karim, Fazlul and Waltham, Nathan J.	10.1371/journal.pone.0217531	response_variables	ENVO:3100031	depth of water	http://purl.obolibrary.org/obo/ENVO_3100031
1	Bund removal to re-establish tidal flow, remove aquatic weeds and restore coastal wetland services—North Queensland, Australia	2020	PLOS One	Abbott, Brett N. and Wallace, Jim and Nicholas, David M. and Karim, Fazlul and Waltham, Nathan J.	10.1371/journal.pone.0217531	response_variables	ENVTHES:21552	electrical conductivity	http://vocabs.lter-europe.net/EnvThes/21552
1	Bund removal to re-establish tidal flow, remove aquatic weeds and restore coastal wetland services—North Queensland, Australia	2020	PLOS One	Abbott, Brett N. and Wallace, Jim and Nicholas, David M. and Karim, Fazlul and Waltham, Nathan J.	10.1371/journal.pone.0217531	response_variables	ENVTHES:EUDIM_006	temperature	http://vocabs.lter-europe.net/EnvThes/EUDIM_006
1	Bund removal to re-establish tidal flow, remove aquatic weeds and restore coastal wetland services—North Queensland, Australia	2020	PLOS One	Abbott, Brett N. and Wallace, Jim and Nicholas, David M. and Karim, Fazlul and Waltham, Nathan J.	10.1371/journal.pone.0217531	response_variables	ENVO:01001495	dioxygen dissolved in marine water	http://purl.obolibrary.org/obo/ENVO_01001495
1	Bund removal to re-establish tidal flow, remove aquatic weeds and restore coastal wetland services—North Queensland, Australia	2020	PLOS One	Abbott, Brett N. and Wallace, Jim and Nicholas, David M. and Karim, Fazlul and Waltham, Nathan J.	10.1371/journal.pone.0217531	response_variables	ENVTHES:10013	level	http://vocabs.lter-europe.net/EnvThes/10013
1	Bund removal to re-establish tidal flow, remove aquatic weeds and restore coastal wetland services—North Queensland, Australia	2020	PLOS One	Abbott, Brett N. and Wallace, Jim and Nicholas, David M. and Karim, Fazlul and Waltham, Nathan J.	10.1371/journal.pone.0217531	response_variables	ENVTHES:USLterCV_612	vegetation	http://vocabs.lter-europe.net/EnvThes/USLterCV_612
1	Bund removal to re-establish tidal flow, remove aquatic weeds and restore coastal wetland services—North Queensland, Australia	2020	PLOS One	Abbott, Brett N. and Wallace, Jim and Nicholas, David M. and Karim, Fazlul and Waltham, Nathan J.	10.1371/journal.pone.0217531	response_variables	ENVTHES:EnvEu_47	fish	http://vocabs.lter-europe.net/EnvThes/EnvEu_47
2	Evaluation of plant growth and potential of carbon storage in the restored mangrove of an abandoned pond in Lubuk Kertang, North Sumatra, Indonesia	2023	Forests	Amelia, Rizka and Basyuni, Mohammad and Alfinsyahri, Alfinsyahri and Sulistiyono, Nurdin and Slamet, Bejo and Bimantara, Yuntha and Harahap, Salma Safrina Hashilah and Harahap, Mikrajni and Harahap, Insar Maulid and Al Mustaniroh, Shofiyah Sabilah and Sasmito, Sigit D. D. and Arifanti, Virni Budi	10.3390/f14010158	id	b77229e5-55f3-4d5b-86cb-50e9722a79ab	NA	NA
2	Evaluation of plant growth and potential of carbon storage in the restored mangrove of an abandoned pond in Lubuk Kertang, North Sumatra, Indonesia	2023	Forests	Amelia, Rizka and Basyuni, Mohammad and Alfinsyahri, Alfinsyahri and Sulistiyono, Nurdin and Slamet, Bejo and Bimantara, Yuntha and Harahap, Salma Safrina Hashilah and Harahap, Mikrajni and Harahap, Insar Maulid and Al Mustaniroh, Shofiyah Sabilah and Sasmito, Sigit D. D. and Arifanti, Virni Budi	10.3390/f14010158	label	Evaluation of Plant Growth and Potential of Carbon Storage in the Restored Mangrove of an Abandoned Pond in Lubuk Kertang, North Sumatra, Indonesia	NA	NA
2	Evaluation of plant growth and potential of carbon storage in the restored mangrove of an abandoned pond in Lubuk Kertang, North Sumatra, Indonesia	2023	Forests	Amelia, Rizka and Basyuni, Mohammad and Alfinsyahri, Alfinsyahri and Sulistiyono, Nurdin and Slamet, Bejo and Bimantara, Yuntha and Harahap, Salma Safrina Hashilah and Harahap, Mikrajni and Harahap, Insar Maulid and Al Mustaniroh, Shofiyah Sabilah and Sasmito, Sigit D. D. and Arifanti, Virni Budi	10.3390/f14010158	dois	AUTO:10.3390/f14010158	AUTO:10.3390/f14010158	AUTO:10.3390/f14010158
2	Evaluation of plant growth and potential of carbon storage in the restored mangrove of an abandoned pond in Lubuk Kertang, North Sumatra, Indonesia	2023	Forests	Amelia, Rizka and Basyuni, Mohammad and Alfinsyahri, Alfinsyahri and Sulistiyono, Nurdin and Slamet, Bejo and Bimantara, Yuntha and Harahap, Salma Safrina Hashilah and Harahap, Mikrajni and Harahap, Insar Maulid and Al Mustaniroh, Shofiyah Sabilah and Sasmito, Sigit D. D. and Arifanti, Virni Budi	10.3390/f14010158	study_sites_names	GAZ:00024432	Sumatra	http://purl.obolibrary.org/obo/GAZ_00024432
2	Evaluation of plant growth and potential of carbon storage in the restored mangrove of an abandoned pond in Lubuk Kertang, North Sumatra, Indonesia	2023	Forests	Amelia, Rizka and Basyuni, Mohammad and Alfinsyahri, Alfinsyahri and Sulistiyono, Nurdin and Slamet, Bejo and Bimantara, Yuntha and Harahap, Salma Safrina Hashilah and Harahap, Mikrajni and Harahap, Insar Maulid and Al Mustaniroh, Shofiyah Sabilah and Sasmito, Sigit D. D. and Arifanti, Virni Budi	10.3390/f14010158	study_sites_coords	4°3′10′′–4°3′35′′ N	NA	NA
2	Evaluation of plant growth and potential of carbon storage in the restored mangrove of an abandoned pond in Lubuk Kertang, North Sumatra, Indonesia	2023	Forests	Amelia, Rizka and Basyuni, Mohammad and Alfinsyahri, Alfinsyahri and Sulistiyono, Nurdin and Slamet, Bejo and Bimantara, Yuntha and Harahap, Salma Safrina Hashilah and Harahap, Mikrajni and Harahap, Insar Maulid and Al Mustaniroh, Shofiyah Sabilah and Sasmito, Sigit D. D. and Arifanti, Virni Budi	10.3390/f14010158	study_sites_coords	98°15′30′′–98°15′55′′ E	NA	NA
2	Evaluation of plant growth and potential of carbon storage in the restored mangrove of an abandoned pond in Lubuk Kertang, North Sumatra, Indonesia	2023	Forests	Amelia, Rizka and Basyuni, Mohammad and Alfinsyahri, Alfinsyahri and Sulistiyono, Nurdin and Slamet, Bejo and Bimantara, Yuntha and Harahap, Salma Safrina Hashilah and Harahap, Mikrajni and Harahap, Insar Maulid and Al Mustaniroh, Shofiyah Sabilah and Sasmito, Sigit D. D. and Arifanti, Virni Budi	10.3390/f14010158	ecosystem_types	ENVTHES:21832	mangrove forest	http://vocabs.lter-europe.net/EnvThes/21832
2	Evaluation of plant growth and potential of carbon storage in the restored mangrove of an abandoned pond in Lubuk Kertang, North Sumatra, Indonesia	2023	Forests	Amelia, Rizka and Basyuni, Mohammad and Alfinsyahri, Alfinsyahri and Sulistiyono, Nurdin and Slamet, Bejo and Bimantara, Yuntha and Harahap, Salma Safrina Hashilah and Harahap, Mikrajni and Harahap, Insar Maulid and Al Mustaniroh, Shofiyah Sabilah and Sasmito, Sigit D. D. and Arifanti, Virni Budi	10.3390/f14010158	restoration_actions	AUTO:planting%20Rhizophora%20apiculata	AUTO:planting%20Rhizophora%20apiculata	AUTO:planting%20Rhizophora%20apiculata
2	Evaluation of plant growth and potential of carbon storage in the restored mangrove of an abandoned pond in Lubuk Kertang, North Sumatra, Indonesia	2023	Forests	Amelia, Rizka and Basyuni, Mohammad and Alfinsyahri, Alfinsyahri and Sulistiyono, Nurdin and Slamet, Bejo and Bimantara, Yuntha and Harahap, Salma Safrina Hashilah and Harahap, Mikrajni and Harahap, Insar Maulid and Al Mustaniroh, Shofiyah Sabilah and Sasmito, Sigit D. D. and Arifanti, Virni Budi	10.3390/f14010158	restoration_actions	AUTO:planting%20propagules	AUTO:planting%20propagules	AUTO:planting%20propagules
2	Evaluation of plant growth and potential of carbon storage in the restored mangrove of an abandoned pond in Lubuk Kertang, North Sumatra, Indonesia	2023	Forests	Amelia, Rizka and Basyuni, Mohammad and Alfinsyahri, Alfinsyahri and Sulistiyono, Nurdin and Slamet, Bejo and Bimantara, Yuntha and Harahap, Salma Safrina Hashilah and Harahap, Mikrajni and Harahap, Insar Maulid and Al Mustaniroh, Shofiyah Sabilah and Sasmito, Sigit D. D. and Arifanti, Virni Budi	10.3390/f14010158	restoration_actions	ENVTHES:USLterCV_498	seedling	http://vocabs.lter-europe.net/EnvThes/USLterCV_498
2	Evaluation of plant growth and potential of carbon storage in the restored mangrove of an abandoned pond in Lubuk Kertang, North Sumatra, Indonesia	2023	Forests	Amelia, Rizka and Basyuni, Mohammad and Alfinsyahri, Alfinsyahri and Sulistiyono, Nurdin and Slamet, Bejo and Bimantara, Yuntha and Harahap, Salma Safrina Hashilah and Harahap, Mikrajni and Harahap, Insar Maulid and Al Mustaniroh, Shofiyah Sabilah and Sasmito, Sigit D. D. and Arifanti, Virni Budi	10.3390/f14010158	restoration_start_date	15-Dec	NA	NA
2	Evaluation of plant growth and potential of carbon storage in the restored mangrove of an abandoned pond in Lubuk Kertang, North Sumatra, Indonesia	2023	Forests	Amelia, Rizka and Basyuni, Mohammad and Alfinsyahri, Alfinsyahri and Sulistiyono, Nurdin and Slamet, Bejo and Bimantara, Yuntha and Harahap, Salma Safrina Hashilah and Harahap, Mikrajni and Harahap, Insar Maulid and Al Mustaniroh, Shofiyah Sabilah and Sasmito, Sigit D. D. and Arifanti, Virni Budi	10.3390/f14010158	restoration_start_date	16-May	NA	NA
2	Evaluation of plant growth and potential of carbon storage in the restored mangrove of an abandoned pond in Lubuk Kertang, North Sumatra, Indonesia	2023	Forests	Amelia, Rizka and Basyuni, Mohammad and Alfinsyahri, Alfinsyahri and Sulistiyono, Nurdin and Slamet, Bejo and Bimantara, Yuntha and Harahap, Salma Safrina Hashilah and Harahap, Mikrajni and Harahap, Insar Maulid and Al Mustaniroh, Shofiyah Sabilah and Sasmito, Sigit D. D. and Arifanti, Virni Budi	10.3390/f14010158	restoration_end_date	None Reported	NA	NA
2	Evaluation of plant growth and potential of carbon storage in the restored mangrove of an abandoned pond in Lubuk Kertang, North Sumatra, Indonesia	2023	Forests	Amelia, Rizka and Basyuni, Mohammad and Alfinsyahri, Alfinsyahri and Sulistiyono, Nurdin and Slamet, Bejo and Bimantara, Yuntha and Harahap, Salma Safrina Hashilah and Harahap, Mikrajni and Harahap, Insar Maulid and Al Mustaniroh, Shofiyah Sabilah and Sasmito, Sigit D. D. and Arifanti, Virni Budi	10.3390/f14010158	monitoring_methods	AUTO:field%20sampling	AUTO:field%20sampling	AUTO:field%20sampling
2	Evaluation of plant growth and potential of carbon storage in the restored mangrove of an abandoned pond in Lubuk Kertang, North Sumatra, Indonesia	2023	Forests	Amelia, Rizka and Basyuni, Mohammad and Alfinsyahri, Alfinsyahri and Sulistiyono, Nurdin and Slamet, Bejo and Bimantara, Yuntha and Harahap, Salma Safrina Hashilah and Harahap, Mikrajni and Harahap, Insar Maulid and Al Mustaniroh, Shofiyah Sabilah and Sasmito, Sigit D. D. and Arifanti, Virni Budi	10.3390/f14010158	monitoring_methods	ENVTHES:USLterCV_433	plant	http://vocabs.lter-europe.net/EnvThes/USLterCV_433
2	Evaluation of plant growth and potential of carbon storage in the restored mangrove of an abandoned pond in Lubuk Kertang, North Sumatra, Indonesia	2023	Forests	Amelia, Rizka and Basyuni, Mohammad and Alfinsyahri, Alfinsyahri and Sulistiyono, Nurdin and Slamet, Bejo and Bimantara, Yuntha and Harahap, Salma Safrina Hashilah and Harahap, Mikrajni and Harahap, Insar Maulid and Al Mustaniroh, Shofiyah Sabilah and Sasmito, Sigit D. D. and Arifanti, Virni Budi	10.3390/f14010158	monitoring_methods	ENVTHES:10152	sampling theory	http://vocabs.lter-europe.net/EnvThes/10152
2	Evaluation of plant growth and potential of carbon storage in the restored mangrove of an abandoned pond in Lubuk Kertang, North Sumatra, Indonesia	2023	Forests	Amelia, Rizka and Basyuni, Mohammad and Alfinsyahri, Alfinsyahri and Sulistiyono, Nurdin and Slamet, Bejo and Bimantara, Yuntha and Harahap, Salma Safrina Hashilah and Harahap, Mikrajni and Harahap, Insar Maulid and Al Mustaniroh, Shofiyah Sabilah and Sasmito, Sigit D. D. and Arifanti, Virni Budi	10.3390/f14010158	monitoring_methods	ENVTHES:20322	census	http://vocabs.lter-europe.net/EnvThes/20322
2	Evaluation of plant growth and potential of carbon storage in the restored mangrove of an abandoned pond in Lubuk Kertang, North Sumatra, Indonesia	2023	Forests	Amelia, Rizka and Basyuni, Mohammad and Alfinsyahri, Alfinsyahri and Sulistiyono, Nurdin and Slamet, Bejo and Bimantara, Yuntha and Harahap, Salma Safrina Hashilah and Harahap, Mikrajni and Harahap, Insar Maulid and Al Mustaniroh, Shofiyah Sabilah and Sasmito, Sigit D. D. and Arifanti, Virni Budi	10.3390/f14010158	statistical_methods	AUTO:regression%20analysis	AUTO:regression%20analysis	AUTO:regression%20analysis
2	Evaluation of plant growth and potential of carbon storage in the restored mangrove of an abandoned pond in Lubuk Kertang, North Sumatra, Indonesia	2023	Forests	Amelia, Rizka and Basyuni, Mohammad and Alfinsyahri, Alfinsyahri and Sulistiyono, Nurdin and Slamet, Bejo and Bimantara, Yuntha and Harahap, Salma Safrina Hashilah and Harahap, Mikrajni and Harahap, Insar Maulid and Al Mustaniroh, Shofiyah Sabilah and Sasmito, Sigit D. D. and Arifanti, Virni Budi	10.3390/f14010158	statistical_methods	ENVTHES:30349	water turbidity of stagnant surface water	http://vocabs.lter-europe.net/EnvThes/30349
2	Evaluation of plant growth and potential of carbon storage in the restored mangrove of an abandoned pond in Lubuk Kertang, North Sumatra, Indonesia	2023	Forests	Amelia, Rizka and Basyuni, Mohammad and Alfinsyahri, Alfinsyahri and Sulistiyono, Nurdin and Slamet, Bejo and Bimantara, Yuntha and Harahap, Salma Safrina Hashilah and Harahap, Mikrajni and Harahap, Insar Maulid and Al Mustaniroh, Shofiyah Sabilah and Sasmito, Sigit D. D. and Arifanti, Virni Budi	10.3390/f14010158	monitoring_start_date	2016	NA	NA
2	Evaluation of plant growth and potential of carbon storage in the restored mangrove of an abandoned pond in Lubuk Kertang, North Sumatra, Indonesia	2023	Forests	Amelia, Rizka and Basyuni, Mohammad and Alfinsyahri, Alfinsyahri and Sulistiyono, Nurdin and Slamet, Bejo and Bimantara, Yuntha and Harahap, Salma Safrina Hashilah and Harahap, Mikrajni and Harahap, Insar Maulid and Al Mustaniroh, Shofiyah Sabilah and Sasmito, Sigit D. D. and Arifanti, Virni Budi	10.3390/f14010158	monitoring_end_date	2022	NA	NA
2	Evaluation of plant growth and potential of carbon storage in the restored mangrove of an abandoned pond in Lubuk Kertang, North Sumatra, Indonesia	2023	Forests	Amelia, Rizka and Basyuni, Mohammad and Alfinsyahri, Alfinsyahri and Sulistiyono, Nurdin and Slamet, Bejo and Bimantara, Yuntha and Harahap, Salma Safrina Hashilah and Harahap, Mikrajni and Harahap, Insar Maulid and Al Mustaniroh, Shofiyah Sabilah and Sasmito, Sigit D. D. and Arifanti, Virni Budi	10.3390/f14010158	focal_species	NCBITaxon:40030	Rhizophora	http://purl.obolibrary.org/obo/NCBITaxon_40030
2	Evaluation of plant growth and potential of carbon storage in the restored mangrove of an abandoned pond in Lubuk Kertang, North Sumatra, Indonesia	2023	Forests	Amelia, Rizka and Basyuni, Mohammad and Alfinsyahri, Alfinsyahri and Sulistiyono, Nurdin and Slamet, Bejo and Bimantara, Yuntha and Harahap, Salma Safrina Hashilah and Harahap, Mikrajni and Harahap, Insar Maulid and Al Mustaniroh, Shofiyah Sabilah and Sasmito, Sigit D. D. and Arifanti, Virni Budi	10.3390/f14010158	focal_species	NCBITaxon:122812	Sonneratia alba	http://purl.obolibrary.org/obo/NCBITaxon_122812
2	Evaluation of plant growth and potential of carbon storage in the restored mangrove of an abandoned pond in Lubuk Kertang, North Sumatra, Indonesia	2023	Forests	Amelia, Rizka and Basyuni, Mohammad and Alfinsyahri, Alfinsyahri and Sulistiyono, Nurdin and Slamet, Bejo and Bimantara, Yuntha and Harahap, Salma Safrina Hashilah and Harahap, Mikrajni and Harahap, Insar Maulid and Al Mustaniroh, Shofiyah Sabilah and Sasmito, Sigit D. D. and Arifanti, Virni Budi	10.3390/f14010158	focal_species	NCBITaxon:98588	Rhizophora stylosa	http://purl.obolibrary.org/obo/NCBITaxon_98588
2	Evaluation of plant growth and potential of carbon storage in the restored mangrove of an abandoned pond in Lubuk Kertang, North Sumatra, Indonesia	2023	Forests	Amelia, Rizka and Basyuni, Mohammad and Alfinsyahri, Alfinsyahri and Sulistiyono, Nurdin and Slamet, Bejo and Bimantara, Yuntha and Harahap, Salma Safrina Hashilah and Harahap, Mikrajni and Harahap, Insar Maulid and Al Mustaniroh, Shofiyah Sabilah and Sasmito, Sigit D. D. and Arifanti, Virni Budi	10.3390/f14010158	response_variables	ENVTHES:USLterCV_433	plant	http://vocabs.lter-europe.net/EnvThes/USLterCV_433
2	Evaluation of plant growth and potential of carbon storage in the restored mangrove of an abandoned pond in Lubuk Kertang, North Sumatra, Indonesia	2023	Forests	Amelia, Rizka and Basyuni, Mohammad and Alfinsyahri, Alfinsyahri and Sulistiyono, Nurdin and Slamet, Bejo and Bimantara, Yuntha and Harahap, Salma Safrina Hashilah and Harahap, Mikrajni and Harahap, Insar Maulid and Al Mustaniroh, Shofiyah Sabilah and Sasmito, Sigit D. D. and Arifanti, Virni Budi	10.3390/f14010158	response_variables	ENVTHES:USLterCV_433	plant	http://vocabs.lter-europe.net/EnvThes/USLterCV_433
2	Evaluation of plant growth and potential of carbon storage in the restored mangrove of an abandoned pond in Lubuk Kertang, North Sumatra, Indonesia	2023	Forests	Amelia, Rizka and Basyuni, Mohammad and Alfinsyahri, Alfinsyahri and Sulistiyono, Nurdin and Slamet, Bejo and Bimantara, Yuntha and Harahap, Salma Safrina Hashilah and Harahap, Mikrajni and Harahap, Insar Maulid and Al Mustaniroh, Shofiyah Sabilah and Sasmito, Sigit D. D. and Arifanti, Virni Budi	10.3390/f14010158	response_variables	ENVTHES:20407	pest	http://vocabs.lter-europe.net/EnvThes/20407
2	Evaluation of plant growth and potential of carbon storage in the restored mangrove of an abandoned pond in Lubuk Kertang, North Sumatra, Indonesia	2023	Forests	Amelia, Rizka and Basyuni, Mohammad and Alfinsyahri, Alfinsyahri and Sulistiyono, Nurdin and Slamet, Bejo and Bimantara, Yuntha and Harahap, Salma Safrina Hashilah and Harahap, Mikrajni and Harahap, Insar Maulid and Al Mustaniroh, Shofiyah Sabilah and Sasmito, Sigit D. D. and Arifanti, Virni Budi	10.3390/f14010158	response_variables	ENVTHES:20805	carbon	http://vocabs.lter-europe.net/EnvThes/20805
2	Evaluation of plant growth and potential of carbon storage in the restored mangrove of an abandoned pond in Lubuk Kertang, North Sumatra, Indonesia	2023	Forests	Amelia, Rizka and Basyuni, Mohammad and Alfinsyahri, Alfinsyahri and Sulistiyono, Nurdin and Slamet, Bejo and Bimantara, Yuntha and Harahap, Salma Safrina Hashilah and Harahap, Mikrajni and Harahap, Insar Maulid and Al Mustaniroh, Shofiyah Sabilah and Sasmito, Sigit D. D. and Arifanti, Virni Budi	10.3390/f14010158	response_variables	ENVTHES:EnvEU_239	tree height	http://vocabs.lter-europe.net/EnvThes/EnvEU_239
2	Evaluation of plant growth and potential of carbon storage in the restored mangrove of an abandoned pond in Lubuk Kertang, North Sumatra, Indonesia	2023	Forests	Amelia, Rizka and Basyuni, Mohammad and Alfinsyahri, Alfinsyahri and Sulistiyono, Nurdin and Slamet, Bejo and Bimantara, Yuntha and Harahap, Salma Safrina Hashilah and Harahap, Mikrajni and Harahap, Insar Maulid and Al Mustaniroh, Shofiyah Sabilah and Sasmito, Sigit D. D. and Arifanti, Virni Budi	10.3390/f14010158	response_variables	ENVTHES:EnvEU_240	tree diameter	http://vocabs.lter-europe.net/EnvThes/EnvEU_240
2	Evaluation of plant growth and potential of carbon storage in the restored mangrove of an abandoned pond in Lubuk Kertang, North Sumatra, Indonesia	2023	Forests	Amelia, Rizka and Basyuni, Mohammad and Alfinsyahri, Alfinsyahri and Sulistiyono, Nurdin and Slamet, Bejo and Bimantara, Yuntha and Harahap, Salma Safrina Hashilah and Harahap, Mikrajni and Harahap, Insar Maulid and Al Mustaniroh, Shofiyah Sabilah and Sasmito, Sigit D. D. and Arifanti, Virni Budi	10.3390/f14010158	response_variables	ENVTHES:msa0001	above ground biomass	http://vocabs.lter-europe.net/EnvThes/msa0001
2	Evaluation of plant growth and potential of carbon storage in the restored mangrove of an abandoned pond in Lubuk Kertang, North Sumatra, Indonesia	2023	Forests	Amelia, Rizka and Basyuni, Mohammad and Alfinsyahri, Alfinsyahri and Sulistiyono, Nurdin and Slamet, Bejo and Bimantara, Yuntha and Harahap, Salma Safrina Hashilah and Harahap, Mikrajni and Harahap, Insar Maulid and Al Mustaniroh, Shofiyah Sabilah and Sasmito, Sigit D. D. and Arifanti, Virni Budi	10.3390/f14010158	response_variables	ENVTHES:30365	ground	http://vocabs.lter-europe.net/EnvThes/30365
3	Evaluating the success of vegetation restoration in rewilded salt marshes	2024	Science of the Total Environment	Carneiro, Ines and Carrasco, A. Rita and Didderen, Karin and Sousa, Ana I.	10.1016/j.scitotenv.2024.171699	id	3c531052-d2bc-4cca-b266-5cffbc1edc35	NA	NA
3	Evaluating the success of vegetation restoration in rewilded salt marshes	2024	Science of the Total Environment	Carneiro, Ines and Carrasco, A. Rita and Didderen, Karin and Sousa, Ana I.	10.1016/j.scitotenv.2024.171699	label	Evaluating the success of vegetation restoration in rewilded salt marshes	NA	NA
3	Evaluating the success of vegetation restoration in rewilded salt marshes	2024	Science of the Total Environment	Carneiro, Ines and Carrasco, A. Rita and Didderen, Karin and Sousa, Ana I.	10.1016/j.scitotenv.2024.171699	dois	AUTO:10.1016/j.scitotenv.2024.171699	AUTO:10.1016/j.scitotenv.2024.171699	AUTO:10.1016/j.scitotenv.2024.171699
3	Evaluating the success of vegetation restoration in rewilded salt marshes	2024	Science of the Total Environment	Carneiro, Ines and Carrasco, A. Rita and Didderen, Karin and Sousa, Ana I.	10.1016/j.scitotenv.2024.171699	study_sites_names	GAZ:00280819	Faro	http://purl.obolibrary.org/obo/GAZ_00280819
3	Evaluating the success of vegetation restoration in rewilded salt marshes	2024	Science of the Total Environment	Carneiro, Ines and Carrasco, A. Rita and Didderen, Karin and Sousa, Ana I.	10.1016/j.scitotenv.2024.171699	study_sites_names	GAZ:00004145	Faro District	http://purl.obolibrary.org/obo/GAZ_00004145
3	Evaluating the success of vegetation restoration in rewilded salt marshes	2024	Science of the Total Environment	Carneiro, Ines and Carrasco, A. Rita and Didderen, Karin and Sousa, Ana I.	10.1016/j.scitotenv.2024.171699	study_sites_names	GAZ:00004145	Faro District	http://purl.obolibrary.org/obo/GAZ_00004145
3	Evaluating the success of vegetation restoration in rewilded salt marshes	2024	Science of the Total Environment	Carneiro, Ines and Carrasco, A. Rita and Didderen, Karin and Sousa, Ana I.	10.1016/j.scitotenv.2024.171699	study_sites_coords	None Reported	NA	NA
3	Evaluating the success of vegetation restoration in rewilded salt marshes	2024	Science of the Total Environment	Carneiro, Ines and Carrasco, A. Rita and Didderen, Karin and Sousa, Ana I.	10.1016/j.scitotenv.2024.171699	ecosystem_types	ENVO:00000054	saline marsh	http://purl.obolibrary.org/obo/ENVO_00000054
3	Evaluating the success of vegetation restoration in rewilded salt marshes	2024	Science of the Total Environment	Carneiro, Ines and Carrasco, A. Rita and Didderen, Karin and Sousa, Ana I.	10.1016/j.scitotenv.2024.171699	ecosystem_types	ENVTHES:List_4	Coastal	http://vocabs.lter-europe.net/EnvThes/List_4
3	Evaluating the success of vegetation restoration in rewilded salt marshes	2024	Science of the Total Environment	Carneiro, Ines and Carrasco, A. Rita and Didderen, Karin and Sousa, Ana I.	10.1016/j.scitotenv.2024.171699	restoration_actions	AUTO:transplantation%20S.%20maritima	AUTO:transplantation%20S.%20maritima	AUTO:transplantation%20S.%20maritima
3	Evaluating the success of vegetation restoration in rewilded salt marshes	2024	Science of the Total Environment	Carneiro, Ines and Carrasco, A. Rita and Didderen, Karin and Sousa, Ana I.	10.1016/j.scitotenv.2024.171699	restoration_actions	AUTO:transplantation%20S.%20perennis	AUTO:transplantation%20S.%20perennis	AUTO:transplantation%20S.%20perennis
3	Evaluating the success of vegetation restoration in rewilded salt marshes	2024	Science of the Total Environment	Carneiro, Ines and Carrasco, A. Rita and Didderen, Karin and Sousa, Ana I.	10.1016/j.scitotenv.2024.171699	restoration_actions	ENVTHES:10358	structure	http://vocabs.lter-europe.net/EnvThes/10358
3	Evaluating the success of vegetation restoration in rewilded salt marshes	2024	Science of the Total Environment	Carneiro, Ines and Carrasco, A. Rita and Didderen, Karin and Sousa, Ana I.	10.1016/j.scitotenv.2024.171699	restoration_start_date	22-Aug	NA	NA
3	Evaluating the success of vegetation restoration in rewilded salt marshes	2024	Science of the Total Environment	Carneiro, Ines and Carrasco, A. Rita and Didderen, Karin and Sousa, Ana I.	10.1016/j.scitotenv.2024.171699	restoration_end_date	23-Aug	NA	NA
3	Evaluating the success of vegetation restoration in rewilded salt marshes	2024	Science of the Total Environment	Carneiro, Ines and Carrasco, A. Rita and Didderen, Karin and Sousa, Ana I.	10.1016/j.scitotenv.2024.171699	monitoring_methods	ENVTHES:21332	monitoring	http://vocabs.lter-europe.net/EnvThes/21332
3	Evaluating the success of vegetation restoration in rewilded salt marshes	2024	Science of the Total Environment	Carneiro, Ines and Carrasco, A. Rita and Didderen, Karin and Sousa, Ana I.	10.1016/j.scitotenv.2024.171699	monitoring_methods	AUTO:field%20sampling	AUTO:field%20sampling	AUTO:field%20sampling
3	Evaluating the success of vegetation restoration in rewilded salt marshes	2024	Science of the Total Environment	Carneiro, Ines and Carrasco, A. Rita and Didderen, Karin and Sousa, Ana I.	10.1016/j.scitotenv.2024.171699	monitoring_methods	ENVTHES:EUDIM_004	time	http://vocabs.lter-europe.net/EnvThes/EUDIM_004
3	Evaluating the success of vegetation restoration in rewilded salt marshes	2024	Science of the Total Environment	Carneiro, Ines and Carrasco, A. Rita and Didderen, Karin and Sousa, Ana I.	10.1016/j.scitotenv.2024.171699	monitoring_methods	ENVTHES:EnvEU_515	survey	http://vocabs.lter-europe.net/EnvThes/EnvEU_515
3	Evaluating the success of vegetation restoration in rewilded salt marshes	2024	Science of the Total Environment	Carneiro, Ines and Carrasco, A. Rita and Didderen, Karin and Sousa, Ana I.	10.1016/j.scitotenv.2024.171699	statistical_methods	ENVTHES:30349	water turbidity of stagnant surface water	http://vocabs.lter-europe.net/EnvThes/30349
3	Evaluating the success of vegetation restoration in rewilded salt marshes	2024	Science of the Total Environment	Carneiro, Ines and Carrasco, A. Rita and Didderen, Karin and Sousa, Ana I.	10.1016/j.scitotenv.2024.171699	statistical_methods	AUTO:Principal%20Components%20Analysis	AUTO:Principal%20Components%20Analysis	AUTO:Principal%20Components%20Analysis
3	Evaluating the success of vegetation restoration in rewilded salt marshes	2024	Science of the Total Environment	Carneiro, Ines and Carrasco, A. Rita and Didderen, Karin and Sousa, Ana I.	10.1016/j.scitotenv.2024.171699	monitoring_start_date	22-Aug	NA	NA
3	Evaluating the success of vegetation restoration in rewilded salt marshes	2024	Science of the Total Environment	Carneiro, Ines and Carrasco, A. Rita and Didderen, Karin and Sousa, Ana I.	10.1016/j.scitotenv.2024.171699	monitoring_end_date	23-Aug	NA	NA
3	Evaluating the success of vegetation restoration in rewilded salt marshes	2024	Science of the Total Environment	Carneiro, Ines and Carrasco, A. Rita and Didderen, Karin and Sousa, Ana I.	10.1016/j.scitotenv.2024.171699	focal_species	NCBITaxon:49786	Sporobolus maritimus	http://purl.obolibrary.org/obo/NCBITaxon_49786
3	Evaluating the success of vegetation restoration in rewilded salt marshes	2024	Science of the Total Environment	Carneiro, Ines and Carrasco, A. Rita and Didderen, Karin and Sousa, Ana I.	10.1016/j.scitotenv.2024.171699	focal_species	NCBITaxon:46104	Salicornia	http://purl.obolibrary.org/obo/NCBITaxon_46104
3	Evaluating the success of vegetation restoration in rewilded salt marshes	2024	Science of the Total Environment	Carneiro, Ines and Carrasco, A. Rita and Didderen, Karin and Sousa, Ana I.	10.1016/j.scitotenv.2024.171699	response_variables	ENVTHES:EUDIM_025	density	http://vocabs.lter-europe.net/EnvThes/EUDIM_025
3	Evaluating the success of vegetation restoration in rewilded salt marshes	2024	Science of the Total Environment	Carneiro, Ines and Carrasco, A. Rita and Didderen, Karin and Sousa, Ana I.	10.1016/j.scitotenv.2024.171699	response_variables	ENVTHES:EnvEU_228	height	http://vocabs.lter-europe.net/EnvThes/EnvEU_228
3	Evaluating the success of vegetation restoration in rewilded salt marshes	2024	Science of the Total Environment	Carneiro, Ines and Carrasco, A. Rita and Didderen, Karin and Sousa, Ana I.	10.1016/j.scitotenv.2024.171699	response_variables	ENVTHES:USLterCV_612	vegetation	http://vocabs.lter-europe.net/EnvThes/USLterCV_612
3	Evaluating the success of vegetation restoration in rewilded salt marshes	2024	Science of the Total Environment	Carneiro, Ines and Carrasco, A. Rita and Didderen, Karin and Sousa, Ana I.	10.1016/j.scitotenv.2024.171699	response_variables	ENVTHES:EnvEu_21	sediment	http://vocabs.lter-europe.net/EnvThes/EnvEu_21
3	Evaluating the success of vegetation restoration in rewilded salt marshes	2024	Science of the Total Environment	Carneiro, Ines and Carrasco, A. Rita and Didderen, Karin and Sousa, Ana I.	10.1016/j.scitotenv.2024.171699	response_variables	ENVTHES:20887	organic matter	http://vocabs.lter-europe.net/EnvThes/20887
3	Evaluating the success of vegetation restoration in rewilded salt marshes	2024	Science of the Total Environment	Carneiro, Ines and Carrasco, A. Rita and Didderen, Karin and Sousa, Ana I.	10.1016/j.scitotenv.2024.171699	response_variables	ENVTHES:AF_c2_2508	dry bulk density	http://vocabs.lter-europe.net/EnvThes/AF_c2_2508
3	Evaluating the success of vegetation restoration in rewilded salt marshes	2024	Science of the Total Environment	Carneiro, Ines and Carrasco, A. Rita and Didderen, Karin and Sousa, Ana I.	10.1016/j.scitotenv.2024.171699	response_variables	ENVTHES:USLterCV_621	water content	http://vocabs.lter-europe.net/EnvThes/USLterCV_621
3	Evaluating the success of vegetation restoration in rewilded salt marshes	2024	Science of the Total Environment	Carneiro, Ines and Carrasco, A. Rita and Didderen, Karin and Sousa, Ana I.	10.1016/j.scitotenv.2024.171699	response_variables	ENVTHES:20813	organic carbon	http://vocabs.lter-europe.net/EnvThes/20813
3	Evaluating the success of vegetation restoration in rewilded salt marshes	2024	Science of the Total Environment	Carneiro, Ines and Carrasco, A. Rita and Didderen, Karin and Sousa, Ana I.	10.1016/j.scitotenv.2024.171699	response_variables	ENVTHES:22135	inorganic carbon content	http://vocabs.lter-europe.net/EnvThes/22135
3	Evaluating the success of vegetation restoration in rewilded salt marshes	2024	Science of the Total Environment	Carneiro, Ines and Carrasco, A. Rita and Didderen, Karin and Sousa, Ana I.	10.1016/j.scitotenv.2024.171699	response_variables	AUTO:hydroperiod	AUTO:hydroperiod	AUTO:hydroperiod
3	Evaluating the success of vegetation restoration in rewilded salt marshes	2024	Science of the Total Environment	Carneiro, Ines and Carrasco, A. Rita and Didderen, Karin and Sousa, Ana I.	10.1016/j.scitotenv.2024.171699	response_variables	ENVTHES:EnvEu_21	sediment	http://vocabs.lter-europe.net/EnvThes/EnvEu_21
4	What factors determined restoration success of a salt marsh ten years after de‐embankment?	2016	Applied Vegetation Science	Chang, Esther R. and Veeneklaas, Roos M. and Bakker, Jan P. and Daniels, Petra and Esselink, Peter	10.1111/avsc.12195	id	259cb45b-821e-410a-a368-863544eb0d70	NA	NA
4	What factors determined restoration success of a salt marsh ten years after de‐embankment?	2016	Applied Vegetation Science	Chang, Esther R. and Veeneklaas, Roos M. and Bakker, Jan P. and Daniels, Petra and Esselink, Peter	10.1111/avsc.12195	label	Restoration of salt marsh at Noard-Fryslân Bûtendyks, Netherlands	NA	NA
4	What factors determined restoration success of a salt marsh ten years after de‐embankment?	2016	Applied Vegetation Science	Chang, Esther R. and Veeneklaas, Roos M. and Bakker, Jan P. and Daniels, Petra and Esselink, Peter	10.1111/avsc.12195	dois	AUTO:10.1111/avsc.12195	AUTO:10.1111/avsc.12195	AUTO:10.1111/avsc.12195
4	What factors determined restoration success of a salt marsh ten years after de‐embankment?	2016	Applied Vegetation Science	Chang, Esther R. and Veeneklaas, Roos M. and Bakker, Jan P. and Daniels, Petra and Esselink, Peter	10.1111/avsc.12195	study_sites_names	GAZ:00001549	Kingdom of the Netherlands	http://purl.obolibrary.org/obo/GAZ_00001549
4	What factors determined restoration success of a salt marsh ten years after de‐embankment?	2016	Applied Vegetation Science	Chang, Esther R. and Veeneklaas, Roos M. and Bakker, Jan P. and Daniels, Petra and Esselink, Peter	10.1111/avsc.12195	study_sites_names	GAZ:00338464	Groningen	http://purl.obolibrary.org/obo/GAZ_00338464
4	What factors determined restoration success of a salt marsh ten years after de‐embankment?	2016	Applied Vegetation Science	Chang, Esther R. and Veeneklaas, Roos M. and Bakker, Jan P. and Daniels, Petra and Esselink, Peter	10.1111/avsc.12195	study_sites_names	GAZ:00002946	The Netherlands	http://purl.obolibrary.org/obo/GAZ_00002946
4	What factors determined restoration success of a salt marsh ten years after de‐embankment?	2016	Applied Vegetation Science	Chang, Esther R. and Veeneklaas, Roos M. and Bakker, Jan P. and Daniels, Petra and Esselink, Peter	10.1111/avsc.12195	study_sites_names	GAZ:00324475	Vries	http://purl.obolibrary.org/obo/GAZ_00324475
4	What factors determined restoration success of a salt marsh ten years after de‐embankment?	2016	Applied Vegetation Science	Chang, Esther R. and Veeneklaas, Roos M. and Bakker, Jan P. and Daniels, Petra and Esselink, Peter	10.1111/avsc.12195	study_sites_coords	53°20′ N, 5°45′ E	NA	NA
4	What factors determined restoration success of a salt marsh ten years after de‐embankment?	2016	Applied Vegetation Science	Chang, Esther R. and Veeneklaas, Roos M. and Bakker, Jan P. and Daniels, Petra and Esselink, Peter	10.1111/avsc.12195	ecosystem_types	ENVTHES:List_4	Coastal	http://vocabs.lter-europe.net/EnvThes/List_4
4	What factors determined restoration success of a salt marsh ten years after de‐embankment?	2016	Applied Vegetation Science	Chang, Esther R. and Veeneklaas, Roos M. and Bakker, Jan P. and Daniels, Petra and Esselink, Peter	10.1111/avsc.12195	ecosystem_types	AUTO:Mainland%20coast%20of%20the%20Dutch%20Wadden%20Sea	AUTO:Mainland%20coast%20of%20the%20Dutch%20Wadden%20Sea	AUTO:Mainland%20coast%20of%20the%20Dutch%20Wadden%20Sea
4	What factors determined restoration success of a salt marsh ten years after de‐embankment?	2016	Applied Vegetation Science	Chang, Esther R. and Veeneklaas, Roos M. and Bakker, Jan P. and Daniels, Petra and Esselink, Peter	10.1111/avsc.12195	ecosystem_types	AUTO:Northwest%20Netherlands	AUTO:Northwest%20Netherlands	AUTO:Northwest%20Netherlands
4	What factors determined restoration success of a salt marsh ten years after de‐embankment?	2016	Applied Vegetation Science	Chang, Esther R. and Veeneklaas, Roos M. and Bakker, Jan P. and Daniels, Petra and Esselink, Peter	10.1111/avsc.12195	restoration_actions	AUTO:De-embankment	AUTO:De-embankment	AUTO:De-embankment
4	What factors determined restoration success of a salt marsh ten years after de‐embankment?	2016	Applied Vegetation Science	Chang, Esther R. and Veeneklaas, Roos M. and Bakker, Jan P. and Daniels, Petra and Esselink, Peter	10.1111/avsc.12195	restoration_start_date	1-Sep	NA	NA
4	What factors determined restoration success of a salt marsh ten years after de‐embankment?	2016	Applied Vegetation Science	Chang, Esther R. and Veeneklaas, Roos M. and Bakker, Jan P. and Daniels, Petra and Esselink, Peter	10.1111/avsc.12195	restoration_end_date	None Reported	NA	NA
4	What factors determined restoration success of a salt marsh ten years after de‐embankment?	2016	Applied Vegetation Science	Chang, Esther R. and Veeneklaas, Roos M. and Bakker, Jan P. and Daniels, Petra and Esselink, Peter	10.1111/avsc.12195	monitoring_methods	ENVTHES:20314	transect	http://vocabs.lter-europe.net/EnvThes/20314
4	What factors determined restoration success of a salt marsh ten years after de‐embankment?	2016	Applied Vegetation Science	Chang, Esther R. and Veeneklaas, Roos M. and Bakker, Jan P. and Daniels, Petra and Esselink, Peter	10.1111/avsc.12195	monitoring_methods	ENVTHES:20286	vegetation mapping	http://vocabs.lter-europe.net/EnvThes/20286
4	What factors determined restoration success of a salt marsh ten years after de‐embankment?	2016	Applied Vegetation Science	Chang, Esther R. and Veeneklaas, Roos M. and Bakker, Jan P. and Daniels, Petra and Esselink, Peter	10.1111/avsc.12195	monitoring_methods	AUTO:Sampling%20plots	AUTO:Sampling%20plots	AUTO:Sampling%20plots
4	What factors determined restoration success of a salt marsh ten years after de‐embankment?	2016	Applied Vegetation Science	Chang, Esther R. and Veeneklaas, Roos M. and Bakker, Jan P. and Daniels, Petra and Esselink, Peter	10.1111/avsc.12195	monitoring_methods	ENVTHES:USLterCV_492	sedimentation	http://vocabs.lter-europe.net/EnvThes/USLterCV_492
4	What factors determined restoration success of a salt marsh ten years after de‐embankment?	2016	Applied Vegetation Science	Chang, Esther R. and Veeneklaas, Roos M. and Bakker, Jan P. and Daniels, Petra and Esselink, Peter	10.1111/avsc.12195	monitoring_methods	ENVTHES:10305	C/N ratio of soil	http://vocabs.lter-europe.net/EnvThes/10305
4	What factors determined restoration success of a salt marsh ten years after de‐embankment?	2016	Applied Vegetation Science	Chang, Esther R. and Veeneklaas, Roos M. and Bakker, Jan P. and Daniels, Petra and Esselink, Peter	10.1111/avsc.12195	monitoring_methods	ENVTHES:USLterCV_459	redox	http://vocabs.lter-europe.net/EnvThes/USLterCV_459
4	What factors determined restoration success of a salt marsh ten years after de‐embankment?	2016	Applied Vegetation Science	Chang, Esther R. and Veeneklaas, Roos M. and Bakker, Jan P. and Daniels, Petra and Esselink, Peter	10.1111/avsc.12195	statistical_methods	AUTO:Multivariate%20analogue%20of%20ANOVA	AUTO:Multivariate%20analogue%20of%20ANOVA	AUTO:Multivariate%20analogue%20of%20ANOVA
4	What factors determined restoration success of a salt marsh ten years after de‐embankment?	2016	Applied Vegetation Science	Chang, Esther R. and Veeneklaas, Roos M. and Bakker, Jan P. and Daniels, Petra and Esselink, Peter	10.1111/avsc.12195	statistical_methods	AUTO:Detrended%20Correspondence%20Analysis%20%28DCA%29	AUTO:Detrended%20Correspondence%20Analysis%20%28DCA%29	AUTO:Detrended%20Correspondence%20Analysis%20%28DCA%29
4	What factors determined restoration success of a salt marsh ten years after de‐embankment?	2016	Applied Vegetation Science	Chang, Esther R. and Veeneklaas, Roos M. and Bakker, Jan P. and Daniels, Petra and Esselink, Peter	10.1111/avsc.12195	statistical_methods	AUTO:Canonical%20Correspondence%20Analysis%20%28CCA%29	AUTO:Canonical%20Correspondence%20Analysis%20%28CCA%29	AUTO:Canonical%20Correspondence%20Analysis%20%28CCA%29
4	What factors determined restoration success of a salt marsh ten years after de‐embankment?	2016	Applied Vegetation Science	Chang, Esther R. and Veeneklaas, Roos M. and Bakker, Jan P. and Daniels, Petra and Esselink, Peter	10.1111/avsc.12195	statistical_methods	ENVTHES:30349	water turbidity of stagnant surface water	http://vocabs.lter-europe.net/EnvThes/30349
4	What factors determined restoration success of a salt marsh ten years after de‐embankment?	2016	Applied Vegetation Science	Chang, Esther R. and Veeneklaas, Roos M. and Bakker, Jan P. and Daniels, Petra and Esselink, Peter	10.1111/avsc.12195	monitoring_start_date	Year before de-embankment (2000)	NA	NA
4	What factors determined restoration success of a salt marsh ten years after de‐embankment?	2016	Applied Vegetation Science	Chang, Esther R. and Veeneklaas, Roos M. and Bakker, Jan P. and Daniels, Petra and Esselink, Peter	10.1111/avsc.12195	monitoring_end_date	Year 10 after de-embankment (2011)	NA	NA
4	What factors determined restoration success of a salt marsh ten years after de‐embankment?	2016	Applied Vegetation Science	Chang, Esther R. and Veeneklaas, Roos M. and Bakker, Jan P. and Daniels, Petra and Esselink, Peter	10.1111/avsc.12195	focal_species	NCBITaxon:206448	Salicornia europaea	http://purl.obolibrary.org/obo/NCBITaxon_206448
4	What factors determined restoration success of a salt marsh ten years after de‐embankment?	2016	Applied Vegetation Science	Chang, Esther R. and Veeneklaas, Roos M. and Bakker, Jan P. and Daniels, Petra and Esselink, Peter	10.1111/avsc.12195	focal_species	NCBITaxon:126913	Suaeda maritima	http://purl.obolibrary.org/obo/NCBITaxon_126913
4	What factors determined restoration success of a salt marsh ten years after de‐embankment?	2016	Applied Vegetation Science	Chang, Esther R. and Veeneklaas, Roos M. and Bakker, Jan P. and Daniels, Petra and Esselink, Peter	10.1111/avsc.12195	focal_species	NCBITaxon:52152	Elymus repens	http://purl.obolibrary.org/obo/NCBITaxon_52152
4	What factors determined restoration success of a salt marsh ten years after de‐embankment?	2016	Applied Vegetation Science	Chang, Esther R. and Veeneklaas, Roos M. and Bakker, Jan P. and Daniels, Petra and Esselink, Peter	10.1111/avsc.12195	focal_species	NCBITaxon:669130	Artemisia maritima	http://purl.obolibrary.org/obo/NCBITaxon_669130
4	What factors determined restoration success of a salt marsh ten years after de‐embankment?	2016	Applied Vegetation Science	Chang, Esther R. and Veeneklaas, Roos M. and Bakker, Jan P. and Daniels, Petra and Esselink, Peter	10.1111/avsc.12195	focal_species	NCBITaxon:492098	Puccinellia maritima	http://purl.obolibrary.org/obo/NCBITaxon_492098
4	What factors determined restoration success of a salt marsh ten years after de‐embankment?	2016	Applied Vegetation Science	Chang, Esther R. and Veeneklaas, Roos M. and Bakker, Jan P. and Daniels, Petra and Esselink, Peter	10.1111/avsc.12195	focal_species	NCBITaxon:3550	Atriplex	http://purl.obolibrary.org/obo/NCBITaxon_3550
4	What factors determined restoration success of a salt marsh ten years after de‐embankment?	2016	Applied Vegetation Science	Chang, Esther R. and Veeneklaas, Roos M. and Bakker, Jan P. and Daniels, Petra and Esselink, Peter	10.1111/avsc.12195	response_variables	ENVTHES:22285	species composition	http://vocabs.lter-europe.net/EnvThes/22285
4	What factors determined restoration success of a salt marsh ten years after de‐embankment?	2016	Applied Vegetation Science	Chang, Esther R. and Veeneklaas, Roos M. and Bakker, Jan P. and Daniels, Petra and Esselink, Peter	10.1111/avsc.12195	response_variables	ENVTHES:10081	species presence	http://vocabs.lter-europe.net/EnvThes/10081
4	What factors determined restoration success of a salt marsh ten years after de‐embankment?	2016	Applied Vegetation Science	Chang, Esther R. and Veeneklaas, Roos M. and Bakker, Jan P. and Daniels, Petra and Esselink, Peter	10.1111/avsc.12195	response_variables	ENVTHES:USLterCV_492	sedimentation	http://vocabs.lter-europe.net/EnvThes/USLterCV_492
4	What factors determined restoration success of a salt marsh ten years after de‐embankment?	2016	Applied Vegetation Science	Chang, Esther R. and Veeneklaas, Roos M. and Bakker, Jan P. and Daniels, Petra and Esselink, Peter	10.1111/avsc.12195	response_variables	ENVTHES:21553	elevation	http://vocabs.lter-europe.net/EnvThes/21553
4	What factors determined restoration success of a salt marsh ten years after de‐embankment?	2016	Applied Vegetation Science	Chang, Esther R. and Veeneklaas, Roos M. and Bakker, Jan P. and Daniels, Petra and Esselink, Peter	10.1111/avsc.12195	response_variables	ENVTHES:22270	soil salinity	http://vocabs.lter-europe.net/EnvThes/22270
4	What factors determined restoration success of a salt marsh ten years after de‐embankment?	2016	Applied Vegetation Science	Chang, Esther R. and Veeneklaas, Roos M. and Bakker, Jan P. and Daniels, Petra and Esselink, Peter	10.1111/avsc.12195	response_variables	ENVTHES:10305	C/N ratio of soil	http://vocabs.lter-europe.net/EnvThes/10305
5	Public perceptions and uses of natural and restored salt marshes	2014	Landscape Research	Curado, Guillermo and Manzano-Arrondo, V. and Figueroa, E. and Castillo, J. M.	10.1080/01426397.2013.772960	id	7f08f002-2a09-4f1b-bdf9-74947331480a	NA	NA
5	Public perceptions and uses of natural and restored salt marshes	2014	Landscape Research	Curado, Guillermo and Manzano-Arrondo, V. and Figueroa, E. and Castillo, J. M.	10.1080/01426397.2013.772960	label	Public Perceptions and Uses of Natural and Restored Salt Marshes	NA	NA
5	Public perceptions and uses of natural and restored salt marshes	2014	Landscape Research	Curado, Guillermo and Manzano-Arrondo, V. and Figueroa, E. and Castillo, J. M.	10.1080/01426397.2013.772960	dois	AUTO:10.1080/01426397.2013.772960	AUTO:10.1080/01426397.2013.772960	AUTO:10.1080/01426397.2013.772960
5	Public perceptions and uses of natural and restored salt marshes	2014	Landscape Research	Curado, Guillermo and Manzano-Arrondo, V. and Figueroa, E. and Castillo, J. M.	10.1080/01426397.2013.772960	study_sites_names	GAZ:22222286	Andalusia	http://purl.obolibrary.org/obo/GAZ_22222286
5	Public perceptions and uses of natural and restored salt marshes	2014	Landscape Research	Curado, Guillermo and Manzano-Arrondo, V. and Figueroa, E. and Castillo, J. M.	10.1080/01426397.2013.772960	study_sites_names	GAZ:22222286	Andalusia	http://purl.obolibrary.org/obo/GAZ_22222286
5	Public perceptions and uses of natural and restored salt marshes	2014	Landscape Research	Curado, Guillermo and Manzano-Arrondo, V. and Figueroa, E. and Castillo, J. M.	10.1080/01426397.2013.772960	study_sites_names	GAZ:22222286	Andalusia	http://purl.obolibrary.org/obo/GAZ_22222286
5	Public perceptions and uses of natural and restored salt marshes	2014	Landscape Research	Curado, Guillermo and Manzano-Arrondo, V. and Figueroa, E. and Castillo, J. M.	10.1080/01426397.2013.772960	study_sites_coords	37° 08’– 37° 20’ N, 6° 45’– 7° 02’ W	NA	NA
5	Public perceptions and uses of natural and restored salt marshes	2014	Landscape Research	Curado, Guillermo and Manzano-Arrondo, V. and Figueroa, E. and Castillo, J. M.	10.1080/01426397.2013.772960	study_sites_coords	37°13’86’’ N, 6°56’97’’ W	NA	NA
5	Public perceptions and uses of natural and restored salt marshes	2014	Landscape Research	Curado, Guillermo and Manzano-Arrondo, V. and Figueroa, E. and Castillo, J. M.	10.1080/01426397.2013.772960	ecosystem_types	ENVO:00000054	saline marsh	http://purl.obolibrary.org/obo/ENVO_00000054
5	Public perceptions and uses of natural and restored salt marshes	2014	Landscape Research	Curado, Guillermo and Manzano-Arrondo, V. and Figueroa, E. and Castillo, J. M.	10.1080/01426397.2013.772960	ecosystem_types	ENVTHES:List_4	Coastal	http://vocabs.lter-europe.net/EnvThes/List_4
5	Public perceptions and uses of natural and restored salt marshes	2014	Landscape Research	Curado, Guillermo and Manzano-Arrondo, V. and Figueroa, E. and Castillo, J. M.	10.1080/01426397.2013.772960	restoration_actions	AUTO:planting%20Spartina%20maritima	AUTO:planting%20Spartina%20maritima	AUTO:planting%20Spartina%20maritima
5	Public perceptions and uses of natural and restored salt marshes	2014	Landscape Research	Curado, Guillermo and Manzano-Arrondo, V. and Figueroa, E. and Castillo, J. M.	10.1080/01426397.2013.772960	restoration_actions	ENVTHES:USLterCV_612	vegetation	http://vocabs.lter-europe.net/EnvThes/USLterCV_612
5	Public perceptions and uses of natural and restored salt marshes	2014	Landscape Research	Curado, Guillermo and Manzano-Arrondo, V. and Figueroa, E. and Castillo, J. M.	10.1080/01426397.2013.772960	restoration_start_date	6-Nov	NA	NA
5	Public perceptions and uses of natural and restored salt marshes	2014	Landscape Research	Curado, Guillermo and Manzano-Arrondo, V. and Figueroa, E. and Castillo, J. M.	10.1080/01426397.2013.772960	restoration_end_date	7-Jan	NA	NA
5	Public perceptions and uses of natural and restored salt marshes	2014	Landscape Research	Curado, Guillermo and Manzano-Arrondo, V. and Figueroa, E. and Castillo, J. M.	10.1080/01426397.2013.772960	monitoring_methods	ENVTHES:EnvEU_515	survey	http://vocabs.lter-europe.net/EnvThes/EnvEU_515
5	Public perceptions and uses of natural and restored salt marshes	2014	Landscape Research	Curado, Guillermo and Manzano-Arrondo, V. and Figueroa, E. and Castillo, J. M.	10.1080/01426397.2013.772960	monitoring_methods	ENVTHES:EnvEU_515	survey	http://vocabs.lter-europe.net/EnvThes/EnvEU_515
5	Public perceptions and uses of natural and restored salt marshes	2014	Landscape Research	Curado, Guillermo and Manzano-Arrondo, V. and Figueroa, E. and Castillo, J. M.	10.1080/01426397.2013.772960	monitoring_methods	ENVTHES:EnvEU_521	interview	http://vocabs.lter-europe.net/EnvThes/EnvEU_521
5	Public perceptions and uses of natural and restored salt marshes	2014	Landscape Research	Curado, Guillermo and Manzano-Arrondo, V. and Figueroa, E. and Castillo, J. M.	10.1080/01426397.2013.772960	statistical_methods	AUTO:three-way%20ANOVA	AUTO:three-way%20ANOVA	AUTO:three-way%20ANOVA
5	Public perceptions and uses of natural and restored salt marshes	2014	Landscape Research	Curado, Guillermo and Manzano-Arrondo, V. and Figueroa, E. and Castillo, J. M.	10.1080/01426397.2013.772960	statistical_methods	ENVTHES:30349	water turbidity of stagnant surface water	http://vocabs.lter-europe.net/EnvThes/30349
5	Public perceptions and uses of natural and restored salt marshes	2014	Landscape Research	Curado, Guillermo and Manzano-Arrondo, V. and Figueroa, E. and Castillo, J. M.	10.1080/01426397.2013.772960	statistical_methods	ENVTHES:30349	water turbidity of stagnant surface water	http://vocabs.lter-europe.net/EnvThes/30349
5	Public perceptions and uses of natural and restored salt marshes	2014	Landscape Research	Curado, Guillermo and Manzano-Arrondo, V. and Figueroa, E. and Castillo, J. M.	10.1080/01426397.2013.772960	statistical_methods	ENVTHES:30349	water turbidity of stagnant surface water	http://vocabs.lter-europe.net/EnvThes/30349
5	Public perceptions and uses of natural and restored salt marshes	2014	Landscape Research	Curado, Guillermo and Manzano-Arrondo, V. and Figueroa, E. and Castillo, J. M.	10.1080/01426397.2013.772960	monitoring_start_date	10-Oct	NA	NA
5	Public perceptions and uses of natural and restored salt marshes	2014	Landscape Research	Curado, Guillermo and Manzano-Arrondo, V. and Figueroa, E. and Castillo, J. M.	10.1080/01426397.2013.772960	monitoring_end_date	10-Oct	NA	NA
5	Public perceptions and uses of natural and restored salt marshes	2014	Landscape Research	Curado, Guillermo and Manzano-Arrondo, V. and Figueroa, E. and Castillo, J. M.	10.1080/01426397.2013.772960	focal_species	NCBITaxon:49786	Sporobolus maritimus	http://purl.obolibrary.org/obo/NCBITaxon_49786
5	Public perceptions and uses of natural and restored salt marshes	2014	Landscape Research	Curado, Guillermo and Manzano-Arrondo, V. and Figueroa, E. and Castillo, J. M.	10.1080/01426397.2013.772960	focal_species	NCBITaxon:180098	Sporobolus densiflorus	http://purl.obolibrary.org/obo/NCBITaxon_180098
5	Public perceptions and uses of natural and restored salt marshes	2014	Landscape Research	Curado, Guillermo and Manzano-Arrondo, V. and Figueroa, E. and Castillo, J. M.	10.1080/01426397.2013.772960	focal_species	NCBITaxon:55326	Zostera noltei	http://purl.obolibrary.org/obo/NCBITaxon_55326
5	Public perceptions and uses of natural and restored salt marshes	2014	Landscape Research	Curado, Guillermo and Manzano-Arrondo, V. and Figueroa, E. and Castillo, J. M.	10.1080/01426397.2013.772960	focal_species	NCBITaxon:267548	Salicornia ramosissima	http://purl.obolibrary.org/obo/NCBITaxon_267548
5	Public perceptions and uses of natural and restored salt marshes	2014	Landscape Research	Curado, Guillermo and Manzano-Arrondo, V. and Figueroa, E. and Castillo, J. M.	10.1080/01426397.2013.772960	focal_species	NCBITaxon:46104	Salicornia	http://purl.obolibrary.org/obo/NCBITaxon_46104
5	Public perceptions and uses of natural and restored salt marshes	2014	Landscape Research	Curado, Guillermo and Manzano-Arrondo, V. and Figueroa, E. and Castillo, J. M.	10.1080/01426397.2013.772960	focal_species	NCBITaxon:49786	Sporobolus maritimus	http://purl.obolibrary.org/obo/NCBITaxon_49786
5	Public perceptions and uses of natural and restored salt marshes	2014	Landscape Research	Curado, Guillermo and Manzano-Arrondo, V. and Figueroa, E. and Castillo, J. M.	10.1080/01426397.2013.772960	focal_species	NCBITaxon:3550	Atriplex	http://purl.obolibrary.org/obo/NCBITaxon_3550
5	Public perceptions and uses of natural and restored salt marshes	2014	Landscape Research	Curado, Guillermo and Manzano-Arrondo, V. and Figueroa, E. and Castillo, J. M.	10.1080/01426397.2013.772960	focal_species	NCBITaxon:126913	Suaeda maritima	http://purl.obolibrary.org/obo/NCBITaxon_126913
5	Public perceptions and uses of natural and restored salt marshes	2014	Landscape Research	Curado, Guillermo and Manzano-Arrondo, V. and Figueroa, E. and Castillo, J. M.	10.1080/01426397.2013.772960	response_variables	AUTO:public%20perception	AUTO:public%20perception	AUTO:public%20perception
5	Public perceptions and uses of natural and restored salt marshes	2014	Landscape Research	Curado, Guillermo and Manzano-Arrondo, V. and Figueroa, E. and Castillo, J. M.	10.1080/01426397.2013.772960	response_variables	AUTO:citizens%E2%80%99%20perceptions%20and%20usage	AUTO:citizens%E2%80%99%20perceptions%20and%20usage	AUTO:citizens%E2%80%99%20perceptions%20and%20usage
6	Tidal flushing restores the physiological condition of fish residing in degraded salt marshes	2012	PLOS One	Dibble, Kimberly L. and Meyerson, Laura A.	10.1371/journal.pone.0046161	id	abaaa1e5-0451-4876-9569-6673b6069e00	NA	NA
6	Tidal flushing restores the physiological condition of fish residing in degraded salt marshes	2012	PLOS One	Dibble, Kimberly L. and Meyerson, Laura A.	10.1371/journal.pone.0046161	label	Tidal Flushing Restores the Physiological Condition of Fish Residing in Degraded Salt Marshes	NA	NA
6	Tidal flushing restores the physiological condition of fish residing in degraded salt marshes	2012	PLOS One	Dibble, Kimberly L. and Meyerson, Laura A.	10.1371/journal.pone.0046161	dois	AUTO:10.1371/journal.pone.0046161	AUTO:10.1371/journal.pone.0046161	AUTO:10.1371/journal.pone.0046161
6	Tidal flushing restores the physiological condition of fish residing in degraded salt marshes	2012	PLOS One	Dibble, Kimberly L. and Meyerson, Laura A.	10.1371/journal.pone.0046161	study_sites_names	GAZ:00017105	Barn Island	http://purl.obolibrary.org/obo/GAZ_00017105
6	Tidal flushing restores the physiological condition of fish residing in degraded salt marshes	2012	PLOS One	Dibble, Kimberly L. and Meyerson, Laura A.	10.1371/journal.pone.0046161	study_sites_names	GAZ:00216231	Drakes Island	http://purl.obolibrary.org/obo/GAZ_00216231
6	Tidal flushing restores the physiological condition of fish residing in degraded salt marshes	2012	PLOS One	Dibble, Kimberly L. and Meyerson, Laura A.	10.1371/journal.pone.0046161	study_sites_names	AUTO:Galilee%2C%20Galilee%2C%20Rhode%20Island%2C%20United%20States	AUTO:Galilee%2C%20Galilee%2C%20Rhode%20Island%2C%20United%20States	AUTO:Galilee%2C%20Galilee%2C%20Rhode%20Island%2C%20United%20States
6	Tidal flushing restores the physiological condition of fish residing in degraded salt marshes	2012	PLOS One	Dibble, Kimberly L. and Meyerson, Laura A.	10.1371/journal.pone.0046161	study_sites_names	GAZ:00216635	Hatches Harbor	http://purl.obolibrary.org/obo/GAZ_00216635
6	Tidal flushing restores the physiological condition of fish residing in degraded salt marshes	2012	PLOS One	Dibble, Kimberly L. and Meyerson, Laura A.	10.1371/journal.pone.0046161	study_sites_names	GAZ:00216577	Herring River	http://purl.obolibrary.org/obo/GAZ_00216577
6	Tidal flushing restores the physiological condition of fish residing in degraded salt marshes	2012	PLOS One	Dibble, Kimberly L. and Meyerson, Laura A.	10.1371/journal.pone.0046161	study_sites_names	GAZ:00223698	Sluice Creek	http://purl.obolibrary.org/obo/GAZ_00223698
6	Tidal flushing restores the physiological condition of fish residing in degraded salt marshes	2012	PLOS One	Dibble, Kimberly L. and Meyerson, Laura A.	10.1371/journal.pone.0046161	study_sites_names	GAZ:00223853	Stony Brook	http://purl.obolibrary.org/obo/GAZ_00223853
6	Tidal flushing restores the physiological condition of fish residing in degraded salt marshes	2012	PLOS One	Dibble, Kimberly L. and Meyerson, Laura A.	10.1371/journal.pone.0046161	study_sites_names	GAZ:00051786	Branford	http://purl.obolibrary.org/obo/GAZ_00051786
6	Tidal flushing restores the physiological condition of fish residing in degraded salt marshes	2012	PLOS One	Dibble, Kimberly L. and Meyerson, Laura A.	10.1371/journal.pone.0046161	study_sites_coords	41°20'22.99N, 71°52'29.99W	NA	NA
6	Tidal flushing restores the physiological condition of fish residing in degraded salt marshes	2012	PLOS One	Dibble, Kimberly L. and Meyerson, Laura A.	10.1371/journal.pone.0046161	study_sites_coords	43°19'49.99N, 70°33'30.99W	NA	NA
6	Tidal flushing restores the physiological condition of fish residing in degraded salt marshes	2012	PLOS One	Dibble, Kimberly L. and Meyerson, Laura A.	10.1371/journal.pone.0046161	study_sites_coords	41°22'42.99N, 71°30'8.99W	NA	NA
6	Tidal flushing restores the physiological condition of fish residing in degraded salt marshes	2012	PLOS One	Dibble, Kimberly L. and Meyerson, Laura A.	10.1371/journal.pone.0046161	study_sites_coords	42°03'56.99N, 70°14'9.99W	NA	NA
6	Tidal flushing restores the physiological condition of fish residing in degraded salt marshes	2012	PLOS One	Dibble, Kimberly L. and Meyerson, Laura A.	10.1371/journal.pone.0046161	study_sites_coords	41°55'54.99N, 70°03'49.99W	NA	NA
6	Tidal flushing restores the physiological condition of fish residing in degraded salt marshes	2012	PLOS One	Dibble, Kimberly L. and Meyerson, Laura A.	10.1371/journal.pone.0046161	study_sites_coords	41°16'32.99N, 72°39'52.99W	NA	NA
6	Tidal flushing restores the physiological condition of fish residing in degraded salt marshes	2012	PLOS One	Dibble, Kimberly L. and Meyerson, Laura A.	10.1371/journal.pone.0046161	study_sites_coords	41°45'5.99N, 70°06'49.99W	NA	NA
6	Tidal flushing restores the physiological condition of fish residing in degraded salt marshes	2012	PLOS One	Dibble, Kimberly L. and Meyerson, Laura A.	10.1371/journal.pone.0046161	study_sites_coords	41°15'43.99N, 72°47'59.99W	NA	NA
6	Tidal flushing restores the physiological condition of fish residing in degraded salt marshes	2012	PLOS One	Dibble, Kimberly L. and Meyerson, Laura A.	10.1371/journal.pone.0046161	ecosystem_types	ENVO:00000054	saline marsh	http://purl.obolibrary.org/obo/ENVO_00000054
6	Tidal flushing restores the physiological condition of fish residing in degraded salt marshes	2012	PLOS One	Dibble, Kimberly L. and Meyerson, Laura A.	10.1371/journal.pone.0046161	restoration_actions	AUTO:increase%20tidal%20flushing	AUTO:increase%20tidal%20flushing	AUTO:increase%20tidal%20flushing
6	Tidal flushing restores the physiological condition of fish residing in degraded salt marshes	2012	PLOS One	Dibble, Kimberly L. and Meyerson, Laura A.	10.1371/journal.pone.0046161	restoration_actions	AUTO:remove%20tidal%20restrictions	AUTO:remove%20tidal%20restrictions	AUTO:remove%20tidal%20restrictions
6	Tidal flushing restores the physiological condition of fish residing in degraded salt marshes	2012	PLOS One	Dibble, Kimberly L. and Meyerson, Laura A.	10.1371/journal.pone.0046161	restoration_actions	ENVTHES:21326	restoration	http://vocabs.lter-europe.net/EnvThes/21326
6	Tidal flushing restores the physiological condition of fish residing in degraded salt marshes	2012	PLOS One	Dibble, Kimberly L. and Meyerson, Laura A.	10.1371/journal.pone.0046161	restoration_start_date	1991	NA	NA
6	Tidal flushing restores the physiological condition of fish residing in degraded salt marshes	2012	PLOS One	Dibble, Kimberly L. and Meyerson, Laura A.	10.1371/journal.pone.0046161	restoration_start_date	1988	NA	NA
6	Tidal flushing restores the physiological condition of fish residing in degraded salt marshes	2012	PLOS One	Dibble, Kimberly L. and Meyerson, Laura A.	10.1371/journal.pone.0046161	restoration_start_date	1997	NA	NA
6	Tidal flushing restores the physiological condition of fish residing in degraded salt marshes	2012	PLOS One	Dibble, Kimberly L. and Meyerson, Laura A.	10.1371/journal.pone.0046161	restoration_start_date	1999	NA	NA
6	Tidal flushing restores the physiological condition of fish residing in degraded salt marshes	2012	PLOS One	Dibble, Kimberly L. and Meyerson, Laura A.	10.1371/journal.pone.0046161	restoration_start_date	1847	NA	NA
6	Tidal flushing restores the physiological condition of fish residing in degraded salt marshes	2012	PLOS One	Dibble, Kimberly L. and Meyerson, Laura A.	10.1371/journal.pone.0046161	restoration_start_date	17009s	NA	NA
6	Tidal flushing restores the physiological condition of fish residing in degraded salt marshes	2012	PLOS One	Dibble, Kimberly L. and Meyerson, Laura A.	10.1371/journal.pone.0046161	restoration_start_date	early 19009s	NA	NA
6	Tidal flushing restores the physiological condition of fish residing in degraded salt marshes	2012	PLOS One	Dibble, Kimberly L. and Meyerson, Laura A.	10.1371/journal.pone.0046161	restoration_end_date	None reported	NA	NA
6	Tidal flushing restores the physiological condition of fish residing in degraded salt marshes	2012	PLOS One	Dibble, Kimberly L. and Meyerson, Laura A.	10.1371/journal.pone.0046161	monitoring_methods	ENVTHES:EnvEu_47	fish	http://vocabs.lter-europe.net/EnvThes/EnvEu_47
6	Tidal flushing restores the physiological condition of fish residing in degraded salt marshes	2012	PLOS One	Dibble, Kimberly L. and Meyerson, Laura A.	10.1371/journal.pone.0046161	monitoring_methods	ENVTHES:20929	body	http://vocabs.lter-europe.net/EnvThes/20929
6	Tidal flushing restores the physiological condition of fish residing in degraded salt marshes	2012	PLOS One	Dibble, Kimberly L. and Meyerson, Laura A.	10.1371/journal.pone.0046161	monitoring_methods	ENVTHES:30336	daily	http://vocabs.lter-europe.net/EnvThes/30336
6	Tidal flushing restores the physiological condition of fish residing in degraded salt marshes	2012	PLOS One	Dibble, Kimberly L. and Meyerson, Laura A.	10.1371/journal.pone.0046161	monitoring_methods	ENVTHES:21106	parasitism	http://vocabs.lter-europe.net/EnvThes/21106
6	Tidal flushing restores the physiological condition of fish residing in degraded salt marshes	2012	PLOS One	Dibble, Kimberly L. and Meyerson, Laura A.	10.1371/journal.pone.0046161	statistical_methods	ENVTHES:msa0898	repeated measures	http://vocabs.lter-europe.net/EnvThes/msa0898
6	Tidal flushing restores the physiological condition of fish residing in degraded salt marshes	2012	PLOS One	Dibble, Kimberly L. and Meyerson, Laura A.	10.1371/journal.pone.0046161	statistical_methods	ENVTHES:21987	linear	http://vocabs.lter-europe.net/EnvThes/21987
6	Tidal flushing restores the physiological condition of fish residing in degraded salt marshes	2012	PLOS One	Dibble, Kimberly L. and Meyerson, Laura A.	10.1371/journal.pone.0046161	statistical_methods	AUTO:chi%20square%20tests%20of%20homogeneity	AUTO:chi%20square%20tests%20of%20homogeneity	AUTO:chi%20square%20tests%20of%20homogeneity
6	Tidal flushing restores the physiological condition of fish residing in degraded salt marshes	2012	PLOS One	Dibble, Kimberly L. and Meyerson, Laura A.	10.1371/journal.pone.0046161	statistical_methods	ENVTHES:21987	linear	http://vocabs.lter-europe.net/EnvThes/21987
6	Tidal flushing restores the physiological condition of fish residing in degraded salt marshes	2012	PLOS One	Dibble, Kimberly L. and Meyerson, Laura A.	10.1371/journal.pone.0046161	monitoring_start_date	7/12/2010	NA	NA
6	Tidal flushing restores the physiological condition of fish residing in degraded salt marshes	2012	PLOS One	Dibble, Kimberly L. and Meyerson, Laura A.	10.1371/journal.pone.0046161	monitoring_start_date	9/22/2010	NA	NA
6	Tidal flushing restores the physiological condition of fish residing in degraded salt marshes	2012	PLOS One	Dibble, Kimberly L. and Meyerson, Laura A.	10.1371/journal.pone.0046161	monitoring_start_date	7/11/2011	NA	NA
6	Tidal flushing restores the physiological condition of fish residing in degraded salt marshes	2012	PLOS One	Dibble, Kimberly L. and Meyerson, Laura A.	10.1371/journal.pone.0046161	monitoring_start_date	9/25/2011	NA	NA
6	Tidal flushing restores the physiological condition of fish residing in degraded salt marshes	2012	PLOS One	Dibble, Kimberly L. and Meyerson, Laura A.	10.1371/journal.pone.0046161	monitoring_end_date	10/3/2010	NA	NA
6	Tidal flushing restores the physiological condition of fish residing in degraded salt marshes	2012	PLOS One	Dibble, Kimberly L. and Meyerson, Laura A.	10.1371/journal.pone.0046161	monitoring_end_date	7/23/2011	NA	NA
6	Tidal flushing restores the physiological condition of fish residing in degraded salt marshes	2012	PLOS One	Dibble, Kimberly L. and Meyerson, Laura A.	10.1371/journal.pone.0046161	monitoring_end_date	10/7/2011	NA	NA
6	Tidal flushing restores the physiological condition of fish residing in degraded salt marshes	2012	PLOS One	Dibble, Kimberly L. and Meyerson, Laura A.	10.1371/journal.pone.0046161	focal_species	NCBITaxon:8077	Fundulus	http://purl.obolibrary.org/obo/NCBITaxon_8077
6	Tidal flushing restores the physiological condition of fish residing in degraded salt marshes	2012	PLOS One	Dibble, Kimberly L. and Meyerson, Laura A.	10.1371/journal.pone.0046161	response_variables	ENVTHES:EnvEu_47	fish	http://vocabs.lter-europe.net/EnvThes/EnvEu_47
6	Tidal flushing restores the physiological condition of fish residing in degraded salt marshes	2012	PLOS One	Dibble, Kimberly L. and Meyerson, Laura A.	10.1371/journal.pone.0046161	response_variables	ENVTHES:msa0330	dry mass	http://vocabs.lter-europe.net/EnvThes/msa0330
6	Tidal flushing restores the physiological condition of fish residing in degraded salt marshes	2012	PLOS One	Dibble, Kimberly L. and Meyerson, Laura A.	10.1371/journal.pone.0046161	response_variables	ENVTHES:USLterCV_621	water content	http://vocabs.lter-europe.net/EnvThes/USLterCV_621
6	Tidal flushing restores the physiological condition of fish residing in degraded salt marshes	2012	PLOS One	Dibble, Kimberly L. and Meyerson, Laura A.	10.1371/journal.pone.0046161	response_variables	ENVTHES:30336	daily	http://vocabs.lter-europe.net/EnvThes/30336
6	Tidal flushing restores the physiological condition of fish residing in degraded salt marshes	2012	PLOS One	Dibble, Kimberly L. and Meyerson, Laura A.	10.1371/journal.pone.0046161	response_variables	AUTO:Fulton%E2%80%99s%20K	AUTO:Fulton%E2%80%99s%20K	AUTO:Fulton%E2%80%99s%20K
6	Tidal flushing restores the physiological condition of fish residing in degraded salt marshes	2012	PLOS One	Dibble, Kimberly L. and Meyerson, Laura A.	10.1371/journal.pone.0046161	response_variables	ENVTHES:21106	parasitism	http://vocabs.lter-europe.net/EnvThes/21106
6	Tidal flushing restores the physiological condition of fish residing in degraded salt marshes	2012	PLOS One	Dibble, Kimberly L. and Meyerson, Laura A.	10.1371/journal.pone.0046161	response_variables	AUTO:gravidity%20status	AUTO:gravidity%20status	AUTO:gravidity%20status
7	Temporal response of California black rails to tidal wetland restoration	2020	Western Birds	Evens, Jules	10.21199/WB51.2.4	id	191c8e8c-8100-4e46-8990-89d1364bade8	NA	NA
7	Temporal response of California black rails to tidal wetland restoration	2020	Western Birds	Evens, Jules	10.21199/WB51.2.4	label	temporal response of California Black Rails to tidal wetland restoration	NA	NA
7	Temporal response of California black rails to tidal wetland restoration	2020	Western Birds	Evens, Jules	10.21199/WB51.2.4	dois	AUTO:10.21199/WB51.2.4	AUTO:10.21199/WB51.2.4	AUTO:10.21199/WB51.2.4
7	Temporal response of California black rails to tidal wetland restoration	2020	Western Birds	Evens, Jules	10.21199/WB51.2.4	study_sites_names	GAZ:00000048	Tomales Bay	http://purl.obolibrary.org/obo/GAZ_00000048
7	Temporal response of California black rails to tidal wetland restoration	2020	Western Birds	Evens, Jules	10.21199/WB51.2.4	study_sites_names	GAZ:22224637	Madera	http://purl.obolibrary.org/obo/GAZ_22224637
7	Temporal response of California black rails to tidal wetland restoration	2020	Western Birds	Evens, Jules	10.21199/WB51.2.4	study_sites_names	GAZ:00051277	San Pablo Bay	http://purl.obolibrary.org/obo/GAZ_00051277
7	Temporal response of California black rails to tidal wetland restoration	2020	Western Birds	Evens, Jules	10.21199/WB51.2.4	study_sites_coords	None Reported	NA	NA
7	Temporal response of California black rails to tidal wetland restoration	2020	Western Birds	Evens, Jules	10.21199/WB51.2.4	ecosystem_types	ENVTHES:21797	wetland	http://vocabs.lter-europe.net/EnvThes/21797
7	Temporal response of California black rails to tidal wetland restoration	2020	Western Birds	Evens, Jules	10.21199/WB51.2.4	ecosystem_types	ENVO:00000054	saline marsh	http://purl.obolibrary.org/obo/ENVO_00000054
7	Temporal response of California black rails to tidal wetland restoration	2020	Western Birds	Evens, Jules	10.21199/WB51.2.4	ecosystem_types	ENVO:00000045	estuary	http://purl.obolibrary.org/obo/ENVO_00000045
7	Temporal response of California black rails to tidal wetland restoration	2020	Western Birds	Evens, Jules	10.21199/WB51.2.4	restoration_actions	ENVTHES:21326	restoration	http://vocabs.lter-europe.net/EnvThes/21326
7	Temporal response of California black rails to tidal wetland restoration	2020	Western Birds	Evens, Jules	10.21199/WB51.2.4	restoration_start_date	None Reported	NA	NA
7	Temporal response of California black rails to tidal wetland restoration	2020	Western Birds	Evens, Jules	10.21199/WB51.2.4	restoration_end_date	10/25/1996	NA	NA
7	Temporal response of California black rails to tidal wetland restoration	2020	Western Birds	Evens, Jules	10.21199/WB51.2.4	restoration_end_date	8-Oct	NA	NA
7	Temporal response of California black rails to tidal wetland restoration	2020	Western Birds	Evens, Jules	10.21199/WB51.2.4	monitoring_methods	ENVTHES:21548	count	http://vocabs.lter-europe.net/EnvThes/21548
7	Temporal response of California black rails to tidal wetland restoration	2020	Western Birds	Evens, Jules	10.21199/WB51.2.4	monitoring_methods	AUTO:broadcasting%20taped%20vocalizations	AUTO:broadcasting%20taped%20vocalizations	AUTO:broadcasting%20taped%20vocalizations
7	Temporal response of California black rails to tidal wetland restoration	2020	Western Birds	Evens, Jules	10.21199/WB51.2.4	statistical_methods	AUTO:None%20Reported	AUTO:None%20Reported	AUTO:None%20Reported
7	Temporal response of California black rails to tidal wetland restoration	2020	Western Birds	Evens, Jules	10.21199/WB51.2.4	monitoring_start_date	1981	NA	NA
7	Temporal response of California black rails to tidal wetland restoration	2020	Western Birds	Evens, Jules	10.21199/WB51.2.4	monitoring_start_date	2004	NA	NA
7	Temporal response of California black rails to tidal wetland restoration	2020	Western Birds	Evens, Jules	10.21199/WB51.2.4	monitoring_start_date	2011	NA	NA
7	Temporal response of California black rails to tidal wetland restoration	2020	Western Birds	Evens, Jules	10.21199/WB51.2.4	monitoring_end_date	1987	NA	NA
7	Temporal response of California black rails to tidal wetland restoration	2020	Western Birds	Evens, Jules	10.21199/WB51.2.4	monitoring_end_date	2019	NA	NA
7	Temporal response of California black rails to tidal wetland restoration	2020	Western Birds	Evens, Jules	10.21199/WB51.2.4	monitoring_end_date	2015	NA	NA
7	Temporal response of California black rails to tidal wetland restoration	2020	Western Birds	Evens, Jules	10.21199/WB51.2.4	focal_species	NCBITaxon:371915	Laterallus jamaicensis	http://purl.obolibrary.org/obo/NCBITaxon_371915
7	Temporal response of California black rails to tidal wetland restoration	2020	Western Birds	Evens, Jules	10.21199/WB51.2.4	response_variables	AUTO:occupancy	AUTO:occupancy	AUTO:occupancy
7	Temporal response of California black rails to tidal wetland restoration	2020	Western Birds	Evens, Jules	10.21199/WB51.2.4	response_variables	ENVTHES:21541	abundance	http://vocabs.lter-europe.net/EnvThes/21541
7	Temporal response of California black rails to tidal wetland restoration	2020	Western Birds	Evens, Jules	10.21199/WB51.2.4	response_variables	ENVTHES:EUDIM_025	density	http://vocabs.lter-europe.net/EnvThes/EUDIM_025
8	Impacts of repeated coastal flooding on soil and groundwater following managed dike realignment	2023	Science of the Total Environment	Tackley, Hayden A. and Kurylyk, Barret L. and Lake, Craig B. and Lapen, David R. and van Proosdij, Danika	10.1016/j.scitotenv.2023.164957	id	067461fb-d913-4367-aaf5-fe86d4de8717	NA	NA
8	Impacts of repeated coastal flooding on soil and groundwater following managed dike realignment	2023	Science of the Total Environment	Tackley, Hayden A. and Kurylyk, Barret L. and Lake, Craig B. and Lapen, David R. and van Proosdij, Danika	10.1016/j.scitotenv.2023.164957	label	Impacts of repeated coastal flooding on soil and groundwater following managed dike realignment	NA	NA
8	Impacts of repeated coastal flooding on soil and groundwater following managed dike realignment	2023	Science of the Total Environment	Tackley, Hayden A. and Kurylyk, Barret L. and Lake, Craig B. and Lapen, David R. and van Proosdij, Danika	10.1016/j.scitotenv.2023.164957	dois	AUTO:10.1016/j.scitotenv.2023.164957	AUTO:10.1016/j.scitotenv.2023.164957	AUTO:10.1016/j.scitotenv.2023.164957
8	Impacts of repeated coastal flooding on soil and groundwater following managed dike realignment	2023	Science of the Total Environment	Tackley, Hayden A. and Kurylyk, Barret L. and Lake, Craig B. and Lapen, David R. and van Proosdij, Danika	10.1016/j.scitotenv.2023.164957	study_sites_names	GAZ:00007611	Truro	http://purl.obolibrary.org/obo/GAZ_00007611
8	Impacts of repeated coastal flooding on soil and groundwater following managed dike realignment	2023	Science of the Total Environment	Tackley, Hayden A. and Kurylyk, Barret L. and Lake, Craig B. and Lapen, David R. and van Proosdij, Danika	10.1016/j.scitotenv.2023.164957	study_sites_names	GAZ:00336658	Nova	http://purl.obolibrary.org/obo/GAZ_00336658
8	Impacts of repeated coastal flooding on soil and groundwater following managed dike realignment	2023	Science of the Total Environment	Tackley, Hayden A. and Kurylyk, Barret L. and Lake, Craig B. and Lapen, David R. and van Proosdij, Danika	10.1016/j.scitotenv.2023.164957	study_sites_coords	45°21′59″ N, 63°17′56″ W	NA	NA
8	Impacts of repeated coastal flooding on soil and groundwater following managed dike realignment	2023	Science of the Total Environment	Tackley, Hayden A. and Kurylyk, Barret L. and Lake, Craig B. and Lapen, David R. and van Proosdij, Danika	10.1016/j.scitotenv.2023.164957	ecosystem_types	ENVTHES:USLterCV_183	estuarine	http://vocabs.lter-europe.net/EnvThes/USLterCV_183
8	Impacts of repeated coastal flooding on soil and groundwater following managed dike realignment	2023	Science of the Total Environment	Tackley, Hayden A. and Kurylyk, Barret L. and Lake, Craig B. and Lapen, David R. and van Proosdij, Danika	10.1016/j.scitotenv.2023.164957	ecosystem_types	ENVTHES:21797	wetland	http://vocabs.lter-europe.net/EnvThes/21797
8	Impacts of repeated coastal flooding on soil and groundwater following managed dike realignment	2023	Science of the Total Environment	Tackley, Hayden A. and Kurylyk, Barret L. and Lake, Craig B. and Lapen, David R. and van Proosdij, Danika	10.1016/j.scitotenv.2023.164957	restoration_actions	AUTO:Managed%20Realignment	AUTO:Managed%20Realignment	AUTO:Managed%20Realignment
8	Impacts of repeated coastal flooding on soil and groundwater following managed dike realignment	2023	Science of the Total Environment	Tackley, Hayden A. and Kurylyk, Barret L. and Lake, Craig B. and Lapen, David R. and van Proosdij, Danika	10.1016/j.scitotenv.2023.164957	restoration_actions	ENVTHES:21802	salt marsh	http://vocabs.lter-europe.net/EnvThes/21802
8	Impacts of repeated coastal flooding on soil and groundwater following managed dike realignment	2023	Science of the Total Environment	Tackley, Hayden A. and Kurylyk, Barret L. and Lake, Craig B. and Lapen, David R. and van Proosdij, Danika	10.1016/j.scitotenv.2023.164957	restoration_start_date	21-Aug	NA	NA
8	Impacts of repeated coastal flooding on soil and groundwater following managed dike realignment	2023	Science of the Total Environment	Tackley, Hayden A. and Kurylyk, Barret L. and Lake, Craig B. and Lapen, David R. and van Proosdij, Danika	10.1016/j.scitotenv.2023.164957	restoration_end_date	22-Jul	NA	NA
8	Impacts of repeated coastal flooding on soil and groundwater following managed dike realignment	2023	Science of the Total Environment	Tackley, Hayden A. and Kurylyk, Barret L. and Lake, Craig B. and Lapen, David R. and van Proosdij, Danika	10.1016/j.scitotenv.2023.164957	monitoring_methods	ENVTHES:EnvEU_515	survey	http://vocabs.lter-europe.net/EnvThes/EnvEU_515
8	Impacts of repeated coastal flooding on soil and groundwater following managed dike realignment	2023	Science of the Total Environment	Tackley, Hayden A. and Kurylyk, Barret L. and Lake, Craig B. and Lapen, David R. and van Proosdij, Danika	10.1016/j.scitotenv.2023.164957	monitoring_methods	ENVTHES:EnvEu_21	sediment	http://vocabs.lter-europe.net/EnvThes/EnvEu_21
8	Impacts of repeated coastal flooding on soil and groundwater following managed dike realignment	2023	Science of the Total Environment	Tackley, Hayden A. and Kurylyk, Barret L. and Lake, Craig B. and Lapen, David R. and van Proosdij, Danika	10.1016/j.scitotenv.2023.164957	monitoring_methods	ENVTHES:USLterCV_807	aerial imagery	http://vocabs.lter-europe.net/EnvThes/USLterCV_807
8	Impacts of repeated coastal flooding on soil and groundwater following managed dike realignment	2023	Science of the Total Environment	Tackley, Hayden A. and Kurylyk, Barret L. and Lake, Craig B. and Lapen, David R. and van Proosdij, Danika	10.1016/j.scitotenv.2023.164957	monitoring_methods	AUTO:Stilling%20Wells	AUTO:Stilling%20Wells	AUTO:Stilling%20Wells
8	Impacts of repeated coastal flooding on soil and groundwater following managed dike realignment	2023	Science of the Total Environment	Tackley, Hayden A. and Kurylyk, Barret L. and Lake, Craig B. and Lapen, David R. and van Proosdij, Danika	10.1016/j.scitotenv.2023.164957	monitoring_methods	ENVTHES:20327	soil moisture probe	http://vocabs.lter-europe.net/EnvThes/20327
8	Impacts of repeated coastal flooding on soil and groundwater following managed dike realignment	2023	Science of the Total Environment	Tackley, Hayden A. and Kurylyk, Barret L. and Lake, Craig B. and Lapen, David R. and van Proosdij, Danika	10.1016/j.scitotenv.2023.164957	monitoring_methods	ENVTHES:EnvEU_515	survey	http://vocabs.lter-europe.net/EnvThes/EnvEU_515
8	Impacts of repeated coastal flooding on soil and groundwater following managed dike realignment	2023	Science of the Total Environment	Tackley, Hayden A. and Kurylyk, Barret L. and Lake, Craig B. and Lapen, David R. and van Proosdij, Danika	10.1016/j.scitotenv.2023.164957	statistical_methods	AUTO:Autocorrelation%20Analysis	AUTO:Autocorrelation%20Analysis	AUTO:Autocorrelation%20Analysis
8	Impacts of repeated coastal flooding on soil and groundwater following managed dike realignment	2023	Science of the Total Environment	Tackley, Hayden A. and Kurylyk, Barret L. and Lake, Craig B. and Lapen, David R. and van Proosdij, Danika	10.1016/j.scitotenv.2023.164957	statistical_methods	AUTO:Fast%20Fourier%20Transform%20Analysis	AUTO:Fast%20Fourier%20Transform%20Analysis	AUTO:Fast%20Fourier%20Transform%20Analysis
8	Impacts of repeated coastal flooding on soil and groundwater following managed dike realignment	2023	Science of the Total Environment	Tackley, Hayden A. and Kurylyk, Barret L. and Lake, Craig B. and Lapen, David R. and van Proosdij, Danika	10.1016/j.scitotenv.2023.164957	monitoring_start_date	21-Aug	NA	NA
8	Impacts of repeated coastal flooding on soil and groundwater following managed dike realignment	2023	Science of the Total Environment	Tackley, Hayden A. and Kurylyk, Barret L. and Lake, Craig B. and Lapen, David R. and van Proosdij, Danika	10.1016/j.scitotenv.2023.164957	monitoring_end_date	22-Jul	NA	NA
8	Impacts of repeated coastal flooding on soil and groundwater following managed dike realignment	2023	Science of the Total Environment	Tackley, Hayden A. and Kurylyk, Barret L. and Lake, Craig B. and Lapen, David R. and van Proosdij, Danika	10.1016/j.scitotenv.2023.164957	focal_species	AUTO:None%20Reported	AUTO:None%20Reported	AUTO:None%20Reported
8	Impacts of repeated coastal flooding on soil and groundwater following managed dike realignment	2023	Science of the Total Environment	Tackley, Hayden A. and Kurylyk, Barret L. and Lake, Craig B. and Lapen, David R. and van Proosdij, Danika	10.1016/j.scitotenv.2023.164957	response_variables	ENVTHES:22270	soil salinity	http://vocabs.lter-europe.net/EnvThes/22270
8	Impacts of repeated coastal flooding on soil and groundwater following managed dike realignment	2023	Science of the Total Environment	Tackley, Hayden A. and Kurylyk, Barret L. and Lake, Craig B. and Lapen, David R. and van Proosdij, Danika	10.1016/j.scitotenv.2023.164957	response_variables	ENVTHES:10038	moisture	http://vocabs.lter-europe.net/EnvThes/10038
8	Impacts of repeated coastal flooding on soil and groundwater following managed dike realignment	2023	Science of the Total Environment	Tackley, Hayden A. and Kurylyk, Barret L. and Lake, Craig B. and Lapen, David R. and van Proosdij, Danika	10.1016/j.scitotenv.2023.164957	response_variables	ENVTHES:21552	electrical conductivity	http://vocabs.lter-europe.net/EnvThes/21552
8	Impacts of repeated coastal flooding on soil and groundwater following managed dike realignment	2023	Science of the Total Environment	Tackley, Hayden A. and Kurylyk, Barret L. and Lake, Craig B. and Lapen, David R. and van Proosdij, Danika	10.1016/j.scitotenv.2023.164957	response_variables	ENVTHES:EnvEu_21	sediment	http://vocabs.lter-europe.net/EnvThes/EnvEu_21
9	Eco-engineering mangrove restoration at Gazi Bay, Kenya	2024	Diversity-Basel	Kinya, Gladys and Kairo, James Gitundu and Nyoike, Rossa Ngendo and Nguu, Josphat Gachoki and Githinji, Brian Kiiru and Githaiga, Michael N.	10.3390/d16030135	id	c071bf84-9bbc-4029-a91a-3c2a9914ae18	NA	NA
9	Eco-engineering mangrove restoration at Gazi Bay, Kenya	2024	Diversity-Basel	Kinya, Gladys and Kairo, James Gitundu and Nyoike, Rossa Ngendo and Nguu, Josphat Gachoki and Githinji, Brian Kiiru and Githaiga, Michael N.	10.3390/d16030135	label	Eco-Engineering Mangrove Restoration at Gazi Bay, Kenya	NA	NA
9	Eco-engineering mangrove restoration at Gazi Bay, Kenya	2024	Diversity-Basel	Kinya, Gladys and Kairo, James Gitundu and Nyoike, Rossa Ngendo and Nguu, Josphat Gachoki and Githinji, Brian Kiiru and Githaiga, Michael N.	10.3390/d16030135	dois	AUTO:10.3390/d16030135	AUTO:10.3390/d16030135	AUTO:10.3390/d16030135
9	Eco-engineering mangrove restoration at Gazi Bay, Kenya	2024	Diversity-Basel	Kinya, Gladys and Kairo, James Gitundu and Nyoike, Rossa Ngendo and Nguu, Josphat Gachoki and Githinji, Brian Kiiru and Githaiga, Michael N.	10.3390/d16030135	study_sites_names	GAZ:00388623	Gazi	http://purl.obolibrary.org/obo/GAZ_00388623
9	Eco-engineering mangrove restoration at Gazi Bay, Kenya	2024	Diversity-Basel	Kinya, Gladys and Kairo, James Gitundu and Nyoike, Rossa Ngendo and Nguu, Josphat Gachoki and Githinji, Brian Kiiru and Githaiga, Michael N.	10.3390/d16030135	study_sites_coords	39°30’ E, 04°25’ S	NA	NA
9	Eco-engineering mangrove restoration at Gazi Bay, Kenya	2024	Diversity-Basel	Kinya, Gladys and Kairo, James Gitundu and Nyoike, Rossa Ngendo and Nguu, Josphat Gachoki and Githinji, Brian Kiiru and Githaiga, Michael N.	10.3390/d16030135	ecosystem_types	ENVTHES:21832	mangrove forest	http://vocabs.lter-europe.net/EnvThes/21832
9	Eco-engineering mangrove restoration at Gazi Bay, Kenya	2024	Diversity-Basel	Kinya, Gladys and Kairo, James Gitundu and Nyoike, Rossa Ngendo and Nguu, Josphat Gachoki and Githinji, Brian Kiiru and Githaiga, Michael N.	10.3390/d16030135	restoration_actions	AUTO:planting%20Rhizophora%20mucronata	AUTO:planting%20Rhizophora%20mucronata	AUTO:planting%20Rhizophora%20mucronata
9	Eco-engineering mangrove restoration at Gazi Bay, Kenya	2024	Diversity-Basel	Kinya, Gladys and Kairo, James Gitundu and Nyoike, Rossa Ngendo and Nguu, Josphat Gachoki and Githinji, Brian Kiiru and Githaiga, Michael N.	10.3390/d16030135	restoration_actions	AUTO:using%20modified%20Riley%20Encasement%20Methodology	AUTO:using%20modified%20Riley%20Encasement%20Methodology	AUTO:using%20modified%20Riley%20Encasement%20Methodology
9	Eco-engineering mangrove restoration at Gazi Bay, Kenya	2024	Diversity-Basel	Kinya, Gladys and Kairo, James Gitundu and Nyoike, Rossa Ngendo and Nguu, Josphat Gachoki and Githinji, Brian Kiiru and Githaiga, Michael N.	10.3390/d16030135	restoration_actions	AUTO:using%20PVC%20encasement	AUTO:using%20PVC%20encasement	AUTO:using%20PVC%20encasement
9	Eco-engineering mangrove restoration at Gazi Bay, Kenya	2024	Diversity-Basel	Kinya, Gladys and Kairo, James Gitundu and Nyoike, Rossa Ngendo and Nguu, Josphat Gachoki and Githinji, Brian Kiiru and Githaiga, Michael N.	10.3390/d16030135	restoration_start_date	None Reported	NA	NA
9	Eco-engineering mangrove restoration at Gazi Bay, Kenya	2024	Diversity-Basel	Kinya, Gladys and Kairo, James Gitundu and Nyoike, Rossa Ngendo and Nguu, Josphat Gachoki and Githinji, Brian Kiiru and Githaiga, Michael N.	10.3390/d16030135	restoration_end_date	None Reported	NA	NA
9	Eco-engineering mangrove restoration at Gazi Bay, Kenya	2024	Diversity-Basel	Kinya, Gladys and Kairo, James Gitundu and Nyoike, Rossa Ngendo and Nguu, Josphat Gachoki and Githinji, Brian Kiiru and Githaiga, Michael N.	10.3390/d16030135	monitoring_methods	ENVTHES:USLterCV_612	vegetation	http://vocabs.lter-europe.net/EnvThes/USLterCV_612
9	Eco-engineering mangrove restoration at Gazi Bay, Kenya	2024	Diversity-Basel	Kinya, Gladys and Kairo, James Gitundu and Nyoike, Rossa Ngendo and Nguu, Josphat Gachoki and Githinji, Brian Kiiru and Githaiga, Michael N.	10.3390/d16030135	monitoring_methods	ENVTHES:EnvEu_21	sediment	http://vocabs.lter-europe.net/EnvThes/EnvEu_21
9	Eco-engineering mangrove restoration at Gazi Bay, Kenya	2024	Diversity-Basel	Kinya, Gladys and Kairo, James Gitundu and Nyoike, Rossa Ngendo and Nguu, Josphat Gachoki and Githinji, Brian Kiiru and Githaiga, Michael N.	10.3390/d16030135	monitoring_methods	ENVTHES:msa0139	block design	http://vocabs.lter-europe.net/EnvThes/msa0139
9	Eco-engineering mangrove restoration at Gazi Bay, Kenya	2024	Diversity-Basel	Kinya, Gladys and Kairo, James Gitundu and Nyoike, Rossa Ngendo and Nguu, Josphat Gachoki and Githinji, Brian Kiiru and Githaiga, Michael N.	10.3390/d16030135	statistical_methods	ENVTHES:10151	variance	http://vocabs.lter-europe.net/EnvThes/10151
9	Eco-engineering mangrove restoration at Gazi Bay, Kenya	2024	Diversity-Basel	Kinya, Gladys and Kairo, James Gitundu and Nyoike, Rossa Ngendo and Nguu, Josphat Gachoki and Githinji, Brian Kiiru and Githaiga, Michael N.	10.3390/d16030135	statistical_methods	ENVTHES:30349	water turbidity of stagnant surface water	http://vocabs.lter-europe.net/EnvThes/30349
9	Eco-engineering mangrove restoration at Gazi Bay, Kenya	2024	Diversity-Basel	Kinya, Gladys and Kairo, James Gitundu and Nyoike, Rossa Ngendo and Nguu, Josphat Gachoki and Githinji, Brian Kiiru and Githaiga, Michael N.	10.3390/d16030135	monitoring_start_date	None Reported	NA	NA
9	Eco-engineering mangrove restoration at Gazi Bay, Kenya	2024	Diversity-Basel	Kinya, Gladys and Kairo, James Gitundu and Nyoike, Rossa Ngendo and Nguu, Josphat Gachoki and Githinji, Brian Kiiru and Githaiga, Michael N.	10.3390/d16030135	monitoring_end_date	None Reported	NA	NA
9	Eco-engineering mangrove restoration at Gazi Bay, Kenya	2024	Diversity-Basel	Kinya, Gladys and Kairo, James Gitundu and Nyoike, Rossa Ngendo and Nguu, Josphat Gachoki and Githinji, Brian Kiiru and Githaiga, Michael N.	10.3390/d16030135	focal_species	NCBITaxon:40030	Rhizophora	http://purl.obolibrary.org/obo/NCBITaxon_40030
9	Eco-engineering mangrove restoration at Gazi Bay, Kenya	2024	Diversity-Basel	Kinya, Gladys and Kairo, James Gitundu and Nyoike, Rossa Ngendo and Nguu, Josphat Gachoki and Githinji, Brian Kiiru and Githaiga, Michael N.	10.3390/d16030135	response_variables	ENVTHES:21065	survival rate	http://vocabs.lter-europe.net/EnvThes/21065
9	Eco-engineering mangrove restoration at Gazi Bay, Kenya	2024	Diversity-Basel	Kinya, Gladys and Kairo, James Gitundu and Nyoike, Rossa Ngendo and Nguu, Josphat Gachoki and Githinji, Brian Kiiru and Githaiga, Michael N.	10.3390/d16030135	response_variables	ENVTHES:10012	length	http://vocabs.lter-europe.net/EnvThes/10012
9	Eco-engineering mangrove restoration at Gazi Bay, Kenya	2024	Diversity-Basel	Kinya, Gladys and Kairo, James Gitundu and Nyoike, Rossa Ngendo and Nguu, Josphat Gachoki and Githinji, Brian Kiiru and Githaiga, Michael N.	10.3390/d16030135	response_variables	AUTO:number%20of%20leaves	AUTO:number%20of%20leaves	AUTO:number%20of%20leaves
9	Eco-engineering mangrove restoration at Gazi Bay, Kenya	2024	Diversity-Basel	Kinya, Gladys and Kairo, James Gitundu and Nyoike, Rossa Ngendo and Nguu, Josphat Gachoki and Githinji, Brian Kiiru and Githaiga, Michael N.	10.3390/d16030135	response_variables	AUTO:number%20of%20internodes	AUTO:number%20of%20internodes	AUTO:number%20of%20internodes
9	Eco-engineering mangrove restoration at Gazi Bay, Kenya	2024	Diversity-Basel	Kinya, Gladys and Kairo, James Gitundu and Nyoike, Rossa Ngendo and Nguu, Josphat Gachoki and Githinji, Brian Kiiru and Githaiga, Michael N.	10.3390/d16030135	response_variables	ENVTHES:EnvEu_21	sediment	http://vocabs.lter-europe.net/EnvThes/EnvEu_21
9	Eco-engineering mangrove restoration at Gazi Bay, Kenya	2024	Diversity-Basel	Kinya, Gladys and Kairo, James Gitundu and Nyoike, Rossa Ngendo and Nguu, Josphat Gachoki and Githinji, Brian Kiiru and Githaiga, Michael N.	10.3390/d16030135	response_variables	ENVO:04000008	soil organic matter	http://purl.obolibrary.org/obo/ENVO_04000008
9	Eco-engineering mangrove restoration at Gazi Bay, Kenya	2024	Diversity-Basel	Kinya, Gladys and Kairo, James Gitundu and Nyoike, Rossa Ngendo and Nguu, Josphat Gachoki and Githinji, Brian Kiiru and Githaiga, Michael N.	10.3390/d16030135	response_variables	ENVTHES:22261	soil organic carbon	http://vocabs.lter-europe.net/EnvThes/22261
10	A multiple habitat restoration strategy in a semi-enclosed Florida embayment, combining hydrologic restoration, mangrove propagule plantings and oyster substrate additions	2015	Ecological Engineering	Milbrandt, E. C. and Thompson, M. and Coen, L. D. and Grizzle, R. E. and Ward, K.	10.1016/j.ecoleng.2015.06.043	id	dbe873de-574b-402c-a508-b6a937fd79a4	NA	NA
10	A multiple habitat restoration strategy in a semi-enclosed Florida embayment, combining hydrologic restoration, mangrove propagule plantings and oyster substrate additions	2015	Ecological Engineering	Milbrandt, E. C. and Thompson, M. and Coen, L. D. and Grizzle, R. E. and Ward, K.	10.1016/j.ecoleng.2015.06.043	label	A multiple habitat restoration strategy in a semi-enclosed Florida embayment, combining hydrologic restoration, mangrove propagule plantings and oyster substrate additions.	NA	NA
10	A multiple habitat restoration strategy in a semi-enclosed Florida embayment, combining hydrologic restoration, mangrove propagule plantings and oyster substrate additions	2015	Ecological Engineering	Milbrandt, E. C. and Thompson, M. and Coen, L. D. and Grizzle, R. E. and Ward, K.	10.1016/j.ecoleng.2015.06.043	dois	AUTO:http%3A//dx.doi.org/10.1016/j.ecoleng.2015.06.043	AUTO:http%3A//dx.doi.org/10.1016/j.ecoleng.2015.06.043	AUTO:http%3A//dx.doi.org/10.1016/j.ecoleng.2015.06.043
10	A multiple habitat restoration strategy in a semi-enclosed Florida embayment, combining hydrologic restoration, mangrove propagule plantings and oyster substrate additions	2015	Ecological Engineering	Milbrandt, E. C. and Thompson, M. and Coen, L. D. and Grizzle, R. E. and Ward, K.	10.1016/j.ecoleng.2015.06.043	study_sites_names	GAZ:00201420	Lee County	http://purl.obolibrary.org/obo/GAZ_00201420
10	A multiple habitat restoration strategy in a semi-enclosed Florida embayment, combining hydrologic restoration, mangrove propagule plantings and oyster substrate additions	2015	Ecological Engineering	Milbrandt, E. C. and Thompson, M. and Coen, L. D. and Grizzle, R. E. and Ward, K.	10.1016/j.ecoleng.2015.06.043	study_sites_coords	Not explicitly specified in the text.	NA	NA
10	A multiple habitat restoration strategy in a semi-enclosed Florida embayment, combining hydrologic restoration, mangrove propagule plantings and oyster substrate additions	2015	Ecological Engineering	Milbrandt, E. C. and Thompson, M. and Coen, L. D. and Grizzle, R. E. and Ward, K.	10.1016/j.ecoleng.2015.06.043	ecosystem_types	ENVTHES:21800	mangrove	http://vocabs.lter-europe.net/EnvThes/21800
10	A multiple habitat restoration strategy in a semi-enclosed Florida embayment, combining hydrologic restoration, mangrove propagule plantings and oyster substrate additions	2015	Ecological Engineering	Milbrandt, E. C. and Thompson, M. and Coen, L. D. and Grizzle, R. E. and Ward, K.	10.1016/j.ecoleng.2015.06.043	ecosystem_types	ENVTHES:21927	aquatic vegetation	http://vocabs.lter-europe.net/EnvThes/21927
10	A multiple habitat restoration strategy in a semi-enclosed Florida embayment, combining hydrologic restoration, mangrove propagule plantings and oyster substrate additions	2015	Ecological Engineering	Milbrandt, E. C. and Thompson, M. and Coen, L. D. and Grizzle, R. E. and Ward, K.	10.1016/j.ecoleng.2015.06.043	ecosystem_types	AUTO:Biogenic%20Oyster%20Reefs	AUTO:Biogenic%20Oyster%20Reefs	AUTO:Biogenic%20Oyster%20Reefs
10	A multiple habitat restoration strategy in a semi-enclosed Florida embayment, combining hydrologic restoration, mangrove propagule plantings and oyster substrate additions	2015	Ecological Engineering	Milbrandt, E. C. and Thompson, M. and Coen, L. D. and Grizzle, R. E. and Ward, K.	10.1016/j.ecoleng.2015.06.043	ecosystem_types	AUTO:Florida%20Embayment.	AUTO:Florida%20Embayment.	AUTO:Florida%20Embayment.
10	A multiple habitat restoration strategy in a semi-enclosed Florida embayment, combining hydrologic restoration, mangrove propagule plantings and oyster substrate additions	2015	Ecological Engineering	Milbrandt, E. C. and Thompson, M. and Coen, L. D. and Grizzle, R. E. and Ward, K.	10.1016/j.ecoleng.2015.06.043	restoration_actions	ENVTHES:21326	restoration	http://vocabs.lter-europe.net/EnvThes/21326
10	A multiple habitat restoration strategy in a semi-enclosed Florida embayment, combining hydrologic restoration, mangrove propagule plantings and oyster substrate additions	2015	Ecological Engineering	Milbrandt, E. C. and Thompson, M. and Coen, L. D. and Grizzle, R. E. and Ward, K.	10.1016/j.ecoleng.2015.06.043	restoration_actions	ENVTHES:21800	mangrove	http://vocabs.lter-europe.net/EnvThes/21800
10	A multiple habitat restoration strategy in a semi-enclosed Florida embayment, combining hydrologic restoration, mangrove propagule plantings and oyster substrate additions	2015	Ecological Engineering	Milbrandt, E. C. and Thompson, M. and Coen, L. D. and Grizzle, R. E. and Ward, K.	10.1016/j.ecoleng.2015.06.043	restoration_actions	ENVTHES:20909	substrate	http://vocabs.lter-europe.net/EnvThes/20909
10	A multiple habitat restoration strategy in a semi-enclosed Florida embayment, combining hydrologic restoration, mangrove propagule plantings and oyster substrate additions	2015	Ecological Engineering	Milbrandt, E. C. and Thompson, M. and Coen, L. D. and Grizzle, R. E. and Ward, K.	10.1016/j.ecoleng.2015.06.043	restoration_actions	AUTO:Reintroduction%20of%20tidal%20flushing.	AUTO:Reintroduction%20of%20tidal%20flushing.	AUTO:Reintroduction%20of%20tidal%20flushing.
10	A multiple habitat restoration strategy in a semi-enclosed Florida embayment, combining hydrologic restoration, mangrove propagule plantings and oyster substrate additions	2015	Ecological Engineering	Milbrandt, E. C. and Thompson, M. and Coen, L. D. and Grizzle, R. E. and Ward, K.	10.1016/j.ecoleng.2015.06.043	restoration_start_date	2006	NA	NA
10	A multiple habitat restoration strategy in a semi-enclosed Florida embayment, combining hydrologic restoration, mangrove propagule plantings and oyster substrate additions	2015	Ecological Engineering	Milbrandt, E. C. and Thompson, M. and Coen, L. D. and Grizzle, R. E. and Ward, K.	10.1016/j.ecoleng.2015.06.043	restoration_start_date	2009-01 (indicating January 2009).	NA	NA
10	A multiple habitat restoration strategy in a semi-enclosed Florida embayment, combining hydrologic restoration, mangrove propagule plantings and oyster substrate additions	2015	Ecological Engineering	Milbrandt, E. C. and Thompson, M. and Coen, L. D. and Grizzle, R. E. and Ward, K.	10.1016/j.ecoleng.2015.06.043	restoration_end_date	2012	NA	NA
10	A multiple habitat restoration strategy in a semi-enclosed Florida embayment, combining hydrologic restoration, mangrove propagule plantings and oyster substrate additions	2015	Ecological Engineering	Milbrandt, E. C. and Thompson, M. and Coen, L. D. and Grizzle, R. E. and Ward, K.	10.1016/j.ecoleng.2015.06.043	monitoring_methods	ENVTHES:20314	transect	http://vocabs.lter-europe.net/EnvThes/20314
10	A multiple habitat restoration strategy in a semi-enclosed Florida embayment, combining hydrologic restoration, mangrove propagule plantings and oyster substrate additions	2015	Ecological Engineering	Milbrandt, E. C. and Thompson, M. and Coen, L. D. and Grizzle, R. E. and Ward, K.	10.1016/j.ecoleng.2015.06.043	monitoring_methods	ENVTHES:20296	global positioning system	http://vocabs.lter-europe.net/EnvThes/20296
10	A multiple habitat restoration strategy in a semi-enclosed Florida embayment, combining hydrologic restoration, mangrove propagule plantings and oyster substrate additions	2015	Ecological Engineering	Milbrandt, E. C. and Thompson, M. and Coen, L. D. and Grizzle, R. E. and Ward, K.	10.1016/j.ecoleng.2015.06.043	monitoring_methods	ENVTHES:20538	water	http://vocabs.lter-europe.net/EnvThes/20538
10	A multiple habitat restoration strategy in a semi-enclosed Florida embayment, combining hydrologic restoration, mangrove propagule plantings and oyster substrate additions	2015	Ecological Engineering	Milbrandt, E. C. and Thompson, M. and Coen, L. D. and Grizzle, R. E. and Ward, K.	10.1016/j.ecoleng.2015.06.043	monitoring_methods	ENVTHES:USLterCV_571	surveys	http://vocabs.lter-europe.net/EnvThes/USLterCV_571
10	A multiple habitat restoration strategy in a semi-enclosed Florida embayment, combining hydrologic restoration, mangrove propagule plantings and oyster substrate additions	2015	Ecological Engineering	Milbrandt, E. C. and Thompson, M. and Coen, L. D. and Grizzle, R. E. and Ward, K.	10.1016/j.ecoleng.2015.06.043	monitoring_methods	ENVTHES:21087	recruitment	http://vocabs.lter-europe.net/EnvThes/21087
10	A multiple habitat restoration strategy in a semi-enclosed Florida embayment, combining hydrologic restoration, mangrove propagule plantings and oyster substrate additions	2015	Ecological Engineering	Milbrandt, E. C. and Thompson, M. and Coen, L. D. and Grizzle, R. E. and Ward, K.	10.1016/j.ecoleng.2015.06.043	statistical_methods	ENVTHES:10372	index	http://vocabs.lter-europe.net/EnvThes/10372
10	A multiple habitat restoration strategy in a semi-enclosed Florida embayment, combining hydrologic restoration, mangrove propagule plantings and oyster substrate additions	2015	Ecological Engineering	Milbrandt, E. C. and Thompson, M. and Coen, L. D. and Grizzle, R. E. and Ward, K.	10.1016/j.ecoleng.2015.06.043	monitoring_start_date	2008-08	NA	NA
10	A multiple habitat restoration strategy in a semi-enclosed Florida embayment, combining hydrologic restoration, mangrove propagule plantings and oyster substrate additions	2015	Ecological Engineering	Milbrandt, E. C. and Thompson, M. and Coen, L. D. and Grizzle, R. E. and Ward, K.	10.1016/j.ecoleng.2015.06.043	monitoring_start_date	2010-07	NA	NA
10	A multiple habitat restoration strategy in a semi-enclosed Florida embayment, combining hydrologic restoration, mangrove propagule plantings and oyster substrate additions	2015	Ecological Engineering	Milbrandt, E. C. and Thompson, M. and Coen, L. D. and Grizzle, R. E. and Ward, K.	10.1016/j.ecoleng.2015.06.043	monitoring_end_date	2013-10	NA	NA
10	A multiple habitat restoration strategy in a semi-enclosed Florida embayment, combining hydrologic restoration, mangrove propagule plantings and oyster substrate additions	2015	Ecological Engineering	Milbrandt, E. C. and Thompson, M. and Coen, L. D. and Grizzle, R. E. and Ward, K.	10.1016/j.ecoleng.2015.06.043	focal_species	NCBITaxon:40031	Rhizophora mangle	http://purl.obolibrary.org/obo/NCBITaxon_40031
10	A multiple habitat restoration strategy in a semi-enclosed Florida embayment, combining hydrologic restoration, mangrove propagule plantings and oyster substrate additions	2015	Ecological Engineering	Milbrandt, E. C. and Thompson, M. and Coen, L. D. and Grizzle, R. E. and Ward, K.	10.1016/j.ecoleng.2015.06.043	focal_species	NCBITaxon:6565	Crassostrea virginica	http://purl.obolibrary.org/obo/NCBITaxon_6565
10	A multiple habitat restoration strategy in a semi-enclosed Florida embayment, combining hydrologic restoration, mangrove propagule plantings and oyster substrate additions	2015	Ecological Engineering	Milbrandt, E. C. and Thompson, M. and Coen, L. D. and Grizzle, R. E. and Ward, K.	10.1016/j.ecoleng.2015.06.043	focal_species	NCBITaxon:4436	Batis maritima	http://purl.obolibrary.org/obo/NCBITaxon_4436
10	A multiple habitat restoration strategy in a semi-enclosed Florida embayment, combining hydrologic restoration, mangrove propagule plantings and oyster substrate additions	2015	Ecological Engineering	Milbrandt, E. C. and Thompson, M. and Coen, L. D. and Grizzle, R. E. and Ward, K.	10.1016/j.ecoleng.2015.06.043	focal_species	NCBITaxon:190524	Laguncularia racemosa	http://purl.obolibrary.org/obo/NCBITaxon_190524
10	A multiple habitat restoration strategy in a semi-enclosed Florida embayment, combining hydrologic restoration, mangrove propagule plantings and oyster substrate additions	2015	Ecological Engineering	Milbrandt, E. C. and Thompson, M. and Coen, L. D. and Grizzle, R. E. and Ward, K.	10.1016/j.ecoleng.2015.06.043	focal_species	NCBITaxon:13078	Halodule wrightii	http://purl.obolibrary.org/obo/NCBITaxon_13078
10	A multiple habitat restoration strategy in a semi-enclosed Florida embayment, combining hydrologic restoration, mangrove propagule plantings and oyster substrate additions	2015	Ecological Engineering	Milbrandt, E. C. and Thompson, M. and Coen, L. D. and Grizzle, R. E. and Ward, K.	10.1016/j.ecoleng.2015.06.043	focal_species	NCBITaxon:108107	Eurypanopeus	http://purl.obolibrary.org/obo/NCBITaxon_108107
10	A multiple habitat restoration strategy in a semi-enclosed Florida embayment, combining hydrologic restoration, mangrove propagule plantings and oyster substrate additions	2015	Ecological Engineering	Milbrandt, E. C. and Thompson, M. and Coen, L. D. and Grizzle, R. E. and Ward, K.	10.1016/j.ecoleng.2015.06.043	focal_species	NCBITaxon:53943	Panopeus	http://purl.obolibrary.org/obo/NCBITaxon_53943
10	A multiple habitat restoration strategy in a semi-enclosed Florida embayment, combining hydrologic restoration, mangrove propagule plantings and oyster substrate additions	2015	Ecological Engineering	Milbrandt, E. C. and Thompson, M. and Coen, L. D. and Grizzle, R. E. and Ward, K.	10.1016/j.ecoleng.2015.06.043	focal_species	NCBITaxon:84662	Petrolisthes armatus	http://purl.obolibrary.org/obo/NCBITaxon_84662
10	A multiple habitat restoration strategy in a semi-enclosed Florida embayment, combining hydrologic restoration, mangrove propagule plantings and oyster substrate additions	2015	Ecological Engineering	Milbrandt, E. C. and Thompson, M. and Coen, L. D. and Grizzle, R. E. and Ward, K.	10.1016/j.ecoleng.2015.06.043	response_variables	ENVTHES:22216	root density	http://vocabs.lter-europe.net/EnvThes/22216
10	A multiple habitat restoration strategy in a semi-enclosed Florida embayment, combining hydrologic restoration, mangrove propagule plantings and oyster substrate additions	2015	Ecological Engineering	Milbrandt, E. C. and Thompson, M. and Coen, L. D. and Grizzle, R. E. and Ward, K.	10.1016/j.ecoleng.2015.06.043	response_variables	ENVTHES:22216	root density	http://vocabs.lter-europe.net/EnvThes/22216
10	A multiple habitat restoration strategy in a semi-enclosed Florida embayment, combining hydrologic restoration, mangrove propagule plantings and oyster substrate additions	2015	Ecological Engineering	Milbrandt, E. C. and Thompson, M. and Coen, L. D. and Grizzle, R. E. and Ward, K.	10.1016/j.ecoleng.2015.06.043	response_variables	ENVTHES:EUDIM_025	density	http://vocabs.lter-europe.net/EnvThes/EUDIM_025
10	A multiple habitat restoration strategy in a semi-enclosed Florida embayment, combining hydrologic restoration, mangrove propagule plantings and oyster substrate additions	2015	Ecological Engineering	Milbrandt, E. C. and Thompson, M. and Coen, L. D. and Grizzle, R. E. and Ward, K.	10.1016/j.ecoleng.2015.06.043	response_variables	ENVTHES:10139	mean	http://vocabs.lter-europe.net/EnvThes/10139
10	A multiple habitat restoration strategy in a semi-enclosed Florida embayment, combining hydrologic restoration, mangrove propagule plantings and oyster substrate additions	2015	Ecological Engineering	Milbrandt, E. C. and Thompson, M. and Coen, L. D. and Grizzle, R. E. and Ward, K.	10.1016/j.ecoleng.2015.06.043	response_variables	ENVTHES:EUDIM_025	density	http://vocabs.lter-europe.net/EnvThes/EUDIM_025
10	A multiple habitat restoration strategy in a semi-enclosed Florida embayment, combining hydrologic restoration, mangrove propagule plantings and oyster substrate additions	2015	Ecological Engineering	Milbrandt, E. C. and Thompson, M. and Coen, L. D. and Grizzle, R. E. and Ward, K.	10.1016/j.ecoleng.2015.06.043	response_variables	ENVTHES:EUDIM_025	density	http://vocabs.lter-europe.net/EnvThes/EUDIM_025
10	A multiple habitat restoration strategy in a semi-enclosed Florida embayment, combining hydrologic restoration, mangrove propagule plantings and oyster substrate additions	2015	Ecological Engineering	Milbrandt, E. C. and Thompson, M. and Coen, L. D. and Grizzle, R. E. and Ward, K.	10.1016/j.ecoleng.2015.06.043	response_variables	ENVTHES:20697	seston	http://vocabs.lter-europe.net/EnvThes/20697
10	A multiple habitat restoration strategy in a semi-enclosed Florida embayment, combining hydrologic restoration, mangrove propagule plantings and oyster substrate additions	2015	Ecological Engineering	Milbrandt, E. C. and Thompson, M. and Coen, L. D. and Grizzle, R. E. and Ward, K.	10.1016/j.ecoleng.2015.06.043	response_variables	ENVTHES:EUDIM_025	density	http://vocabs.lter-europe.net/EnvThes/EUDIM_025
10	A multiple habitat restoration strategy in a semi-enclosed Florida embayment, combining hydrologic restoration, mangrove propagule plantings and oyster substrate additions	2015	Ecological Engineering	Milbrandt, E. C. and Thompson, M. and Coen, L. D. and Grizzle, R. E. and Ward, K.	10.1016/j.ecoleng.2015.06.043	response_variables	ENVTHES:21541	abundance	http://vocabs.lter-europe.net/EnvThes/21541
10	A multiple habitat restoration strategy in a semi-enclosed Florida embayment, combining hydrologic restoration, mangrove propagule plantings and oyster substrate additions	2015	Ecological Engineering	Milbrandt, E. C. and Thompson, M. and Coen, L. D. and Grizzle, R. E. and Ward, K.	10.1016/j.ecoleng.2015.06.043	response_variables	ENVTHES:20538	water	http://vocabs.lter-europe.net/EnvThes/20538
11	Developing a model to select indicator species based on individual species’ contributions to biodiversity	2022	Applied Sciences-Basel	Chu, Ta-Jen and Shih, Yi-Jia and Shih, Chun-Han and Wang, Jia-Qiao and Huang, Liang-Min and Tsai, Shu-Chen	10.3390/app12136748	id	2e383074-546b-4133-98f7-aacb21136242	NA	NA
11	Developing a model to select indicator species based on individual species’ contributions to biodiversity	2022	Applied Sciences-Basel	Chu, Ta-Jen and Shih, Yi-Jia and Shih, Chun-Han and Wang, Jia-Qiao and Huang, Liang-Min and Tsai, Shu-Chen	10.3390/app12136748	label	Developing a Model to Select Indicator Species Based on Individual Species’ Contributions to Biodiversity	NA	NA
11	Developing a model to select indicator species based on individual species’ contributions to biodiversity	2022	Applied Sciences-Basel	Chu, Ta-Jen and Shih, Yi-Jia and Shih, Chun-Han and Wang, Jia-Qiao and Huang, Liang-Min and Tsai, Shu-Chen	10.3390/app12136748	dois	AUTO:10.3390/app12136748	AUTO:10.3390/app12136748	AUTO:10.3390/app12136748
11	Developing a model to select indicator species based on individual species’ contributions to biodiversity	2022	Applied Sciences-Basel	Chu, Ta-Jen and Shih, Yi-Jia and Shih, Chun-Han and Wang, Jia-Qiao and Huang, Liang-Min and Tsai, Shu-Chen	10.3390/app12136748	study_sites_names	GAZ:00005341	Republic of China	http://purl.obolibrary.org/obo/GAZ_00005341
11	Developing a model to select indicator species based on individual species’ contributions to biodiversity	2022	Applied Sciences-Basel	Chu, Ta-Jen and Shih, Yi-Jia and Shih, Chun-Han and Wang, Jia-Qiao and Huang, Liang-Min and Tsai, Shu-Chen	10.3390/app12136748	study_sites_coords	None Reported	NA	NA
11	Developing a model to select indicator species based on individual species’ contributions to biodiversity	2022	Applied Sciences-Basel	Chu, Ta-Jen and Shih, Yi-Jia and Shih, Chun-Han and Wang, Jia-Qiao and Huang, Liang-Min and Tsai, Shu-Chen	10.3390/app12136748	ecosystem_types	ENVO:00000035	marsh	http://purl.obolibrary.org/obo/ENVO_00000035
11	Developing a model to select indicator species based on individual species’ contributions to biodiversity	2022	Applied Sciences-Basel	Chu, Ta-Jen and Shih, Yi-Jia and Shih, Chun-Han and Wang, Jia-Qiao and Huang, Liang-Min and Tsai, Shu-Chen	10.3390/app12136748	restoration_actions	ENVTHES:21800	mangrove	http://vocabs.lter-europe.net/EnvThes/21800
11	Developing a model to select indicator species based on individual species’ contributions to biodiversity	2022	Applied Sciences-Basel	Chu, Ta-Jen and Shih, Yi-Jia and Shih, Chun-Han and Wang, Jia-Qiao and Huang, Liang-Min and Tsai, Shu-Chen	10.3390/app12136748	restoration_start_date	10/1/2015	NA	NA
11	Developing a model to select indicator species based on individual species’ contributions to biodiversity	2022	Applied Sciences-Basel	Chu, Ta-Jen and Shih, Yi-Jia and Shih, Chun-Han and Wang, Jia-Qiao and Huang, Liang-Min and Tsai, Shu-Chen	10.3390/app12136748	restoration_end_date	3/31/2016	NA	NA
11	Developing a model to select indicator species based on individual species’ contributions to biodiversity	2022	Applied Sciences-Basel	Chu, Ta-Jen and Shih, Yi-Jia and Shih, Chun-Han and Wang, Jia-Qiao and Huang, Liang-Min and Tsai, Shu-Chen	10.3390/app12136748	monitoring_methods	AUTO:Not%20explicitly%20reported	AUTO:Not%20explicitly%20reported	AUTO:Not%20explicitly%20reported
11	Developing a model to select indicator species based on individual species’ contributions to biodiversity	2022	Applied Sciences-Basel	Chu, Ta-Jen and Shih, Yi-Jia and Shih, Chun-Han and Wang, Jia-Qiao and Huang, Liang-Min and Tsai, Shu-Chen	10.3390/app12136748	statistical_methods	ENVTHES:21673	biodiversity	http://vocabs.lter-europe.net/EnvThes/21673
11	Developing a model to select indicator species based on individual species’ contributions to biodiversity	2022	Applied Sciences-Basel	Chu, Ta-Jen and Shih, Yi-Jia and Shih, Chun-Han and Wang, Jia-Qiao and Huang, Liang-Min and Tsai, Shu-Chen	10.3390/app12136748	monitoring_start_date	10/1/2015	NA	NA
11	Developing a model to select indicator species based on individual species’ contributions to biodiversity	2022	Applied Sciences-Basel	Chu, Ta-Jen and Shih, Yi-Jia and Shih, Chun-Han and Wang, Jia-Qiao and Huang, Liang-Min and Tsai, Shu-Chen	10.3390/app12136748	monitoring_end_date	9/30/2016	NA	NA
11	Developing a model to select indicator species based on individual species’ contributions to biodiversity	2022	Applied Sciences-Basel	Chu, Ta-Jen and Shih, Yi-Jia and Shih, Chun-Han and Wang, Jia-Qiao and Huang, Liang-Min and Tsai, Shu-Chen	10.3390/app12136748	focal_species	NCBITaxon:78094	Mictyris	http://purl.obolibrary.org/obo/NCBITaxon_78094
11	Developing a model to select indicator species based on individual species’ contributions to biodiversity	2022	Applied Sciences-Basel	Chu, Ta-Jen and Shih, Yi-Jia and Shih, Chun-Han and Wang, Jia-Qiao and Huang, Liang-Min and Tsai, Shu-Chen	10.3390/app12136748	focal_species	NCBITaxon:78090	Macrophthalmus banzai	http://purl.obolibrary.org/obo/NCBITaxon_78090
11	Developing a model to select indicator species based on individual species’ contributions to biodiversity	2022	Applied Sciences-Basel	Chu, Ta-Jen and Shih, Yi-Jia and Shih, Chun-Han and Wang, Jia-Qiao and Huang, Liang-Min and Tsai, Shu-Chen	10.3390/app12136748	focal_species	NCBITaxon:53313	Uca	http://purl.obolibrary.org/obo/NCBITaxon_53313
11	Developing a model to select indicator species based on individual species’ contributions to biodiversity	2022	Applied Sciences-Basel	Chu, Ta-Jen and Shih, Yi-Jia and Shih, Chun-Han and Wang, Jia-Qiao and Huang, Liang-Min and Tsai, Shu-Chen	10.3390/app12136748	focal_species	NCBITaxon:53313	Uca	http://purl.obolibrary.org/obo/NCBITaxon_53313
11	Developing a model to select indicator species based on individual species’ contributions to biodiversity	2022	Applied Sciences-Basel	Chu, Ta-Jen and Shih, Yi-Jia and Shih, Chun-Han and Wang, Jia-Qiao and Huang, Liang-Min and Tsai, Shu-Chen	10.3390/app12136748	focal_species	NCBITaxon:53313	Uca	http://purl.obolibrary.org/obo/NCBITaxon_53313
11	Developing a model to select indicator species based on individual species’ contributions to biodiversity	2022	Applied Sciences-Basel	Chu, Ta-Jen and Shih, Yi-Jia and Shih, Chun-Han and Wang, Jia-Qiao and Huang, Liang-Min and Tsai, Shu-Chen	10.3390/app12136748	response_variables	ENVTHES:21673	biodiversity	http://vocabs.lter-europe.net/EnvThes/21673
11	Developing a model to select indicator species based on individual species’ contributions to biodiversity	2022	Applied Sciences-Basel	Chu, Ta-Jen and Shih, Yi-Jia and Shih, Chun-Han and Wang, Jia-Qiao and Huang, Liang-Min and Tsai, Shu-Chen	10.3390/app12136748	response_variables	ENVTHES:EUDIM_025	density	http://vocabs.lter-europe.net/EnvThes/EUDIM_025
12	Invertebrate communities of Bay of Fundy salt marsh pools: comparison of a natural and recovering marsh	2023	Frontiers In Ecology And Evolution	Noel, Paula E. and Sharma, Bidhya and Chmura, Gail L.	10.3389/fevo.2023.994533	id	b83119e7-5e71-4c19-ae95-670dd6fd87f4	NA	NA
12	Invertebrate communities of Bay of Fundy salt marsh pools: comparison of a natural and recovering marsh	2023	Frontiers In Ecology And Evolution	Noel, Paula E. and Sharma, Bidhya and Chmura, Gail L.	10.3389/fevo.2023.994533	label	Invertebrate communities of Bay of Fundy salt marsh pools: comparison of a natural and recovering marsh.	NA	NA
12	Invertebrate communities of Bay of Fundy salt marsh pools: comparison of a natural and recovering marsh	2023	Frontiers In Ecology And Evolution	Noel, Paula E. and Sharma, Bidhya and Chmura, Gail L.	10.3389/fevo.2023.994533	dois	AUTO:10.3389/fevo.2023.994533	AUTO:10.3389/fevo.2023.994533	AUTO:10.3389/fevo.2023.994533
12	Invertebrate communities of Bay of Fundy salt marsh pools: comparison of a natural and recovering marsh	2023	Frontiers In Ecology And Evolution	Noel, Paula E. and Sharma, Bidhya and Chmura, Gail L.	10.3389/fevo.2023.994533	study_sites_names	GAZ:00002570	Province of New Brunswick	http://purl.obolibrary.org/obo/GAZ_00002570
12	Invertebrate communities of Bay of Fundy salt marsh pools: comparison of a natural and recovering marsh	2023	Frontiers In Ecology And Evolution	Noel, Paula E. and Sharma, Bidhya and Chmura, Gail L.	10.3389/fevo.2023.994533	study_sites_names	GAZ:00281773	Saint John	http://purl.obolibrary.org/obo/GAZ_00281773
12	Invertebrate communities of Bay of Fundy salt marsh pools: comparison of a natural and recovering marsh	2023	Frontiers In Ecology And Evolution	Noel, Paula E. and Sharma, Bidhya and Chmura, Gail L.	10.3389/fevo.2023.994533	study_sites_coords	None Reported	NA	NA
12	Invertebrate communities of Bay of Fundy salt marsh pools: comparison of a natural and recovering marsh	2023	Frontiers In Ecology And Evolution	Noel, Paula E. and Sharma, Bidhya and Chmura, Gail L.	10.3389/fevo.2023.994533	ecosystem_types	ENVO:00000054	saline marsh	http://purl.obolibrary.org/obo/ENVO_00000054
12	Invertebrate communities of Bay of Fundy salt marsh pools: comparison of a natural and recovering marsh	2023	Frontiers In Ecology And Evolution	Noel, Paula E. and Sharma, Bidhya and Chmura, Gail L.	10.3389/fevo.2023.994533	ecosystem_types	AUTO:Bay%20of%20Fundy	AUTO:Bay%20of%20Fundy	AUTO:Bay%20of%20Fundy
12	Invertebrate communities of Bay of Fundy salt marsh pools: comparison of a natural and recovering marsh	2023	Frontiers In Ecology And Evolution	Noel, Paula E. and Sharma, Bidhya and Chmura, Gail L.	10.3389/fevo.2023.994533	restoration_actions	ENVTHES:20383	flood	http://vocabs.lter-europe.net/EnvThes/20383
12	Invertebrate communities of Bay of Fundy salt marsh pools: comparison of a natural and recovering marsh	2023	Frontiers In Ecology And Evolution	Noel, Paula E. and Sharma, Bidhya and Chmura, Gail L.	10.3389/fevo.2023.994533	restoration_start_date	1973	NA	NA
12	Invertebrate communities of Bay of Fundy salt marsh pools: comparison of a natural and recovering marsh	2023	Frontiers In Ecology And Evolution	Noel, Paula E. and Sharma, Bidhya and Chmura, Gail L.	10.3389/fevo.2023.994533	restoration_end_date	None Reported	NA	NA
12	Invertebrate communities of Bay of Fundy salt marsh pools: comparison of a natural and recovering marsh	2023	Frontiers In Ecology And Evolution	Noel, Paula E. and Sharma, Bidhya and Chmura, Gail L.	10.3389/fevo.2023.994533	monitoring_methods	ENVTHES:EnvEu_21	sediment	http://vocabs.lter-europe.net/EnvThes/EnvEu_21
12	Invertebrate communities of Bay of Fundy salt marsh pools: comparison of a natural and recovering marsh	2023	Frontiers In Ecology And Evolution	Noel, Paula E. and Sharma, Bidhya and Chmura, Gail L.	10.3389/fevo.2023.994533	monitoring_methods	ENVTHES:USLterCV_612	vegetation	http://vocabs.lter-europe.net/EnvThes/USLterCV_612
12	Invertebrate communities of Bay of Fundy salt marsh pools: comparison of a natural and recovering marsh	2023	Frontiers In Ecology And Evolution	Noel, Paula E. and Sharma, Bidhya and Chmura, Gail L.	10.3389/fevo.2023.994533	monitoring_methods	ENVTHES:msa1016	species-area curve	http://vocabs.lter-europe.net/EnvThes/msa1016
12	Invertebrate communities of Bay of Fundy salt marsh pools: comparison of a natural and recovering marsh	2023	Frontiers In Ecology And Evolution	Noel, Paula E. and Sharma, Bidhya and Chmura, Gail L.	10.3389/fevo.2023.994533	statistical_methods	AUTO:non-metric%20multidimensional%20scaling	AUTO:non-metric%20multidimensional%20scaling	AUTO:non-metric%20multidimensional%20scaling
12	Invertebrate communities of Bay of Fundy salt marsh pools: comparison of a natural and recovering marsh	2023	Frontiers In Ecology And Evolution	Noel, Paula E. and Sharma, Bidhya and Chmura, Gail L.	10.3389/fevo.2023.994533	statistical_methods	ENVTHES:10151	variance	http://vocabs.lter-europe.net/EnvThes/10151
12	Invertebrate communities of Bay of Fundy salt marsh pools: comparison of a natural and recovering marsh	2023	Frontiers In Ecology And Evolution	Noel, Paula E. and Sharma, Bidhya and Chmura, Gail L.	10.3389/fevo.2023.994533	statistical_methods	AUTO:SIMPER%20Analysis	AUTO:SIMPER%20Analysis	AUTO:SIMPER%20Analysis
12	Invertebrate communities of Bay of Fundy salt marsh pools: comparison of a natural and recovering marsh	2023	Frontiers In Ecology And Evolution	Noel, Paula E. and Sharma, Bidhya and Chmura, Gail L.	10.3389/fevo.2023.994533	monitoring_start_date	4-Jul	NA	NA
12	Invertebrate communities of Bay of Fundy salt marsh pools: comparison of a natural and recovering marsh	2023	Frontiers In Ecology And Evolution	Noel, Paula E. and Sharma, Bidhya and Chmura, Gail L.	10.3389/fevo.2023.994533	monitoring_end_date	5-Jul	NA	NA
12	Invertebrate communities of Bay of Fundy salt marsh pools: comparison of a natural and recovering marsh	2023	Frontiers In Ecology And Evolution	Noel, Paula E. and Sharma, Bidhya and Chmura, Gail L.	10.3389/fevo.2023.994533	focal_species	NCBITaxon:1928648	Ecrobia	http://purl.obolibrary.org/obo/NCBITaxon_1928648
12	Invertebrate communities of Bay of Fundy salt marsh pools: comparison of a natural and recovering marsh	2023	Frontiers In Ecology And Evolution	Noel, Paula E. and Sharma, Bidhya and Chmura, Gail L.	10.3389/fevo.2023.994533	focal_species	NCBITaxon:2109251	Naididae	http://purl.obolibrary.org/obo/NCBITaxon_2109251
12	Invertebrate communities of Bay of Fundy salt marsh pools: comparison of a natural and recovering marsh	2023	Frontiers In Ecology And Evolution	Noel, Paula E. and Sharma, Bidhya and Chmura, Gail L.	10.3389/fevo.2023.994533	focal_species	NCBITaxon:7149	Chironomidae	http://purl.obolibrary.org/obo/NCBITaxon_7149
12	Invertebrate communities of Bay of Fundy salt marsh pools: comparison of a natural and recovering marsh	2023	Frontiers In Ecology And Evolution	Noel, Paula E. and Sharma, Bidhya and Chmura, Gail L.	10.3389/fevo.2023.994533	focal_species	NCBITaxon:29652	Ruppia maritima	http://purl.obolibrary.org/obo/NCBITaxon_29652
12	Invertebrate communities of Bay of Fundy salt marsh pools: comparison of a natural and recovering marsh	2023	Frontiers In Ecology And Evolution	Noel, Paula E. and Sharma, Bidhya and Chmura, Gail L.	10.3389/fevo.2023.994533	response_variables	ENVTHES:21541	abundance	http://vocabs.lter-europe.net/EnvThes/21541
12	Invertebrate communities of Bay of Fundy salt marsh pools: comparison of a natural and recovering marsh	2023	Frontiers In Ecology And Evolution	Noel, Paula E. and Sharma, Bidhya and Chmura, Gail L.	10.3389/fevo.2023.994533	response_variables	ENVTHES:20790	biomass	http://vocabs.lter-europe.net/EnvThes/20790
12	Invertebrate communities of Bay of Fundy salt marsh pools: comparison of a natural and recovering marsh	2023	Frontiers In Ecology And Evolution	Noel, Paula E. and Sharma, Bidhya and Chmura, Gail L.	10.3389/fevo.2023.994533	response_variables	ENVTHES:22287	species richness	http://vocabs.lter-europe.net/EnvThes/22287
12	Invertebrate communities of Bay of Fundy salt marsh pools: comparison of a natural and recovering marsh	2023	Frontiers In Ecology And Evolution	Noel, Paula E. and Sharma, Bidhya and Chmura, Gail L.	10.3389/fevo.2023.994533	response_variables	ENVTHES:10372	index	http://vocabs.lter-europe.net/EnvThes/10372
13	Testing strategies to enhance transplant success under stressful conditions at a tidal marsh restoration project	2024	Restoration Ecology	Pausch, Rachel	10.1111/rec.14117	id	cdb3708b-2725-4305-9742-8877cbbcf5e9	NA	NA
13	Testing strategies to enhance transplant success under stressful conditions at a tidal marsh restoration project	2024	Restoration Ecology	Pausch, Rachel	10.1111/rec.14117	label	Testing strategies to enhance transplant success under stressful conditions at a tidal marsh restoration project	NA	NA
13	Testing strategies to enhance transplant success under stressful conditions at a tidal marsh restoration project	2024	Restoration Ecology	Pausch, Rachel	10.1111/rec.14117	dois	AUTO:10.1111/rec.14117	AUTO:10.1111/rec.14117	AUTO:10.1111/rec.14117
13	Testing strategies to enhance transplant success under stressful conditions at a tidal marsh restoration project	2024	Restoration Ecology	Pausch, Rachel	10.1111/rec.14117	study_sites_names	GAZ:00002598	Elkhorn Slough	http://purl.obolibrary.org/obo/GAZ_00002598
13	Testing strategies to enhance transplant success under stressful conditions at a tidal marsh restoration project	2024	Restoration Ecology	Pausch, Rachel	10.1111/rec.14117	study_sites_names	GAZ:00483962	Central	http://purl.obolibrary.org/obo/GAZ_00483962
13	Testing strategies to enhance transplant success under stressful conditions at a tidal marsh restoration project	2024	Restoration Ecology	Pausch, Rachel	10.1111/rec.14117	study_sites_coords	None Reported	NA	NA
13	Testing strategies to enhance transplant success under stressful conditions at a tidal marsh restoration project	2024	Restoration Ecology	Pausch, Rachel	10.1111/rec.14117	ecosystem_types	ENVO:00000054	saline marsh	http://purl.obolibrary.org/obo/ENVO_00000054
13	Testing strategies to enhance transplant success under stressful conditions at a tidal marsh restoration project	2024	Restoration Ecology	Pausch, Rachel	10.1111/rec.14117	ecosystem_types	ENVO:00000054	saline marsh	http://purl.obolibrary.org/obo/ENVO_00000054
13	Testing strategies to enhance transplant success under stressful conditions at a tidal marsh restoration project	2024	Restoration Ecology	Pausch, Rachel	10.1111/rec.14117	restoration_actions	AUTO:transplanting%20Salicornia%20pacifica	AUTO:transplanting%20Salicornia%20pacifica	AUTO:transplanting%20Salicornia%20pacifica
13	Testing strategies to enhance transplant success under stressful conditions at a tidal marsh restoration project	2024	Restoration Ecology	Pausch, Rachel	10.1111/rec.14117	restoration_actions	ENVTHES:USLterCV_433	plant	http://vocabs.lter-europe.net/EnvThes/USLterCV_433
13	Testing strategies to enhance transplant success under stressful conditions at a tidal marsh restoration project	2024	Restoration Ecology	Pausch, Rachel	10.1111/rec.14117	restoration_actions	ENVTHES:USLterCV_275	irrigation	http://vocabs.lter-europe.net/EnvThes/USLterCV_275
13	Testing strategies to enhance transplant success under stressful conditions at a tidal marsh restoration project	2024	Restoration Ecology	Pausch, Rachel	10.1111/rec.14117	restoration_actions	ENVTHES:10355	configuration	http://vocabs.lter-europe.net/EnvThes/10355
13	Testing strategies to enhance transplant success under stressful conditions at a tidal marsh restoration project	2024	Restoration Ecology	Pausch, Rachel	10.1111/rec.14117	restoration_start_date	21-Mar	NA	NA
13	Testing strategies to enhance transplant success under stressful conditions at a tidal marsh restoration project	2024	Restoration Ecology	Pausch, Rachel	10.1111/rec.14117	restoration_end_date	23-Mar	NA	NA
13	Testing strategies to enhance transplant success under stressful conditions at a tidal marsh restoration project	2024	Restoration Ecology	Pausch, Rachel	10.1111/rec.14117	monitoring_methods	ENVTHES:21519	cover	http://vocabs.lter-europe.net/EnvThes/21519
13	Testing strategies to enhance transplant success under stressful conditions at a tidal marsh restoration project	2024	Restoration Ecology	Pausch, Rachel	10.1111/rec.14117	monitoring_methods	ENVTHES:USLterCV_433	plant	http://vocabs.lter-europe.net/EnvThes/USLterCV_433
13	Testing strategies to enhance transplant success under stressful conditions at a tidal marsh restoration project	2024	Restoration Ecology	Pausch, Rachel	10.1111/rec.14117	monitoring_methods	ENVTHES:10039	soil moisture content	http://vocabs.lter-europe.net/EnvThes/10039
13	Testing strategies to enhance transplant success under stressful conditions at a tidal marsh restoration project	2024	Restoration Ecology	Pausch, Rachel	10.1111/rec.14117	monitoring_methods	ENVTHES:EnvEu_21	sediment	http://vocabs.lter-europe.net/EnvThes/EnvEu_21
13	Testing strategies to enhance transplant success under stressful conditions at a tidal marsh restoration project	2024	Restoration Ecology	Pausch, Rachel	10.1111/rec.14117	statistical_methods	ENVTHES:20303	model	http://vocabs.lter-europe.net/EnvThes/20303
13	Testing strategies to enhance transplant success under stressful conditions at a tidal marsh restoration project	2024	Restoration Ecology	Pausch, Rachel	10.1111/rec.14117	statistical_methods	STATO:0000464	NA	NA
13	Testing strategies to enhance transplant success under stressful conditions at a tidal marsh restoration project	2024	Restoration Ecology	Pausch, Rachel	10.1111/rec.14117	statistical_methods	ENVTHES:20303	model	http://vocabs.lter-europe.net/EnvThes/20303
13	Testing strategies to enhance transplant success under stressful conditions at a tidal marsh restoration project	2024	Restoration Ecology	Pausch, Rachel	10.1111/rec.14117	statistical_methods	ENVTHES:EnvEu_86	distribution	http://vocabs.lter-europe.net/EnvThes/EnvEu_86
13	Testing strategies to enhance transplant success under stressful conditions at a tidal marsh restoration project	2024	Restoration Ecology	Pausch, Rachel	10.1111/rec.14117	monitoring_start_date	21-Mar	NA	NA
13	Testing strategies to enhance transplant success under stressful conditions at a tidal marsh restoration project	2024	Restoration Ecology	Pausch, Rachel	10.1111/rec.14117	monitoring_end_date	23-Mar	NA	NA
13	Testing strategies to enhance transplant success under stressful conditions at a tidal marsh restoration project	2024	Restoration Ecology	Pausch, Rachel	10.1111/rec.14117	focal_species	NCBITaxon:365482	Salicornia pacifica	http://purl.obolibrary.org/obo/NCBITaxon_365482
13	Testing strategies to enhance transplant success under stressful conditions at a tidal marsh restoration project	2024	Restoration Ecology	Pausch, Rachel	10.1111/rec.14117	response_variables	ENVTHES:21444	plant size	http://vocabs.lter-europe.net/EnvThes/21444
13	Testing strategies to enhance transplant success under stressful conditions at a tidal marsh restoration project	2024	Restoration Ecology	Pausch, Rachel	10.1111/rec.14117	response_variables	ENVTHES:22188	plant cover	http://vocabs.lter-europe.net/EnvThes/22188
13	Testing strategies to enhance transplant success under stressful conditions at a tidal marsh restoration project	2024	Restoration Ecology	Pausch, Rachel	10.1111/rec.14117	response_variables	ENVTHES:USLterCV_573	survivorship	http://vocabs.lter-europe.net/EnvThes/USLterCV_573
13	Testing strategies to enhance transplant success under stressful conditions at a tidal marsh restoration project	2024	Restoration Ecology	Pausch, Rachel	10.1111/rec.14117	response_variables	ENVTHES:20745	soil moisture	http://vocabs.lter-europe.net/EnvThes/20745
13	Testing strategies to enhance transplant success under stressful conditions at a tidal marsh restoration project	2024	Restoration Ecology	Pausch, Rachel	10.1111/rec.14117	response_variables	ENVTHES:20409	flowering	http://vocabs.lter-europe.net/EnvThes/20409
13	Testing strategies to enhance transplant success under stressful conditions at a tidal marsh restoration project	2024	Restoration Ecology	Pausch, Rachel	10.1111/rec.14117	response_variables	ENVTHES:21104	herbivory	http://vocabs.lter-europe.net/EnvThes/21104
13	Testing strategies to enhance transplant success under stressful conditions at a tidal marsh restoration project	2024	Restoration Ecology	Pausch, Rachel	10.1111/rec.14117	response_variables	ENVTHES:21082	plant growth	http://vocabs.lter-europe.net/EnvThes/21082
14	Comparison of the coexistence pattern of mangrove macrobenthos between natural and artificial reforestation	2024	Ecology and Evolution	Guo, Pingping and Lin, Yufeng and Sheng, Yifei and Gu, Xuan and Deng, Yijuan and Zhang, Yamian and Wang, Wenqing and Wang, Mao	10.1002/ece3.70069	id	0eb1ac75-1e05-4e42-8c3e-59ea79f42c28	NA	NA
14	Comparison of the coexistence pattern of mangrove macrobenthos between natural and artificial reforestation	2024	Ecology and Evolution	Guo, Pingping and Lin, Yufeng and Sheng, Yifei and Gu, Xuan and Deng, Yijuan and Zhang, Yamian and Wang, Wenqing and Wang, Mao	10.1002/ece3.70069	label	Comparison of the coexistence pattern of mangrove macrobenthos between natural and artificial reforestation	NA	NA
14	Comparison of the coexistence pattern of mangrove macrobenthos between natural and artificial reforestation	2024	Ecology and Evolution	Guo, Pingping and Lin, Yufeng and Sheng, Yifei and Gu, Xuan and Deng, Yijuan and Zhang, Yamian and Wang, Wenqing and Wang, Mao	10.1002/ece3.70069	dois	AUTO:10.1002/ece3.70069	AUTO:10.1002/ece3.70069	AUTO:10.1002/ece3.70069
14	Comparison of the coexistence pattern of mangrove macrobenthos between natural and artificial reforestation	2024	Ecology and Evolution	Guo, Pingping and Lin, Yufeng and Sheng, Yifei and Gu, Xuan and Deng, Yijuan and Zhang, Yamian and Wang, Wenqing and Wang, Mao	10.1002/ece3.70069	study_sites_names	GAZ:00217115	Bay	http://purl.obolibrary.org/obo/GAZ_00217115
14	Comparison of the coexistence pattern of mangrove macrobenthos between natural and artificial reforestation	2024	Ecology and Evolution	Guo, Pingping and Lin, Yufeng and Sheng, Yifei and Gu, Xuan and Deng, Yijuan and Zhang, Yamian and Wang, Wenqing and Wang, Mao	10.1002/ece3.70069	study_sites_coords	19°51′–20°01′ N, 110°32′–110°37′ E	NA	NA
14	Comparison of the coexistence pattern of mangrove macrobenthos between natural and artificial reforestation	2024	Ecology and Evolution	Guo, Pingping and Lin, Yufeng and Sheng, Yifei and Gu, Xuan and Deng, Yijuan and Zhang, Yamian and Wang, Wenqing and Wang, Mao	10.1002/ece3.70069	ecosystem_types	AUTO:tropical%2C%20subtropical%2C%20warm%20temperate%20intertidal%20ecoregions	AUTO:tropical%2C%20subtropical%2C%20warm%20temperate%20intertidal%20ecoregions	AUTO:tropical%2C%20subtropical%2C%20warm%20temperate%20intertidal%20ecoregions
14	Comparison of the coexistence pattern of mangrove macrobenthos between natural and artificial reforestation	2024	Ecology and Evolution	Guo, Pingping and Lin, Yufeng and Sheng, Yifei and Gu, Xuan and Deng, Yijuan and Zhang, Yamian and Wang, Wenqing and Wang, Mao	10.1002/ece3.70069	restoration_actions	ENVTHES:10305	C/N ratio of soil	http://vocabs.lter-europe.net/EnvThes/10305
14	Comparison of the coexistence pattern of mangrove macrobenthos between natural and artificial reforestation	2024	Ecology and Evolution	Guo, Pingping and Lin, Yufeng and Sheng, Yifei and Gu, Xuan and Deng, Yijuan and Zhang, Yamian and Wang, Wenqing and Wang, Mao	10.1002/ece3.70069	restoration_actions	ENVTHES:30227	natural	http://vocabs.lter-europe.net/EnvThes/30227
14	Comparison of the coexistence pattern of mangrove macrobenthos between natural and artificial reforestation	2024	Ecology and Evolution	Guo, Pingping and Lin, Yufeng and Sheng, Yifei and Gu, Xuan and Deng, Yijuan and Zhang, Yamian and Wang, Wenqing and Wang, Mao	10.1002/ece3.70069	restoration_start_date	1995	NA	NA
14	Comparison of the coexistence pattern of mangrove macrobenthos between natural and artificial reforestation	2024	Ecology and Evolution	Guo, Pingping and Lin, Yufeng and Sheng, Yifei and Gu, Xuan and Deng, Yijuan and Zhang, Yamian and Wang, Wenqing and Wang, Mao	10.1002/ece3.70069	restoration_start_date	1/1/1995	NA	NA
14	Comparison of the coexistence pattern of mangrove macrobenthos between natural and artificial reforestation	2024	Ecology and Evolution	Guo, Pingping and Lin, Yufeng and Sheng, Yifei and Gu, Xuan and Deng, Yijuan and Zhang, Yamian and Wang, Wenqing and Wang, Mao	10.1002/ece3.70069	restoration_end_date	2018	NA	NA
14	Comparison of the coexistence pattern of mangrove macrobenthos between natural and artificial reforestation	2024	Ecology and Evolution	Guo, Pingping and Lin, Yufeng and Sheng, Yifei and Gu, Xuan and Deng, Yijuan and Zhang, Yamian and Wang, Wenqing and Wang, Mao	10.1002/ece3.70069	restoration_end_date	1/1/2018	NA	NA
14	Comparison of the coexistence pattern of mangrove macrobenthos between natural and artificial reforestation	2024	Ecology and Evolution	Guo, Pingping and Lin, Yufeng and Sheng, Yifei and Gu, Xuan and Deng, Yijuan and Zhang, Yamian and Wang, Wenqing and Wang, Mao	10.1002/ece3.70069	monitoring_methods	AUTO:macrobenthic%20sampling	AUTO:macrobenthic%20sampling	AUTO:macrobenthic%20sampling
14	Comparison of the coexistence pattern of mangrove macrobenthos between natural and artificial reforestation	2024	Ecology and Evolution	Guo, Pingping and Lin, Yufeng and Sheng, Yifei and Gu, Xuan and Deng, Yijuan and Zhang, Yamian and Wang, Wenqing and Wang, Mao	10.1002/ece3.70069	monitoring_methods	ENVTHES:EnvEu_21	sediment	http://vocabs.lter-europe.net/EnvThes/EnvEu_21
14	Comparison of the coexistence pattern of mangrove macrobenthos between natural and artificial reforestation	2024	Ecology and Evolution	Guo, Pingping and Lin, Yufeng and Sheng, Yifei and Gu, Xuan and Deng, Yijuan and Zhang, Yamian and Wang, Wenqing and Wang, Mao	10.1002/ece3.70069	monitoring_methods	ENVTHES:20104	method	http://vocabs.lter-europe.net/EnvThes/20104
14	Comparison of the coexistence pattern of mangrove macrobenthos between natural and artificial reforestation	2024	Ecology and Evolution	Guo, Pingping and Lin, Yufeng and Sheng, Yifei and Gu, Xuan and Deng, Yijuan and Zhang, Yamian and Wang, Wenqing and Wang, Mao	10.1002/ece3.70069	statistical_methods	ENVTHES:msa0312	diversity index	http://vocabs.lter-europe.net/EnvThes/msa0312
14	Comparison of the coexistence pattern of mangrove macrobenthos between natural and artificial reforestation	2024	Ecology and Evolution	Guo, Pingping and Lin, Yufeng and Sheng, Yifei and Gu, Xuan and Deng, Yijuan and Zhang, Yamian and Wang, Wenqing and Wang, Mao	10.1002/ece3.70069	statistical_methods	ENVTHES:msa0718	network analysis	http://vocabs.lter-europe.net/EnvThes/msa0718
14	Comparison of the coexistence pattern of mangrove macrobenthos between natural and artificial reforestation	2024	Ecology and Evolution	Guo, Pingping and Lin, Yufeng and Sheng, Yifei and Gu, Xuan and Deng, Yijuan and Zhang, Yamian and Wang, Wenqing and Wang, Mao	10.1002/ece3.70069	statistical_methods	ENVTHES:20303	model	http://vocabs.lter-europe.net/EnvThes/20303
14	Comparison of the coexistence pattern of mangrove macrobenthos between natural and artificial reforestation	2024	Ecology and Evolution	Guo, Pingping and Lin, Yufeng and Sheng, Yifei and Gu, Xuan and Deng, Yijuan and Zhang, Yamian and Wang, Wenqing and Wang, Mao	10.1002/ece3.70069	statistical_methods	AUTO:non-metric%20multidimensional%20scaling	AUTO:non-metric%20multidimensional%20scaling	AUTO:non-metric%20multidimensional%20scaling
14	Comparison of the coexistence pattern of mangrove macrobenthos between natural and artificial reforestation	2024	Ecology and Evolution	Guo, Pingping and Lin, Yufeng and Sheng, Yifei and Gu, Xuan and Deng, Yijuan and Zhang, Yamian and Wang, Wenqing and Wang, Mao	10.1002/ece3.70069	statistical_methods	ENVTHES:10151	variance	http://vocabs.lter-europe.net/EnvThes/10151
14	Comparison of the coexistence pattern of mangrove macrobenthos between natural and artificial reforestation	2024	Ecology and Evolution	Guo, Pingping and Lin, Yufeng and Sheng, Yifei and Gu, Xuan and Deng, Yijuan and Zhang, Yamian and Wang, Wenqing and Wang, Mao	10.1002/ece3.70069	statistical_methods	ENVTHES:10372	index	http://vocabs.lter-europe.net/EnvThes/10372
14	Comparison of the coexistence pattern of mangrove macrobenthos between natural and artificial reforestation	2024	Ecology and Evolution	Guo, Pingping and Lin, Yufeng and Sheng, Yifei and Gu, Xuan and Deng, Yijuan and Zhang, Yamian and Wang, Wenqing and Wang, Mao	10.1002/ece3.70069	statistical_methods	ENVTHES:10372	index	http://vocabs.lter-europe.net/EnvThes/10372
14	Comparison of the coexistence pattern of mangrove macrobenthos between natural and artificial reforestation	2024	Ecology and Evolution	Guo, Pingping and Lin, Yufeng and Sheng, Yifei and Gu, Xuan and Deng, Yijuan and Zhang, Yamian and Wang, Wenqing and Wang, Mao	10.1002/ece3.70069	statistical_methods	AUTO:Pielou%20evenness	AUTO:Pielou%20evenness	AUTO:Pielou%20evenness
14	Comparison of the coexistence pattern of mangrove macrobenthos between natural and artificial reforestation	2024	Ecology and Evolution	Guo, Pingping and Lin, Yufeng and Sheng, Yifei and Gu, Xuan and Deng, Yijuan and Zhang, Yamian and Wang, Wenqing and Wang, Mao	10.1002/ece3.70069	statistical_methods	AUTO:Bray%E2%80%93Curtis%20dissimilarities	AUTO:Bray%E2%80%93Curtis%20dissimilarities	AUTO:Bray%E2%80%93Curtis%20dissimilarities
14	Comparison of the coexistence pattern of mangrove macrobenthos between natural and artificial reforestation	2024	Ecology and Evolution	Guo, Pingping and Lin, Yufeng and Sheng, Yifei and Gu, Xuan and Deng, Yijuan and Zhang, Yamian and Wang, Wenqing and Wang, Mao	10.1002/ece3.70069	monitoring_start_date	22-Jan	NA	NA
14	Comparison of the coexistence pattern of mangrove macrobenthos between natural and artificial reforestation	2024	Ecology and Evolution	Guo, Pingping and Lin, Yufeng and Sheng, Yifei and Gu, Xuan and Deng, Yijuan and Zhang, Yamian and Wang, Wenqing and Wang, Mao	10.1002/ece3.70069	monitoring_end_date	23-Aug	NA	NA
14	Comparison of the coexistence pattern of mangrove macrobenthos between natural and artificial reforestation	2024	Ecology and Evolution	Guo, Pingping and Lin, Yufeng and Sheng, Yifei and Gu, Xuan and Deng, Yijuan and Zhang, Yamian and Wang, Wenqing and Wang, Mao	10.1002/ece3.70069	focal_species	NCBITaxon:59970	Aegiceras corniculatum	http://purl.obolibrary.org/obo/NCBITaxon_59970
14	Comparison of the coexistence pattern of mangrove macrobenthos between natural and artificial reforestation	2024	Ecology and Evolution	Guo, Pingping and Lin, Yufeng and Sheng, Yifei and Gu, Xuan and Deng, Yijuan and Zhang, Yamian and Wang, Wenqing and Wang, Mao	10.1002/ece3.70069	focal_species	NCBITaxon:98584	Bruguiera sexangula	http://purl.obolibrary.org/obo/NCBITaxon_98584
14	Comparison of the coexistence pattern of mangrove macrobenthos between natural and artificial reforestation	2024	Ecology and Evolution	Guo, Pingping and Lin, Yufeng and Sheng, Yifei and Gu, Xuan and Deng, Yijuan and Zhang, Yamian and Wang, Wenqing and Wang, Mao	10.1002/ece3.70069	focal_species	NCBITaxon:61137	Kandelia	http://purl.obolibrary.org/obo/NCBITaxon_61137
14	Comparison of the coexistence pattern of mangrove macrobenthos between natural and artificial reforestation	2024	Ecology and Evolution	Guo, Pingping and Lin, Yufeng and Sheng, Yifei and Gu, Xuan and Deng, Yijuan and Zhang, Yamian and Wang, Wenqing and Wang, Mao	10.1002/ece3.70069	focal_species	NCBITaxon:496821	Pirenella microptera	http://purl.obolibrary.org/obo/NCBITaxon_496821
14	Comparison of the coexistence pattern of mangrove macrobenthos between natural and artificial reforestation	2024	Ecology and Evolution	Guo, Pingping and Lin, Yufeng and Sheng, Yifei and Gu, Xuan and Deng, Yijuan and Zhang, Yamian and Wang, Wenqing and Wang, Mao	10.1002/ece3.70069	focal_species	NCBITaxon:2480990	Pirenella	http://purl.obolibrary.org/obo/NCBITaxon_2480990
14	Comparison of the coexistence pattern of mangrove macrobenthos between natural and artificial reforestation	2024	Ecology and Evolution	Guo, Pingping and Lin, Yufeng and Sheng, Yifei and Gu, Xuan and Deng, Yijuan and Zhang, Yamian and Wang, Wenqing and Wang, Mao	10.1002/ece3.70069	focal_species	NCBITaxon:2741758	Neripteron violaceum	http://purl.obolibrary.org/obo/NCBITaxon_2741758
14	Comparison of the coexistence pattern of mangrove macrobenthos between natural and artificial reforestation	2024	Ecology and Evolution	Guo, Pingping and Lin, Yufeng and Sheng, Yifei and Gu, Xuan and Deng, Yijuan and Zhang, Yamian and Wang, Wenqing and Wang, Mao	10.1002/ece3.70069	focal_species	NCBITaxon:2870700	Pirenella incisa	http://purl.obolibrary.org/obo/NCBITaxon_2870700
14	Comparison of the coexistence pattern of mangrove macrobenthos between natural and artificial reforestation	2024	Ecology and Evolution	Guo, Pingping and Lin, Yufeng and Sheng, Yifei and Gu, Xuan and Deng, Yijuan and Zhang, Yamian and Wang, Wenqing and Wang, Mao	10.1002/ece3.70069	response_variables	ENVTHES:21673	biodiversity	http://vocabs.lter-europe.net/EnvThes/21673
14	Comparison of the coexistence pattern of mangrove macrobenthos between natural and artificial reforestation	2024	Ecology and Evolution	Guo, Pingping and Lin, Yufeng and Sheng, Yifei and Gu, Xuan and Deng, Yijuan and Zhang, Yamian and Wang, Wenqing and Wang, Mao	10.1002/ece3.70069	response_variables	ENVTHES:USLterCV_119	community structure	http://vocabs.lter-europe.net/EnvThes/USLterCV_119
14	Comparison of the coexistence pattern of mangrove macrobenthos between natural and artificial reforestation	2024	Ecology and Evolution	Guo, Pingping and Lin, Yufeng and Sheng, Yifei and Gu, Xuan and Deng, Yijuan and Zhang, Yamian and Wang, Wenqing and Wang, Mao	10.1002/ece3.70069	response_variables	ENVTHES:20948	process	http://vocabs.lter-europe.net/EnvThes/20948
14	Comparison of the coexistence pattern of mangrove macrobenthos between natural and artificial reforestation	2024	Ecology and Evolution	Guo, Pingping and Lin, Yufeng and Sheng, Yifei and Gu, Xuan and Deng, Yijuan and Zhang, Yamian and Wang, Wenqing and Wang, Mao	10.1002/ece3.70069	response_variables	ENVTHES:22285	species composition	http://vocabs.lter-europe.net/EnvThes/22285
14	Comparison of the coexistence pattern of mangrove macrobenthos between natural and artificial reforestation	2024	Ecology and Evolution	Guo, Pingping and Lin, Yufeng and Sheng, Yifei and Gu, Xuan and Deng, Yijuan and Zhang, Yamian and Wang, Wenqing and Wang, Mao	10.1002/ece3.70069	response_variables	ENVTHES:20518	ecological niche	http://vocabs.lter-europe.net/EnvThes/20518
14	Comparison of the coexistence pattern of mangrove macrobenthos between natural and artificial reforestation	2024	Ecology and Evolution	Guo, Pingping and Lin, Yufeng and Sheng, Yifei and Gu, Xuan and Deng, Yijuan and Zhang, Yamian and Wang, Wenqing and Wang, Mao	10.1002/ece3.70069	response_variables	ENVTHES:21962	biotic	http://vocabs.lter-europe.net/EnvThes/21962
15	Laying it on thick: Ecosystem effects of sediment placement on a microtidal Rhode Island salt marsh	2022	Frontiers In Environmental Science	Raposa, Kenneth B. and Bradley, Michael and Chaffee, Caitlin and Ernst, Nick and Ferguson, Wenley and Kutcher, Thomas E. and McKinney, Richard A. and Miller, Kenneth M. and Rasmussen, Scott and Tymkiw, Elizabeth and Wigand, Cathleen	10.3389/fenvs.2022.939870	id	607daabc-bbf8-4c66-8cc9-ae734b8d8b02	NA	NA
15	Laying it on thick: Ecosystem effects of sediment placement on a microtidal Rhode Island salt marsh	2022	Frontiers In Environmental Science	Raposa, Kenneth B. and Bradley, Michael and Chaffee, Caitlin and Ernst, Nick and Ferguson, Wenley and Kutcher, Thomas E. and McKinney, Richard A. and Miller, Kenneth M. and Rasmussen, Scott and Tymkiw, Elizabeth and Wigand, Cathleen	10.3389/fenvs.2022.939870	label	Laying it on thick: Ecosystem effects of sediment placement on a microtidal Rhode Island salt marsh	NA	NA
15	Laying it on thick: Ecosystem effects of sediment placement on a microtidal Rhode Island salt marsh	2022	Frontiers In Environmental Science	Raposa, Kenneth B. and Bradley, Michael and Chaffee, Caitlin and Ernst, Nick and Ferguson, Wenley and Kutcher, Thomas E. and McKinney, Richard A. and Miller, Kenneth M. and Rasmussen, Scott and Tymkiw, Elizabeth and Wigand, Cathleen	10.3389/fenvs.2022.939870	dois	AUTO:10.3389/fenvs.2022.939870	AUTO:10.3389/fenvs.2022.939870	AUTO:10.3389/fenvs.2022.939870
15	Laying it on thick: Ecosystem effects of sediment placement on a microtidal Rhode Island salt marsh	2022	Frontiers In Environmental Science	Raposa, Kenneth B. and Bradley, Michael and Chaffee, Caitlin and Ernst, Nick and Ferguson, Wenley and Kutcher, Thomas E. and McKinney, Richard A. and Miller, Kenneth M. and Rasmussen, Scott and Tymkiw, Elizabeth and Wigand, Cathleen	10.3389/fenvs.2022.939870	study_sites_names	GAZ:00162874	Charlestown	http://purl.obolibrary.org/obo/GAZ_00162874
15	Laying it on thick: Ecosystem effects of sediment placement on a microtidal Rhode Island salt marsh	2022	Frontiers In Environmental Science	Raposa, Kenneth B. and Bradley, Michael and Chaffee, Caitlin and Ernst, Nick and Ferguson, Wenley and Kutcher, Thomas E. and McKinney, Richard A. and Miller, Kenneth M. and Rasmussen, Scott and Tymkiw, Elizabeth and Wigand, Cathleen	10.3389/fenvs.2022.939870	study_sites_coords	None Reported	NA	NA
15	Laying it on thick: Ecosystem effects of sediment placement on a microtidal Rhode Island salt marsh	2022	Frontiers In Environmental Science	Raposa, Kenneth B. and Bradley, Michael and Chaffee, Caitlin and Ernst, Nick and Ferguson, Wenley and Kutcher, Thomas E. and McKinney, Richard A. and Miller, Kenneth M. and Rasmussen, Scott and Tymkiw, Elizabeth and Wigand, Cathleen	10.3389/fenvs.2022.939870	ecosystem_types	ENVO:00000054	saline marsh	http://purl.obolibrary.org/obo/ENVO_00000054
15	Laying it on thick: Ecosystem effects of sediment placement on a microtidal Rhode Island salt marsh	2022	Frontiers In Environmental Science	Raposa, Kenneth B. and Bradley, Michael and Chaffee, Caitlin and Ernst, Nick and Ferguson, Wenley and Kutcher, Thomas E. and McKinney, Richard A. and Miller, Kenneth M. and Rasmussen, Scott and Tymkiw, Elizabeth and Wigand, Cathleen	10.3389/fenvs.2022.939870	ecosystem_types	ENVTHES:List_4	Coastal	http://vocabs.lter-europe.net/EnvThes/List_4
15	Laying it on thick: Ecosystem effects of sediment placement on a microtidal Rhode Island salt marsh	2022	Frontiers In Environmental Science	Raposa, Kenneth B. and Bradley, Michael and Chaffee, Caitlin and Ernst, Nick and Ferguson, Wenley and Kutcher, Thomas E. and McKinney, Richard A. and Miller, Kenneth M. and Rasmussen, Scott and Tymkiw, Elizabeth and Wigand, Cathleen	10.3389/fenvs.2022.939870	restoration_actions	ENVTHES:EnvEu_21	sediment	http://vocabs.lter-europe.net/EnvThes/EnvEu_21
15	Laying it on thick: Ecosystem effects of sediment placement on a microtidal Rhode Island salt marsh	2022	Frontiers In Environmental Science	Raposa, Kenneth B. and Bradley, Michael and Chaffee, Caitlin and Ernst, Nick and Ferguson, Wenley and Kutcher, Thomas E. and McKinney, Richard A. and Miller, Kenneth M. and Rasmussen, Scott and Tymkiw, Elizabeth and Wigand, Cathleen	10.3389/fenvs.2022.939870	restoration_start_date	1-Nov-16	NA	NA
15	Laying it on thick: Ecosystem effects of sediment placement on a microtidal Rhode Island salt marsh	2022	Frontiers In Environmental Science	Raposa, Kenneth B. and Bradley, Michael and Chaffee, Caitlin and Ernst, Nick and Ferguson, Wenley and Kutcher, Thomas E. and McKinney, Richard A. and Miller, Kenneth M. and Rasmussen, Scott and Tymkiw, Elizabeth and Wigand, Cathleen	10.3389/fenvs.2022.939870	restoration_end_date	31-Jan-17	NA	NA
15	Laying it on thick: Ecosystem effects of sediment placement on a microtidal Rhode Island salt marsh	2022	Frontiers In Environmental Science	Raposa, Kenneth B. and Bradley, Michael and Chaffee, Caitlin and Ernst, Nick and Ferguson, Wenley and Kutcher, Thomas E. and McKinney, Richard A. and Miller, Kenneth M. and Rasmussen, Scott and Tymkiw, Elizabeth and Wigand, Cathleen	10.3389/fenvs.2022.939870	monitoring_methods	ENVTHES:21553	elevation	http://vocabs.lter-europe.net/EnvThes/21553
15	Laying it on thick: Ecosystem effects of sediment placement on a microtidal Rhode Island salt marsh	2022	Frontiers In Environmental Science	Raposa, Kenneth B. and Bradley, Michael and Chaffee, Caitlin and Ernst, Nick and Ferguson, Wenley and Kutcher, Thomas E. and McKinney, Richard A. and Miller, Kenneth M. and Rasmussen, Scott and Tymkiw, Elizabeth and Wigand, Cathleen	10.3389/fenvs.2022.939870	monitoring_methods	ENVTHES:USLterCV_612	vegetation	http://vocabs.lter-europe.net/EnvThes/USLterCV_612
15	Laying it on thick: Ecosystem effects of sediment placement on a microtidal Rhode Island salt marsh	2022	Frontiers In Environmental Science	Raposa, Kenneth B. and Bradley, Michael and Chaffee, Caitlin and Ernst, Nick and Ferguson, Wenley and Kutcher, Thomas E. and McKinney, Richard A. and Miller, Kenneth M. and Rasmussen, Scott and Tymkiw, Elizabeth and Wigand, Cathleen	10.3389/fenvs.2022.939870	monitoring_methods	AUTO:photo%20stations	AUTO:photo%20stations	AUTO:photo%20stations
15	Laying it on thick: Ecosystem effects of sediment placement on a microtidal Rhode Island salt marsh	2022	Frontiers In Environmental Science	Raposa, Kenneth B. and Bradley, Michael and Chaffee, Caitlin and Ernst, Nick and Ferguson, Wenley and Kutcher, Thomas E. and McKinney, Richard A. and Miller, Kenneth M. and Rasmussen, Scott and Tymkiw, Elizabeth and Wigand, Cathleen	10.3389/fenvs.2022.939870	monitoring_methods	AUTO:throw%20traps	AUTO:throw%20traps	AUTO:throw%20traps
15	Laying it on thick: Ecosystem effects of sediment placement on a microtidal Rhode Island salt marsh	2022	Frontiers In Environmental Science	Raposa, Kenneth B. and Bradley, Michael and Chaffee, Caitlin and Ernst, Nick and Ferguson, Wenley and Kutcher, Thomas E. and McKinney, Richard A. and Miller, Kenneth M. and Rasmussen, Scott and Tymkiw, Elizabeth and Wigand, Cathleen	10.3389/fenvs.2022.939870	monitoring_methods	ENVTHES:EnvEU_515	survey	http://vocabs.lter-europe.net/EnvThes/EnvEU_515
15	Laying it on thick: Ecosystem effects of sediment placement on a microtidal Rhode Island salt marsh	2022	Frontiers In Environmental Science	Raposa, Kenneth B. and Bradley, Michael and Chaffee, Caitlin and Ernst, Nick and Ferguson, Wenley and Kutcher, Thomas E. and McKinney, Richard A. and Miller, Kenneth M. and Rasmussen, Scott and Tymkiw, Elizabeth and Wigand, Cathleen	10.3389/fenvs.2022.939870	monitoring_methods	ENVTHES:10305	C/N ratio of soil	http://vocabs.lter-europe.net/EnvThes/10305
15	Laying it on thick: Ecosystem effects of sediment placement on a microtidal Rhode Island salt marsh	2022	Frontiers In Environmental Science	Raposa, Kenneth B. and Bradley, Michael and Chaffee, Caitlin and Ernst, Nick and Ferguson, Wenley and Kutcher, Thomas E. and McKinney, Richard A. and Miller, Kenneth M. and Rasmussen, Scott and Tymkiw, Elizabeth and Wigand, Cathleen	10.3389/fenvs.2022.939870	monitoring_methods	ENVTHES:USLterCV_622	water level	http://vocabs.lter-europe.net/EnvThes/USLterCV_622
15	Laying it on thick: Ecosystem effects of sediment placement on a microtidal Rhode Island salt marsh	2022	Frontiers In Environmental Science	Raposa, Kenneth B. and Bradley, Michael and Chaffee, Caitlin and Ernst, Nick and Ferguson, Wenley and Kutcher, Thomas E. and McKinney, Richard A. and Miller, Kenneth M. and Rasmussen, Scott and Tymkiw, Elizabeth and Wigand, Cathleen	10.3389/fenvs.2022.939870	statistical_methods	OBI:0200201	NA	NA
15	Laying it on thick: Ecosystem effects of sediment placement on a microtidal Rhode Island salt marsh	2022	Frontiers In Environmental Science	Raposa, Kenneth B. and Bradley, Michael and Chaffee, Caitlin and Ernst, Nick and Ferguson, Wenley and Kutcher, Thomas E. and McKinney, Richard A. and Miller, Kenneth M. and Rasmussen, Scott and Tymkiw, Elizabeth and Wigand, Cathleen	10.3389/fenvs.2022.939870	statistical_methods	AUTO:PERMANOVA	AUTO:PERMANOVA	AUTO:PERMANOVA
15	Laying it on thick: Ecosystem effects of sediment placement on a microtidal Rhode Island salt marsh	2022	Frontiers In Environmental Science	Raposa, Kenneth B. and Bradley, Michael and Chaffee, Caitlin and Ernst, Nick and Ferguson, Wenley and Kutcher, Thomas E. and McKinney, Richard A. and Miller, Kenneth M. and Rasmussen, Scott and Tymkiw, Elizabeth and Wigand, Cathleen	10.3389/fenvs.2022.939870	statistical_methods	AUTO:Kruskal-Wallis	AUTO:Kruskal-Wallis	AUTO:Kruskal-Wallis
15	Laying it on thick: Ecosystem effects of sediment placement on a microtidal Rhode Island salt marsh	2022	Frontiers In Environmental Science	Raposa, Kenneth B. and Bradley, Michael and Chaffee, Caitlin and Ernst, Nick and Ferguson, Wenley and Kutcher, Thomas E. and McKinney, Richard A. and Miller, Kenneth M. and Rasmussen, Scott and Tymkiw, Elizabeth and Wigand, Cathleen	10.3389/fenvs.2022.939870	monitoring_start_date	2015	NA	NA
15	Laying it on thick: Ecosystem effects of sediment placement on a microtidal Rhode Island salt marsh	2022	Frontiers In Environmental Science	Raposa, Kenneth B. and Bradley, Michael and Chaffee, Caitlin and Ernst, Nick and Ferguson, Wenley and Kutcher, Thomas E. and McKinney, Richard A. and Miller, Kenneth M. and Rasmussen, Scott and Tymkiw, Elizabeth and Wigand, Cathleen	10.3389/fenvs.2022.939870	monitoring_end_date	2020	NA	NA
15	Laying it on thick: Ecosystem effects of sediment placement on a microtidal Rhode Island salt marsh	2022	Frontiers In Environmental Science	Raposa, Kenneth B. and Bradley, Michael and Chaffee, Caitlin and Ernst, Nick and Ferguson, Wenley and Kutcher, Thomas E. and McKinney, Richard A. and Miller, Kenneth M. and Rasmussen, Scott and Tymkiw, Elizabeth and Wigand, Cathleen	10.3389/fenvs.2022.939870	focal_species	NCBITaxon:29706	Sporobolus alterniflorus	http://purl.obolibrary.org/obo/NCBITaxon_29706
15	Laying it on thick: Ecosystem effects of sediment placement on a microtidal Rhode Island salt marsh	2022	Frontiers In Environmental Science	Raposa, Kenneth B. and Bradley, Michael and Chaffee, Caitlin and Ernst, Nick and Ferguson, Wenley and Kutcher, Thomas E. and McKinney, Richard A. and Miller, Kenneth M. and Rasmussen, Scott and Tymkiw, Elizabeth and Wigand, Cathleen	10.3389/fenvs.2022.939870	focal_species	NCBITaxon:180100	Sporobolus pumilus	http://purl.obolibrary.org/obo/NCBITaxon_180100
15	Laying it on thick: Ecosystem effects of sediment placement on a microtidal Rhode Island salt marsh	2022	Frontiers In Environmental Science	Raposa, Kenneth B. and Bradley, Michael and Chaffee, Caitlin and Ernst, Nick and Ferguson, Wenley and Kutcher, Thomas E. and McKinney, Richard A. and Miller, Kenneth M. and Rasmussen, Scott and Tymkiw, Elizabeth and Wigand, Cathleen	10.3389/fenvs.2022.939870	focal_species	NCBITaxon:38593	Distichlis	http://purl.obolibrary.org/obo/NCBITaxon_38593
15	Laying it on thick: Ecosystem effects of sediment placement on a microtidal Rhode Island salt marsh	2022	Frontiers In Environmental Science	Raposa, Kenneth B. and Bradley, Michael and Chaffee, Caitlin and Ernst, Nick and Ferguson, Wenley and Kutcher, Thomas E. and McKinney, Richard A. and Miller, Kenneth M. and Rasmussen, Scott and Tymkiw, Elizabeth and Wigand, Cathleen	10.3389/fenvs.2022.939870	focal_species	NCBITaxon:223665	Juncus gerardii	http://purl.obolibrary.org/obo/NCBITaxon_223665
15	Laying it on thick: Ecosystem effects of sediment placement on a microtidal Rhode Island salt marsh	2022	Frontiers In Environmental Science	Raposa, Kenneth B. and Bradley, Michael and Chaffee, Caitlin and Ernst, Nick and Ferguson, Wenley and Kutcher, Thomas E. and McKinney, Richard A. and Miller, Kenneth M. and Rasmussen, Scott and Tymkiw, Elizabeth and Wigand, Cathleen	10.3389/fenvs.2022.939870	focal_species	NCBITaxon:15745	Phragmites	http://purl.obolibrary.org/obo/NCBITaxon_15745
15	Laying it on thick: Ecosystem effects of sediment placement on a microtidal Rhode Island salt marsh	2022	Frontiers In Environmental Science	Raposa, Kenneth B. and Bradley, Michael and Chaffee, Caitlin and Ernst, Nick and Ferguson, Wenley and Kutcher, Thomas E. and McKinney, Richard A. and Miller, Kenneth M. and Rasmussen, Scott and Tymkiw, Elizabeth and Wigand, Cathleen	10.3389/fenvs.2022.939870	focal_species	NCBITaxon:2517974	Ammospiza	http://purl.obolibrary.org/obo/NCBITaxon_2517974
15	Laying it on thick: Ecosystem effects of sediment placement on a microtidal Rhode Island salt marsh	2022	Frontiers In Environmental Science	Raposa, Kenneth B. and Bradley, Michael and Chaffee, Caitlin and Ernst, Nick and Ferguson, Wenley and Kutcher, Thomas E. and McKinney, Richard A. and Miller, Kenneth M. and Rasmussen, Scott and Tymkiw, Elizabeth and Wigand, Cathleen	10.3389/fenvs.2022.939870	response_variables	ENVTHES:USLterCV_326	marsh	http://vocabs.lter-europe.net/EnvThes/USLterCV_326
15	Laying it on thick: Ecosystem effects of sediment placement on a microtidal Rhode Island salt marsh	2022	Frontiers In Environmental Science	Raposa, Kenneth B. and Bradley, Michael and Chaffee, Caitlin and Ernst, Nick and Ferguson, Wenley and Kutcher, Thomas E. and McKinney, Richard A. and Miller, Kenneth M. and Rasmussen, Scott and Tymkiw, Elizabeth and Wigand, Cathleen	10.3389/fenvs.2022.939870	response_variables	ENVTHES:20745	soil moisture	http://vocabs.lter-europe.net/EnvThes/20745
15	Laying it on thick: Ecosystem effects of sediment placement on a microtidal Rhode Island salt marsh	2022	Frontiers In Environmental Science	Raposa, Kenneth B. and Bradley, Michael and Chaffee, Caitlin and Ernst, Nick and Ferguson, Wenley and Kutcher, Thomas E. and McKinney, Richard A. and Miller, Kenneth M. and Rasmussen, Scott and Tymkiw, Elizabeth and Wigand, Cathleen	10.3389/fenvs.2022.939870	response_variables	ENVTHES:22074	bulk density	http://vocabs.lter-europe.net/EnvThes/22074
15	Laying it on thick: Ecosystem effects of sediment placement on a microtidal Rhode Island salt marsh	2022	Frontiers In Environmental Science	Raposa, Kenneth B. and Bradley, Michael and Chaffee, Caitlin and Ernst, Nick and Ferguson, Wenley and Kutcher, Thomas E. and McKinney, Richard A. and Miller, Kenneth M. and Rasmussen, Scott and Tymkiw, Elizabeth and Wigand, Cathleen	10.3389/fenvs.2022.939870	response_variables	ENVTHES:20887	organic matter	http://vocabs.lter-europe.net/EnvThes/20887
15	Laying it on thick: Ecosystem effects of sediment placement on a microtidal Rhode Island salt marsh	2022	Frontiers In Environmental Science	Raposa, Kenneth B. and Bradley, Michael and Chaffee, Caitlin and Ernst, Nick and Ferguson, Wenley and Kutcher, Thomas E. and McKinney, Richard A. and Miller, Kenneth M. and Rasmussen, Scott and Tymkiw, Elizabeth and Wigand, Cathleen	10.3389/fenvs.2022.939870	response_variables	ENVTHES:USLterCV_61	belowground biomass	http://vocabs.lter-europe.net/EnvThes/USLterCV_61
15	Laying it on thick: Ecosystem effects of sediment placement on a microtidal Rhode Island salt marsh	2022	Frontiers In Environmental Science	Raposa, Kenneth B. and Bradley, Michael and Chaffee, Caitlin and Ernst, Nick and Ferguson, Wenley and Kutcher, Thomas E. and McKinney, Richard A. and Miller, Kenneth M. and Rasmussen, Scott and Tymkiw, Elizabeth and Wigand, Cathleen	10.3389/fenvs.2022.939870	response_variables	AUTO:shear%20strength	AUTO:shear%20strength	AUTO:shear%20strength
15	Laying it on thick: Ecosystem effects of sediment placement on a microtidal Rhode Island salt marsh	2022	Frontiers In Environmental Science	Raposa, Kenneth B. and Bradley, Michael and Chaffee, Caitlin and Ernst, Nick and Ferguson, Wenley and Kutcher, Thomas E. and McKinney, Richard A. and Miller, Kenneth M. and Rasmussen, Scott and Tymkiw, Elizabeth and Wigand, Cathleen	10.3389/fenvs.2022.939870	response_variables	ENVTHES:20537	vegetation cover	http://vocabs.lter-europe.net/EnvThes/20537
15	Laying it on thick: Ecosystem effects of sediment placement on a microtidal Rhode Island salt marsh	2022	Frontiers In Environmental Science	Raposa, Kenneth B. and Bradley, Michael and Chaffee, Caitlin and Ernst, Nick and Ferguson, Wenley and Kutcher, Thomas E. and McKinney, Richard A. and Miller, Kenneth M. and Rasmussen, Scott and Tymkiw, Elizabeth and Wigand, Cathleen	10.3389/fenvs.2022.939870	response_variables	ENVTHES:USLterCV_555	stem	http://vocabs.lter-europe.net/EnvThes/USLterCV_555
15	Laying it on thick: Ecosystem effects of sediment placement on a microtidal Rhode Island salt marsh	2022	Frontiers In Environmental Science	Raposa, Kenneth B. and Bradley, Michael and Chaffee, Caitlin and Ernst, Nick and Ferguson, Wenley and Kutcher, Thomas E. and McKinney, Richard A. and Miller, Kenneth M. and Rasmussen, Scott and Tymkiw, Elizabeth and Wigand, Cathleen	10.3389/fenvs.2022.939870	response_variables	ENVTHES:USLterCV_4	aboveground biomass	http://vocabs.lter-europe.net/EnvThes/USLterCV_4
15	Laying it on thick: Ecosystem effects of sediment placement on a microtidal Rhode Island salt marsh	2022	Frontiers In Environmental Science	Raposa, Kenneth B. and Bradley, Michael and Chaffee, Caitlin and Ernst, Nick and Ferguson, Wenley and Kutcher, Thomas E. and McKinney, Richard A. and Miller, Kenneth M. and Rasmussen, Scott and Tymkiw, Elizabeth and Wigand, Cathleen	10.3389/fenvs.2022.939870	response_variables	ENVTHES:USLterCV_361	nekton	http://vocabs.lter-europe.net/EnvThes/USLterCV_361
15	Laying it on thick: Ecosystem effects of sediment placement on a microtidal Rhode Island salt marsh	2022	Frontiers In Environmental Science	Raposa, Kenneth B. and Bradley, Michael and Chaffee, Caitlin and Ernst, Nick and Ferguson, Wenley and Kutcher, Thomas E. and McKinney, Richard A. and Miller, Kenneth M. and Rasmussen, Scott and Tymkiw, Elizabeth and Wigand, Cathleen	10.3389/fenvs.2022.939870	response_variables	ENVTHES:21541	abundance	http://vocabs.lter-europe.net/EnvThes/21541
16	Mimicry of emergent traits amplifies coastal restoration success	2020	Nature Communications	Temmink, Ralph J. M. and Christianen, Marjolijn J. A. and Fivash, Gregory S. and Angelini, Christine and Bostrom, Christoffer and Didderen, Karin and Engel, Sabine M. and Esteban, Nicole and Gaeckle, Jeffrey L. and Gagnon, Karine and Govers, Laura L. and Infantes, Eduardo and van Katwijk, Marieke M. and Kipson, Silvija and Lamers, Leon P. M. and Lengkeek, Wouter and Silliman, Brian R. and van Tus…	10.1038/s41467-020-17438-4	id	a1479e01-c2a1-4381-a33b-e4e9d372ed0f	NA	NA
16	Mimicry of emergent traits amplifies coastal restoration success	2020	Nature Communications	Temmink, Ralph J. M. and Christianen, Marjolijn J. A. and Fivash, Gregory S. and Angelini, Christine and Bostrom, Christoffer and Didderen, Karin and Engel, Sabine M. and Esteban, Nicole and Gaeckle, Jeffrey L. and Gagnon, Karine and Govers, Laura L. and Infantes, Eduardo and van Katwijk, Marieke M. and Kipson, Silvija and Lamers, Leon P. M. and Lengkeek, Wouter and Silliman, Brian R. and van Tus…	10.1038/s41467-020-17438-4	label	Mimicry of emergent traits that amplify coastal restoration success	NA	NA
16	Mimicry of emergent traits amplifies coastal restoration success	2020	Nature Communications	Temmink, Ralph J. M. and Christianen, Marjolijn J. A. and Fivash, Gregory S. and Angelini, Christine and Bostrom, Christoffer and Didderen, Karin and Engel, Sabine M. and Esteban, Nicole and Gaeckle, Jeffrey L. and Gagnon, Karine and Govers, Laura L. and Infantes, Eduardo and van Katwijk, Marieke M. and Kipson, Silvija and Lamers, Leon P. M. and Lengkeek, Wouter and Silliman, Brian R. and van Tus…	10.1038/s41467-020-17438-4	dois	AUTO:10.1038/s41467-020-17438-4	AUTO:10.1038/s41467-020-17438-4	AUTO:10.1038/s41467-020-17438-4
16	Mimicry of emergent traits amplifies coastal restoration success	2020	Nature Communications	Temmink, Ralph J. M. and Christianen, Marjolijn J. A. and Fivash, Gregory S. and Angelini, Christine and Bostrom, Christoffer and Didderen, Karin and Engel, Sabine M. and Esteban, Nicole and Gaeckle, Jeffrey L. and Gagnon, Karine and Govers, Laura L. and Infantes, Eduardo and van Katwijk, Marieke M. and Kipson, Silvija and Lamers, Leon P. M. and Lengkeek, Wouter and Silliman, Brian R. and van Tus…	10.1038/s41467-020-17438-4	study_sites_names	GAZ:00002729	Sweden	http://purl.obolibrary.org/obo/GAZ_00002729
16	Mimicry of emergent traits amplifies coastal restoration success	2020	Nature Communications	Temmink, Ralph J. M. and Christianen, Marjolijn J. A. and Fivash, Gregory S. and Angelini, Christine and Bostrom, Christoffer and Didderen, Karin and Engel, Sabine M. and Esteban, Nicole and Gaeckle, Jeffrey L. and Gagnon, Karine and Govers, Laura L. and Infantes, Eduardo and van Katwijk, Marieke M. and Kipson, Silvija and Lamers, Leon P. M. and Lengkeek, Wouter and Silliman, Brian R. and van Tus…	10.1038/s41467-020-17438-4	study_sites_names	GAZ:00001549	Kingdom of the Netherlands	http://purl.obolibrary.org/obo/GAZ_00001549
16	Mimicry of emergent traits amplifies coastal restoration success	2020	Nature Communications	Temmink, Ralph J. M. and Christianen, Marjolijn J. A. and Fivash, Gregory S. and Angelini, Christine and Bostrom, Christoffer and Didderen, Karin and Engel, Sabine M. and Esteban, Nicole and Gaeckle, Jeffrey L. and Gagnon, Karine and Govers, Laura L. and Infantes, Eduardo and van Katwijk, Marieke M. and Kipson, Silvija and Lamers, Leon P. M. and Lengkeek, Wouter and Silliman, Brian R. and van Tus…	10.1038/s41467-020-17438-4	study_sites_names	GAZ:00001549	Kingdom of the Netherlands	http://purl.obolibrary.org/obo/GAZ_00001549
16	Mimicry of emergent traits amplifies coastal restoration success	2020	Nature Communications	Temmink, Ralph J. M. and Christianen, Marjolijn J. A. and Fivash, Gregory S. and Angelini, Christine and Bostrom, Christoffer and Didderen, Karin and Engel, Sabine M. and Esteban, Nicole and Gaeckle, Jeffrey L. and Gagnon, Karine and Govers, Laura L. and Infantes, Eduardo and van Katwijk, Marieke M. and Kipson, Silvija and Lamers, Leon P. M. and Lengkeek, Wouter and Silliman, Brian R. and van Tus…	10.1038/s41467-020-17438-4	study_sites_names	GAZ:22222561	Gainesville	http://purl.obolibrary.org/obo/GAZ_22222561
16	Mimicry of emergent traits amplifies coastal restoration success	2020	Nature Communications	Temmink, Ralph J. M. and Christianen, Marjolijn J. A. and Fivash, Gregory S. and Angelini, Christine and Bostrom, Christoffer and Didderen, Karin and Engel, Sabine M. and Esteban, Nicole and Gaeckle, Jeffrey L. and Gagnon, Karine and Govers, Laura L. and Infantes, Eduardo and van Katwijk, Marieke M. and Kipson, Silvija and Lamers, Leon P. M. and Lengkeek, Wouter and Silliman, Brian R. and van Tus…	10.1038/s41467-020-17438-4	study_sites_coords	None Reported	NA	NA
16	Mimicry of emergent traits amplifies coastal restoration success	2020	Nature Communications	Temmink, Ralph J. M. and Christianen, Marjolijn J. A. and Fivash, Gregory S. and Angelini, Christine and Bostrom, Christoffer and Didderen, Karin and Engel, Sabine M. and Esteban, Nicole and Gaeckle, Jeffrey L. and Gagnon, Karine and Govers, Laura L. and Infantes, Eduardo and van Katwijk, Marieke M. and Kipson, Silvija and Lamers, Leon P. M. and Lengkeek, Wouter and Silliman, Brian R. and van Tus…	10.1038/s41467-020-17438-4	ecosystem_types	AUTO:Temperate%20seagrass	AUTO:Temperate%20seagrass	AUTO:Temperate%20seagrass
16	Mimicry of emergent traits amplifies coastal restoration success	2020	Nature Communications	Temmink, Ralph J. M. and Christianen, Marjolijn J. A. and Fivash, Gregory S. and Angelini, Christine and Bostrom, Christoffer and Didderen, Karin and Engel, Sabine M. and Esteban, Nicole and Gaeckle, Jeffrey L. and Gagnon, Karine and Govers, Laura L. and Infantes, Eduardo and van Katwijk, Marieke M. and Kipson, Silvija and Lamers, Leon P. M. and Lengkeek, Wouter and Silliman, Brian R. and van Tus…	10.1038/s41467-020-17438-4	ecosystem_types	AUTO:Tropical%20seagrass	AUTO:Tropical%20seagrass	AUTO:Tropical%20seagrass
16	Mimicry of emergent traits amplifies coastal restoration success	2020	Nature Communications	Temmink, Ralph J. M. and Christianen, Marjolijn J. A. and Fivash, Gregory S. and Angelini, Christine and Bostrom, Christoffer and Didderen, Karin and Engel, Sabine M. and Esteban, Nicole and Gaeckle, Jeffrey L. and Gagnon, Karine and Govers, Laura L. and Infantes, Eduardo and van Katwijk, Marieke M. and Kipson, Silvija and Lamers, Leon P. M. and Lengkeek, Wouter and Silliman, Brian R. and van Tus…	10.1038/s41467-020-17438-4	ecosystem_types	ENVTHES:21802	salt marsh	http://vocabs.lter-europe.net/EnvThes/21802
16	Mimicry of emergent traits amplifies coastal restoration success	2020	Nature Communications	Temmink, Ralph J. M. and Christianen, Marjolijn J. A. and Fivash, Gregory S. and Angelini, Christine and Bostrom, Christoffer and Didderen, Karin and Engel, Sabine M. and Esteban, Nicole and Gaeckle, Jeffrey L. and Gagnon, Karine and Govers, Laura L. and Infantes, Eduardo and van Katwijk, Marieke M. and Kipson, Silvija and Lamers, Leon P. M. and Lengkeek, Wouter and Silliman, Brian R. and van Tus…	10.1038/s41467-020-17438-4	ecosystem_types	AUTO:Subtropical%20cordgrass	AUTO:Subtropical%20cordgrass	AUTO:Subtropical%20cordgrass
16	Mimicry of emergent traits amplifies coastal restoration success	2020	Nature Communications	Temmink, Ralph J. M. and Christianen, Marjolijn J. A. and Fivash, Gregory S. and Angelini, Christine and Bostrom, Christoffer and Didderen, Karin and Engel, Sabine M. and Esteban, Nicole and Gaeckle, Jeffrey L. and Gagnon, Karine and Govers, Laura L. and Infantes, Eduardo and van Katwijk, Marieke M. and Kipson, Silvija and Lamers, Leon P. M. and Lengkeek, Wouter and Silliman, Brian R. and van Tus…	10.1038/s41467-020-17438-4	restoration_actions	ENVTHES:10023	trait	http://vocabs.lter-europe.net/EnvThes/10023
16	Mimicry of emergent traits amplifies coastal restoration success	2020	Nature Communications	Temmink, Ralph J. M. and Christianen, Marjolijn J. A. and Fivash, Gregory S. and Angelini, Christine and Bostrom, Christoffer and Didderen, Karin and Engel, Sabine M. and Esteban, Nicole and Gaeckle, Jeffrey L. and Gagnon, Karine and Govers, Laura L. and Infantes, Eduardo and van Katwijk, Marieke M. and Kipson, Silvija and Lamers, Leon P. M. and Lengkeek, Wouter and Silliman, Brian R. and van Tus…	10.1038/s41467-020-17438-4	restoration_actions	ENVTHES:10352	use	http://vocabs.lter-europe.net/EnvThes/10352
16	Mimicry of emergent traits amplifies coastal restoration success	2020	Nature Communications	Temmink, Ralph J. M. and Christianen, Marjolijn J. A. and Fivash, Gregory S. and Angelini, Christine and Bostrom, Christoffer and Didderen, Karin and Engel, Sabine M. and Esteban, Nicole and Gaeckle, Jeffrey L. and Gagnon, Karine and Govers, Laura L. and Infantes, Eduardo and van Katwijk, Marieke M. and Kipson, Silvija and Lamers, Leon P. M. and Lengkeek, Wouter and Silliman, Brian R. and van Tus…	10.1038/s41467-020-17438-4	restoration_start_date	None Reported	NA	NA
16	Mimicry of emergent traits amplifies coastal restoration success	2020	Nature Communications	Temmink, Ralph J. M. and Christianen, Marjolijn J. A. and Fivash, Gregory S. and Angelini, Christine and Bostrom, Christoffer and Didderen, Karin and Engel, Sabine M. and Esteban, Nicole and Gaeckle, Jeffrey L. and Gagnon, Karine and Govers, Laura L. and Infantes, Eduardo and van Katwijk, Marieke M. and Kipson, Silvija and Lamers, Leon P. M. and Lengkeek, Wouter and Silliman, Brian R. and van Tus…	10.1038/s41467-020-17438-4	restoration_end_date	12-22 months from start	NA	NA
16	Mimicry of emergent traits amplifies coastal restoration success	2020	Nature Communications	Temmink, Ralph J. M. and Christianen, Marjolijn J. A. and Fivash, Gregory S. and Angelini, Christine and Bostrom, Christoffer and Didderen, Karin and Engel, Sabine M. and Esteban, Nicole and Gaeckle, Jeffrey L. and Gagnon, Karine and Govers, Laura L. and Infantes, Eduardo and van Katwijk, Marieke M. and Kipson, Silvija and Lamers, Leon P. M. and Lengkeek, Wouter and Silliman, Brian R. and van Tus…	10.1038/s41467-020-17438-4	monitoring_methods	ENVTHES:msa0429	field measurement	http://vocabs.lter-europe.net/EnvThes/msa0429
16	Mimicry of emergent traits amplifies coastal restoration success	2020	Nature Communications	Temmink, Ralph J. M. and Christianen, Marjolijn J. A. and Fivash, Gregory S. and Angelini, Christine and Bostrom, Christoffer and Didderen, Karin and Engel, Sabine M. and Esteban, Nicole and Gaeckle, Jeffrey L. and Gagnon, Karine and Govers, Laura L. and Infantes, Eduardo and van Katwijk, Marieke M. and Kipson, Silvija and Lamers, Leon P. M. and Lengkeek, Wouter and Silliman, Brian R. and van Tus…	10.1038/s41467-020-17438-4	monitoring_methods	ENVTHES:20451	laboratory	http://vocabs.lter-europe.net/EnvThes/20451
16	Mimicry of emergent traits amplifies coastal restoration success	2020	Nature Communications	Temmink, Ralph J. M. and Christianen, Marjolijn J. A. and Fivash, Gregory S. and Angelini, Christine and Bostrom, Christoffer and Didderen, Karin and Engel, Sabine M. and Esteban, Nicole and Gaeckle, Jeffrey L. and Gagnon, Karine and Govers, Laura L. and Infantes, Eduardo and van Katwijk, Marieke M. and Kipson, Silvija and Lamers, Leon P. M. and Lengkeek, Wouter and Silliman, Brian R. and van Tus…	10.1038/s41467-020-17438-4	statistical_methods	ENVTHES:21987	linear	http://vocabs.lter-europe.net/EnvThes/21987
16	Mimicry of emergent traits amplifies coastal restoration success	2020	Nature Communications	Temmink, Ralph J. M. and Christianen, Marjolijn J. A. and Fivash, Gregory S. and Angelini, Christine and Bostrom, Christoffer and Didderen, Karin and Engel, Sabine M. and Esteban, Nicole and Gaeckle, Jeffrey L. and Gagnon, Karine and Govers, Laura L. and Infantes, Eduardo and van Katwijk, Marieke M. and Kipson, Silvija and Lamers, Leon P. M. and Lengkeek, Wouter and Silliman, Brian R. and van Tus…	10.1038/s41467-020-17438-4	statistical_methods	ENVTHES:21987	linear	http://vocabs.lter-europe.net/EnvThes/21987
16	Mimicry of emergent traits amplifies coastal restoration success	2020	Nature Communications	Temmink, Ralph J. M. and Christianen, Marjolijn J. A. and Fivash, Gregory S. and Angelini, Christine and Bostrom, Christoffer and Didderen, Karin and Engel, Sabine M. and Esteban, Nicole and Gaeckle, Jeffrey L. and Gagnon, Karine and Govers, Laura L. and Infantes, Eduardo and van Katwijk, Marieke M. and Kipson, Silvija and Lamers, Leon P. M. and Lengkeek, Wouter and Silliman, Brian R. and van Tus…	10.1038/s41467-020-17438-4	statistical_methods	ENVTHES:30349	water turbidity of stagnant surface water	http://vocabs.lter-europe.net/EnvThes/30349
16	Mimicry of emergent traits amplifies coastal restoration success	2020	Nature Communications	Temmink, Ralph J. M. and Christianen, Marjolijn J. A. and Fivash, Gregory S. and Angelini, Christine and Bostrom, Christoffer and Didderen, Karin and Engel, Sabine M. and Esteban, Nicole and Gaeckle, Jeffrey L. and Gagnon, Karine and Govers, Laura L. and Infantes, Eduardo and van Katwijk, Marieke M. and Kipson, Silvija and Lamers, Leon P. M. and Lengkeek, Wouter and Silliman, Brian R. and van Tus…	10.1038/s41467-020-17438-4	statistical_methods	ENVTHES:30349	water turbidity of stagnant surface water	http://vocabs.lter-europe.net/EnvThes/30349
16	Mimicry of emergent traits amplifies coastal restoration success	2020	Nature Communications	Temmink, Ralph J. M. and Christianen, Marjolijn J. A. and Fivash, Gregory S. and Angelini, Christine and Bostrom, Christoffer and Didderen, Karin and Engel, Sabine M. and Esteban, Nicole and Gaeckle, Jeffrey L. and Gagnon, Karine and Govers, Laura L. and Infantes, Eduardo and van Katwijk, Marieke M. and Kipson, Silvija and Lamers, Leon P. M. and Lengkeek, Wouter and Silliman, Brian R. and van Tus…	10.1038/s41467-020-17438-4	statistical_methods	ENVTHES:21987	linear	http://vocabs.lter-europe.net/EnvThes/21987
16	Mimicry of emergent traits amplifies coastal restoration success	2020	Nature Communications	Temmink, Ralph J. M. and Christianen, Marjolijn J. A. and Fivash, Gregory S. and Angelini, Christine and Bostrom, Christoffer and Didderen, Karin and Engel, Sabine M. and Esteban, Nicole and Gaeckle, Jeffrey L. and Gagnon, Karine and Govers, Laura L. and Infantes, Eduardo and van Katwijk, Marieke M. and Kipson, Silvija and Lamers, Leon P. M. and Lengkeek, Wouter and Silliman, Brian R. and van Tus…	10.1038/s41467-020-17438-4	statistical_methods	ENVTHES:30349	water turbidity of stagnant surface water	http://vocabs.lter-europe.net/EnvThes/30349
16	Mimicry of emergent traits amplifies coastal restoration success	2020	Nature Communications	Temmink, Ralph J. M. and Christianen, Marjolijn J. A. and Fivash, Gregory S. and Angelini, Christine and Bostrom, Christoffer and Didderen, Karin and Engel, Sabine M. and Esteban, Nicole and Gaeckle, Jeffrey L. and Gagnon, Karine and Govers, Laura L. and Infantes, Eduardo and van Katwijk, Marieke M. and Kipson, Silvija and Lamers, Leon P. M. and Lengkeek, Wouter and Silliman, Brian R. and van Tus…	10.1038/s41467-020-17438-4	statistical_methods	OBI:0000739	NA	NA
16	Mimicry of emergent traits amplifies coastal restoration success	2020	Nature Communications	Temmink, Ralph J. M. and Christianen, Marjolijn J. A. and Fivash, Gregory S. and Angelini, Christine and Bostrom, Christoffer and Didderen, Karin and Engel, Sabine M. and Esteban, Nicole and Gaeckle, Jeffrey L. and Gagnon, Karine and Govers, Laura L. and Infantes, Eduardo and van Katwijk, Marieke M. and Kipson, Silvija and Lamers, Leon P. M. and Lengkeek, Wouter and Silliman, Brian R. and van Tus…	10.1038/s41467-020-17438-4	monitoring_start_date	None Reported	NA	NA
16	Mimicry of emergent traits amplifies coastal restoration success	2020	Nature Communications	Temmink, Ralph J. M. and Christianen, Marjolijn J. A. and Fivash, Gregory S. and Angelini, Christine and Bostrom, Christoffer and Didderen, Karin and Engel, Sabine M. and Esteban, Nicole and Gaeckle, Jeffrey L. and Gagnon, Karine and Govers, Laura L. and Infantes, Eduardo and van Katwijk, Marieke M. and Kipson, Silvija and Lamers, Leon P. M. and Lengkeek, Wouter and Silliman, Brian R. and van Tus…	10.1038/s41467-020-17438-4	monitoring_end_date	None Reported	NA	NA
16	Mimicry of emergent traits amplifies coastal restoration success	2020	Nature Communications	Temmink, Ralph J. M. and Christianen, Marjolijn J. A. and Fivash, Gregory S. and Angelini, Christine and Bostrom, Christoffer and Didderen, Karin and Engel, Sabine M. and Esteban, Nicole and Gaeckle, Jeffrey L. and Gagnon, Karine and Govers, Laura L. and Infantes, Eduardo and van Katwijk, Marieke M. and Kipson, Silvija and Lamers, Leon P. M. and Lengkeek, Wouter and Silliman, Brian R. and van Tus…	10.1038/s41467-020-17438-4	focal_species	NCBITaxon:29655	Zostera marina	http://purl.obolibrary.org/obo/NCBITaxon_29655
16	Mimicry of emergent traits amplifies coastal restoration success	2020	Nature Communications	Temmink, Ralph J. M. and Christianen, Marjolijn J. A. and Fivash, Gregory S. and Angelini, Christine and Bostrom, Christoffer and Didderen, Karin and Engel, Sabine M. and Esteban, Nicole and Gaeckle, Jeffrey L. and Gagnon, Karine and Govers, Laura L. and Infantes, Eduardo and van Katwijk, Marieke M. and Kipson, Silvija and Lamers, Leon P. M. and Lengkeek, Wouter and Silliman, Brian R. and van Tus…	10.1038/s41467-020-17438-4	focal_species	NCBITaxon:55497	Thalassia testudinum	http://purl.obolibrary.org/obo/NCBITaxon_55497
16	Mimicry of emergent traits amplifies coastal restoration success	2020	Nature Communications	Temmink, Ralph J. M. and Christianen, Marjolijn J. A. and Fivash, Gregory S. and Angelini, Christine and Bostrom, Christoffer and Didderen, Karin and Engel, Sabine M. and Esteban, Nicole and Gaeckle, Jeffrey L. and Gagnon, Karine and Govers, Laura L. and Infantes, Eduardo and van Katwijk, Marieke M. and Kipson, Silvija and Lamers, Leon P. M. and Lengkeek, Wouter and Silliman, Brian R. and van Tus…	10.1038/s41467-020-17438-4	focal_species	NCBITaxon:49785	Sporobolus anglicus	http://purl.obolibrary.org/obo/NCBITaxon_49785
16	Mimicry of emergent traits amplifies coastal restoration success	2020	Nature Communications	Temmink, Ralph J. M. and Christianen, Marjolijn J. A. and Fivash, Gregory S. and Angelini, Christine and Bostrom, Christoffer and Didderen, Karin and Engel, Sabine M. and Esteban, Nicole and Gaeckle, Jeffrey L. and Gagnon, Karine and Govers, Laura L. and Infantes, Eduardo and van Katwijk, Marieke M. and Kipson, Silvija and Lamers, Leon P. M. and Lengkeek, Wouter and Silliman, Brian R. and van Tus…	10.1038/s41467-020-17438-4	focal_species	NCBITaxon:29706	Sporobolus alterniflorus	http://purl.obolibrary.org/obo/NCBITaxon_29706
16	Mimicry of emergent traits amplifies coastal restoration success	2020	Nature Communications	Temmink, Ralph J. M. and Christianen, Marjolijn J. A. and Fivash, Gregory S. and Angelini, Christine and Bostrom, Christoffer and Didderen, Karin and Engel, Sabine M. and Esteban, Nicole and Gaeckle, Jeffrey L. and Gagnon, Karine and Govers, Laura L. and Infantes, Eduardo and van Katwijk, Marieke M. and Kipson, Silvija and Lamers, Leon P. M. and Lengkeek, Wouter and Silliman, Brian R. and van Tus…	10.1038/s41467-020-17438-4	response_variables	ENVTHES:USLterCV_572	survival	http://vocabs.lter-europe.net/EnvThes/USLterCV_572
16	Mimicry of emergent traits amplifies coastal restoration success	2020	Nature Communications	Temmink, Ralph J. M. and Christianen, Marjolijn J. A. and Fivash, Gregory S. and Angelini, Christine and Bostrom, Christoffer and Didderen, Karin and Engel, Sabine M. and Esteban, Nicole and Gaeckle, Jeffrey L. and Gagnon, Karine and Govers, Laura L. and Infantes, Eduardo and van Katwijk, Marieke M. and Kipson, Silvija and Lamers, Leon P. M. and Lengkeek, Wouter and Silliman, Brian R. and van Tus…	10.1038/s41467-020-17438-4	response_variables	AUTO:Shoot%20number	AUTO:Shoot%20number	AUTO:Shoot%20number
16	Mimicry of emergent traits amplifies coastal restoration success	2020	Nature Communications	Temmink, Ralph J. M. and Christianen, Marjolijn J. A. and Fivash, Gregory S. and Angelini, Christine and Bostrom, Christoffer and Didderen, Karin and Engel, Sabine M. and Esteban, Nicole and Gaeckle, Jeffrey L. and Gagnon, Karine and Govers, Laura L. and Infantes, Eduardo and van Katwijk, Marieke M. and Kipson, Silvija and Lamers, Leon P. M. and Lengkeek, Wouter and Silliman, Brian R. and van Tus…	10.1038/s41467-020-17438-4	response_variables	ENVTHES:21993	maximum	http://vocabs.lter-europe.net/EnvThes/21993
16	Mimicry of emergent traits amplifies coastal restoration success	2020	Nature Communications	Temmink, Ralph J. M. and Christianen, Marjolijn J. A. and Fivash, Gregory S. and Angelini, Christine and Bostrom, Christoffer and Didderen, Karin and Engel, Sabine M. and Esteban, Nicole and Gaeckle, Jeffrey L. and Gagnon, Karine and Govers, Laura L. and Infantes, Eduardo and van Katwijk, Marieke M. and Kipson, Silvija and Lamers, Leon P. M. and Lengkeek, Wouter and Silliman, Brian R. and van Tus…	10.1038/s41467-020-17438-4	response_variables	ENVTHES:EnvEu_21	sediment	http://vocabs.lter-europe.net/EnvThes/EnvEu_21
16	Mimicry of emergent traits amplifies coastal restoration success	2020	Nature Communications	Temmink, Ralph J. M. and Christianen, Marjolijn J. A. and Fivash, Gregory S. and Angelini, Christine and Bostrom, Christoffer and Didderen, Karin and Engel, Sabine M. and Esteban, Nicole and Gaeckle, Jeffrey L. and Gagnon, Karine and Govers, Laura L. and Infantes, Eduardo and van Katwijk, Marieke M. and Kipson, Silvija and Lamers, Leon P. M. and Lengkeek, Wouter and Silliman, Brian R. and van Tus…	10.1038/s41467-020-17438-4	response_variables	ENVTHES:USLterCV_555	stem	http://vocabs.lter-europe.net/EnvThes/USLterCV_555
17	Top-down control of foundation species recovery during coastal wetland restoration	2021	Science of the Total Environment	Qian, Wanqing and Chen, Jianshe and Zhang, Qun and Wu, Changlu and Ma, Qiang and Silliman, Brian R. and Wu, Jihua and Li, Bo and He, Qiang	10.1016/j.scitotenv.2020.144854	id	d6379d82-e2e2-4d51-ae8d-dbeee584e8b8	NA	NA
17	Top-down control of foundation species recovery during coastal wetland restoration	2021	Science of the Total Environment	Qian, Wanqing and Chen, Jianshe and Zhang, Qun and Wu, Changlu and Ma, Qiang and Silliman, Brian R. and Wu, Jihua and Li, Bo and He, Qiang	10.1016/j.scitotenv.2020.144854	label	Top-down control of foundation species recovery during coastal wetland restoration	NA	NA
17	Top-down control of foundation species recovery during coastal wetland restoration	2021	Science of the Total Environment	Qian, Wanqing and Chen, Jianshe and Zhang, Qun and Wu, Changlu and Ma, Qiang and Silliman, Brian R. and Wu, Jihua and Li, Bo and He, Qiang	10.1016/j.scitotenv.2020.144854	dois	AUTO:10.1016/j.scitotenv.2020.144854	AUTO:10.1016/j.scitotenv.2020.144854	AUTO:10.1016/j.scitotenv.2020.144854
17	Top-down control of foundation species recovery during coastal wetland restoration	2021	Science of the Total Environment	Qian, Wanqing and Chen, Jianshe and Zhang, Qun and Wu, Changlu and Ma, Qiang and Silliman, Brian R. and Wu, Jihua and Li, Bo and He, Qiang	10.1016/j.scitotenv.2020.144854	study_sites_names	GAZ:22223844	Reserve	http://purl.obolibrary.org/obo/GAZ_22223844
17	Top-down control of foundation species recovery during coastal wetland restoration	2021	Science of the Total Environment	Qian, Wanqing and Chen, Jianshe and Zhang, Qun and Wu, Changlu and Ma, Qiang and Silliman, Brian R. and Wu, Jihua and Li, Bo and He, Qiang	10.1016/j.scitotenv.2020.144854	study_sites_coords	121°59′E, 31°30′N	NA	NA
17	Top-down control of foundation species recovery during coastal wetland restoration	2021	Science of the Total Environment	Qian, Wanqing and Chen, Jianshe and Zhang, Qun and Wu, Changlu and Ma, Qiang and Silliman, Brian R. and Wu, Jihua and Li, Bo and He, Qiang	10.1016/j.scitotenv.2020.144854	ecosystem_types	ENVTHES:List_4	Coastal	http://vocabs.lter-europe.net/EnvThes/List_4
17	Top-down control of foundation species recovery during coastal wetland restoration	2021	Science of the Total Environment	Qian, Wanqing and Chen, Jianshe and Zhang, Qun and Wu, Changlu and Ma, Qiang and Silliman, Brian R. and Wu, Jihua and Li, Bo and He, Qiang	10.1016/j.scitotenv.2020.144854	ecosystem_types	ENVTHES:USLterCV_326	marsh	http://vocabs.lter-europe.net/EnvThes/USLterCV_326
17	Top-down control of foundation species recovery during coastal wetland restoration	2021	Science of the Total Environment	Qian, Wanqing and Chen, Jianshe and Zhang, Qun and Wu, Changlu and Ma, Qiang and Silliman, Brian R. and Wu, Jihua and Li, Bo and He, Qiang	10.1016/j.scitotenv.2020.144854	restoration_actions	AUTO:eradication%20of%20Spartina%20alterniflora	AUTO:eradication%20of%20Spartina%20alterniflora	AUTO:eradication%20of%20Spartina%20alterniflora
17	Top-down control of foundation species recovery during coastal wetland restoration	2021	Science of the Total Environment	Qian, Wanqing and Chen, Jianshe and Zhang, Qun and Wu, Changlu and Ma, Qiang and Silliman, Brian R. and Wu, Jihua and Li, Bo and He, Qiang	10.1016/j.scitotenv.2020.144854	restoration_actions	AUTO:planting%20Scirpus%20mariqueter	AUTO:planting%20Scirpus%20mariqueter	AUTO:planting%20Scirpus%20mariqueter
17	Top-down control of foundation species recovery during coastal wetland restoration	2021	Science of the Total Environment	Qian, Wanqing and Chen, Jianshe and Zhang, Qun and Wu, Changlu and Ma, Qiang and Silliman, Brian R. and Wu, Jihua and Li, Bo and He, Qiang	10.1016/j.scitotenv.2020.144854	restoration_start_date	2012	NA	NA
17	Top-down control of foundation species recovery during coastal wetland restoration	2021	Science of the Total Environment	Qian, Wanqing and Chen, Jianshe and Zhang, Qun and Wu, Changlu and Ma, Qiang and Silliman, Brian R. and Wu, Jihua and Li, Bo and He, Qiang	10.1016/j.scitotenv.2020.144854	restoration_end_date	None Reported	NA	NA
17	Top-down control of foundation species recovery during coastal wetland restoration	2021	Science of the Total Environment	Qian, Wanqing and Chen, Jianshe and Zhang, Qun and Wu, Changlu and Ma, Qiang and Silliman, Brian R. and Wu, Jihua and Li, Bo and He, Qiang	10.1016/j.scitotenv.2020.144854	monitoring_methods	ENVTHES:20222	field experiment	http://vocabs.lter-europe.net/EnvThes/20222
17	Top-down control of foundation species recovery during coastal wetland restoration	2021	Science of the Total Environment	Qian, Wanqing and Chen, Jianshe and Zhang, Qun and Wu, Changlu and Ma, Qiang and Silliman, Brian R. and Wu, Jihua and Li, Bo and He, Qiang	10.1016/j.scitotenv.2020.144854	monitoring_methods	ENVO:01000976	pitfall trap	http://purl.obolibrary.org/obo/ENVO_01000976
17	Top-down control of foundation species recovery during coastal wetland restoration	2021	Science of the Total Environment	Qian, Wanqing and Chen, Jianshe and Zhang, Qun and Wu, Changlu and Ma, Qiang and Silliman, Brian R. and Wu, Jihua and Li, Bo and He, Qiang	10.1016/j.scitotenv.2020.144854	statistical_methods	ENVTHES:21987	linear	http://vocabs.lter-europe.net/EnvThes/21987
17	Top-down control of foundation species recovery during coastal wetland restoration	2021	Science of the Total Environment	Qian, Wanqing and Chen, Jianshe and Zhang, Qun and Wu, Changlu and Ma, Qiang and Silliman, Brian R. and Wu, Jihua and Li, Bo and He, Qiang	10.1016/j.scitotenv.2020.144854	statistical_methods	STATO:0000390	NA	NA
17	Top-down control of foundation species recovery during coastal wetland restoration	2021	Science of the Total Environment	Qian, Wanqing and Chen, Jianshe and Zhang, Qun and Wu, Changlu and Ma, Qiang and Silliman, Brian R. and Wu, Jihua and Li, Bo and He, Qiang	10.1016/j.scitotenv.2020.144854	monitoring_start_date	5/1/2019	NA	NA
17	Top-down control of foundation species recovery during coastal wetland restoration	2021	Science of the Total Environment	Qian, Wanqing and Chen, Jianshe and Zhang, Qun and Wu, Changlu and Ma, Qiang and Silliman, Brian R. and Wu, Jihua and Li, Bo and He, Qiang	10.1016/j.scitotenv.2020.144854	monitoring_end_date	9/1/2019	NA	NA
17	Top-down control of foundation species recovery during coastal wetland restoration	2021	Science of the Total Environment	Qian, Wanqing and Chen, Jianshe and Zhang, Qun and Wu, Changlu and Ma, Qiang and Silliman, Brian R. and Wu, Jihua and Li, Bo and He, Qiang	10.1016/j.scitotenv.2020.144854	focal_species	NCBITaxon:469262	Scirpus x mariqueter	http://purl.obolibrary.org/obo/NCBITaxon_469262
17	Top-down control of foundation species recovery during coastal wetland restoration	2021	Science of the Total Environment	Qian, Wanqing and Chen, Jianshe and Zhang, Qun and Wu, Changlu and Ma, Qiang and Silliman, Brian R. and Wu, Jihua and Li, Bo and He, Qiang	10.1016/j.scitotenv.2020.144854	response_variables	ENVTHES:EUDIM_025	density	http://vocabs.lter-europe.net/EnvThes/EUDIM_025
17	Top-down control of foundation species recovery during coastal wetland restoration	2021	Science of the Total Environment	Qian, Wanqing and Chen, Jianshe and Zhang, Qun and Wu, Changlu and Ma, Qiang and Silliman, Brian R. and Wu, Jihua and Li, Bo and He, Qiang	10.1016/j.scitotenv.2020.144854	response_variables	ENVTHES:20790	biomass	http://vocabs.lter-europe.net/EnvThes/20790
17	Top-down control of foundation species recovery during coastal wetland restoration	2021	Science of the Total Environment	Qian, Wanqing and Chen, Jianshe and Zhang, Qun and Wu, Changlu and Ma, Qiang and Silliman, Brian R. and Wu, Jihua and Li, Bo and He, Qiang	10.1016/j.scitotenv.2020.144854	response_variables	ENVTHES:EnvEU_228	height	http://vocabs.lter-europe.net/EnvThes/EnvEU_228
17	Top-down control of foundation species recovery during coastal wetland restoration	2021	Science of the Total Environment	Qian, Wanqing and Chen, Jianshe and Zhang, Qun and Wu, Changlu and Ma, Qiang and Silliman, Brian R. and Wu, Jihua and Li, Bo and He, Qiang	10.1016/j.scitotenv.2020.144854	response_variables	ENVTHES:22011	reproductive	http://vocabs.lter-europe.net/EnvThes/22011
18	Microbial processes linked to soil organic matter in a restored and natural coastal wetland in Barataria Bay, Louisiana	2017	Ecological Engineering	Wood, S.E. and White, J.R. and Armbruster, C.K.	10.1016/j.ecoleng.2017.06.028	id	cc8abad9-4d88-4ba6-93eb-a5c1064c2f68	NA	NA
18	Microbial processes linked to soil organic matter in a restored and natural coastal wetland in Barataria Bay, Louisiana	2017	Ecological Engineering	Wood, S.E. and White, J.R. and Armbruster, C.K.	10.1016/j.ecoleng.2017.06.028	label	Microbial processes linked to soil organic matter in a restored and natural coastal wetland in Barataria Bay, Louisiana	NA	NA
18	Microbial processes linked to soil organic matter in a restored and natural coastal wetland in Barataria Bay, Louisiana	2017	Ecological Engineering	Wood, S.E. and White, J.R. and Armbruster, C.K.	10.1016/j.ecoleng.2017.06.028	dois	AUTO:10.1016/j.ecoleng.2017.06.028	AUTO:10.1016/j.ecoleng.2017.06.028	AUTO:10.1016/j.ecoleng.2017.06.028
18	Microbial processes linked to soil organic matter in a restored and natural coastal wetland in Barataria Bay, Louisiana	2017	Ecological Engineering	Wood, S.E. and White, J.R. and Armbruster, C.K.	10.1016/j.ecoleng.2017.06.028	study_sites_names	GAZ:00143449	Barataria Bay	http://purl.obolibrary.org/obo/GAZ_00143449
18	Microbial processes linked to soil organic matter in a restored and natural coastal wetland in Barataria Bay, Louisiana	2017	Ecological Engineering	Wood, S.E. and White, J.R. and Armbruster, C.K.	10.1016/j.ecoleng.2017.06.028	study_sites_coords	29.557°N, 89.854°W	NA	NA
18	Microbial processes linked to soil organic matter in a restored and natural coastal wetland in Barataria Bay, Louisiana	2017	Ecological Engineering	Wood, S.E. and White, J.R. and Armbruster, C.K.	10.1016/j.ecoleng.2017.06.028	ecosystem_types	ENVTHES:List_4	Coastal	http://vocabs.lter-europe.net/EnvThes/List_4
18	Microbial processes linked to soil organic matter in a restored and natural coastal wetland in Barataria Bay, Louisiana	2017	Ecological Engineering	Wood, S.E. and White, J.R. and Armbruster, C.K.	10.1016/j.ecoleng.2017.06.028	ecosystem_types	ENVTHES:List_4	Coastal	http://vocabs.lter-europe.net/EnvThes/List_4
18	Microbial processes linked to soil organic matter in a restored and natural coastal wetland in Barataria Bay, Louisiana	2017	Ecological Engineering	Wood, S.E. and White, J.R. and Armbruster, C.K.	10.1016/j.ecoleng.2017.06.028	restoration_actions	ENVTHES:USLterCV_326	marsh	http://vocabs.lter-europe.net/EnvThes/USLterCV_326
18	Microbial processes linked to soil organic matter in a restored and natural coastal wetland in Barataria Bay, Louisiana	2017	Ecological Engineering	Wood, S.E. and White, J.R. and Armbruster, C.K.	10.1016/j.ecoleng.2017.06.028	restoration_actions	AUTO:Planting%20Spartina%20alterniflora	AUTO:Planting%20Spartina%20alterniflora	AUTO:Planting%20Spartina%20alterniflora
18	Microbial processes linked to soil organic matter in a restored and natural coastal wetland in Barataria Bay, Louisiana	2017	Ecological Engineering	Wood, S.E. and White, J.R. and Armbruster, C.K.	10.1016/j.ecoleng.2017.06.028	restoration_actions	AUTO:Planting%20Spartina%20patens	AUTO:Planting%20Spartina%20patens	AUTO:Planting%20Spartina%20patens
18	Microbial processes linked to soil organic matter in a restored and natural coastal wetland in Barataria Bay, Louisiana	2017	Ecological Engineering	Wood, S.E. and White, J.R. and Armbruster, C.K.	10.1016/j.ecoleng.2017.06.028	restoration_start_date	14-Sep	NA	NA
18	Microbial processes linked to soil organic matter in a restored and natural coastal wetland in Barataria Bay, Louisiana	2017	Ecological Engineering	Wood, S.E. and White, J.R. and Armbruster, C.K.	10.1016/j.ecoleng.2017.06.028	restoration_end_date	14-Oct	NA	NA
18	Microbial processes linked to soil organic matter in a restored and natural coastal wetland in Barataria Bay, Louisiana	2017	Ecological Engineering	Wood, S.E. and White, J.R. and Armbruster, C.K.	10.1016/j.ecoleng.2017.06.028	monitoring_methods	ENVTHES:10305	C/N ratio of soil	http://vocabs.lter-europe.net/EnvThes/10305
18	Microbial processes linked to soil organic matter in a restored and natural coastal wetland in Barataria Bay, Louisiana	2017	Ecological Engineering	Wood, S.E. and White, J.R. and Armbruster, C.K.	10.1016/j.ecoleng.2017.06.028	monitoring_methods	ENVTHES:20290	core	http://vocabs.lter-europe.net/EnvThes/20290
18	Microbial processes linked to soil organic matter in a restored and natural coastal wetland in Barataria Bay, Louisiana	2017	Ecological Engineering	Wood, S.E. and White, J.R. and Armbruster, C.K.	10.1016/j.ecoleng.2017.06.028	statistical_methods	STATO:0000044	NA	NA
18	Microbial processes linked to soil organic matter in a restored and natural coastal wetland in Barataria Bay, Louisiana	2017	Ecological Engineering	Wood, S.E. and White, J.R. and Armbruster, C.K.	10.1016/j.ecoleng.2017.06.028	statistical_methods	ENVTHES:10132	correlation	http://vocabs.lter-europe.net/EnvThes/10132
18	Microbial processes linked to soil organic matter in a restored and natural coastal wetland in Barataria Bay, Louisiana	2017	Ecological Engineering	Wood, S.E. and White, J.R. and Armbruster, C.K.	10.1016/j.ecoleng.2017.06.028	monitoring_start_date	16-Apr	NA	NA
18	Microbial processes linked to soil organic matter in a restored and natural coastal wetland in Barataria Bay, Louisiana	2017	Ecological Engineering	Wood, S.E. and White, J.R. and Armbruster, C.K.	10.1016/j.ecoleng.2017.06.028	monitoring_end_date	16-Apr	NA	NA
18	Microbial processes linked to soil organic matter in a restored and natural coastal wetland in Barataria Bay, Louisiana	2017	Ecological Engineering	Wood, S.E. and White, J.R. and Armbruster, C.K.	10.1016/j.ecoleng.2017.06.028	focal_species	NCBITaxon:29706	Sporobolus alterniflorus	http://purl.obolibrary.org/obo/NCBITaxon_29706
18	Microbial processes linked to soil organic matter in a restored and natural coastal wetland in Barataria Bay, Louisiana	2017	Ecological Engineering	Wood, S.E. and White, J.R. and Armbruster, C.K.	10.1016/j.ecoleng.2017.06.028	focal_species	NCBITaxon:180100	Sporobolus pumilus	http://purl.obolibrary.org/obo/NCBITaxon_180100
18	Microbial processes linked to soil organic matter in a restored and natural coastal wetland in Barataria Bay, Louisiana	2017	Ecological Engineering	Wood, S.E. and White, J.R. and Armbruster, C.K.	10.1016/j.ecoleng.2017.06.028	response_variables	ENVTHES:EUUnits_3	%	http://vocabs.lter-europe.net/EnvThes/EUUnits_3
18	Microbial processes linked to soil organic matter in a restored and natural coastal wetland in Barataria Bay, Louisiana	2017	Ecological Engineering	Wood, S.E. and White, J.R. and Armbruster, C.K.	10.1016/j.ecoleng.2017.06.028	response_variables	ENVTHES:20836	ammonium	http://vocabs.lter-europe.net/EnvThes/20836
18	Microbial processes linked to soil organic matter in a restored and natural coastal wetland in Barataria Bay, Louisiana	2017	Ecological Engineering	Wood, S.E. and White, J.R. and Armbruster, C.K.	10.1016/j.ecoleng.2017.06.028	response_variables	ENVTHES:20837	nitrate	http://vocabs.lter-europe.net/EnvThes/20837
18	Microbial processes linked to soil organic matter in a restored and natural coastal wetland in Barataria Bay, Louisiana	2017	Ecological Engineering	Wood, S.E. and White, J.R. and Armbruster, C.K.	10.1016/j.ecoleng.2017.06.028	response_variables	ENVTHES:20023	enzyme activity	http://vocabs.lter-europe.net/EnvThes/20023
18	Microbial processes linked to soil organic matter in a restored and natural coastal wetland in Barataria Bay, Louisiana	2017	Ecological Engineering	Wood, S.E. and White, J.R. and Armbruster, C.K.	10.1016/j.ecoleng.2017.06.028	response_variables	ENVTHES:10305	C/N ratio of soil	http://vocabs.lter-europe.net/EnvThes/10305
19	Net CO2 and CH4 emissions from restored mangrove wetland: New insights based on a case study in estuary of the Pearl River, China	2022	Science of the Total Environment	Zhao, Xiaosong and Wang, Chunlin and Li, Tingting and Zhang, Chengyi and Fan, Xingwang and Zhang, Qing and Zhang, Qiang and Chen, Xianyan and Zou, Xukai and Shen, Chong and Tang, Yuqi and Qin, Zhangcai	10.1016/j.scitotenv.2021.151619	id	fc8dfce9-6e3b-4047-9abc-7567ac7cdc17	NA	NA
19	Net CO2 and CH4 emissions from restored mangrove wetland: New insights based on a case study in estuary of the Pearl River, China	2022	Science of the Total Environment	Zhao, Xiaosong and Wang, Chunlin and Li, Tingting and Zhang, Chengyi and Fan, Xingwang and Zhang, Qing and Zhang, Qiang and Chen, Xianyan and Zou, Xukai and Shen, Chong and Tang, Yuqi and Qin, Zhangcai	10.1016/j.scitotenv.2021.151619	label	Net CO2 and CH4 emissions from restored mangrove wetland: New insights based on a case study in estuary of the Pearl River, China	NA	NA
19	Net CO2 and CH4 emissions from restored mangrove wetland: New insights based on a case study in estuary of the Pearl River, China	2022	Science of the Total Environment	Zhao, Xiaosong and Wang, Chunlin and Li, Tingting and Zhang, Chengyi and Fan, Xingwang and Zhang, Qing and Zhang, Qiang and Chen, Xianyan and Zou, Xukai and Shen, Chong and Tang, Yuqi and Qin, Zhangcai	10.1016/j.scitotenv.2021.151619	dois	AUTO:10.1016/j.scitotenv.2021.151619	AUTO:10.1016/j.scitotenv.2021.151619	AUTO:10.1016/j.scitotenv.2021.151619
19	Net CO2 and CH4 emissions from restored mangrove wetland: New insights based on a case study in estuary of the Pearl River, China	2022	Science of the Total Environment	Zhao, Xiaosong and Wang, Chunlin and Li, Tingting and Zhang, Chengyi and Fan, Xingwang and Zhang, Qing and Zhang, Qiang and Chen, Xianyan and Zou, Xukai and Shen, Chong and Tang, Yuqi and Qin, Zhangcai	10.1016/j.scitotenv.2021.151619	study_sites_names	GAZ:00007983	Guangdong Province	http://purl.obolibrary.org/obo/GAZ_00007983
19	Net CO2 and CH4 emissions from restored mangrove wetland: New insights based on a case study in estuary of the Pearl River, China	2022	Science of the Total Environment	Zhao, Xiaosong and Wang, Chunlin and Li, Tingting and Zhang, Chengyi and Fan, Xingwang and Zhang, Qing and Zhang, Qiang and Chen, Xianyan and Zou, Xukai and Shen, Chong and Tang, Yuqi and Qin, Zhangcai	10.1016/j.scitotenv.2021.151619	study_sites_coords	22.60°N, 113.64°E	NA	NA
19	Net CO2 and CH4 emissions from restored mangrove wetland: New insights based on a case study in estuary of the Pearl River, China	2022	Science of the Total Environment	Zhao, Xiaosong and Wang, Chunlin and Li, Tingting and Zhang, Chengyi and Fan, Xingwang and Zhang, Qing and Zhang, Qiang and Chen, Xianyan and Zou, Xukai and Shen, Chong and Tang, Yuqi and Qin, Zhangcai	10.1016/j.scitotenv.2021.151619	ecosystem_types	ENVTHES:21800	mangrove	http://vocabs.lter-europe.net/EnvThes/21800
19	Net CO2 and CH4 emissions from restored mangrove wetland: New insights based on a case study in estuary of the Pearl River, China	2022	Science of the Total Environment	Zhao, Xiaosong and Wang, Chunlin and Li, Tingting and Zhang, Chengyi and Fan, Xingwang and Zhang, Qing and Zhang, Qiang and Chen, Xianyan and Zou, Xukai and Shen, Chong and Tang, Yuqi and Qin, Zhangcai	10.1016/j.scitotenv.2021.151619	ecosystem_types	ENVTHES:USLterCV_183	estuarine	http://vocabs.lter-europe.net/EnvThes/USLterCV_183
19	Net CO2 and CH4 emissions from restored mangrove wetland: New insights based on a case study in estuary of the Pearl River, China	2022	Science of the Total Environment	Zhao, Xiaosong and Wang, Chunlin and Li, Tingting and Zhang, Chengyi and Fan, Xingwang and Zhang, Qing and Zhang, Qiang and Chen, Xianyan and Zou, Xukai and Shen, Chong and Tang, Yuqi and Qin, Zhangcai	10.1016/j.scitotenv.2021.151619	restoration_actions	AUTO:None%20Reported	AUTO:None%20Reported	AUTO:None%20Reported
19	Net CO2 and CH4 emissions from restored mangrove wetland: New insights based on a case study in estuary of the Pearl River, China	2022	Science of the Total Environment	Zhao, Xiaosong and Wang, Chunlin and Li, Tingting and Zhang, Chengyi and Fan, Xingwang and Zhang, Qing and Zhang, Qiang and Chen, Xianyan and Zou, Xukai and Shen, Chong and Tang, Yuqi and Qin, Zhangcai	10.1016/j.scitotenv.2021.151619	restoration_start_date	2008	NA	NA
19	Net CO2 and CH4 emissions from restored mangrove wetland: New insights based on a case study in estuary of the Pearl River, China	2022	Science of the Total Environment	Zhao, Xiaosong and Wang, Chunlin and Li, Tingting and Zhang, Chengyi and Fan, Xingwang and Zhang, Qing and Zhang, Qiang and Chen, Xianyan and Zou, Xukai and Shen, Chong and Tang, Yuqi and Qin, Zhangcai	10.1016/j.scitotenv.2021.151619	restoration_end_date	None Reported	NA	NA
19	Net CO2 and CH4 emissions from restored mangrove wetland: New insights based on a case study in estuary of the Pearl River, China	2022	Science of the Total Environment	Zhao, Xiaosong and Wang, Chunlin and Li, Tingting and Zhang, Chengyi and Fan, Xingwang and Zhang, Qing and Zhang, Qiang and Chen, Xianyan and Zou, Xukai and Shen, Chong and Tang, Yuqi and Qin, Zhangcai	10.1016/j.scitotenv.2021.151619	monitoring_methods	ENVTHES:USLterCV_174	eddy covariance	http://vocabs.lter-europe.net/EnvThes/USLterCV_174
19	Net CO2 and CH4 emissions from restored mangrove wetland: New insights based on a case study in estuary of the Pearl River, China	2022	Science of the Total Environment	Zhao, Xiaosong and Wang, Chunlin and Li, Tingting and Zhang, Chengyi and Fan, Xingwang and Zhang, Qing and Zhang, Qiang and Chen, Xianyan and Zou, Xukai and Shen, Chong and Tang, Yuqi and Qin, Zhangcai	10.1016/j.scitotenv.2021.151619	statistical_methods	ENVTHES:10232	forest	http://vocabs.lter-europe.net/EnvThes/10232
19	Net CO2 and CH4 emissions from restored mangrove wetland: New insights based on a case study in estuary of the Pearl River, China	2022	Science of the Total Environment	Zhao, Xiaosong and Wang, Chunlin and Li, Tingting and Zhang, Chengyi and Fan, Xingwang and Zhang, Qing and Zhang, Qiang and Chen, Xianyan and Zou, Xukai and Shen, Chong and Tang, Yuqi and Qin, Zhangcai	10.1016/j.scitotenv.2021.151619	monitoring_start_date	1/1/2019	NA	NA
19	Net CO2 and CH4 emissions from restored mangrove wetland: New insights based on a case study in estuary of the Pearl River, China	2022	Science of the Total Environment	Zhao, Xiaosong and Wang, Chunlin and Li, Tingting and Zhang, Chengyi and Fan, Xingwang and Zhang, Qing and Zhang, Qiang and Chen, Xianyan and Zou, Xukai and Shen, Chong and Tang, Yuqi and Qin, Zhangcai	10.1016/j.scitotenv.2021.151619	monitoring_end_date	12/31/2020	NA	NA
19	Net CO2 and CH4 emissions from restored mangrove wetland: New insights based on a case study in estuary of the Pearl River, China	2022	Science of the Total Environment	Zhao, Xiaosong and Wang, Chunlin and Li, Tingting and Zhang, Chengyi and Fan, Xingwang and Zhang, Qing and Zhang, Qiang and Chen, Xianyan and Zou, Xukai and Shen, Chong and Tang, Yuqi and Qin, Zhangcai	10.1016/j.scitotenv.2021.151619	focal_species	NCBITaxon:47605	Hibiscus	http://purl.obolibrary.org/obo/NCBITaxon_47605
19	Net CO2 and CH4 emissions from restored mangrove wetland: New insights based on a case study in estuary of the Pearl River, China	2022	Science of the Total Environment	Zhao, Xiaosong and Wang, Chunlin and Li, Tingting and Zhang, Chengyi and Fan, Xingwang and Zhang, Qing and Zhang, Qiang and Chen, Xianyan and Zou, Xukai and Shen, Chong and Tang, Yuqi and Qin, Zhangcai	10.1016/j.scitotenv.2021.151619	focal_species	NCBITaxon:122813	Sonneratia apetala	http://purl.obolibrary.org/obo/NCBITaxon_122813
19	Net CO2 and CH4 emissions from restored mangrove wetland: New insights based on a case study in estuary of the Pearl River, China	2022	Science of the Total Environment	Zhao, Xiaosong and Wang, Chunlin and Li, Tingting and Zhang, Chengyi and Fan, Xingwang and Zhang, Qing and Zhang, Qiang and Chen, Xianyan and Zou, Xukai and Shen, Chong and Tang, Yuqi and Qin, Zhangcai	10.1016/j.scitotenv.2021.151619	response_variables	ENVTHES:10329	net	http://vocabs.lter-europe.net/EnvThes/10329
19	Net CO2 and CH4 emissions from restored mangrove wetland: New insights based on a case study in estuary of the Pearl River, China	2022	Science of the Total Environment	Zhao, Xiaosong and Wang, Chunlin and Li, Tingting and Zhang, Chengyi and Fan, Xingwang and Zhang, Qing and Zhang, Qiang and Chen, Xianyan and Zou, Xukai and Shen, Chong and Tang, Yuqi and Qin, Zhangcai	10.1016/j.scitotenv.2021.151619	response_variables	ENVTHES:20812	methane	http://vocabs.lter-europe.net/EnvThes/20812
19	Net CO2 and CH4 emissions from restored mangrove wetland: New insights based on a case study in estuary of the Pearl River, China	2022	Science of the Total Environment	Zhao, Xiaosong and Wang, Chunlin and Li, Tingting and Zhang, Chengyi and Fan, Xingwang and Zhang, Qing and Zhang, Qiang and Chen, Xianyan and Zou, Xukai and Shen, Chong and Tang, Yuqi and Qin, Zhangcai	10.1016/j.scitotenv.2021.151619	response_variables	ENVTHES:10315	potential	http://vocabs.lter-europe.net/EnvThes/10315
20	Evaluation of the quality of mangrove ecosystems using macrozoobenthos as bioindicators in the Southern Coast of East Java, Indonesia	2022	Biodiversitas	Retnaningdyah, C. and Febriansyah, S.C. and Hakim, L.	10.13057/biodiv/d231247	id	6297f9ef-f806-4847-aec0-c4c6836a0958	NA	NA
20	Evaluation of the quality of mangrove ecosystems using macrozoobenthos as bioindicators in the Southern Coast of East Java, Indonesia	2022	Biodiversitas	Retnaningdyah, C. and Febriansyah, S.C. and Hakim, L.	10.13057/biodiv/d231247	label	Evaluation of the quality of mangrove ecosystems using macrozoobenthos as bioindicators in the Southern Coast of East Java, Indonesia	NA	NA
20	Evaluation of the quality of mangrove ecosystems using macrozoobenthos as bioindicators in the Southern Coast of East Java, Indonesia	2022	Biodiversitas	Retnaningdyah, C. and Febriansyah, S.C. and Hakim, L.	10.13057/biodiv/d231247	dois	AUTO:10.13057/biodiv/d231247	AUTO:10.13057/biodiv/d231247	AUTO:10.13057/biodiv/d231247
20	Evaluation of the quality of mangrove ecosystems using macrozoobenthos as bioindicators in the Southern Coast of East Java, Indonesia	2022	Biodiversitas	Retnaningdyah, C. and Febriansyah, S.C. and Hakim, L.	10.13057/biodiv/d231247	study_sites_names	GAZ:00024383	Java	http://purl.obolibrary.org/obo/GAZ_00024383
20	Evaluation of the quality of mangrove ecosystems using macrozoobenthos as bioindicators in the Southern Coast of East Java, Indonesia	2022	Biodiversitas	Retnaningdyah, C. and Febriansyah, S.C. and Hakim, L.	10.13057/biodiv/d231247	study_sites_names	GAZ:00024383	Java	http://purl.obolibrary.org/obo/GAZ_00024383
20	Evaluation of the quality of mangrove ecosystems using macrozoobenthos as bioindicators in the Southern Coast of East Java, Indonesia	2022	Biodiversitas	Retnaningdyah, C. and Febriansyah, S.C. and Hakim, L.	10.13057/biodiv/d231247	study_sites_names	GAZ:00024383	Java	http://purl.obolibrary.org/obo/GAZ_00024383
20	Evaluation of the quality of mangrove ecosystems using macrozoobenthos as bioindicators in the Southern Coast of East Java, Indonesia	2022	Biodiversitas	Retnaningdyah, C. and Febriansyah, S.C. and Hakim, L.	10.13057/biodiv/d231247	study_sites_names	GAZ:00010159	Malang	http://purl.obolibrary.org/obo/GAZ_00010159
20	Evaluation of the quality of mangrove ecosystems using macrozoobenthos as bioindicators in the Southern Coast of East Java, Indonesia	2022	Biodiversitas	Retnaningdyah, C. and Febriansyah, S.C. and Hakim, L.	10.13057/biodiv/d231247	study_sites_names	GAZ:22224381	Beach	http://purl.obolibrary.org/obo/GAZ_22224381
20	Evaluation of the quality of mangrove ecosystems using macrozoobenthos as bioindicators in the Southern Coast of East Java, Indonesia	2022	Biodiversitas	Retnaningdyah, C. and Febriansyah, S.C. and Hakim, L.	10.13057/biodiv/d231247	study_sites_names	GAZ:00010159	Malang	http://purl.obolibrary.org/obo/GAZ_00010159
20	Evaluation of the quality of mangrove ecosystems using macrozoobenthos as bioindicators in the Southern Coast of East Java, Indonesia	2022	Biodiversitas	Retnaningdyah, C. and Febriansyah, S.C. and Hakim, L.	10.13057/biodiv/d231247	study_sites_coords	None Reported	NA	NA
20	Evaluation of the quality of mangrove ecosystems using macrozoobenthos as bioindicators in the Southern Coast of East Java, Indonesia	2022	Biodiversitas	Retnaningdyah, C. and Febriansyah, S.C. and Hakim, L.	10.13057/biodiv/d231247	ecosystem_types	ENVTHES:21800	mangrove	http://vocabs.lter-europe.net/EnvThes/21800
20	Evaluation of the quality of mangrove ecosystems using macrozoobenthos as bioindicators in the Southern Coast of East Java, Indonesia	2022	Biodiversitas	Retnaningdyah, C. and Febriansyah, S.C. and Hakim, L.	10.13057/biodiv/d231247	restoration_actions	AUTO:planting%20mangroves	AUTO:planting%20mangroves	AUTO:planting%20mangroves
20	Evaluation of the quality of mangrove ecosystems using macrozoobenthos as bioindicators in the Southern Coast of East Java, Indonesia	2022	Biodiversitas	Retnaningdyah, C. and Febriansyah, S.C. and Hakim, L.	10.13057/biodiv/d231247	restoration_actions	ENVTHES:30227	natural	http://vocabs.lter-europe.net/EnvThes/30227
20	Evaluation of the quality of mangrove ecosystems using macrozoobenthos as bioindicators in the Southern Coast of East Java, Indonesia	2022	Biodiversitas	Retnaningdyah, C. and Febriansyah, S.C. and Hakim, L.	10.13057/biodiv/d231247	restoration_start_date	1975	NA	NA
20	Evaluation of the quality of mangrove ecosystems using macrozoobenthos as bioindicators in the Southern Coast of East Java, Indonesia	2022	Biodiversitas	Retnaningdyah, C. and Febriansyah, S.C. and Hakim, L.	10.13057/biodiv/d231247	restoration_start_date	1980	NA	NA
20	Evaluation of the quality of mangrove ecosystems using macrozoobenthos as bioindicators in the Southern Coast of East Java, Indonesia	2022	Biodiversitas	Retnaningdyah, C. and Febriansyah, S.C. and Hakim, L.	10.13057/biodiv/d231247	restoration_start_date	2008	NA	NA
20	Evaluation of the quality of mangrove ecosystems using macrozoobenthos as bioindicators in the Southern Coast of East Java, Indonesia	2022	Biodiversitas	Retnaningdyah, C. and Febriansyah, S.C. and Hakim, L.	10.13057/biodiv/d231247	restoration_start_date	2013	NA	NA
20	Evaluation of the quality of mangrove ecosystems using macrozoobenthos as bioindicators in the Southern Coast of East Java, Indonesia	2022	Biodiversitas	Retnaningdyah, C. and Febriansyah, S.C. and Hakim, L.	10.13057/biodiv/d231247	restoration_start_date	2015	NA	NA
20	Evaluation of the quality of mangrove ecosystems using macrozoobenthos as bioindicators in the Southern Coast of East Java, Indonesia	2022	Biodiversitas	Retnaningdyah, C. and Febriansyah, S.C. and Hakim, L.	10.13057/biodiv/d231247	restoration_start_date	2019	NA	NA
20	Evaluation of the quality of mangrove ecosystems using macrozoobenthos as bioindicators in the Southern Coast of East Java, Indonesia	2022	Biodiversitas	Retnaningdyah, C. and Febriansyah, S.C. and Hakim, L.	10.13057/biodiv/d231247	restoration_end_date	1975	NA	NA
20	Evaluation of the quality of mangrove ecosystems using macrozoobenthos as bioindicators in the Southern Coast of East Java, Indonesia	2022	Biodiversitas	Retnaningdyah, C. and Febriansyah, S.C. and Hakim, L.	10.13057/biodiv/d231247	restoration_end_date	1980	NA	NA
20	Evaluation of the quality of mangrove ecosystems using macrozoobenthos as bioindicators in the Southern Coast of East Java, Indonesia	2022	Biodiversitas	Retnaningdyah, C. and Febriansyah, S.C. and Hakim, L.	10.13057/biodiv/d231247	restoration_end_date	2008	NA	NA
20	Evaluation of the quality of mangrove ecosystems using macrozoobenthos as bioindicators in the Southern Coast of East Java, Indonesia	2022	Biodiversitas	Retnaningdyah, C. and Febriansyah, S.C. and Hakim, L.	10.13057/biodiv/d231247	restoration_end_date	2013	NA	NA
20	Evaluation of the quality of mangrove ecosystems using macrozoobenthos as bioindicators in the Southern Coast of East Java, Indonesia	2022	Biodiversitas	Retnaningdyah, C. and Febriansyah, S.C. and Hakim, L.	10.13057/biodiv/d231247	restoration_end_date	2015	NA	NA
20	Evaluation of the quality of mangrove ecosystems using macrozoobenthos as bioindicators in the Southern Coast of East Java, Indonesia	2022	Biodiversitas	Retnaningdyah, C. and Febriansyah, S.C. and Hakim, L.	10.13057/biodiv/d231247	restoration_end_date	2019	NA	NA
20	Evaluation of the quality of mangrove ecosystems using macrozoobenthos as bioindicators in the Southern Coast of East Java, Indonesia	2022	Biodiversitas	Retnaningdyah, C. and Febriansyah, S.C. and Hakim, L.	10.13057/biodiv/d231247	monitoring_methods	AUTO:plots	AUTO:plots	AUTO:plots
20	Evaluation of the quality of mangrove ecosystems using macrozoobenthos as bioindicators in the Southern Coast of East Java, Indonesia	2022	Biodiversitas	Retnaningdyah, C. and Febriansyah, S.C. and Hakim, L.	10.13057/biodiv/d231247	monitoring_methods	AUTO:visual%20encounter	AUTO:visual%20encounter	AUTO:visual%20encounter
20	Evaluation of the quality of mangrove ecosystems using macrozoobenthos as bioindicators in the Southern Coast of East Java, Indonesia	2022	Biodiversitas	Retnaningdyah, C. and Febriansyah, S.C. and Hakim, L.	10.13057/biodiv/d231247	monitoring_methods	ENVTHES:20909	substrate	http://vocabs.lter-europe.net/EnvThes/20909
20	Evaluation of the quality of mangrove ecosystems using macrozoobenthos as bioindicators in the Southern Coast of East Java, Indonesia	2022	Biodiversitas	Retnaningdyah, C. and Febriansyah, S.C. and Hakim, L.	10.13057/biodiv/d231247	statistical_methods	ENVTHES:msa0312	diversity index	http://vocabs.lter-europe.net/EnvThes/msa0312
20	Evaluation of the quality of mangrove ecosystems using macrozoobenthos as bioindicators in the Southern Coast of East Java, Indonesia	2022	Biodiversitas	Retnaningdyah, C. and Febriansyah, S.C. and Hakim, L.	10.13057/biodiv/d231247	statistical_methods	ENVTHES:30349	water turbidity of stagnant surface water	http://vocabs.lter-europe.net/EnvThes/30349
20	Evaluation of the quality of mangrove ecosystems using macrozoobenthos as bioindicators in the Southern Coast of East Java, Indonesia	2022	Biodiversitas	Retnaningdyah, C. and Febriansyah, S.C. and Hakim, L.	10.13057/biodiv/d231247	statistical_methods	AUTO:Tukey%20HSD	AUTO:Tukey%20HSD	AUTO:Tukey%20HSD
20	Evaluation of the quality of mangrove ecosystems using macrozoobenthos as bioindicators in the Southern Coast of East Java, Indonesia	2022	Biodiversitas	Retnaningdyah, C. and Febriansyah, S.C. and Hakim, L.	10.13057/biodiv/d231247	statistical_methods	ENVTHES:10132	correlation	http://vocabs.lter-europe.net/EnvThes/10132
20	Evaluation of the quality of mangrove ecosystems using macrozoobenthos as bioindicators in the Southern Coast of East Java, Indonesia	2022	Biodiversitas	Retnaningdyah, C. and Febriansyah, S.C. and Hakim, L.	10.13057/biodiv/d231247	monitoring_start_date	21-Jun	NA	NA
20	Evaluation of the quality of mangrove ecosystems using macrozoobenthos as bioindicators in the Southern Coast of East Java, Indonesia	2022	Biodiversitas	Retnaningdyah, C. and Febriansyah, S.C. and Hakim, L.	10.13057/biodiv/d231247	monitoring_end_date	21-Nov	NA	NA
20	Evaluation of the quality of mangrove ecosystems using macrozoobenthos as bioindicators in the Southern Coast of East Java, Indonesia	2022	Biodiversitas	Retnaningdyah, C. and Febriansyah, S.C. and Hakim, L.	10.13057/biodiv/d231247	focal_species	NCBITaxon:6760	Scylla	http://purl.obolibrary.org/obo/NCBITaxon_6760
20	Evaluation of the quality of mangrove ecosystems using macrozoobenthos as bioindicators in the Southern Coast of East Java, Indonesia	2022	Biodiversitas	Retnaningdyah, C. and Febriansyah, S.C. and Hakim, L.	10.13057/biodiv/d231247	focal_species	NCBITaxon:106755	Grapsus	http://purl.obolibrary.org/obo/NCBITaxon_106755
20	Evaluation of the quality of mangrove ecosystems using macrozoobenthos as bioindicators in the Southern Coast of East Java, Indonesia	2022	Biodiversitas	Retnaningdyah, C. and Febriansyah, S.C. and Hakim, L.	10.13057/biodiv/d231247	focal_species	NCBITaxon:53313	Uca	http://purl.obolibrary.org/obo/NCBITaxon_53313
20	Evaluation of the quality of mangrove ecosystems using macrozoobenthos as bioindicators in the Southern Coast of East Java, Indonesia	2022	Biodiversitas	Retnaningdyah, C. and Febriansyah, S.C. and Hakim, L.	10.13057/biodiv/d231247	focal_species	NCBITaxon:578100	Austruca perplexa	http://purl.obolibrary.org/obo/NCBITaxon_578100
20	Evaluation of the quality of mangrove ecosystems using macrozoobenthos as bioindicators in the Southern Coast of East Java, Indonesia	2022	Biodiversitas	Retnaningdyah, C. and Febriansyah, S.C. and Hakim, L.	10.13057/biodiv/d231247	focal_species	AUTO:Paraserma%20spp.	AUTO:Paraserma%20spp.	AUTO:Paraserma%20spp.
20	Evaluation of the quality of mangrove ecosystems using macrozoobenthos as bioindicators in the Southern Coast of East Java, Indonesia	2022	Biodiversitas	Retnaningdyah, C. and Febriansyah, S.C. and Hakim, L.	10.13057/biodiv/d231247	focal_species	NCBITaxon:1844309	Ocypode kuhlii	http://purl.obolibrary.org/obo/NCBITaxon_1844309
20	Evaluation of the quality of mangrove ecosystems using macrozoobenthos as bioindicators in the Southern Coast of East Java, Indonesia	2022	Biodiversitas	Retnaningdyah, C. and Febriansyah, S.C. and Hakim, L.	10.13057/biodiv/d231247	focal_species	NCBITaxon:196973	Littoraria scabra	http://purl.obolibrary.org/obo/NCBITaxon_196973
20	Evaluation of the quality of mangrove ecosystems using macrozoobenthos as bioindicators in the Southern Coast of East Java, Indonesia	2022	Biodiversitas	Retnaningdyah, C. and Febriansyah, S.C. and Hakim, L.	10.13057/biodiv/d231247	focal_species	NCBITaxon:146723	Terebralia	http://purl.obolibrary.org/obo/NCBITaxon_146723
20	Evaluation of the quality of mangrove ecosystems using macrozoobenthos as bioindicators in the Southern Coast of East Java, Indonesia	2022	Biodiversitas	Retnaningdyah, C. and Febriansyah, S.C. and Hakim, L.	10.13057/biodiv/d231247	focal_species	NCBITaxon:6471	Cerithidea	http://purl.obolibrary.org/obo/NCBITaxon_6471
20	Evaluation of the quality of mangrove ecosystems using macrozoobenthos as bioindicators in the Southern Coast of East Java, Indonesia	2022	Biodiversitas	Retnaningdyah, C. and Febriansyah, S.C. and Hakim, L.	10.13057/biodiv/d231247	focal_species	NCBITaxon:6677	Balanus	http://purl.obolibrary.org/obo/NCBITaxon_6677
20	Evaluation of the quality of mangrove ecosystems using macrozoobenthos as bioindicators in the Southern Coast of East Java, Indonesia	2022	Biodiversitas	Retnaningdyah, C. and Febriansyah, S.C. and Hakim, L.	10.13057/biodiv/d231247	response_variables	AUTO:pH	AUTO:pH	AUTO:pH
20	Evaluation of the quality of mangrove ecosystems using macrozoobenthos as bioindicators in the Southern Coast of East Java, Indonesia	2022	Biodiversitas	Retnaningdyah, C. and Febriansyah, S.C. and Hakim, L.	10.13057/biodiv/d231247	response_variables	ENVTHES:USLterCV_122	conductivity	http://vocabs.lter-europe.net/EnvThes/USLterCV_122
20	Evaluation of the quality of mangrove ecosystems using macrozoobenthos as bioindicators in the Southern Coast of East Java, Indonesia	2022	Biodiversitas	Retnaningdyah, C. and Febriansyah, S.C. and Hakim, L.	10.13057/biodiv/d231247	response_variables	ENVO:01001495	dioxygen dissolved in marine water	http://purl.obolibrary.org/obo/ENVO_01001495
20	Evaluation of the quality of mangrove ecosystems using macrozoobenthos as bioindicators in the Southern Coast of East Java, Indonesia	2022	Biodiversitas	Retnaningdyah, C. and Febriansyah, S.C. and Hakim, L.	10.13057/biodiv/d231247	response_variables	ENVTHES:21960	biochemical	http://vocabs.lter-europe.net/EnvThes/21960
20	Evaluation of the quality of mangrove ecosystems using macrozoobenthos as bioindicators in the Southern Coast of East Java, Indonesia	2022	Biodiversitas	Retnaningdyah, C. and Febriansyah, S.C. and Hakim, L.	10.13057/biodiv/d231247	response_variables	ENVTHES:22023	total	http://vocabs.lter-europe.net/EnvThes/22023
20	Evaluation of the quality of mangrove ecosystems using macrozoobenthos as bioindicators in the Southern Coast of East Java, Indonesia	2022	Biodiversitas	Retnaningdyah, C. and Febriansyah, S.C. and Hakim, L.	10.13057/biodiv/d231247	response_variables	ENVTHES:10312	salinity	http://vocabs.lter-europe.net/EnvThes/10312
20	Evaluation of the quality of mangrove ecosystems using macrozoobenthos as bioindicators in the Southern Coast of East Java, Indonesia	2022	Biodiversitas	Retnaningdyah, C. and Febriansyah, S.C. and Hakim, L.	10.13057/biodiv/d231247	response_variables	ENVTHES:20837	nitrate	http://vocabs.lter-europe.net/EnvThes/20837
20	Evaluation of the quality of mangrove ecosystems using macrozoobenthos as bioindicators in the Southern Coast of East Java, Indonesia	2022	Biodiversitas	Retnaningdyah, C. and Febriansyah, S.C. and Hakim, L.	10.13057/biodiv/d231247	response_variables	AUTO:orthophosphate	AUTO:orthophosphate	AUTO:orthophosphate
20	Evaluation of the quality of mangrove ecosystems using macrozoobenthos as bioindicators in the Southern Coast of East Java, Indonesia	2022	Biodiversitas	Retnaningdyah, C. and Febriansyah, S.C. and Hakim, L.	10.13057/biodiv/d231247	response_variables	ENVTHES:USLterCV_568	sulfide	http://vocabs.lter-europe.net/EnvThes/USLterCV_568
20	Evaluation of the quality of mangrove ecosystems using macrozoobenthos as bioindicators in the Southern Coast of East Java, Indonesia	2022	Biodiversitas	Retnaningdyah, C. and Febriansyah, S.C. and Hakim, L.	10.13057/biodiv/d231247	response_variables	ENVTHES:EnvEu_91	content	http://vocabs.lter-europe.net/EnvThes/EnvEu_91
20	Evaluation of the quality of mangrove ecosystems using macrozoobenthos as bioindicators in the Southern Coast of East Java, Indonesia	2022	Biodiversitas	Retnaningdyah, C. and Febriansyah, S.C. and Hakim, L.	10.13057/biodiv/d231247	response_variables	ENVTHES:10347	dissolved	http://vocabs.lter-europe.net/EnvThes/10347
21	To plant or not to plant: When can planting facilitate mangrove restoration?	2022	Frontiers In Environmental Science	van Bijsterveldt, Celine E. J. and Debrot, Adolphe O. and Bouma, Tjeerd J. and Maulana, Moch B. and Pribadi, Rudhi and Schop, Jessica and Tonneijck, Femke H. and van Wesenbeeck, Bregje K.	10.3389/fenvs.2021.690011	id	6117feed-f02b-47a4-b172-9f8ac5f84bd7	NA	NA
21	To plant or not to plant: When can planting facilitate mangrove restoration?	2022	Frontiers In Environmental Science	van Bijsterveldt, Celine E. J. and Debrot, Adolphe O. and Bouma, Tjeerd J. and Maulana, Moch B. and Pribadi, Rudhi and Schop, Jessica and Tonneijck, Femke H. and van Wesenbeeck, Bregje K.	10.3389/fenvs.2021.690011	label	To Plant or Not to Plant: When can Planting Facilitate Mangrove Restoration?	NA	NA
21	To plant or not to plant: When can planting facilitate mangrove restoration?	2022	Frontiers In Environmental Science	van Bijsterveldt, Celine E. J. and Debrot, Adolphe O. and Bouma, Tjeerd J. and Maulana, Moch B. and Pribadi, Rudhi and Schop, Jessica and Tonneijck, Femke H. and van Wesenbeeck, Bregje K.	10.3389/fenvs.2021.690011	dois	AUTO:10.3389/fenvs.2021.690011	AUTO:10.3389/fenvs.2021.690011	AUTO:10.3389/fenvs.2021.690011
21	To plant or not to plant: When can planting facilitate mangrove restoration?	2022	Frontiers In Environmental Science	van Bijsterveldt, Celine E. J. and Debrot, Adolphe O. and Bouma, Tjeerd J. and Maulana, Moch B. and Pribadi, Rudhi and Schop, Jessica and Tonneijck, Femke H. and van Wesenbeeck, Bregje K.	10.3389/fenvs.2021.690011	study_sites_names	GAZ:00001549	Kingdom of the Netherlands	http://purl.obolibrary.org/obo/GAZ_00001549
21	To plant or not to plant: When can planting facilitate mangrove restoration?	2022	Frontiers In Environmental Science	van Bijsterveldt, Celine E. J. and Debrot, Adolphe O. and Bouma, Tjeerd J. and Maulana, Moch B. and Pribadi, Rudhi and Schop, Jessica and Tonneijck, Femke H. and van Wesenbeeck, Bregje K.	10.3389/fenvs.2021.690011	study_sites_names	GAZ:00008418	Utrecht	http://purl.obolibrary.org/obo/GAZ_00008418
21	To plant or not to plant: When can planting facilitate mangrove restoration?	2022	Frontiers In Environmental Science	van Bijsterveldt, Celine E. J. and Debrot, Adolphe O. and Bouma, Tjeerd J. and Maulana, Moch B. and Pribadi, Rudhi and Schop, Jessica and Tonneijck, Femke H. and van Wesenbeeck, Bregje K.	10.3389/fenvs.2021.690011	study_sites_names	GAZ:00001549	Kingdom of the Netherlands	http://purl.obolibrary.org/obo/GAZ_00001549
21	To plant or not to plant: When can planting facilitate mangrove restoration?	2022	Frontiers In Environmental Science	van Bijsterveldt, Celine E. J. and Debrot, Adolphe O. and Bouma, Tjeerd J. and Maulana, Moch B. and Pribadi, Rudhi and Schop, Jessica and Tonneijck, Femke H. and van Wesenbeeck, Bregje K.	10.3389/fenvs.2021.690011	study_sites_names	GAZ:00003729	Jakarta	http://purl.obolibrary.org/obo/GAZ_00003729
21	To plant or not to plant: When can planting facilitate mangrove restoration?	2022	Frontiers In Environmental Science	van Bijsterveldt, Celine E. J. and Debrot, Adolphe O. and Bouma, Tjeerd J. and Maulana, Moch B. and Pribadi, Rudhi and Schop, Jessica and Tonneijck, Femke H. and van Wesenbeeck, Bregje K.	10.3389/fenvs.2021.690011	study_sites_names	GAZ:00003727	Indonesia	http://purl.obolibrary.org/obo/GAZ_00003727
21	To plant or not to plant: When can planting facilitate mangrove restoration?	2022	Frontiers In Environmental Science	van Bijsterveldt, Celine E. J. and Debrot, Adolphe O. and Bouma, Tjeerd J. and Maulana, Moch B. and Pribadi, Rudhi and Schop, Jessica and Tonneijck, Femke H. and van Wesenbeeck, Bregje K.	10.3389/fenvs.2021.690011	study_sites_names	GAZ:00240021	Delft	http://purl.obolibrary.org/obo/GAZ_00240021
21	To plant or not to plant: When can planting facilitate mangrove restoration?	2022	Frontiers In Environmental Science	van Bijsterveldt, Celine E. J. and Debrot, Adolphe O. and Bouma, Tjeerd J. and Maulana, Moch B. and Pribadi, Rudhi and Schop, Jessica and Tonneijck, Femke H. and van Wesenbeeck, Bregje K.	10.3389/fenvs.2021.690011	study_sites_coords	6.53°S, 110.30°E	NA	NA
21	To plant or not to plant: When can planting facilitate mangrove restoration?	2022	Frontiers In Environmental Science	van Bijsterveldt, Celine E. J. and Debrot, Adolphe O. and Bouma, Tjeerd J. and Maulana, Moch B. and Pribadi, Rudhi and Schop, Jessica and Tonneijck, Femke H. and van Wesenbeeck, Bregje K.	10.3389/fenvs.2021.690011	ecosystem_types	AUTO:mangroves	AUTO:mangroves	AUTO:mangroves
21	To plant or not to plant: When can planting facilitate mangrove restoration?	2022	Frontiers In Environmental Science	van Bijsterveldt, Celine E. J. and Debrot, Adolphe O. and Bouma, Tjeerd J. and Maulana, Moch B. and Pribadi, Rudhi and Schop, Jessica and Tonneijck, Femke H. and van Wesenbeeck, Bregje K.	10.3389/fenvs.2021.690011	restoration_actions	ENVTHES:21800	mangrove	http://vocabs.lter-europe.net/EnvThes/21800
21	To plant or not to plant: When can planting facilitate mangrove restoration?	2022	Frontiers In Environmental Science	van Bijsterveldt, Celine E. J. and Debrot, Adolphe O. and Bouma, Tjeerd J. and Maulana, Moch B. and Pribadi, Rudhi and Schop, Jessica and Tonneijck, Femke H. and van Wesenbeeck, Bregje K.	10.3389/fenvs.2021.690011	restoration_actions	ENVTHES:21800	mangrove	http://vocabs.lter-europe.net/EnvThes/21800
21	To plant or not to plant: When can planting facilitate mangrove restoration?	2022	Frontiers In Environmental Science	van Bijsterveldt, Celine E. J. and Debrot, Adolphe O. and Bouma, Tjeerd J. and Maulana, Moch B. and Pribadi, Rudhi and Schop, Jessica and Tonneijck, Femke H. and van Wesenbeeck, Bregje K.	10.3389/fenvs.2021.690011	restoration_actions	AUTO:permeable%20brushwood%20dams	AUTO:permeable%20brushwood%20dams	AUTO:permeable%20brushwood%20dams
21	To plant or not to plant: When can planting facilitate mangrove restoration?	2022	Frontiers In Environmental Science	van Bijsterveldt, Celine E. J. and Debrot, Adolphe O. and Bouma, Tjeerd J. and Maulana, Moch B. and Pribadi, Rudhi and Schop, Jessica and Tonneijck, Femke H. and van Wesenbeeck, Bregje K.	10.3389/fenvs.2021.690011	restoration_start_date	None Reported	NA	NA
21	To plant or not to plant: When can planting facilitate mangrove restoration?	2022	Frontiers In Environmental Science	van Bijsterveldt, Celine E. J. and Debrot, Adolphe O. and Bouma, Tjeerd J. and Maulana, Moch B. and Pribadi, Rudhi and Schop, Jessica and Tonneijck, Femke H. and van Wesenbeeck, Bregje K.	10.3389/fenvs.2021.690011	restoration_end_date	None Reported	NA	NA
21	To plant or not to plant: When can planting facilitate mangrove restoration?	2022	Frontiers In Environmental Science	van Bijsterveldt, Celine E. J. and Debrot, Adolphe O. and Bouma, Tjeerd J. and Maulana, Moch B. and Pribadi, Rudhi and Schop, Jessica and Tonneijck, Femke H. and van Wesenbeeck, Bregje K.	10.3389/fenvs.2021.690011	monitoring_methods	ENVTHES:USLterCV_224	geographic information system	http://vocabs.lter-europe.net/EnvThes/USLterCV_224
21	To plant or not to plant: When can planting facilitate mangrove restoration?	2022	Frontiers In Environmental Science	van Bijsterveldt, Celine E. J. and Debrot, Adolphe O. and Bouma, Tjeerd J. and Maulana, Moch B. and Pribadi, Rudhi and Schop, Jessica and Tonneijck, Femke H. and van Wesenbeeck, Bregje K.	10.3389/fenvs.2021.690011	monitoring_methods	AUTO:propagule%20traps	AUTO:propagule%20traps	AUTO:propagule%20traps
21	To plant or not to plant: When can planting facilitate mangrove restoration?	2022	Frontiers In Environmental Science	van Bijsterveldt, Celine E. J. and Debrot, Adolphe O. and Bouma, Tjeerd J. and Maulana, Moch B. and Pribadi, Rudhi and Schop, Jessica and Tonneijck, Femke H. and van Wesenbeeck, Bregje K.	10.3389/fenvs.2021.690011	statistical_methods	ENVTHES:21987	linear	http://vocabs.lter-europe.net/EnvThes/21987
21	To plant or not to plant: When can planting facilitate mangrove restoration?	2022	Frontiers In Environmental Science	van Bijsterveldt, Celine E. J. and Debrot, Adolphe O. and Bouma, Tjeerd J. and Maulana, Moch B. and Pribadi, Rudhi and Schop, Jessica and Tonneijck, Femke H. and van Wesenbeeck, Bregje K.	10.3389/fenvs.2021.690011	statistical_methods	ENVTHES:20303	model	http://vocabs.lter-europe.net/EnvThes/20303
21	To plant or not to plant: When can planting facilitate mangrove restoration?	2022	Frontiers In Environmental Science	van Bijsterveldt, Celine E. J. and Debrot, Adolphe O. and Bouma, Tjeerd J. and Maulana, Moch B. and Pribadi, Rudhi and Schop, Jessica and Tonneijck, Femke H. and van Wesenbeeck, Bregje K.	10.3389/fenvs.2021.690011	statistical_methods	ENVTHES:20303	model	http://vocabs.lter-europe.net/EnvThes/20303
21	To plant or not to plant: When can planting facilitate mangrove restoration?	2022	Frontiers In Environmental Science	van Bijsterveldt, Celine E. J. and Debrot, Adolphe O. and Bouma, Tjeerd J. and Maulana, Moch B. and Pribadi, Rudhi and Schop, Jessica and Tonneijck, Femke H. and van Wesenbeeck, Bregje K.	10.3389/fenvs.2021.690011	statistical_methods	ENVTHES:30349	water turbidity of stagnant surface water	http://vocabs.lter-europe.net/EnvThes/30349
21	To plant or not to plant: When can planting facilitate mangrove restoration?	2022	Frontiers In Environmental Science	van Bijsterveldt, Celine E. J. and Debrot, Adolphe O. and Bouma, Tjeerd J. and Maulana, Moch B. and Pribadi, Rudhi and Schop, Jessica and Tonneijck, Femke H. and van Wesenbeeck, Bregje K.	10.3389/fenvs.2021.690011	statistical_methods	STATO:0000045	NA	NA
21	To plant or not to plant: When can planting facilitate mangrove restoration?	2022	Frontiers In Environmental Science	van Bijsterveldt, Celine E. J. and Debrot, Adolphe O. and Bouma, Tjeerd J. and Maulana, Moch B. and Pribadi, Rudhi and Schop, Jessica and Tonneijck, Femke H. and van Wesenbeeck, Bregje K.	10.3389/fenvs.2021.690011	statistical_methods	ENVTHES:USLterCV_572	survival	http://vocabs.lter-europe.net/EnvThes/USLterCV_572
21	To plant or not to plant: When can planting facilitate mangrove restoration?	2022	Frontiers In Environmental Science	van Bijsterveldt, Celine E. J. and Debrot, Adolphe O. and Bouma, Tjeerd J. and Maulana, Moch B. and Pribadi, Rudhi and Schop, Jessica and Tonneijck, Femke H. and van Wesenbeeck, Bregje K.	10.3389/fenvs.2021.690011	statistical_methods	ENVTHES:30349	water turbidity of stagnant surface water	http://vocabs.lter-europe.net/EnvThes/30349
21	To plant or not to plant: When can planting facilitate mangrove restoration?	2022	Frontiers In Environmental Science	van Bijsterveldt, Celine E. J. and Debrot, Adolphe O. and Bouma, Tjeerd J. and Maulana, Moch B. and Pribadi, Rudhi and Schop, Jessica and Tonneijck, Femke H. and van Wesenbeeck, Bregje K.	10.3389/fenvs.2021.690011	monitoring_start_date	3/15/2017	NA	NA
21	To plant or not to plant: When can planting facilitate mangrove restoration?	2022	Frontiers In Environmental Science	van Bijsterveldt, Celine E. J. and Debrot, Adolphe O. and Bouma, Tjeerd J. and Maulana, Moch B. and Pribadi, Rudhi and Schop, Jessica and Tonneijck, Femke H. and van Wesenbeeck, Bregje K.	10.3389/fenvs.2021.690011	monitoring_end_date	12/31/2018	NA	NA
21	To plant or not to plant: When can planting facilitate mangrove restoration?	2022	Frontiers In Environmental Science	van Bijsterveldt, Celine E. J. and Debrot, Adolphe O. and Bouma, Tjeerd J. and Maulana, Moch B. and Pribadi, Rudhi and Schop, Jessica and Tonneijck, Femke H. and van Wesenbeeck, Bregje K.	10.3389/fenvs.2021.690011	focal_species	NCBITaxon:40030	Rhizophora	http://purl.obolibrary.org/obo/NCBITaxon_40030
21	To plant or not to plant: When can planting facilitate mangrove restoration?	2022	Frontiers In Environmental Science	van Bijsterveldt, Celine E. J. and Debrot, Adolphe O. and Bouma, Tjeerd J. and Maulana, Moch B. and Pribadi, Rudhi and Schop, Jessica and Tonneijck, Femke H. and van Wesenbeeck, Bregje K.	10.3389/fenvs.2021.690011	focal_species	NCBITaxon:139224	Avicennia alba	http://purl.obolibrary.org/obo/NCBITaxon_139224
21	To plant or not to plant: When can planting facilitate mangrove restoration?	2022	Frontiers In Environmental Science	van Bijsterveldt, Celine E. J. and Debrot, Adolphe O. and Bouma, Tjeerd J. and Maulana, Moch B. and Pribadi, Rudhi and Schop, Jessica and Tonneijck, Femke H. and van Wesenbeeck, Bregje K.	10.3389/fenvs.2021.690011	focal_species	NCBITaxon:82927	Avicennia marina	http://purl.obolibrary.org/obo/NCBITaxon_82927
21	To plant or not to plant: When can planting facilitate mangrove restoration?	2022	Frontiers In Environmental Science	van Bijsterveldt, Celine E. J. and Debrot, Adolphe O. and Bouma, Tjeerd J. and Maulana, Moch B. and Pribadi, Rudhi and Schop, Jessica and Tonneijck, Femke H. and van Wesenbeeck, Bregje K.	10.3389/fenvs.2021.690011	focal_species	NCBITaxon:40030	Rhizophora	http://purl.obolibrary.org/obo/NCBITaxon_40030
21	To plant or not to plant: When can planting facilitate mangrove restoration?	2022	Frontiers In Environmental Science	van Bijsterveldt, Celine E. J. and Debrot, Adolphe O. and Bouma, Tjeerd J. and Maulana, Moch B. and Pribadi, Rudhi and Schop, Jessica and Tonneijck, Femke H. and van Wesenbeeck, Bregje K.	10.3389/fenvs.2021.690011	response_variables	ENVTHES:22235	seedling survival rate	http://vocabs.lter-europe.net/EnvThes/22235
21	To plant or not to plant: When can planting facilitate mangrove restoration?	2022	Frontiers In Environmental Science	van Bijsterveldt, Celine E. J. and Debrot, Adolphe O. and Bouma, Tjeerd J. and Maulana, Moch B. and Pribadi, Rudhi and Schop, Jessica and Tonneijck, Femke H. and van Wesenbeeck, Bregje K.	10.3389/fenvs.2021.690011	response_variables	ENVTHES:22234	seedling growth rate	http://vocabs.lter-europe.net/EnvThes/22234
21	To plant or not to plant: When can planting facilitate mangrove restoration?	2022	Frontiers In Environmental Science	van Bijsterveldt, Celine E. J. and Debrot, Adolphe O. and Bouma, Tjeerd J. and Maulana, Moch B. and Pribadi, Rudhi and Schop, Jessica and Tonneijck, Femke H. and van Wesenbeeck, Bregje K.	10.3389/fenvs.2021.690011	response_variables	ENVTHES:EnvEu_21	sediment	http://vocabs.lter-europe.net/EnvThes/EnvEu_21
21	To plant or not to plant: When can planting facilitate mangrove restoration?	2022	Frontiers In Environmental Science	van Bijsterveldt, Celine E. J. and Debrot, Adolphe O. and Bouma, Tjeerd J. and Maulana, Moch B. and Pribadi, Rudhi and Schop, Jessica and Tonneijck, Femke H. and van Wesenbeeck, Bregje K.	10.3389/fenvs.2021.690011	response_variables	ENVTHES:21541	abundance	http://vocabs.lter-europe.net/EnvThes/21541
22	Evaluating the effectiveness of Mangrove rehabilitation: A novel approach for sustainable coastal management	2024	Journal of Environmental Management	Charoenlerkthawin, Warit and Bidorn, Komkrit and Burnett, William C. and Sopon, Anek and Otarawanna, Somboon and Bidorn, Butsawan	10.1016/j.jenvman.2024.121673	id	ed815763-3130-48b3-a875-3cc3e31e1b86	NA	NA
22	Evaluating the effectiveness of Mangrove rehabilitation: A novel approach for sustainable coastal management	2024	Journal of Environmental Management	Charoenlerkthawin, Warit and Bidorn, Komkrit and Burnett, William C. and Sopon, Anek and Otarawanna, Somboon and Bidorn, Butsawan	10.1016/j.jenvman.2024.121673	label	Mangrove rehabilitation in the Upper Gulf of Thailand	NA	NA
22	Evaluating the effectiveness of Mangrove rehabilitation: A novel approach for sustainable coastal management	2024	Journal of Environmental Management	Charoenlerkthawin, Warit and Bidorn, Komkrit and Burnett, William C. and Sopon, Anek and Otarawanna, Somboon and Bidorn, Butsawan	10.1016/j.jenvman.2024.121673	dois	AUTO:10.1016/j.jenvman.2024.121673	AUTO:10.1016/j.jenvman.2024.121673	AUTO:10.1016/j.jenvman.2024.121673
22	Evaluating the effectiveness of Mangrove rehabilitation: A novel approach for sustainable coastal management	2024	Journal of Environmental Management	Charoenlerkthawin, Warit and Bidorn, Komkrit and Burnett, William C. and Sopon, Anek and Otarawanna, Somboon and Bidorn, Butsawan	10.1016/j.jenvman.2024.121673	study_sites_names	GAZ:00003744	Thailand	http://purl.obolibrary.org/obo/GAZ_00003744
22	Evaluating the effectiveness of Mangrove rehabilitation: A novel approach for sustainable coastal management	2024	Journal of Environmental Management	Charoenlerkthawin, Warit and Bidorn, Komkrit and Burnett, William C. and Sopon, Anek and Otarawanna, Somboon and Bidorn, Butsawan	10.1016/j.jenvman.2024.121673	study_sites_names	GAZ:22222875	Center	http://purl.obolibrary.org/obo/GAZ_22222875
22	Evaluating the effectiveness of Mangrove rehabilitation: A novel approach for sustainable coastal management	2024	Journal of Environmental Management	Charoenlerkthawin, Warit and Bidorn, Komkrit and Burnett, William C. and Sopon, Anek and Otarawanna, Somboon and Bidorn, Butsawan	10.1016/j.jenvman.2024.121673	study_sites_names	GAZ:00419795	Ban	http://purl.obolibrary.org/obo/GAZ_00419795
22	Evaluating the effectiveness of Mangrove rehabilitation: A novel approach for sustainable coastal management	2024	Journal of Environmental Management	Charoenlerkthawin, Warit and Bidorn, Komkrit and Burnett, William C. and Sopon, Anek and Otarawanna, Somboon and Bidorn, Butsawan	10.1016/j.jenvman.2024.121673	study_sites_names	GAZ:00147862	Chao Phraya Delta	http://purl.obolibrary.org/obo/GAZ_00147862
22	Evaluating the effectiveness of Mangrove rehabilitation: A novel approach for sustainable coastal management	2024	Journal of Environmental Management	Charoenlerkthawin, Warit and Bidorn, Komkrit and Burnett, William C. and Sopon, Anek and Otarawanna, Somboon and Bidorn, Butsawan	10.1016/j.jenvman.2024.121673	study_sites_coords	100°05’E-101°0’E, 13°01’N-13°30’N	NA	NA
22	Evaluating the effectiveness of Mangrove rehabilitation: A novel approach for sustainable coastal management	2024	Journal of Environmental Management	Charoenlerkthawin, Warit and Bidorn, Komkrit and Burnett, William C. and Sopon, Anek and Otarawanna, Somboon and Bidorn, Butsawan	10.1016/j.jenvman.2024.121673	ecosystem_types	AUTO:Subtropical%20muddy%20coasts	AUTO:Subtropical%20muddy%20coasts	AUTO:Subtropical%20muddy%20coasts
22	Evaluating the effectiveness of Mangrove rehabilitation: A novel approach for sustainable coastal management	2024	Journal of Environmental Management	Charoenlerkthawin, Warit and Bidorn, Komkrit and Burnett, William C. and Sopon, Anek and Otarawanna, Somboon and Bidorn, Butsawan	10.1016/j.jenvman.2024.121673	ecosystem_types	ENVTHES:21832	mangrove forest	http://vocabs.lter-europe.net/EnvThes/21832
22	Evaluating the effectiveness of Mangrove rehabilitation: A novel approach for sustainable coastal management	2024	Journal of Environmental Management	Charoenlerkthawin, Warit and Bidorn, Komkrit and Burnett, William C. and Sopon, Anek and Otarawanna, Somboon and Bidorn, Butsawan	10.1016/j.jenvman.2024.121673	restoration_actions	AUTO:planting%20mangroves	AUTO:planting%20mangroves	AUTO:planting%20mangroves
22	Evaluating the effectiveness of Mangrove rehabilitation: A novel approach for sustainable coastal management	2024	Journal of Environmental Management	Charoenlerkthawin, Warit and Bidorn, Komkrit and Burnett, William C. and Sopon, Anek and Otarawanna, Somboon and Bidorn, Butsawan	10.1016/j.jenvman.2024.121673	restoration_actions	AUTO:construction%20of%20breakwaters	AUTO:construction%20of%20breakwaters	AUTO:construction%20of%20breakwaters
22	Evaluating the effectiveness of Mangrove rehabilitation: A novel approach for sustainable coastal management	2024	Journal of Environmental Management	Charoenlerkthawin, Warit and Bidorn, Komkrit and Burnett, William C. and Sopon, Anek and Otarawanna, Somboon and Bidorn, Butsawan	10.1016/j.jenvman.2024.121673	restoration_actions	AUTO:installation%20of%20bamboo%20fences	AUTO:installation%20of%20bamboo%20fences	AUTO:installation%20of%20bamboo%20fences
22	Evaluating the effectiveness of Mangrove rehabilitation: A novel approach for sustainable coastal management	2024	Journal of Environmental Management	Charoenlerkthawin, Warit and Bidorn, Komkrit and Burnett, William C. and Sopon, Anek and Otarawanna, Somboon and Bidorn, Butsawan	10.1016/j.jenvman.2024.121673	restoration_start_date	1991	NA	NA
22	Evaluating the effectiveness of Mangrove rehabilitation: A novel approach for sustainable coastal management	2024	Journal of Environmental Management	Charoenlerkthawin, Warit and Bidorn, Komkrit and Burnett, William C. and Sopon, Anek and Otarawanna, Somboon and Bidorn, Butsawan	10.1016/j.jenvman.2024.121673	restoration_end_date	None Reported	NA	NA
22	Evaluating the effectiveness of Mangrove rehabilitation: A novel approach for sustainable coastal management	2024	Journal of Environmental Management	Charoenlerkthawin, Warit and Bidorn, Komkrit and Burnett, William C. and Sopon, Anek and Otarawanna, Somboon and Bidorn, Butsawan	10.1016/j.jenvman.2024.121673	monitoring_methods	ENVTHES:EnvEU_515	survey	http://vocabs.lter-europe.net/EnvThes/EnvEU_515
22	Evaluating the effectiveness of Mangrove rehabilitation: A novel approach for sustainable coastal management	2024	Journal of Environmental Management	Charoenlerkthawin, Warit and Bidorn, Komkrit and Burnett, William C. and Sopon, Anek and Otarawanna, Somboon and Bidorn, Butsawan	10.1016/j.jenvman.2024.121673	monitoring_methods	ENVTHES:21762	remote sensing	http://vocabs.lter-europe.net/EnvThes/21762
22	Evaluating the effectiveness of Mangrove rehabilitation: A novel approach for sustainable coastal management	2024	Journal of Environmental Management	Charoenlerkthawin, Warit and Bidorn, Komkrit and Burnett, William C. and Sopon, Anek and Otarawanna, Somboon and Bidorn, Butsawan	10.1016/j.jenvman.2024.121673	monitoring_methods	ENVTHES:msa0011	aerial photograph	http://vocabs.lter-europe.net/EnvThes/msa0011
22	Evaluating the effectiveness of Mangrove rehabilitation: A novel approach for sustainable coastal management	2024	Journal of Environmental Management	Charoenlerkthawin, Warit and Bidorn, Komkrit and Burnett, William C. and Sopon, Anek and Otarawanna, Somboon and Bidorn, Butsawan	10.1016/j.jenvman.2024.121673	monitoring_methods	ENVTHES:20320	satellite imagery	http://vocabs.lter-europe.net/EnvThes/20320
22	Evaluating the effectiveness of Mangrove rehabilitation: A novel approach for sustainable coastal management	2024	Journal of Environmental Management	Charoenlerkthawin, Warit and Bidorn, Komkrit and Burnett, William C. and Sopon, Anek and Otarawanna, Somboon and Bidorn, Butsawan	10.1016/j.jenvman.2024.121673	statistical_methods	AUTO:None%20Reported	AUTO:None%20Reported	AUTO:None%20Reported
22	Evaluating the effectiveness of Mangrove rehabilitation: A novel approach for sustainable coastal management	2024	Journal of Environmental Management	Charoenlerkthawin, Warit and Bidorn, Komkrit and Burnett, William C. and Sopon, Anek and Otarawanna, Somboon and Bidorn, Butsawan	10.1016/j.jenvman.2024.121673	monitoring_start_date	None Reported	NA	NA
22	Evaluating the effectiveness of Mangrove rehabilitation: A novel approach for sustainable coastal management	2024	Journal of Environmental Management	Charoenlerkthawin, Warit and Bidorn, Komkrit and Burnett, William C. and Sopon, Anek and Otarawanna, Somboon and Bidorn, Butsawan	10.1016/j.jenvman.2024.121673	monitoring_end_date	None Reported	NA	NA
22	Evaluating the effectiveness of Mangrove rehabilitation: A novel approach for sustainable coastal management	2024	Journal of Environmental Management	Charoenlerkthawin, Warit and Bidorn, Komkrit and Burnett, William C. and Sopon, Anek and Otarawanna, Somboon and Bidorn, Butsawan	10.1016/j.jenvman.2024.121673	focal_species	NCBITaxon:82927	Avicennia marina	http://purl.obolibrary.org/obo/NCBITaxon_82927
22	Evaluating the effectiveness of Mangrove rehabilitation: A novel approach for sustainable coastal management	2024	Journal of Environmental Management	Charoenlerkthawin, Warit and Bidorn, Komkrit and Burnett, William C. and Sopon, Anek and Otarawanna, Somboon and Bidorn, Butsawan	10.1016/j.jenvman.2024.121673	focal_species	NCBITaxon:139224	Avicennia alba	http://purl.obolibrary.org/obo/NCBITaxon_139224
22	Evaluating the effectiveness of Mangrove rehabilitation: A novel approach for sustainable coastal management	2024	Journal of Environmental Management	Charoenlerkthawin, Warit and Bidorn, Komkrit and Burnett, William C. and Sopon, Anek and Otarawanna, Somboon and Bidorn, Butsawan	10.1016/j.jenvman.2024.121673	response_variables	AUTO:shoreline%20change	AUTO:shoreline%20change	AUTO:shoreline%20change
22	Evaluating the effectiveness of Mangrove rehabilitation: A novel approach for sustainable coastal management	2024	Journal of Environmental Management	Charoenlerkthawin, Warit and Bidorn, Komkrit and Burnett, William C. and Sopon, Anek and Otarawanna, Somboon and Bidorn, Butsawan	10.1016/j.jenvman.2024.121673	response_variables	ENVTHES:msa0949	sedimentation rate	http://vocabs.lter-europe.net/EnvThes/msa0949
22	Evaluating the effectiveness of Mangrove rehabilitation: A novel approach for sustainable coastal management	2024	Journal of Environmental Management	Charoenlerkthawin, Warit and Bidorn, Komkrit and Burnett, William C. and Sopon, Anek and Otarawanna, Somboon and Bidorn, Butsawan	10.1016/j.jenvman.2024.121673	response_variables	ENVTHES:21553	elevation	http://vocabs.lter-europe.net/EnvThes/21553
23	Development and implementation of an empirical habitat change model and decision support tool for estuarine ecosystems	2019	Ecological Modelling	Davis, Melanie J. and Woo, Isa and De La Cruz, Susan E. W.	10.1016/j.ecolmodel.2019.108722	id	c6e0fd43-256e-409f-b1b0-1278ef7d0fc3	NA	NA
23	Development and implementation of an empirical habitat change model and decision support tool for estuarine ecosystems	2019	Ecological Modelling	Davis, Melanie J. and Woo, Isa and De La Cruz, Susan E. W.	10.1016/j.ecolmodel.2019.108722	label	Development and implementation of an empirical habitat change model and decision support tool for estuarine ecosystems	NA	NA
23	Development and implementation of an empirical habitat change model and decision support tool for estuarine ecosystems	2019	Ecological Modelling	Davis, Melanie J. and Woo, Isa and De La Cruz, Susan E. W.	10.1016/j.ecolmodel.2019.108722	dois	AUTO:10.1016/j.ecolmodel.2019.108722	AUTO:10.1016/j.ecolmodel.2019.108722	AUTO:10.1016/j.ecolmodel.2019.108722
23	Development and implementation of an empirical habitat change model and decision support tool for estuarine ecosystems	2019	Ecological Modelling	Davis, Melanie J. and Woo, Isa and De La Cruz, Susan E. W.	10.1016/j.ecolmodel.2019.108722	study_sites_names	GAZ:00201128	Nisqually River	http://purl.obolibrary.org/obo/GAZ_00201128
23	Development and implementation of an empirical habitat change model and decision support tool for estuarine ecosystems	2019	Ecological Modelling	Davis, Melanie J. and Woo, Isa and De La Cruz, Susan E. W.	10.1016/j.ecolmodel.2019.108722	study_sites_coords	47.08°N 122.70°W	NA	NA
23	Development and implementation of an empirical habitat change model and decision support tool for estuarine ecosystems	2019	Ecological Modelling	Davis, Melanie J. and Woo, Isa and De La Cruz, Susan E. W.	10.1016/j.ecolmodel.2019.108722	ecosystem_types	ENVTHES:USLterCV_183	estuarine	http://vocabs.lter-europe.net/EnvThes/USLterCV_183
23	Development and implementation of an empirical habitat change model and decision support tool for estuarine ecosystems	2019	Ecological Modelling	Davis, Melanie J. and Woo, Isa and De La Cruz, Susan E. W.	10.1016/j.ecolmodel.2019.108722	ecosystem_types	ENVO:00000054	saline marsh	http://purl.obolibrary.org/obo/ENVO_00000054
23	Development and implementation of an empirical habitat change model and decision support tool for estuarine ecosystems	2019	Ecological Modelling	Davis, Melanie J. and Woo, Isa and De La Cruz, Susan E. W.	10.1016/j.ecolmodel.2019.108722	ecosystem_types	AUTO:intertidal%20mudflats	AUTO:intertidal%20mudflats	AUTO:intertidal%20mudflats
23	Development and implementation of an empirical habitat change model and decision support tool for estuarine ecosystems	2019	Ecological Modelling	Davis, Melanie J. and Woo, Isa and De La Cruz, Susan E. W.	10.1016/j.ecolmodel.2019.108722	ecosystem_types	ENVTHES:10232	forest	http://vocabs.lter-europe.net/EnvThes/10232
23	Development and implementation of an empirical habitat change model and decision support tool for estuarine ecosystems	2019	Ecological Modelling	Davis, Melanie J. and Woo, Isa and De La Cruz, Susan E. W.	10.1016/j.ecolmodel.2019.108722	ecosystem_types	ENVTHES:20914	freshwater	http://vocabs.lter-europe.net/EnvThes/20914
23	Development and implementation of an empirical habitat change model and decision support tool for estuarine ecosystems	2019	Ecological Modelling	Davis, Melanie J. and Woo, Isa and De La Cruz, Susan E. W.	10.1016/j.ecolmodel.2019.108722	ecosystem_types	ENVTHES:USLterCV_326	marsh	http://vocabs.lter-europe.net/EnvThes/USLterCV_326
23	Development and implementation of an empirical habitat change model and decision support tool for estuarine ecosystems	2019	Ecological Modelling	Davis, Melanie J. and Woo, Isa and De La Cruz, Susan E. W.	10.1016/j.ecolmodel.2019.108722	restoration_actions	AUTO:dam%20removal	AUTO:dam%20removal	AUTO:dam%20removal
23	Development and implementation of an empirical habitat change model and decision support tool for estuarine ecosystems	2019	Ecological Modelling	Davis, Melanie J. and Woo, Isa and De La Cruz, Susan E. W.	10.1016/j.ecolmodel.2019.108722	restoration_actions	AUTO:removal%20of%20dikes	AUTO:removal%20of%20dikes	AUTO:removal%20of%20dikes
23	Development and implementation of an empirical habitat change model and decision support tool for estuarine ecosystems	2019	Ecological Modelling	Davis, Melanie J. and Woo, Isa and De La Cruz, Susan E. W.	10.1016/j.ecolmodel.2019.108722	restoration_start_date	1996	NA	NA
23	Development and implementation of an empirical habitat change model and decision support tool for estuarine ecosystems	2019	Ecological Modelling	Davis, Melanie J. and Woo, Isa and De La Cruz, Susan E. W.	10.1016/j.ecolmodel.2019.108722	restoration_start_date	2002	NA	NA
23	Development and implementation of an empirical habitat change model and decision support tool for estuarine ecosystems	2019	Ecological Modelling	Davis, Melanie J. and Woo, Isa and De La Cruz, Susan E. W.	10.1016/j.ecolmodel.2019.108722	restoration_start_date	2006	NA	NA
23	Development and implementation of an empirical habitat change model and decision support tool for estuarine ecosystems	2019	Ecological Modelling	Davis, Melanie J. and Woo, Isa and De La Cruz, Susan E. W.	10.1016/j.ecolmodel.2019.108722	restoration_start_date	2009	NA	NA
23	Development and implementation of an empirical habitat change model and decision support tool for estuarine ecosystems	2019	Ecological Modelling	Davis, Melanie J. and Woo, Isa and De La Cruz, Susan E. W.	10.1016/j.ecolmodel.2019.108722	restoration_end_date	2009	NA	NA
23	Development and implementation of an empirical habitat change model and decision support tool for estuarine ecosystems	2019	Ecological Modelling	Davis, Melanie J. and Woo, Isa and De La Cruz, Susan E. W.	10.1016/j.ecolmodel.2019.108722	monitoring_methods	ENVTHES:USLterCV_612	vegetation	http://vocabs.lter-europe.net/EnvThes/USLterCV_612
23	Development and implementation of an empirical habitat change model and decision support tool for estuarine ecosystems	2019	Ecological Modelling	Davis, Melanie J. and Woo, Isa and De La Cruz, Susan E. W.	10.1016/j.ecolmodel.2019.108722	monitoring_methods	ENVTHES:USLterCV_706	surface elevation table	http://vocabs.lter-europe.net/EnvThes/USLterCV_706
23	Development and implementation of an empirical habitat change model and decision support tool for estuarine ecosystems	2019	Ecological Modelling	Davis, Melanie J. and Woo, Isa and De La Cruz, Susan E. W.	10.1016/j.ecolmodel.2019.108722	monitoring_methods	ENVTHES:USLterCV_622	water level	http://vocabs.lter-europe.net/EnvThes/USLterCV_622
23	Development and implementation of an empirical habitat change model and decision support tool for estuarine ecosystems	2019	Ecological Modelling	Davis, Melanie J. and Woo, Isa and De La Cruz, Susan E. W.	10.1016/j.ecolmodel.2019.108722	statistical_methods	ENVTHES:20303	model	http://vocabs.lter-europe.net/EnvThes/20303
23	Development and implementation of an empirical habitat change model and decision support tool for estuarine ecosystems	2019	Ecological Modelling	Davis, Melanie J. and Woo, Isa and De La Cruz, Susan E. W.	10.1016/j.ecolmodel.2019.108722	statistical_methods	AUTO:scenario%20analysis	AUTO:scenario%20analysis	AUTO:scenario%20analysis
23	Development and implementation of an empirical habitat change model and decision support tool for estuarine ecosystems	2019	Ecological Modelling	Davis, Melanie J. and Woo, Isa and De La Cruz, Susan E. W.	10.1016/j.ecolmodel.2019.108722	monitoring_start_date	10-Feb	NA	NA
23	Development and implementation of an empirical habitat change model and decision support tool for estuarine ecosystems	2019	Ecological Modelling	Davis, Melanie J. and Woo, Isa and De La Cruz, Susan E. W.	10.1016/j.ecolmodel.2019.108722	monitoring_end_date	15-Jan	NA	NA
23	Development and implementation of an empirical habitat change model and decision support tool for estuarine ecosystems	2019	Ecological Modelling	Davis, Melanie J. and Woo, Isa and De La Cruz, Susan E. W.	10.1016/j.ecolmodel.2019.108722	focal_species	NCBITaxon:74940	Oncorhynchus tshawytscha	http://purl.obolibrary.org/obo/NCBITaxon_74940
23	Development and implementation of an empirical habitat change model and decision support tool for estuarine ecosystems	2019	Ecological Modelling	Davis, Melanie J. and Woo, Isa and De La Cruz, Susan E. W.	10.1016/j.ecolmodel.2019.108722	response_variables	ENVTHES:10381	duration	http://vocabs.lter-europe.net/EnvThes/10381
23	Development and implementation of an empirical habitat change model and decision support tool for estuarine ecosystems	2019	Ecological Modelling	Davis, Melanie J. and Woo, Isa and De La Cruz, Susan E. W.	10.1016/j.ecolmodel.2019.108722	response_variables	ENVTHES:10305	C/N ratio of soil	http://vocabs.lter-europe.net/EnvThes/10305
23	Development and implementation of an empirical habitat change model and decision support tool for estuarine ecosystems	2019	Ecological Modelling	Davis, Melanie J. and Woo, Isa and De La Cruz, Susan E. W.	10.1016/j.ecolmodel.2019.108722	response_variables	ENVTHES:20790	biomass	http://vocabs.lter-europe.net/EnvThes/20790
23	Development and implementation of an empirical habitat change model and decision support tool for estuarine ecosystems	2019	Ecological Modelling	Davis, Melanie J. and Woo, Isa and De La Cruz, Susan E. W.	10.1016/j.ecolmodel.2019.108722	response_variables	ENVTHES:21553	elevation	http://vocabs.lter-europe.net/EnvThes/21553
23	Development and implementation of an empirical habitat change model and decision support tool for estuarine ecosystems	2019	Ecological Modelling	Davis, Melanie J. and Woo, Isa and De La Cruz, Susan E. W.	10.1016/j.ecolmodel.2019.108722	response_variables	ENVTHES:20906	suspended sediment	http://vocabs.lter-europe.net/EnvThes/20906
24	Changes in water birds habitat suitability following wetland restoration in the Yellow River Delta, China	2012	Clean-Soil Air Water	Hua, Yanyan and Cui, Baoshan and He, Wenjie	10.1002/clen.201200064	id	b91d012e-818f-44a2-9e68-25dcb9998152	NA	NA
24	Changes in water birds habitat suitability following wetland restoration in the Yellow River Delta, China	2012	Clean-Soil Air Water	Hua, Yanyan and Cui, Baoshan and He, Wenjie	10.1002/clen.201200064	label	Changes in Water Birds Habitat Suitability Following Wetland Restoration in the Yellow River Delta, China	NA	NA
24	Changes in water birds habitat suitability following wetland restoration in the Yellow River Delta, China	2012	Clean-Soil Air Water	Hua, Yanyan and Cui, Baoshan and He, Wenjie	10.1002/clen.201200064	dois	AUTO:10.1002/clen.201200064	AUTO:10.1002/clen.201200064	AUTO:10.1002/clen.201200064
24	Changes in water birds habitat suitability following wetland restoration in the Yellow River Delta, China	2012	Clean-Soil Air Water	Hua, Yanyan and Cui, Baoshan and He, Wenjie	10.1002/clen.201200064	study_sites_names	GAZ:00010877	Shandong Province	http://purl.obolibrary.org/obo/GAZ_00010877
24	Changes in water birds habitat suitability following wetland restoration in the Yellow River Delta, China	2012	Clean-Soil Air Water	Hua, Yanyan and Cui, Baoshan and He, Wenjie	10.1002/clen.201200064	study_sites_names	GAZ:00247386	Yellow River Delta	http://purl.obolibrary.org/obo/GAZ_00247386
24	Changes in water birds habitat suitability following wetland restoration in the Yellow River Delta, China	2012	Clean-Soil Air Water	Hua, Yanyan and Cui, Baoshan and He, Wenjie	10.1002/clen.201200064	study_sites_coords	N 37°44'15.78, E 119°03'07.00	NA	NA
24	Changes in water birds habitat suitability following wetland restoration in the Yellow River Delta, China	2012	Clean-Soil Air Water	Hua, Yanyan and Cui, Baoshan and He, Wenjie	10.1002/clen.201200064	ecosystem_types	ENVO:00000035	marsh	http://purl.obolibrary.org/obo/ENVO_00000035
24	Changes in water birds habitat suitability following wetland restoration in the Yellow River Delta, China	2012	Clean-Soil Air Water	Hua, Yanyan and Cui, Baoshan and He, Wenjie	10.1002/clen.201200064	ecosystem_types	ENVTHES:bioGeo7	Continental	http://vocabs.lter-europe.net/EnvThes/bioGeo7
24	Changes in water birds habitat suitability following wetland restoration in the Yellow River Delta, China	2012	Clean-Soil Air Water	Hua, Yanyan and Cui, Baoshan and He, Wenjie	10.1002/clen.201200064	restoration_actions	ENVTHES:20538	water	http://vocabs.lter-europe.net/EnvThes/20538
24	Changes in water birds habitat suitability following wetland restoration in the Yellow River Delta, China	2012	Clean-Soil Air Water	Hua, Yanyan and Cui, Baoshan and He, Wenjie	10.1002/clen.201200064	restoration_actions	ENVTHES:20948	process	http://vocabs.lter-europe.net/EnvThes/20948
24	Changes in water birds habitat suitability following wetland restoration in the Yellow River Delta, China	2012	Clean-Soil Air Water	Hua, Yanyan and Cui, Baoshan and He, Wenjie	10.1002/clen.201200064	restoration_start_date	2002	NA	NA
24	Changes in water birds habitat suitability following wetland restoration in the Yellow River Delta, China	2012	Clean-Soil Air Water	Hua, Yanyan and Cui, Baoshan and He, Wenjie	10.1002/clen.201200064	restoration_start_date	2006	NA	NA
24	Changes in water birds habitat suitability following wetland restoration in the Yellow River Delta, China	2012	Clean-Soil Air Water	Hua, Yanyan and Cui, Baoshan and He, Wenjie	10.1002/clen.201200064	restoration_end_date	None Reported	NA	NA
24	Changes in water birds habitat suitability following wetland restoration in the Yellow River Delta, China	2012	Clean-Soil Air Water	Hua, Yanyan and Cui, Baoshan and He, Wenjie	10.1002/clen.201200064	monitoring_methods	ENVTHES:msa0431	field survey	http://vocabs.lter-europe.net/EnvThes/msa0431
24	Changes in water birds habitat suitability following wetland restoration in the Yellow River Delta, China	2012	Clean-Soil Air Water	Hua, Yanyan and Cui, Baoshan and He, Wenjie	10.1002/clen.201200064	monitoring_methods	ENVTHES:20296	global positioning system	http://vocabs.lter-europe.net/EnvThes/20296
24	Changes in water birds habitat suitability following wetland restoration in the Yellow River Delta, China	2012	Clean-Soil Air Water	Hua, Yanyan and Cui, Baoshan and He, Wenjie	10.1002/clen.201200064	monitoring_methods	ENVTHES:msa0896	remote sensing image	http://vocabs.lter-europe.net/EnvThes/msa0896
24	Changes in water birds habitat suitability following wetland restoration in the Yellow River Delta, China	2012	Clean-Soil Air Water	Hua, Yanyan and Cui, Baoshan and He, Wenjie	10.1002/clen.201200064	monitoring_methods	AUTO:data%20compilation	AUTO:data%20compilation	AUTO:data%20compilation
24	Changes in water birds habitat suitability following wetland restoration in the Yellow River Delta, China	2012	Clean-Soil Air Water	Hua, Yanyan and Cui, Baoshan and He, Wenjie	10.1002/clen.201200064	monitoring_methods	AUTO:20%E2%80%9360x%20telescope	AUTO:20%E2%80%9360x%20telescope	AUTO:20%E2%80%9360x%20telescope
24	Changes in water birds habitat suitability following wetland restoration in the Yellow River Delta, China	2012	Clean-Soil Air Water	Hua, Yanyan and Cui, Baoshan and He, Wenjie	10.1002/clen.201200064	monitoring_methods	AUTO:80x%20binoculars	AUTO:80x%20binoculars	AUTO:80x%20binoculars
24	Changes in water birds habitat suitability following wetland restoration in the Yellow River Delta, China	2012	Clean-Soil Air Water	Hua, Yanyan and Cui, Baoshan and He, Wenjie	10.1002/clen.201200064	monitoring_methods	AUTO:Surfer%208%20software	AUTO:Surfer%208%20software	AUTO:Surfer%208%20software
24	Changes in water birds habitat suitability following wetland restoration in the Yellow River Delta, China	2012	Clean-Soil Air Water	Hua, Yanyan and Cui, Baoshan and He, Wenjie	10.1002/clen.201200064	monitoring_methods	AUTO:CorelDRAW%2012%20software	AUTO:CorelDRAW%2012%20software	AUTO:CorelDRAW%2012%20software
24	Changes in water birds habitat suitability following wetland restoration in the Yellow River Delta, China	2012	Clean-Soil Air Water	Hua, Yanyan and Cui, Baoshan and He, Wenjie	10.1002/clen.201200064	monitoring_methods	AUTO:Kriging%20interpolation	AUTO:Kriging%20interpolation	AUTO:Kriging%20interpolation
24	Changes in water birds habitat suitability following wetland restoration in the Yellow River Delta, China	2012	Clean-Soil Air Water	Hua, Yanyan and Cui, Baoshan and He, Wenjie	10.1002/clen.201200064	statistical_methods	AUTO:None%20Reported	AUTO:None%20Reported	AUTO:None%20Reported
24	Changes in water birds habitat suitability following wetland restoration in the Yellow River Delta, China	2012	Clean-Soil Air Water	Hua, Yanyan and Cui, Baoshan and He, Wenjie	10.1002/clen.201200064	monitoring_start_date	2001	NA	NA
24	Changes in water birds habitat suitability following wetland restoration in the Yellow River Delta, China	2012	Clean-Soil Air Water	Hua, Yanyan and Cui, Baoshan and He, Wenjie	10.1002/clen.201200064	monitoring_end_date	2011	NA	NA
24	Changes in water birds habitat suitability following wetland restoration in the Yellow River Delta, China	2012	Clean-Soil Air Water	Hua, Yanyan and Cui, Baoshan and He, Wenjie	10.1002/clen.201200064	focal_species	NCBITaxon:52775	Ciconia boyciana	http://purl.obolibrary.org/obo/NCBITaxon_52775
24	Changes in water birds habitat suitability following wetland restoration in the Yellow River Delta, China	2012	Clean-Soil Air Water	Hua, Yanyan and Cui, Baoshan and He, Wenjie	10.1002/clen.201200064	focal_species	NCBITaxon:9114	Grus	http://purl.obolibrary.org/obo/NCBITaxon_9114
24	Changes in water birds habitat suitability following wetland restoration in the Yellow River Delta, China	2012	Clean-Soil Air Water	Hua, Yanyan and Cui, Baoshan and He, Wenjie	10.1002/clen.201200064	focal_species	NCBITaxon:110620	Ardea alba	http://purl.obolibrary.org/obo/NCBITaxon_110620
24	Changes in water birds habitat suitability following wetland restoration in the Yellow River Delta, China	2012	Clean-Soil Air Water	Hua, Yanyan and Cui, Baoshan and He, Wenjie	10.1002/clen.201200064	focal_species	NCBITaxon:188373	Ardea purpurea	http://purl.obolibrary.org/obo/NCBITaxon_188373
24	Changes in water birds habitat suitability following wetland restoration in the Yellow River Delta, China	2012	Clean-Soil Air Water	Hua, Yanyan and Cui, Baoshan and He, Wenjie	10.1002/clen.201200064	focal_species	NCBITaxon:344231	Ardea cinerea jouyi	http://purl.obolibrary.org/obo/NCBITaxon_344231
24	Changes in water birds habitat suitability following wetland restoration in the Yellow River Delta, China	2012	Clean-Soil Air Water	Hua, Yanyan and Cui, Baoshan and He, Wenjie	10.1002/clen.201200064	focal_species	AUTO:Lariformes%20saundersi	AUTO:Lariformes%20saundersi	AUTO:Lariformes%20saundersi
24	Changes in water birds habitat suitability following wetland restoration in the Yellow River Delta, China	2012	Clean-Soil Air Water	Hua, Yanyan and Cui, Baoshan and He, Wenjie	10.1002/clen.201200064	focal_species	NCBITaxon:1450144	Cygnus columbianus jankowskii	http://purl.obolibrary.org/obo/NCBITaxon_1450144
24	Changes in water birds habitat suitability following wetland restoration in the Yellow River Delta, China	2012	Clean-Soil Air Water	Hua, Yanyan and Cui, Baoshan and He, Wenjie	10.1002/clen.201200064	focal_species	AUTO:Auas%20crecaa%20crecca	AUTO:Auas%20crecaa%20crecca	AUTO:Auas%20crecaa%20crecca
24	Changes in water birds habitat suitability following wetland restoration in the Yellow River Delta, China	2012	Clean-Soil Air Water	Hua, Yanyan and Cui, Baoshan and He, Wenjie	10.1002/clen.201200064	focal_species	NCBITaxon:8877	Mergus	http://purl.obolibrary.org/obo/NCBITaxon_8877
24	Changes in water birds habitat suitability following wetland restoration in the Yellow River Delta, China	2012	Clean-Soil Air Water	Hua, Yanyan and Cui, Baoshan and He, Wenjie	10.1002/clen.201200064	response_variables	ENVO:3100031	depth of water	http://purl.obolibrary.org/obo/ENVO_3100031
24	Changes in water birds habitat suitability following wetland restoration in the Yellow River Delta, China	2012	Clean-Soil Air Water	Hua, Yanyan and Cui, Baoshan and He, Wenjie	10.1002/clen.201200064	response_variables	ENVTHES:USLterCV_612	vegetation	http://vocabs.lter-europe.net/EnvThes/USLterCV_612
24	Changes in water birds habitat suitability following wetland restoration in the Yellow River Delta, China	2012	Clean-Soil Air Water	Hua, Yanyan and Cui, Baoshan and He, Wenjie	10.1002/clen.201200064	response_variables	ENVTHES:20533	landscape	http://vocabs.lter-europe.net/EnvThes/20533
24	Changes in water birds habitat suitability following wetland restoration in the Yellow River Delta, China	2012	Clean-Soil Air Water	Hua, Yanyan and Cui, Baoshan and He, Wenjie	10.1002/clen.201200064	response_variables	ENVTHES:20717	species	http://vocabs.lter-europe.net/EnvThes/20717
24	Changes in water birds habitat suitability following wetland restoration in the Yellow River Delta, China	2012	Clean-Soil Air Water	Hua, Yanyan and Cui, Baoshan and He, Wenjie	10.1002/clen.201200064	response_variables	ENVTHES:21491	habitat suitability	http://vocabs.lter-europe.net/EnvThes/21491
25	Contribution of microtopography and hydroperiod to the natural regeneration of Avicennia germinans in a restored mangrove forest	2017	Ciencias Marinas	Perez-Ceballos, Rosela and Echeverria-Avila, Stephanie and Zaldivar-Jimenez, Arturo and Zaldivar-Jimenez, Tomas and Herrera-Silveira, Jorge	10.7773/cm.v43i1.2683	id	6e22fba5-c137-4462-929f-7d4c3513fb07	NA	NA
25	Contribution of microtopography and hydroperiod to the natural regeneration of Avicennia germinans in a restored mangrove forest	2017	Ciencias Marinas	Perez-Ceballos, Rosela and Echeverria-Avila, Stephanie and Zaldivar-Jimenez, Arturo and Zaldivar-Jimenez, Tomas and Herrera-Silveira, Jorge	10.7773/cm.v43i1.2683	label	Contribution of microtopography and hydroperiod to the natural regeneration of Avicennia germinans in a restored mangrove forest	NA	NA
25	Contribution of microtopography and hydroperiod to the natural regeneration of Avicennia germinans in a restored mangrove forest	2017	Ciencias Marinas	Perez-Ceballos, Rosela and Echeverria-Avila, Stephanie and Zaldivar-Jimenez, Arturo and Zaldivar-Jimenez, Tomas and Herrera-Silveira, Jorge	10.7773/cm.v43i1.2683	dois	AUTO:10.7773/cm.v43i1.2683	AUTO:10.7773/cm.v43i1.2683	AUTO:10.7773/cm.v43i1.2683
25	Contribution of microtopography and hydroperiod to the natural regeneration of Avicennia germinans in a restored mangrove forest	2017	Ciencias Marinas	Perez-Ceballos, Rosela and Echeverria-Avila, Stephanie and Zaldivar-Jimenez, Arturo and Zaldivar-Jimenez, Tomas and Herrera-Silveira, Jorge	10.7773/cm.v43i1.2683	study_sites_names	GAZ:00143519	Chelem Lagoon	http://purl.obolibrary.org/obo/GAZ_00143519
25	Contribution of microtopography and hydroperiod to the natural regeneration of Avicennia germinans in a restored mangrove forest	2017	Ciencias Marinas	Perez-Ceballos, Rosela and Echeverria-Avila, Stephanie and Zaldivar-Jimenez, Arturo and Zaldivar-Jimenez, Tomas and Herrera-Silveira, Jorge	10.7773/cm.v43i1.2683	study_sites_names	GAZ:00002852	Mexico	http://purl.obolibrary.org/obo/GAZ_00002852
25	Contribution of microtopography and hydroperiod to the natural regeneration of Avicennia germinans in a restored mangrove forest	2017	Ciencias Marinas	Perez-Ceballos, Rosela and Echeverria-Avila, Stephanie and Zaldivar-Jimenez, Arturo and Zaldivar-Jimenez, Tomas and Herrera-Silveira, Jorge	10.7773/cm.v43i1.2683	study_sites_coords	+0.12, 0.09, +0.08, +0.14, -0.04, +0.24 masl	NA	NA
25	Contribution of microtopography and hydroperiod to the natural regeneration of Avicennia germinans in a restored mangrove forest	2017	Ciencias Marinas	Perez-Ceballos, Rosela and Echeverria-Avila, Stephanie and Zaldivar-Jimenez, Arturo and Zaldivar-Jimenez, Tomas and Herrera-Silveira, Jorge	10.7773/cm.v43i1.2683	ecosystem_types	ENVTHES:21832	mangrove forest	http://vocabs.lter-europe.net/EnvThes/21832
25	Contribution of microtopography and hydroperiod to the natural regeneration of Avicennia germinans in a restored mangrove forest	2017	Ciencias Marinas	Perez-Ceballos, Rosela and Echeverria-Avila, Stephanie and Zaldivar-Jimenez, Arturo and Zaldivar-Jimenez, Tomas and Herrera-Silveira, Jorge	10.7773/cm.v43i1.2683	restoration_actions	AUTO:desilting%20tidal%20channels	AUTO:desilting%20tidal%20channels	AUTO:desilting%20tidal%20channels
25	Contribution of microtopography and hydroperiod to the natural regeneration of Avicennia germinans in a restored mangrove forest	2017	Ciencias Marinas	Perez-Ceballos, Rosela and Echeverria-Avila, Stephanie and Zaldivar-Jimenez, Arturo and Zaldivar-Jimenez, Tomas and Herrera-Silveira, Jorge	10.7773/cm.v43i1.2683	restoration_actions	AUTO:modifying%20the%20microtopography	AUTO:modifying%20the%20microtopography	AUTO:modifying%20the%20microtopography
25	Contribution of microtopography and hydroperiod to the natural regeneration of Avicennia germinans in a restored mangrove forest	2017	Ciencias Marinas	Perez-Ceballos, Rosela and Echeverria-Avila, Stephanie and Zaldivar-Jimenez, Arturo and Zaldivar-Jimenez, Tomas and Herrera-Silveira, Jorge	10.7773/cm.v43i1.2683	restoration_actions	AUTO:hydrologic%20rehabilitation	AUTO:hydrologic%20rehabilitation	AUTO:hydrologic%20rehabilitation
25	Contribution of microtopography and hydroperiod to the natural regeneration of Avicennia germinans in a restored mangrove forest	2017	Ciencias Marinas	Perez-Ceballos, Rosela and Echeverria-Avila, Stephanie and Zaldivar-Jimenez, Arturo and Zaldivar-Jimenez, Tomas and Herrera-Silveira, Jorge	10.7773/cm.v43i1.2683	restoration_start_date	2009	NA	NA
25	Contribution of microtopography and hydroperiod to the natural regeneration of Avicennia germinans in a restored mangrove forest	2017	Ciencias Marinas	Perez-Ceballos, Rosela and Echeverria-Avila, Stephanie and Zaldivar-Jimenez, Arturo and Zaldivar-Jimenez, Tomas and Herrera-Silveira, Jorge	10.7773/cm.v43i1.2683	restoration_end_date	2010	NA	NA
25	Contribution of microtopography and hydroperiod to the natural regeneration of Avicennia germinans in a restored mangrove forest	2017	Ciencias Marinas	Perez-Ceballos, Rosela and Echeverria-Avila, Stephanie and Zaldivar-Jimenez, Arturo and Zaldivar-Jimenez, Tomas and Herrera-Silveira, Jorge	10.7773/cm.v43i1.2683	monitoring_methods	ENVTHES:22235	seedling survival rate	http://vocabs.lter-europe.net/EnvThes/22235
25	Contribution of microtopography and hydroperiod to the natural regeneration of Avicennia germinans in a restored mangrove forest	2017	Ciencias Marinas	Perez-Ceballos, Rosela and Echeverria-Avila, Stephanie and Zaldivar-Jimenez, Arturo and Zaldivar-Jimenez, Tomas and Herrera-Silveira, Jorge	10.7773/cm.v43i1.2683	monitoring_methods	ENVTHES:USLterCV_1	tree	http://vocabs.lter-europe.net/EnvThes/USLterCV_1
25	Contribution of microtopography and hydroperiod to the natural regeneration of Avicennia germinans in a restored mangrove forest	2017	Ciencias Marinas	Perez-Ceballos, Rosela and Echeverria-Avila, Stephanie and Zaldivar-Jimenez, Arturo and Zaldivar-Jimenez, Tomas and Herrera-Silveira, Jorge	10.7773/cm.v43i1.2683	monitoring_methods	ENVTHES:EnvEU_228	height	http://vocabs.lter-europe.net/EnvThes/EnvEU_228
25	Contribution of microtopography and hydroperiod to the natural regeneration of Avicennia germinans in a restored mangrove forest	2017	Ciencias Marinas	Perez-Ceballos, Rosela and Echeverria-Avila, Stephanie and Zaldivar-Jimenez, Arturo and Zaldivar-Jimenez, Tomas and Herrera-Silveira, Jorge	10.7773/cm.v43i1.2683	monitoring_methods	ENVTHES:EnvEu_120	chemical characteristics	http://vocabs.lter-europe.net/EnvThes/EnvEu_120
25	Contribution of microtopography and hydroperiod to the natural regeneration of Avicennia germinans in a restored mangrove forest	2017	Ciencias Marinas	Perez-Ceballos, Rosela and Echeverria-Avila, Stephanie and Zaldivar-Jimenez, Arturo and Zaldivar-Jimenez, Tomas and Herrera-Silveira, Jorge	10.7773/cm.v43i1.2683	statistical_methods	STATO:0000045	NA	NA
25	Contribution of microtopography and hydroperiod to the natural regeneration of Avicennia germinans in a restored mangrove forest	2017	Ciencias Marinas	Perez-Ceballos, Rosela and Echeverria-Avila, Stephanie and Zaldivar-Jimenez, Arturo and Zaldivar-Jimenez, Tomas and Herrera-Silveira, Jorge	10.7773/cm.v43i1.2683	statistical_methods	AUTO:redundancy%20analysis%20%28RDA%29	AUTO:redundancy%20analysis%20%28RDA%29	AUTO:redundancy%20analysis%20%28RDA%29
25	Contribution of microtopography and hydroperiod to the natural regeneration of Avicennia germinans in a restored mangrove forest	2017	Ciencias Marinas	Perez-Ceballos, Rosela and Echeverria-Avila, Stephanie and Zaldivar-Jimenez, Arturo and Zaldivar-Jimenez, Tomas and Herrera-Silveira, Jorge	10.7773/cm.v43i1.2683	monitoring_start_date	2008	NA	NA
25	Contribution of microtopography and hydroperiod to the natural regeneration of Avicennia germinans in a restored mangrove forest	2017	Ciencias Marinas	Perez-Ceballos, Rosela and Echeverria-Avila, Stephanie and Zaldivar-Jimenez, Arturo and Zaldivar-Jimenez, Tomas and Herrera-Silveira, Jorge	10.7773/cm.v43i1.2683	monitoring_end_date	2012	NA	NA
25	Contribution of microtopography and hydroperiod to the natural regeneration of Avicennia germinans in a restored mangrove forest	2017	Ciencias Marinas	Perez-Ceballos, Rosela and Echeverria-Avila, Stephanie and Zaldivar-Jimenez, Arturo and Zaldivar-Jimenez, Tomas and Herrera-Silveira, Jorge	10.7773/cm.v43i1.2683	focal_species	NCBITaxon:41377	Avicennia	http://purl.obolibrary.org/obo/NCBITaxon_41377
25	Contribution of microtopography and hydroperiod to the natural regeneration of Avicennia germinans in a restored mangrove forest	2017	Ciencias Marinas	Perez-Ceballos, Rosela and Echeverria-Avila, Stephanie and Zaldivar-Jimenez, Arturo and Zaldivar-Jimenez, Tomas and Herrera-Silveira, Jorge	10.7773/cm.v43i1.2683	response_variables	ENVTHES:22235	seedling survival rate	http://vocabs.lter-europe.net/EnvThes/22235
25	Contribution of microtopography and hydroperiod to the natural regeneration of Avicennia germinans in a restored mangrove forest	2017	Ciencias Marinas	Perez-Ceballos, Rosela and Echeverria-Avila, Stephanie and Zaldivar-Jimenez, Arturo and Zaldivar-Jimenez, Tomas and Herrera-Silveira, Jorge	10.7773/cm.v43i1.2683	response_variables	ENVTHES:USLterCV_1	tree	http://vocabs.lter-europe.net/EnvThes/USLterCV_1
25	Contribution of microtopography and hydroperiod to the natural regeneration of Avicennia germinans in a restored mangrove forest	2017	Ciencias Marinas	Perez-Ceballos, Rosela and Echeverria-Avila, Stephanie and Zaldivar-Jimenez, Arturo and Zaldivar-Jimenez, Tomas and Herrera-Silveira, Jorge	10.7773/cm.v43i1.2683	response_variables	ENVTHES:EnvEU_228	height	http://vocabs.lter-europe.net/EnvThes/EnvEU_228
25	Contribution of microtopography and hydroperiod to the natural regeneration of Avicennia germinans in a restored mangrove forest	2017	Ciencias Marinas	Perez-Ceballos, Rosela and Echeverria-Avila, Stephanie and Zaldivar-Jimenez, Arturo and Zaldivar-Jimenez, Tomas and Herrera-Silveira, Jorge	10.7773/cm.v43i1.2683	response_variables	ENVTHES:10060	growth rate	http://vocabs.lter-europe.net/EnvThes/10060
25	Contribution of microtopography and hydroperiod to the natural regeneration of Avicennia germinans in a restored mangrove forest	2017	Ciencias Marinas	Perez-Ceballos, Rosela and Echeverria-Avila, Stephanie and Zaldivar-Jimenez, Arturo and Zaldivar-Jimenez, Tomas and Herrera-Silveira, Jorge	10.7773/cm.v43i1.2683	response_variables	ENVTHES:EnvEu_120	chemical characteristics	http://vocabs.lter-europe.net/EnvThes/EnvEu_120
26	Salinization during salt-marsh restoration after managed realignment	2015	Journal of Coastal Conservation	Veenklaas, Roos M. and Koppenaal, Elske C. and Bakker, Jan P. and Esselink, Peter	10.1007/s11852-015-0390-z	id	7e46875f-2b11-4ed0-bfd0-f53613783ef0	NA	NA
26	Salinization during salt-marsh restoration after managed realignment	2015	Journal of Coastal Conservation	Veenklaas, Roos M. and Koppenaal, Elske C. and Bakker, Jan P. and Esselink, Peter	10.1007/s11852-015-0390-z	label	Salinization during salt-marsh restoration after managed realignment.	NA	NA
26	Salinization during salt-marsh restoration after managed realignment	2015	Journal of Coastal Conservation	Veenklaas, Roos M. and Koppenaal, Elske C. and Bakker, Jan P. and Esselink, Peter	10.1007/s11852-015-0390-z	dois	AUTO:10.1007/s11852-015-0390-z.	AUTO:10.1007/s11852-015-0390-z.	AUTO:10.1007/s11852-015-0390-z.
26	Salinization during salt-marsh restoration after managed realignment	2015	Journal of Coastal Conservation	Veenklaas, Roos M. and Koppenaal, Elske C. and Bakker, Jan P. and Esselink, Peter	10.1007/s11852-015-0390-z	study_sites_names	GAZ:00002946	The Netherlands	http://purl.obolibrary.org/obo/GAZ_00002946
26	Salinization during salt-marsh restoration after managed realignment	2015	Journal of Coastal Conservation	Veenklaas, Roos M. and Koppenaal, Elske C. and Bakker, Jan P. and Esselink, Peter	10.1007/s11852-015-0390-z	study_sites_names	GAZ:00002946	The Netherlands	http://purl.obolibrary.org/obo/GAZ_00002946
26	Salinization during salt-marsh restoration after managed realignment	2015	Journal of Coastal Conservation	Veenklaas, Roos M. and Koppenaal, Elske C. and Bakker, Jan P. and Esselink, Peter	10.1007/s11852-015-0390-z	study_sites_names	GAZ:00002946	The Netherlands	http://purl.obolibrary.org/obo/GAZ_00002946
26	Salinization during salt-marsh restoration after managed realignment	2015	Journal of Coastal Conservation	Veenklaas, Roos M. and Koppenaal, Elske C. and Bakker, Jan P. and Esselink, Peter	10.1007/s11852-015-0390-z	study_sites_coords	N53°20', E5°5'	NA	NA
26	Salinization during salt-marsh restoration after managed realignment	2015	Journal of Coastal Conservation	Veenklaas, Roos M. and Koppenaal, Elske C. and Bakker, Jan P. and Esselink, Peter	10.1007/s11852-015-0390-z	study_sites_coords	N53°24.068, E5°43.619.	NA	NA
26	Salinization during salt-marsh restoration after managed realignment	2015	Journal of Coastal Conservation	Veenklaas, Roos M. and Koppenaal, Elske C. and Bakker, Jan P. and Esselink, Peter	10.1007/s11852-015-0390-z	ecosystem_types	AUTO:Wadden%20Sea%20coast	AUTO:Wadden%20Sea%20coast	AUTO:Wadden%20Sea%20coast
26	Salinization during salt-marsh restoration after managed realignment	2015	Journal of Coastal Conservation	Veenklaas, Roos M. and Koppenaal, Elske C. and Bakker, Jan P. and Esselink, Peter	10.1007/s11852-015-0390-z	ecosystem_types	AUTO:intertidal%20mud%20flats	AUTO:intertidal%20mud%20flats	AUTO:intertidal%20mud%20flats
26	Salinization during salt-marsh restoration after managed realignment	2015	Journal of Coastal Conservation	Veenklaas, Roos M. and Koppenaal, Elske C. and Bakker, Jan P. and Esselink, Peter	10.1007/s11852-015-0390-z	ecosystem_types	AUTO:pioneer%20salt%20marshes.	AUTO:pioneer%20salt%20marshes.	AUTO:pioneer%20salt%20marshes.
26	Salinization during salt-marsh restoration after managed realignment	2015	Journal of Coastal Conservation	Veenklaas, Roos M. and Koppenaal, Elske C. and Bakker, Jan P. and Esselink, Peter	10.1007/s11852-015-0390-z	restoration_actions	AUTO:de-embankment	AUTO:de-embankment	AUTO:de-embankment
26	Salinization during salt-marsh restoration after managed realignment	2015	Journal of Coastal Conservation	Veenklaas, Roos M. and Koppenaal, Elske C. and Bakker, Jan P. and Esselink, Peter	10.1007/s11852-015-0390-z	restoration_actions	ENVTHES:21102	grazing	http://vocabs.lter-europe.net/EnvThes/21102
26	Salinization during salt-marsh restoration after managed realignment	2015	Journal of Coastal Conservation	Veenklaas, Roos M. and Koppenaal, Elske C. and Bakker, Jan P. and Esselink, Peter	10.1007/s11852-015-0390-z	restoration_start_date	09-01-2001.	NA	NA
26	Salinization during salt-marsh restoration after managed realignment	2015	Journal of Coastal Conservation	Veenklaas, Roos M. and Koppenaal, Elske C. and Bakker, Jan P. and Esselink, Peter	10.1007/s11852-015-0390-z	restoration_end_date	09-01-2001.	NA	NA
26	Salinization during salt-marsh restoration after managed realignment	2015	Journal of Coastal Conservation	Veenklaas, Roos M. and Koppenaal, Elske C. and Bakker, Jan P. and Esselink, Peter	10.1007/s11852-015-0390-z	monitoring_methods	ENVTHES:10305	C/N ratio of soil	http://vocabs.lter-europe.net/EnvThes/10305
26	Salinization during salt-marsh restoration after managed realignment	2015	Journal of Coastal Conservation	Veenklaas, Roos M. and Koppenaal, Elske C. and Bakker, Jan P. and Esselink, Peter	10.1007/s11852-015-0390-z	monitoring_methods	ENVTHES:21552	electrical conductivity	http://vocabs.lter-europe.net/EnvThes/21552
26	Salinization during salt-marsh restoration after managed realignment	2015	Journal of Coastal Conservation	Veenklaas, Roos M. and Koppenaal, Elske C. and Bakker, Jan P. and Esselink, Peter	10.1007/s11852-015-0390-z	monitoring_methods	ENVTHES:20820	chloride	http://vocabs.lter-europe.net/EnvThes/20820
26	Salinization during salt-marsh restoration after managed realignment	2015	Journal of Coastal Conservation	Veenklaas, Roos M. and Koppenaal, Elske C. and Bakker, Jan P. and Esselink, Peter	10.1007/s11852-015-0390-z	statistical_methods	ENVTHES:EnvEU_526	estimation	http://vocabs.lter-europe.net/EnvThes/EnvEU_526
26	Salinization during salt-marsh restoration after managed realignment	2015	Journal of Coastal Conservation	Veenklaas, Roos M. and Koppenaal, Elske C. and Bakker, Jan P. and Esselink, Peter	10.1007/s11852-015-0390-z	statistical_methods	OBI:0200201	NA	NA
26	Salinization during salt-marsh restoration after managed realignment	2015	Journal of Coastal Conservation	Veenklaas, Roos M. and Koppenaal, Elske C. and Bakker, Jan P. and Esselink, Peter	10.1007/s11852-015-0390-z	statistical_methods	ENVTHES:21987	linear	http://vocabs.lter-europe.net/EnvThes/21987
26	Salinization during salt-marsh restoration after managed realignment	2015	Journal of Coastal Conservation	Veenklaas, Roos M. and Koppenaal, Elske C. and Bakker, Jan P. and Esselink, Peter	10.1007/s11852-015-0390-z	statistical_methods	AUTO:paired%20t-tests.	AUTO:paired%20t-tests.	AUTO:paired%20t-tests.
26	Salinization during salt-marsh restoration after managed realignment	2015	Journal of Coastal Conservation	Veenklaas, Roos M. and Koppenaal, Elske C. and Bakker, Jan P. and Esselink, Peter	10.1007/s11852-015-0390-z	monitoring_start_date	09-01-2000.	NA	NA
26	Salinization during salt-marsh restoration after managed realignment	2015	Journal of Coastal Conservation	Veenklaas, Roos M. and Koppenaal, Elske C. and Bakker, Jan P. and Esselink, Peter	10.1007/s11852-015-0390-z	monitoring_end_date	Not Reported.	NA	NA
26	Salinization during salt-marsh restoration after managed realignment	2015	Journal of Coastal Conservation	Veenklaas, Roos M. and Koppenaal, Elske C. and Bakker, Jan P. and Esselink, Peter	10.1007/s11852-015-0390-z	focal_species	AUTO:None%20Reported.	AUTO:None%20Reported	AUTO:None%20Reported
26	Salinization during salt-marsh restoration after managed realignment	2015	Journal of Coastal Conservation	Veenklaas, Roos M. and Koppenaal, Elske C. and Bakker, Jan P. and Esselink, Peter	10.1007/s11852-015-0390-z	response_variables	ENVTHES:22270	soil salinity	http://vocabs.lter-europe.net/EnvThes/22270
26	Salinization during salt-marsh restoration after managed realignment	2015	Journal of Coastal Conservation	Veenklaas, Roos M. and Koppenaal, Elske C. and Bakker, Jan P. and Esselink, Peter	10.1007/s11852-015-0390-z	response_variables	ENVTHES:10305	C/N ratio of soil	http://vocabs.lter-europe.net/EnvThes/10305
26	Salinization during salt-marsh restoration after managed realignment	2015	Journal of Coastal Conservation	Veenklaas, Roos M. and Koppenaal, Elske C. and Bakker, Jan P. and Esselink, Peter	10.1007/s11852-015-0390-z	response_variables	ENVTHES:10316	surface	http://vocabs.lter-europe.net/EnvThes/10316
26	Salinization during salt-marsh restoration after managed realignment	2015	Journal of Coastal Conservation	Veenklaas, Roos M. and Koppenaal, Elske C. and Bakker, Jan P. and Esselink, Peter	10.1007/s11852-015-0390-z	response_variables	ENVTHES:20917	groundwater	http://vocabs.lter-europe.net/EnvThes/20917
26	Salinization during salt-marsh restoration after managed realignment	2015	Journal of Coastal Conservation	Veenklaas, Roos M. and Koppenaal, Elske C. and Bakker, Jan P. and Esselink, Peter	10.1007/s11852-015-0390-z	response_variables	ENVTHES:20820	chloride	http://vocabs.lter-europe.net/EnvThes/20820
27	Effectiveness of microtopographic structure in species recovery in degraded salt marshes	2018	Marine Pollution Bulletin	Wang, Qing and Cui, Baoshan and Luo, Meng	10.1016/j.marpolbul.2018.05.037	id	509f3d6a-af2a-4805-94d3-21f6117810a7	NA	NA
27	Effectiveness of microtopographic structure in species recovery in degraded salt marshes	2018	Marine Pollution Bulletin	Wang, Qing and Cui, Baoshan and Luo, Meng	10.1016/j.marpolbul.2018.05.037	label	Effectiveness of microtopographic structure in species recovery in degraded salt marshes	NA	NA
27	Effectiveness of microtopographic structure in species recovery in degraded salt marshes	2018	Marine Pollution Bulletin	Wang, Qing and Cui, Baoshan and Luo, Meng	10.1016/j.marpolbul.2018.05.037	dois	AUTO:https%3A//doi.org/10.1016/j.marpolbul.2018.05.037	AUTO:https%3A//doi.org/10.1016/j.marpolbul.2018.05.037	AUTO:https%3A//doi.org/10.1016/j.marpolbul.2018.05.037
27	Effectiveness of microtopographic structure in species recovery in degraded salt marshes	2018	Marine Pollution Bulletin	Wang, Qing and Cui, Baoshan and Luo, Meng	10.1016/j.marpolbul.2018.05.037	study_sites_names	GAZ:00247386	Yellow River Delta	http://purl.obolibrary.org/obo/GAZ_00247386
27	Effectiveness of microtopographic structure in species recovery in degraded salt marshes	2018	Marine Pollution Bulletin	Wang, Qing and Cui, Baoshan and Luo, Meng	10.1016/j.marpolbul.2018.05.037	study_sites_coords	[37.64°N, 38.15°N, 118.62°E, 119.37°E]	NA	NA
27	Effectiveness of microtopographic structure in species recovery in degraded salt marshes	2018	Marine Pollution Bulletin	Wang, Qing and Cui, Baoshan and Luo, Meng	10.1016/j.marpolbul.2018.05.037	ecosystem_types	ENVO:00000054	saline marsh	http://purl.obolibrary.org/obo/ENVO_00000054
27	Effectiveness of microtopographic structure in species recovery in degraded salt marshes	2018	Marine Pollution Bulletin	Wang, Qing and Cui, Baoshan and Luo, Meng	10.1016/j.marpolbul.2018.05.037	restoration_actions	ENVTHES:10358	structure	http://vocabs.lter-europe.net/EnvThes/10358
27	Effectiveness of microtopographic structure in species recovery in degraded salt marshes	2018	Marine Pollution Bulletin	Wang, Qing and Cui, Baoshan and Luo, Meng	10.1016/j.marpolbul.2018.05.037	restoration_start_date	14-Oct	NA	NA
27	Effectiveness of microtopographic structure in species recovery in degraded salt marshes	2018	Marine Pollution Bulletin	Wang, Qing and Cui, Baoshan and Luo, Meng	10.1016/j.marpolbul.2018.05.037	restoration_end_date	17-Oct	NA	NA
27	Effectiveness of microtopographic structure in species recovery in degraded salt marshes	2018	Marine Pollution Bulletin	Wang, Qing and Cui, Baoshan and Luo, Meng	10.1016/j.marpolbul.2018.05.037	monitoring_methods	ENVTHES:21949	seedling emergence	http://vocabs.lter-europe.net/EnvThes/21949
27	Effectiveness of microtopographic structure in species recovery in degraded salt marshes	2018	Marine Pollution Bulletin	Wang, Qing and Cui, Baoshan and Luo, Meng	10.1016/j.marpolbul.2018.05.037	monitoring_methods	ENVTHES:10161	measurement	http://vocabs.lter-europe.net/EnvThes/10161
27	Effectiveness of microtopographic structure in species recovery in degraded salt marshes	2018	Marine Pollution Bulletin	Wang, Qing and Cui, Baoshan and Luo, Meng	10.1016/j.marpolbul.2018.05.037	monitoring_methods	ENVTHES:22270	soil salinity	http://vocabs.lter-europe.net/EnvThes/22270
27	Effectiveness of microtopographic structure in species recovery in degraded salt marshes	2018	Marine Pollution Bulletin	Wang, Qing and Cui, Baoshan and Luo, Meng	10.1016/j.marpolbul.2018.05.037	statistical_methods	OBI:0200201	NA	NA
27	Effectiveness of microtopographic structure in species recovery in degraded salt marshes	2018	Marine Pollution Bulletin	Wang, Qing and Cui, Baoshan and Luo, Meng	10.1016/j.marpolbul.2018.05.037	statistical_methods	ENVTHES:30349	water turbidity of stagnant surface water	http://vocabs.lter-europe.net/EnvThes/30349
27	Effectiveness of microtopographic structure in species recovery in degraded salt marshes	2018	Marine Pollution Bulletin	Wang, Qing and Cui, Baoshan and Luo, Meng	10.1016/j.marpolbul.2018.05.037	statistical_methods	ENVTHES:30349	water turbidity of stagnant surface water	http://vocabs.lter-europe.net/EnvThes/30349
27	Effectiveness of microtopographic structure in species recovery in degraded salt marshes	2018	Marine Pollution Bulletin	Wang, Qing and Cui, Baoshan and Luo, Meng	10.1016/j.marpolbul.2018.05.037	statistical_methods	STATO:0000083	NA	NA
27	Effectiveness of microtopographic structure in species recovery in degraded salt marshes	2018	Marine Pollution Bulletin	Wang, Qing and Cui, Baoshan and Luo, Meng	10.1016/j.marpolbul.2018.05.037	monitoring_start_date	15-Apr	NA	NA
27	Effectiveness of microtopographic structure in species recovery in degraded salt marshes	2018	Marine Pollution Bulletin	Wang, Qing and Cui, Baoshan and Luo, Meng	10.1016/j.marpolbul.2018.05.037	monitoring_end_date	17-Aug	NA	NA
27	Effectiveness of microtopographic structure in species recovery in degraded salt marshes	2018	Marine Pollution Bulletin	Wang, Qing and Cui, Baoshan and Luo, Meng	10.1016/j.marpolbul.2018.05.037	focal_species	NCBITaxon:126914	Suaeda salsa	http://purl.obolibrary.org/obo/NCBITaxon_126914
27	Effectiveness of microtopographic structure in species recovery in degraded salt marshes	2018	Marine Pollution Bulletin	Wang, Qing and Cui, Baoshan and Luo, Meng	10.1016/j.marpolbul.2018.05.037	focal_species	NCBITaxon:29706	Sporobolus alterniflorus	http://purl.obolibrary.org/obo/NCBITaxon_29706
27	Effectiveness of microtopographic structure in species recovery in degraded salt marshes	2018	Marine Pollution Bulletin	Wang, Qing and Cui, Baoshan and Luo, Meng	10.1016/j.marpolbul.2018.05.037	focal_species	NCBITaxon:63084	Tamarix	http://purl.obolibrary.org/obo/NCBITaxon_63084
27	Effectiveness of microtopographic structure in species recovery in degraded salt marshes	2018	Marine Pollution Bulletin	Wang, Qing and Cui, Baoshan and Luo, Meng	10.1016/j.marpolbul.2018.05.037	focal_species	NCBITaxon:15745	Phragmites	http://purl.obolibrary.org/obo/NCBITaxon_15745
27	Effectiveness of microtopographic structure in species recovery in degraded salt marshes	2018	Marine Pollution Bulletin	Wang, Qing and Cui, Baoshan and Luo, Meng	10.1016/j.marpolbul.2018.05.037	response_variables	ENVTHES:USLterCV_433	plant	http://vocabs.lter-europe.net/EnvThes/USLterCV_433
27	Effectiveness of microtopographic structure in species recovery in degraded salt marshes	2018	Marine Pollution Bulletin	Wang, Qing and Cui, Baoshan and Luo, Meng	10.1016/j.marpolbul.2018.05.037	response_variables	ENVTHES:EUDIM_018	Area	http://vocabs.lter-europe.net/EnvThes/EUDIM_018
27	Effectiveness of microtopographic structure in species recovery in degraded salt marshes	2018	Marine Pollution Bulletin	Wang, Qing and Cui, Baoshan and Luo, Meng	10.1016/j.marpolbul.2018.05.037	response_variables	ENVTHES:22270	soil salinity	http://vocabs.lter-europe.net/EnvThes/22270
27	Effectiveness of microtopographic structure in species recovery in degraded salt marshes	2018	Marine Pollution Bulletin	Wang, Qing and Cui, Baoshan and Luo, Meng	10.1016/j.marpolbul.2018.05.037	response_variables	ENVTHES:20745	soil moisture	http://vocabs.lter-europe.net/EnvThes/20745
28	Effects of freshwater inputs on soil quality in the Yellow River Delta, China	2019	Ecological Indicators	Zhao, Qingqing and Bai, Junhong and Gao, Yongchao and Zhao, Haixiao and Huang, Yujie and Zhang, Wen and Wang, Jianing and Chen, Guanhong	10.1016/j.ecolind.2018.11.041	id	20e20bd7-77e1-475e-8bb6-d71903fc6bd4	NA	NA
28	Effects of freshwater inputs on soil quality in the Yellow River Delta, China	2019	Ecological Indicators	Zhao, Qingqing and Bai, Junhong and Gao, Yongchao and Zhao, Haixiao and Huang, Yujie and Zhang, Wen and Wang, Jianing and Chen, Guanhong	10.1016/j.ecolind.2018.11.041	label	Eﬀects of freshwater inputs on soil quality in the Yellow River Delta, China	NA	NA
28	Effects of freshwater inputs on soil quality in the Yellow River Delta, China	2019	Ecological Indicators	Zhao, Qingqing and Bai, Junhong and Gao, Yongchao and Zhao, Haixiao and Huang, Yujie and Zhang, Wen and Wang, Jianing and Chen, Guanhong	10.1016/j.ecolind.2018.11.041	dois	AUTO:10.1016/j.ecolind.2018.11.041	AUTO:10.1016/j.ecolind.2018.11.041	AUTO:10.1016/j.ecolind.2018.11.041
28	Effects of freshwater inputs on soil quality in the Yellow River Delta, China	2019	Ecological Indicators	Zhao, Qingqing and Bai, Junhong and Gao, Yongchao and Zhao, Haixiao and Huang, Yujie and Zhang, Wen and Wang, Jianing and Chen, Guanhong	10.1016/j.ecolind.2018.11.041	study_sites_names	GAZ:00247386	Yellow River Delta	http://purl.obolibrary.org/obo/GAZ_00247386
28	Effects of freshwater inputs on soil quality in the Yellow River Delta, China	2019	Ecological Indicators	Zhao, Qingqing and Bai, Junhong and Gao, Yongchao and Zhao, Haixiao and Huang, Yujie and Zhang, Wen and Wang, Jianing and Chen, Guanhong	10.1016/j.ecolind.2018.11.041	study_sites_coords	None Reported	NA	NA
28	Effects of freshwater inputs on soil quality in the Yellow River Delta, China	2019	Ecological Indicators	Zhao, Qingqing and Bai, Junhong and Gao, Yongchao and Zhao, Haixiao and Huang, Yujie and Zhang, Wen and Wang, Jianing and Chen, Guanhong	10.1016/j.ecolind.2018.11.041	ecosystem_types	ENVTHES:List_4	Coastal	http://vocabs.lter-europe.net/EnvThes/List_4
28	Effects of freshwater inputs on soil quality in the Yellow River Delta, China	2019	Ecological Indicators	Zhao, Qingqing and Bai, Junhong and Gao, Yongchao and Zhao, Haixiao and Huang, Yujie and Zhang, Wen and Wang, Jianing and Chen, Guanhong	10.1016/j.ecolind.2018.11.041	ecosystem_types	ENVTHES:21802	salt marsh	http://vocabs.lter-europe.net/EnvThes/21802
28	Effects of freshwater inputs on soil quality in the Yellow River Delta, China	2019	Ecological Indicators	Zhao, Qingqing and Bai, Junhong and Gao, Yongchao and Zhao, Haixiao and Huang, Yujie and Zhang, Wen and Wang, Jianing and Chen, Guanhong	10.1016/j.ecolind.2018.11.041	restoration_actions	ENVTHES:20914	freshwater	http://vocabs.lter-europe.net/EnvThes/20914
28	Effects of freshwater inputs on soil quality in the Yellow River Delta, China	2019	Ecological Indicators	Zhao, Qingqing and Bai, Junhong and Gao, Yongchao and Zhao, Haixiao and Huang, Yujie and Zhang, Wen and Wang, Jianing and Chen, Guanhong	10.1016/j.ecolind.2018.11.041	restoration_actions	ENVTHES:USLterCV_326	marsh	http://vocabs.lter-europe.net/EnvThes/USLterCV_326
28	Effects of freshwater inputs on soil quality in the Yellow River Delta, China	2019	Ecological Indicators	Zhao, Qingqing and Bai, Junhong and Gao, Yongchao and Zhao, Haixiao and Huang, Yujie and Zhang, Wen and Wang, Jianing and Chen, Guanhong	10.1016/j.ecolind.2018.11.041	restoration_actions	ENVTHES:USLterCV_433	plant	http://vocabs.lter-europe.net/EnvThes/USLterCV_433
28	Effects of freshwater inputs on soil quality in the Yellow River Delta, China	2019	Ecological Indicators	Zhao, Qingqing and Bai, Junhong and Gao, Yongchao and Zhao, Haixiao and Huang, Yujie and Zhang, Wen and Wang, Jianing and Chen, Guanhong	10.1016/j.ecolind.2018.11.041	restoration_start_date	None Reported	NA	NA
28	Effects of freshwater inputs on soil quality in the Yellow River Delta, China	2019	Ecological Indicators	Zhao, Qingqing and Bai, Junhong and Gao, Yongchao and Zhao, Haixiao and Huang, Yujie and Zhang, Wen and Wang, Jianing and Chen, Guanhong	10.1016/j.ecolind.2018.11.041	restoration_end_date	None Reported	NA	NA
28	Effects of freshwater inputs on soil quality in the Yellow River Delta, China	2019	Ecological Indicators	Zhao, Qingqing and Bai, Junhong and Gao, Yongchao and Zhao, Haixiao and Huang, Yujie and Zhang, Wen and Wang, Jianing and Chen, Guanhong	10.1016/j.ecolind.2018.11.041	monitoring_methods	ENVTHES:10305	C/N ratio of soil	http://vocabs.lter-europe.net/EnvThes/10305
28	Effects of freshwater inputs on soil quality in the Yellow River Delta, China	2019	Ecological Indicators	Zhao, Qingqing and Bai, Junhong and Gao, Yongchao and Zhao, Haixiao and Huang, Yujie and Zhang, Wen and Wang, Jianing and Chen, Guanhong	10.1016/j.ecolind.2018.11.041	monitoring_methods	ENVTHES:30362	particle	http://vocabs.lter-europe.net/EnvThes/30362
28	Effects of freshwater inputs on soil quality in the Yellow River Delta, China	2019	Ecological Indicators	Zhao, Qingqing and Bai, Junhong and Gao, Yongchao and Zhao, Haixiao and Huang, Yujie and Zhang, Wen and Wang, Jianing and Chen, Guanhong	10.1016/j.ecolind.2018.11.041	monitoring_methods	ENVTHES:10161	measurement	http://vocabs.lter-europe.net/EnvThes/10161
28	Effects of freshwater inputs on soil quality in the Yellow River Delta, China	2019	Ecological Indicators	Zhao, Qingqing and Bai, Junhong and Gao, Yongchao and Zhao, Haixiao and Huang, Yujie and Zhang, Wen and Wang, Jianing and Chen, Guanhong	10.1016/j.ecolind.2018.11.041	monitoring_methods	ENVTHES:10312	salinity	http://vocabs.lter-europe.net/EnvThes/10312
28	Effects of freshwater inputs on soil quality in the Yellow River Delta, China	2019	Ecological Indicators	Zhao, Qingqing and Bai, Junhong and Gao, Yongchao and Zhao, Haixiao and Huang, Yujie and Zhang, Wen and Wang, Jianing and Chen, Guanhong	10.1016/j.ecolind.2018.11.041	monitoring_methods	ENVTHES:20848	total nitrogen content	http://vocabs.lter-europe.net/EnvThes/20848
28	Effects of freshwater inputs on soil quality in the Yellow River Delta, China	2019	Ecological Indicators	Zhao, Qingqing and Bai, Junhong and Gao, Yongchao and Zhao, Haixiao and Huang, Yujie and Zhang, Wen and Wang, Jianing and Chen, Guanhong	10.1016/j.ecolind.2018.11.041	monitoring_methods	ENVTHES:20891	soil organic matter	http://vocabs.lter-europe.net/EnvThes/20891
28	Effects of freshwater inputs on soil quality in the Yellow River Delta, China	2019	Ecological Indicators	Zhao, Qingqing and Bai, Junhong and Gao, Yongchao and Zhao, Haixiao and Huang, Yujie and Zhang, Wen and Wang, Jianing and Chen, Guanhong	10.1016/j.ecolind.2018.11.041	monitoring_methods	ENVTHES:22245	bulk density of the fine earth	http://vocabs.lter-europe.net/EnvThes/22245
28	Effects of freshwater inputs on soil quality in the Yellow River Delta, China	2019	Ecological Indicators	Zhao, Qingqing and Bai, Junhong and Gao, Yongchao and Zhao, Haixiao and Huang, Yujie and Zhang, Wen and Wang, Jianing and Chen, Guanhong	10.1016/j.ecolind.2018.11.041	monitoring_methods	AUTO:principal%20component%20analysis	AUTO:principal%20component%20analysis	AUTO:principal%20component%20analysis
28	Effects of freshwater inputs on soil quality in the Yellow River Delta, China	2019	Ecological Indicators	Zhao, Qingqing and Bai, Junhong and Gao, Yongchao and Zhao, Haixiao and Huang, Yujie and Zhang, Wen and Wang, Jianing and Chen, Guanhong	10.1016/j.ecolind.2018.11.041	statistical_methods	STATO:0000044	NA	NA
28	Effects of freshwater inputs on soil quality in the Yellow River Delta, China	2019	Ecological Indicators	Zhao, Qingqing and Bai, Junhong and Gao, Yongchao and Zhao, Haixiao and Huang, Yujie and Zhang, Wen and Wang, Jianing and Chen, Guanhong	10.1016/j.ecolind.2018.11.041	statistical_methods	ENVTHES:10132	correlation	http://vocabs.lter-europe.net/EnvThes/10132
28	Effects of freshwater inputs on soil quality in the Yellow River Delta, China	2019	Ecological Indicators	Zhao, Qingqing and Bai, Junhong and Gao, Yongchao and Zhao, Haixiao and Huang, Yujie and Zhang, Wen and Wang, Jianing and Chen, Guanhong	10.1016/j.ecolind.2018.11.041	statistical_methods	AUTO:hierarchical%20cluster%20analysis	AUTO:hierarchical%20cluster%20analysis	AUTO:hierarchical%20cluster%20analysis
28	Effects of freshwater inputs on soil quality in the Yellow River Delta, China	2019	Ecological Indicators	Zhao, Qingqing and Bai, Junhong and Gao, Yongchao and Zhao, Haixiao and Huang, Yujie and Zhang, Wen and Wang, Jianing and Chen, Guanhong	10.1016/j.ecolind.2018.11.041	statistical_methods	AUTO:principal%20component%20analysis	AUTO:principal%20component%20analysis	AUTO:principal%20component%20analysis
28	Effects of freshwater inputs on soil quality in the Yellow River Delta, China	2019	Ecological Indicators	Zhao, Qingqing and Bai, Junhong and Gao, Yongchao and Zhao, Haixiao and Huang, Yujie and Zhang, Wen and Wang, Jianing and Chen, Guanhong	10.1016/j.ecolind.2018.11.041	monitoring_start_date	15-Aug	NA	NA
28	Effects of freshwater inputs on soil quality in the Yellow River Delta, China	2019	Ecological Indicators	Zhao, Qingqing and Bai, Junhong and Gao, Yongchao and Zhao, Haixiao and Huang, Yujie and Zhang, Wen and Wang, Jianing and Chen, Guanhong	10.1016/j.ecolind.2018.11.041	monitoring_end_date	15-Aug	NA	NA
28	Effects of freshwater inputs on soil quality in the Yellow River Delta, China	2019	Ecological Indicators	Zhao, Qingqing and Bai, Junhong and Gao, Yongchao and Zhao, Haixiao and Huang, Yujie and Zhang, Wen and Wang, Jianing and Chen, Guanhong	10.1016/j.ecolind.2018.11.041	focal_species	NCBITaxon:126914	Suaeda salsa	http://purl.obolibrary.org/obo/NCBITaxon_126914
28	Effects of freshwater inputs on soil quality in the Yellow River Delta, China	2019	Ecological Indicators	Zhao, Qingqing and Bai, Junhong and Gao, Yongchao and Zhao, Haixiao and Huang, Yujie and Zhang, Wen and Wang, Jianing and Chen, Guanhong	10.1016/j.ecolind.2018.11.041	focal_species	NCBITaxon:63084	Tamarix	http://purl.obolibrary.org/obo/NCBITaxon_63084
28	Effects of freshwater inputs on soil quality in the Yellow River Delta, China	2019	Ecological Indicators	Zhao, Qingqing and Bai, Junhong and Gao, Yongchao and Zhao, Haixiao and Huang, Yujie and Zhang, Wen and Wang, Jianing and Chen, Guanhong	10.1016/j.ecolind.2018.11.041	focal_species	NCBITaxon:15745	Phragmites	http://purl.obolibrary.org/obo/NCBITaxon_15745
28	Effects of freshwater inputs on soil quality in the Yellow River Delta, China	2019	Ecological Indicators	Zhao, Qingqing and Bai, Junhong and Gao, Yongchao and Zhao, Haixiao and Huang, Yujie and Zhang, Wen and Wang, Jianing and Chen, Guanhong	10.1016/j.ecolind.2018.11.041	response_variables	ENVTHES:22270	soil salinity	http://vocabs.lter-europe.net/EnvThes/22270
28	Effects of freshwater inputs on soil quality in the Yellow River Delta, China	2019	Ecological Indicators	Zhao, Qingqing and Bai, Junhong and Gao, Yongchao and Zhao, Haixiao and Huang, Yujie and Zhang, Wen and Wang, Jianing and Chen, Guanhong	10.1016/j.ecolind.2018.11.041	response_variables	ENVO:04000008	soil organic matter	http://purl.obolibrary.org/obo/ENVO_04000008
28	Effects of freshwater inputs on soil quality in the Yellow River Delta, China	2019	Ecological Indicators	Zhao, Qingqing and Bai, Junhong and Gao, Yongchao and Zhao, Haixiao and Huang, Yujie and Zhang, Wen and Wang, Jianing and Chen, Guanhong	10.1016/j.ecolind.2018.11.041	response_variables	ENVO:00010005	soil bulk density	http://purl.obolibrary.org/obo/ENVO_00010005
28	Effects of freshwater inputs on soil quality in the Yellow River Delta, China	2019	Ecological Indicators	Zhao, Qingqing and Bai, Junhong and Gao, Yongchao and Zhao, Haixiao and Huang, Yujie and Zhang, Wen and Wang, Jianing and Chen, Guanhong	10.1016/j.ecolind.2018.11.041	response_variables	ENVTHES:20848	total nitrogen content	http://vocabs.lter-europe.net/EnvThes/20848
28	Effects of freshwater inputs on soil quality in the Yellow River Delta, China	2019	Ecological Indicators	Zhao, Qingqing and Bai, Junhong and Gao, Yongchao and Zhao, Haixiao and Huang, Yujie and Zhang, Wen and Wang, Jianing and Chen, Guanhong	10.1016/j.ecolind.2018.11.041	response_variables	ENVTHES:EnvEu_91	content	http://vocabs.lter-europe.net/EnvThes/EnvEu_91
28	Effects of freshwater inputs on soil quality in the Yellow River Delta, China	2019	Ecological Indicators	Zhao, Qingqing and Bai, Junhong and Gao, Yongchao and Zhao, Haixiao and Huang, Yujie and Zhang, Wen and Wang, Jianing and Chen, Guanhong	10.1016/j.ecolind.2018.11.041	response_variables	ENVTHES:20922	silt	http://vocabs.lter-europe.net/EnvThes/20922
28	Effects of freshwater inputs on soil quality in the Yellow River Delta, China	2019	Ecological Indicators	Zhao, Qingqing and Bai, Junhong and Gao, Yongchao and Zhao, Haixiao and Huang, Yujie and Zhang, Wen and Wang, Jianing and Chen, Guanhong	10.1016/j.ecolind.2018.11.041	response_variables	ENVTHES:20920	sand	http://vocabs.lter-europe.net/EnvThes/20920
29	Use of exotic plants to control Spartina alterniflora invasion and promote mangrove restoration	2015	Scientific Reports	Zhou, Ting and Liu, Shuchao and Feng, Zhili and Liu, Gang and Gan, Qian and Peng, Shaolin	10.1038/srep12980	id	ed351301-fb1b-431f-835e-16f3c0f94022	NA	NA
29	Use of exotic plants to control Spartina alterniflora invasion and promote mangrove restoration	2015	Scientific Reports	Zhou, Ting and Liu, Shuchao and Feng, Zhili and Liu, Gang and Gan, Qian and Peng, Shaolin	10.1038/srep12980	label	Use of exotic plants to control Spartina alterniflora invasion and promote mangrove restoration	NA	NA
29	Use of exotic plants to control Spartina alterniflora invasion and promote mangrove restoration	2015	Scientific Reports	Zhou, Ting and Liu, Shuchao and Feng, Zhili and Liu, Gang and Gan, Qian and Peng, Shaolin	10.1038/srep12980	dois	AUTO:10.1038/srep12980	AUTO:10.1038/srep12980	AUTO:10.1038/srep12980
29	Use of exotic plants to control Spartina alterniflora invasion and promote mangrove restoration	2015	Scientific Reports	Zhou, Ting and Liu, Shuchao and Feng, Zhili and Liu, Gang and Gan, Qian and Peng, Shaolin	10.1038/srep12980	study_sites_names	GAZ:00007983	Guangdong Province	http://purl.obolibrary.org/obo/GAZ_00007983
29	Use of exotic plants to control Spartina alterniflora invasion and promote mangrove restoration	2015	Scientific Reports	Zhou, Ting and Liu, Shuchao and Feng, Zhili and Liu, Gang and Gan, Qian and Peng, Shaolin	10.1038/srep12980	study_sites_coords	22°23′ 40′ ′ N, 113°36′ 40′ ′ E - 22°27′ 38′ ′ N, 113°39′ 15′ ′ E	NA	NA
29	Use of exotic plants to control Spartina alterniflora invasion and promote mangrove restoration	2015	Scientific Reports	Zhou, Ting and Liu, Shuchao and Feng, Zhili and Liu, Gang and Gan, Qian and Peng, Shaolin	10.1038/srep12980	ecosystem_types	ENVTHES:20506	climate	http://vocabs.lter-europe.net/EnvThes/20506
29	Use of exotic plants to control Spartina alterniflora invasion and promote mangrove restoration	2015	Scientific Reports	Zhou, Ting and Liu, Shuchao and Feng, Zhili and Liu, Gang and Gan, Qian and Peng, Shaolin	10.1038/srep12980	restoration_actions	AUTO:planting%20Sonneratia%20apetala	AUTO:planting%20Sonneratia%20apetala	AUTO:planting%20Sonneratia%20apetala
29	Use of exotic plants to control Spartina alterniflora invasion and promote mangrove restoration	2015	Scientific Reports	Zhou, Ting and Liu, Shuchao and Feng, Zhili and Liu, Gang and Gan, Qian and Peng, Shaolin	10.1038/srep12980	restoration_actions	ENVTHES:20717	species	http://vocabs.lter-europe.net/EnvThes/20717
29	Use of exotic plants to control Spartina alterniflora invasion and promote mangrove restoration	2015	Scientific Reports	Zhou, Ting and Liu, Shuchao and Feng, Zhili and Liu, Gang and Gan, Qian and Peng, Shaolin	10.1038/srep12980	restoration_start_date	early 2008	NA	NA
29	Use of exotic plants to control Spartina alterniflora invasion and promote mangrove restoration	2015	Scientific Reports	Zhou, Ting and Liu, Shuchao and Feng, Zhili and Liu, Gang and Gan, Qian and Peng, Shaolin	10.1038/srep12980	restoration_end_date	None Reported	NA	NA
29	Use of exotic plants to control Spartina alterniflora invasion and promote mangrove restoration	2015	Scientific Reports	Zhou, Ting and Liu, Shuchao and Feng, Zhili and Liu, Gang and Gan, Qian and Peng, Shaolin	10.1038/srep12980	monitoring_methods	ENVTHES:USLterCV_433	plant	http://vocabs.lter-europe.net/EnvThes/USLterCV_433
29	Use of exotic plants to control Spartina alterniflora invasion and promote mangrove restoration	2015	Scientific Reports	Zhou, Ting and Liu, Shuchao and Feng, Zhili and Liu, Gang and Gan, Qian and Peng, Shaolin	10.1038/srep12980	monitoring_methods	ENVTHES:20513	plant community	http://vocabs.lter-europe.net/EnvThes/20513
29	Use of exotic plants to control Spartina alterniflora invasion and promote mangrove restoration	2015	Scientific Reports	Zhou, Ting and Liu, Shuchao and Feng, Zhili and Liu, Gang and Gan, Qian and Peng, Shaolin	10.1038/srep12980	monitoring_methods	ENVTHES:USLterCV_299	light	http://vocabs.lter-europe.net/EnvThes/USLterCV_299
29	Use of exotic plants to control Spartina alterniflora invasion and promote mangrove restoration	2015	Scientific Reports	Zhou, Ting and Liu, Shuchao and Feng, Zhili and Liu, Gang and Gan, Qian and Peng, Shaolin	10.1038/srep12980	monitoring_methods	ENVTHES:20790	biomass	http://vocabs.lter-europe.net/EnvThes/20790
29	Use of exotic plants to control Spartina alterniflora invasion and promote mangrove restoration	2015	Scientific Reports	Zhou, Ting and Liu, Shuchao and Feng, Zhili and Liu, Gang and Gan, Qian and Peng, Shaolin	10.1038/srep12980	monitoring_methods	ENVTHES:10305	C/N ratio of soil	http://vocabs.lter-europe.net/EnvThes/10305
29	Use of exotic plants to control Spartina alterniflora invasion and promote mangrove restoration	2015	Scientific Reports	Zhou, Ting and Liu, Shuchao and Feng, Zhili and Liu, Gang and Gan, Qian and Peng, Shaolin	10.1038/srep12980	statistical_methods	STATO:0000044	NA	NA
29	Use of exotic plants to control Spartina alterniflora invasion and promote mangrove restoration	2015	Scientific Reports	Zhou, Ting and Liu, Shuchao and Feng, Zhili and Liu, Gang and Gan, Qian and Peng, Shaolin	10.1038/srep12980	statistical_methods	ENVTHES:30349	water turbidity of stagnant surface water	http://vocabs.lter-europe.net/EnvThes/30349
29	Use of exotic plants to control Spartina alterniflora invasion and promote mangrove restoration	2015	Scientific Reports	Zhou, Ting and Liu, Shuchao and Feng, Zhili and Liu, Gang and Gan, Qian and Peng, Shaolin	10.1038/srep12980	statistical_methods	ENVTHES:21987	linear	http://vocabs.lter-europe.net/EnvThes/21987
29	Use of exotic plants to control Spartina alterniflora invasion and promote mangrove restoration	2015	Scientific Reports	Zhou, Ting and Liu, Shuchao and Feng, Zhili and Liu, Gang and Gan, Qian and Peng, Shaolin	10.1038/srep12980	statistical_methods	AUTO:regression%20analysis	AUTO:regression%20analysis	AUTO:regression%20analysis
29	Use of exotic plants to control Spartina alterniflora invasion and promote mangrove restoration	2015	Scientific Reports	Zhou, Ting and Liu, Shuchao and Feng, Zhili and Liu, Gang and Gan, Qian and Peng, Shaolin	10.1038/srep12980	monitoring_start_date	2009	NA	NA
29	Use of exotic plants to control Spartina alterniflora invasion and promote mangrove restoration	2015	Scientific Reports	Zhou, Ting and Liu, Shuchao and Feng, Zhili and Liu, Gang and Gan, Qian and Peng, Shaolin	10.1038/srep12980	monitoring_end_date	2013	NA	NA
29	Use of exotic plants to control Spartina alterniflora invasion and promote mangrove restoration	2015	Scientific Reports	Zhou, Ting and Liu, Shuchao and Feng, Zhili and Liu, Gang and Gan, Qian and Peng, Shaolin	10.1038/srep12980	focal_species	NCBITaxon:122813	Sonneratia apetala	http://purl.obolibrary.org/obo/NCBITaxon_122813
29	Use of exotic plants to control Spartina alterniflora invasion and promote mangrove restoration	2015	Scientific Reports	Zhou, Ting and Liu, Shuchao and Feng, Zhili and Liu, Gang and Gan, Qian and Peng, Shaolin	10.1038/srep12980	focal_species	NCBITaxon:29706	Sporobolus alterniflorus	http://purl.obolibrary.org/obo/NCBITaxon_29706
29	Use of exotic plants to control Spartina alterniflora invasion and promote mangrove restoration	2015	Scientific Reports	Zhou, Ting and Liu, Shuchao and Feng, Zhili and Liu, Gang and Gan, Qian and Peng, Shaolin	10.1038/srep12980	focal_species	NCBITaxon:59970	Aegiceras corniculatum	http://purl.obolibrary.org/obo/NCBITaxon_59970
29	Use of exotic plants to control Spartina alterniflora invasion and promote mangrove restoration	2015	Scientific Reports	Zhou, Ting and Liu, Shuchao and Feng, Zhili and Liu, Gang and Gan, Qian and Peng, Shaolin	10.1038/srep12980	focal_species	NCBITaxon:61147	Kandelia candel	http://purl.obolibrary.org/obo/NCBITaxon_61147
29	Use of exotic plants to control Spartina alterniflora invasion and promote mangrove restoration	2015	Scientific Reports	Zhou, Ting and Liu, Shuchao and Feng, Zhili and Liu, Gang and Gan, Qian and Peng, Shaolin	10.1038/srep12980	focal_species	NCBITaxon:13326	Acanthus	http://purl.obolibrary.org/obo/NCBITaxon_13326
29	Use of exotic plants to control Spartina alterniflora invasion and promote mangrove restoration	2015	Scientific Reports	Zhou, Ting and Liu, Shuchao and Feng, Zhili and Liu, Gang and Gan, Qian and Peng, Shaolin	10.1038/srep12980	focal_species	NCBITaxon:53864	Derris	http://purl.obolibrary.org/obo/NCBITaxon_53864
29	Use of exotic plants to control Spartina alterniflora invasion and promote mangrove restoration	2015	Scientific Reports	Zhou, Ting and Liu, Shuchao and Feng, Zhili and Liu, Gang and Gan, Qian and Peng, Shaolin	10.1038/srep12980	focal_species	NCBITaxon:29706	Sporobolus alterniflorus	http://purl.obolibrary.org/obo/NCBITaxon_29706
29	Use of exotic plants to control Spartina alterniflora invasion and promote mangrove restoration	2015	Scientific Reports	Zhou, Ting and Liu, Shuchao and Feng, Zhili and Liu, Gang and Gan, Qian and Peng, Shaolin	10.1038/srep12980	focal_species	NCBITaxon:122811	Sonneratia	http://purl.obolibrary.org/obo/NCBITaxon_122811
29	Use of exotic plants to control Spartina alterniflora invasion and promote mangrove restoration	2015	Scientific Reports	Zhou, Ting and Liu, Shuchao and Feng, Zhili and Liu, Gang and Gan, Qian and Peng, Shaolin	10.1038/srep12980	response_variables	ENVTHES:22192	plant height	http://vocabs.lter-europe.net/EnvThes/22192
29	Use of exotic plants to control Spartina alterniflora invasion and promote mangrove restoration	2015	Scientific Reports	Zhou, Ting and Liu, Shuchao and Feng, Zhili and Liu, Gang and Gan, Qian and Peng, Shaolin	10.1038/srep12980	response_variables	ENVTHES:22189	plant density	http://vocabs.lter-europe.net/EnvThes/22189
29	Use of exotic plants to control Spartina alterniflora invasion and promote mangrove restoration	2015	Scientific Reports	Zhou, Ting and Liu, Shuchao and Feng, Zhili and Liu, Gang and Gan, Qian and Peng, Shaolin	10.1038/srep12980	response_variables	ENVTHES:USLterCV_299	light	http://vocabs.lter-europe.net/EnvThes/USLterCV_299
29	Use of exotic plants to control Spartina alterniflora invasion and promote mangrove restoration	2015	Scientific Reports	Zhou, Ting and Liu, Shuchao and Feng, Zhili and Liu, Gang and Gan, Qian and Peng, Shaolin	10.1038/srep12980	response_variables	ENVTHES:USLterCV_4	aboveground biomass	http://vocabs.lter-europe.net/EnvThes/USLterCV_4
29	Use of exotic plants to control Spartina alterniflora invasion and promote mangrove restoration	2015	Scientific Reports	Zhou, Ting and Liu, Shuchao and Feng, Zhili and Liu, Gang and Gan, Qian and Peng, Shaolin	10.1038/srep12980	response_variables	ENVTHES:msa0894	relative growth rate	http://vocabs.lter-europe.net/EnvThes/msa0894
29	Use of exotic plants to control Spartina alterniflora invasion and promote mangrove restoration	2015	Scientific Reports	Zhou, Ting and Liu, Shuchao and Feng, Zhili and Liu, Gang and Gan, Qian and Peng, Shaolin	10.1038/srep12980	response_variables	ENVTHES:AF_c_1405702331376	total carbon	http://vocabs.lter-europe.net/EnvThes/AF_c_1405702331376
29	Use of exotic plants to control Spartina alterniflora invasion and promote mangrove restoration	2015	Scientific Reports	Zhou, Ting and Liu, Shuchao and Feng, Zhili and Liu, Gang and Gan, Qian and Peng, Shaolin	10.1038/srep12980	response_variables	ENVTHES:20848	total nitrogen content	http://vocabs.lter-europe.net/EnvThes/20848
29	Use of exotic plants to control Spartina alterniflora invasion and promote mangrove restoration	2015	Scientific Reports	Zhou, Ting and Liu, Shuchao and Feng, Zhili and Liu, Gang and Gan, Qian and Peng, Shaolin	10.1038/srep12980	response_variables	ENVTHES:20805	carbon	http://vocabs.lter-europe.net/EnvThes/20805
30	Conversion of abandoned paddy fields to productive land through mangrove restoration in Myanmar’s Ayeyarwady Delta	2020	Paddy and Water Environment	Aye, Win Maung and Takeda, Shinya	10.1007/s10333-020-00791-x	id	ca1e3abb-4b2f-4a4b-bd97-c5e91c0c7abc	NA	NA
30	Conversion of abandoned paddy fields to productive land through mangrove restoration in Myanmar’s Ayeyarwady Delta	2020	Paddy and Water Environment	Aye, Win Maung and Takeda, Shinya	10.1007/s10333-020-00791-x	label	Conversion of abandoned paddy fields to productive land through mangrove restoration in Myanmar’s Ayeyarwady Delta	NA	NA
30	Conversion of abandoned paddy fields to productive land through mangrove restoration in Myanmar’s Ayeyarwady Delta	2020	Paddy and Water Environment	Aye, Win Maung and Takeda, Shinya	10.1007/s10333-020-00791-x	dois	AUTO:10.1007/s10333-020-00791-x	AUTO:10.1007/s10333-020-00791-x	AUTO:10.1007/s10333-020-00791-x
30	Conversion of abandoned paddy fields to productive land through mangrove restoration in Myanmar’s Ayeyarwady Delta	2020	Paddy and Water Environment	Aye, Win Maung and Takeda, Shinya	10.1007/s10333-020-00791-x	study_sites_names	GAZ:00006000	Forest	http://purl.obolibrary.org/obo/GAZ_00006000
30	Conversion of abandoned paddy fields to productive land through mangrove restoration in Myanmar’s Ayeyarwady Delta	2020	Paddy and Water Environment	Aye, Win Maung and Takeda, Shinya	10.1007/s10333-020-00791-x	study_sites_coords	15° 48′ 00.24″ N, 95° 22′ 36.21″ E	NA	NA
30	Conversion of abandoned paddy fields to productive land through mangrove restoration in Myanmar’s Ayeyarwady Delta	2020	Paddy and Water Environment	Aye, Win Maung and Takeda, Shinya	10.1007/s10333-020-00791-x	study_sites_coords	15° 49′ 53.40″ N, 95° 26′ 54.52″ E	NA	NA
30	Conversion of abandoned paddy fields to productive land through mangrove restoration in Myanmar’s Ayeyarwady Delta	2020	Paddy and Water Environment	Aye, Win Maung and Takeda, Shinya	10.1007/s10333-020-00791-x	ecosystem_types	ENVTHES:21800	mangrove	http://vocabs.lter-europe.net/EnvThes/21800
30	Conversion of abandoned paddy fields to productive land through mangrove restoration in Myanmar’s Ayeyarwady Delta	2020	Paddy and Water Environment	Aye, Win Maung and Takeda, Shinya	10.1007/s10333-020-00791-x	ecosystem_types	AUTO:tropical%20monsoon	AUTO:tropical%20monsoon	AUTO:tropical%20monsoon
30	Conversion of abandoned paddy fields to productive land through mangrove restoration in Myanmar’s Ayeyarwady Delta	2020	Paddy and Water Environment	Aye, Win Maung and Takeda, Shinya	10.1007/s10333-020-00791-x	restoration_actions	ENVTHES:21800	mangrove	http://vocabs.lter-europe.net/EnvThes/21800
30	Conversion of abandoned paddy fields to productive land through mangrove restoration in Myanmar’s Ayeyarwady Delta	2020	Paddy and Water Environment	Aye, Win Maung and Takeda, Shinya	10.1007/s10333-020-00791-x	restoration_actions	ENVTHES:21800	mangrove	http://vocabs.lter-europe.net/EnvThes/21800
30	Conversion of abandoned paddy fields to productive land through mangrove restoration in Myanmar’s Ayeyarwady Delta	2020	Paddy and Water Environment	Aye, Win Maung and Takeda, Shinya	10.1007/s10333-020-00791-x	restoration_actions	ENVTHES:AF_c3_2758	cutting	http://vocabs.lter-europe.net/EnvThes/AF_c3_2758
30	Conversion of abandoned paddy fields to productive land through mangrove restoration in Myanmar’s Ayeyarwady Delta	2020	Paddy and Water Environment	Aye, Win Maung and Takeda, Shinya	10.1007/s10333-020-00791-x	restoration_actions	ENVTHES:USLterCV_498	seedling	http://vocabs.lter-europe.net/EnvThes/USLterCV_498
30	Conversion of abandoned paddy fields to productive land through mangrove restoration in Myanmar’s Ayeyarwady Delta	2020	Paddy and Water Environment	Aye, Win Maung and Takeda, Shinya	10.1007/s10333-020-00791-x	restoration_start_date	1999	NA	NA
30	Conversion of abandoned paddy fields to productive land through mangrove restoration in Myanmar’s Ayeyarwady Delta	2020	Paddy and Water Environment	Aye, Win Maung and Takeda, Shinya	10.1007/s10333-020-00791-x	restoration_start_date	2000	NA	NA
30	Conversion of abandoned paddy fields to productive land through mangrove restoration in Myanmar’s Ayeyarwady Delta	2020	Paddy and Water Environment	Aye, Win Maung and Takeda, Shinya	10.1007/s10333-020-00791-x	restoration_start_date	2002	NA	NA
30	Conversion of abandoned paddy fields to productive land through mangrove restoration in Myanmar’s Ayeyarwady Delta	2020	Paddy and Water Environment	Aye, Win Maung and Takeda, Shinya	10.1007/s10333-020-00791-x	restoration_start_date	2004	NA	NA
30	Conversion of abandoned paddy fields to productive land through mangrove restoration in Myanmar’s Ayeyarwady Delta	2020	Paddy and Water Environment	Aye, Win Maung and Takeda, Shinya	10.1007/s10333-020-00791-x	restoration_end_date	13-May	NA	NA
30	Conversion of abandoned paddy fields to productive land through mangrove restoration in Myanmar’s Ayeyarwady Delta	2020	Paddy and Water Environment	Aye, Win Maung and Takeda, Shinya	10.1007/s10333-020-00791-x	monitoring_methods	ENVTHES:EnvEU_512	vegetation survey	http://vocabs.lter-europe.net/EnvThes/EnvEU_512
30	Conversion of abandoned paddy fields to productive land through mangrove restoration in Myanmar’s Ayeyarwady Delta	2020	Paddy and Water Environment	Aye, Win Maung and Takeda, Shinya	10.1007/s10333-020-00791-x	monitoring_methods	ENVTHES:21053	regeneration	http://vocabs.lter-europe.net/EnvThes/21053
30	Conversion of abandoned paddy fields to productive land through mangrove restoration in Myanmar’s Ayeyarwady Delta	2020	Paddy and Water Environment	Aye, Win Maung and Takeda, Shinya	10.1007/s10333-020-00791-x	monitoring_methods	ENVTHES:10305	C/N ratio of soil	http://vocabs.lter-europe.net/EnvThes/10305
30	Conversion of abandoned paddy fields to productive land through mangrove restoration in Myanmar’s Ayeyarwady Delta	2020	Paddy and Water Environment	Aye, Win Maung and Takeda, Shinya	10.1007/s10333-020-00791-x	monitoring_methods	ENVTHES:21598	regime	http://vocabs.lter-europe.net/EnvThes/21598
30	Conversion of abandoned paddy fields to productive land through mangrove restoration in Myanmar’s Ayeyarwady Delta	2020	Paddy and Water Environment	Aye, Win Maung and Takeda, Shinya	10.1007/s10333-020-00791-x	monitoring_methods	AUTO:field%20observations	AUTO:field%20observations	AUTO:field%20observations
30	Conversion of abandoned paddy fields to productive land through mangrove restoration in Myanmar’s Ayeyarwady Delta	2020	Paddy and Water Environment	Aye, Win Maung and Takeda, Shinya	10.1007/s10333-020-00791-x	statistical_methods	STATO:0000045	NA	NA
30	Conversion of abandoned paddy fields to productive land through mangrove restoration in Myanmar’s Ayeyarwady Delta	2020	Paddy and Water Environment	Aye, Win Maung and Takeda, Shinya	10.1007/s10333-020-00791-x	statistical_methods	ENVTHES:30349	water turbidity of stagnant surface water	http://vocabs.lter-europe.net/EnvThes/30349
30	Conversion of abandoned paddy fields to productive land through mangrove restoration in Myanmar’s Ayeyarwady Delta	2020	Paddy and Water Environment	Aye, Win Maung and Takeda, Shinya	10.1007/s10333-020-00791-x	statistical_methods	ENVTHES:30349	water turbidity of stagnant surface water	http://vocabs.lter-europe.net/EnvThes/30349
30	Conversion of abandoned paddy fields to productive land through mangrove restoration in Myanmar’s Ayeyarwady Delta	2020	Paddy and Water Environment	Aye, Win Maung and Takeda, Shinya	10.1007/s10333-020-00791-x	monitoring_start_date	13-Apr	NA	NA
30	Conversion of abandoned paddy fields to productive land through mangrove restoration in Myanmar’s Ayeyarwady Delta	2020	Paddy and Water Environment	Aye, Win Maung and Takeda, Shinya	10.1007/s10333-020-00791-x	monitoring_end_date	13-May	NA	NA
30	Conversion of abandoned paddy fields to productive land through mangrove restoration in Myanmar’s Ayeyarwady Delta	2020	Paddy and Water Environment	Aye, Win Maung and Takeda, Shinya	10.1007/s10333-020-00791-x	focal_species	NCBITaxon:41377	Avicennia	http://purl.obolibrary.org/obo/NCBITaxon_41377
30	Conversion of abandoned paddy fields to productive land through mangrove restoration in Myanmar’s Ayeyarwady Delta	2020	Paddy and Water Environment	Aye, Win Maung and Takeda, Shinya	10.1007/s10333-020-00791-x	focal_species	NCBITaxon:98584	Bruguiera sexangula	http://purl.obolibrary.org/obo/NCBITaxon_98584
30	Conversion of abandoned paddy fields to productive land through mangrove restoration in Myanmar’s Ayeyarwady Delta	2020	Paddy and Water Environment	Aye, Win Maung and Takeda, Shinya	10.1007/s10333-020-00791-x	focal_species	NCBITaxon:59970	Aegiceras corniculatum	http://purl.obolibrary.org/obo/NCBITaxon_59970
30	Conversion of abandoned paddy fields to productive land through mangrove restoration in Myanmar’s Ayeyarwady Delta	2020	Paddy and Water Environment	Aye, Win Maung and Takeda, Shinya	10.1007/s10333-020-00791-x	focal_species	NCBITaxon:172013	Ceriops decandra	http://purl.obolibrary.org/obo/NCBITaxon_172013
30	Conversion of abandoned paddy fields to productive land through mangrove restoration in Myanmar’s Ayeyarwady Delta	2020	Paddy and Water Environment	Aye, Win Maung and Takeda, Shinya	10.1007/s10333-020-00791-x	focal_species	NCBITaxon:122813	Sonneratia apetala	http://purl.obolibrary.org/obo/NCBITaxon_122813
30	Conversion of abandoned paddy fields to productive land through mangrove restoration in Myanmar’s Ayeyarwady Delta	2020	Paddy and Water Environment	Aye, Win Maung and Takeda, Shinya	10.1007/s10333-020-00791-x	response_variables	ENVTHES:21482	vegetation structure	http://vocabs.lter-europe.net/EnvThes/21482
30	Conversion of abandoned paddy fields to productive land through mangrove restoration in Myanmar’s Ayeyarwady Delta	2020	Paddy and Water Environment	Aye, Win Maung and Takeda, Shinya	10.1007/s10333-020-00791-x	response_variables	ENVTHES:10305	C/N ratio of soil	http://vocabs.lter-europe.net/EnvThes/10305
30	Conversion of abandoned paddy fields to productive land through mangrove restoration in Myanmar’s Ayeyarwady Delta	2020	Paddy and Water Environment	Aye, Win Maung and Takeda, Shinya	10.1007/s10333-020-00791-x	response_variables	ENVTHES:21053	regeneration	http://vocabs.lter-europe.net/EnvThes/21053
30	Conversion of abandoned paddy fields to productive land through mangrove restoration in Myanmar’s Ayeyarwady Delta	2020	Paddy and Water Environment	Aye, Win Maung and Takeda, Shinya	10.1007/s10333-020-00791-x	response_variables	ENVTHES:USLterCV_82	forest canopy	http://vocabs.lter-europe.net/EnvThes/USLterCV_82
30	Conversion of abandoned paddy fields to productive land through mangrove restoration in Myanmar’s Ayeyarwady Delta	2020	Paddy and Water Environment	Aye, Win Maung and Takeda, Shinya	10.1007/s10333-020-00791-x	response_variables	ENVTHES:22157	leaf area index	http://vocabs.lter-europe.net/EnvThes/22157
31	Restoration and recovery of hurricane-damaged mangroves using the knickpoint retreat effect and tides as dredging tools	2013	Journal of Environmental Management	Bashan, Yoav and Moreno, Manuel and Salazar, Bernardo G. and Alvarez, Leonardo	10.1016/j.jenvman.2012.11.045	id	e66fac23-db90-4003-bc47-a9a339186e11	NA	NA
31	Restoration and recovery of hurricane-damaged mangroves using the knickpoint retreat effect and tides as dredging tools	2013	Journal of Environmental Management	Bashan, Yoav and Moreno, Manuel and Salazar, Bernardo G. and Alvarez, Leonardo	10.1016/j.jenvman.2012.11.045	label	Restoration of mangroves using knickpoint retreat and tidal flow	NA	NA
31	Restoration and recovery of hurricane-damaged mangroves using the knickpoint retreat effect and tides as dredging tools	2013	Journal of Environmental Management	Bashan, Yoav and Moreno, Manuel and Salazar, Bernardo G. and Alvarez, Leonardo	10.1016/j.jenvman.2012.11.045	dois	AUTO:10.1016/j.jenvman.2012.11.045	AUTO:10.1016/j.jenvman.2012.11.045	AUTO:10.1016/j.jenvman.2012.11.045
31	Restoration and recovery of hurricane-damaged mangroves using the knickpoint retreat effect and tides as dredging tools	2013	Journal of Environmental Management	Bashan, Yoav and Moreno, Manuel and Salazar, Bernardo G. and Alvarez, Leonardo	10.1016/j.jenvman.2012.11.045	study_sites_names	GAZ:00309655	La Paz	http://purl.obolibrary.org/obo/GAZ_00309655
31	Restoration and recovery of hurricane-damaged mangroves using the knickpoint retreat effect and tides as dredging tools	2013	Journal of Environmental Management	Bashan, Yoav and Moreno, Manuel and Salazar, Bernardo G. and Alvarez, Leonardo	10.1016/j.jenvman.2012.11.045	study_sites_coords	24°08'N, 110°23'W	NA	NA
31	Restoration and recovery of hurricane-damaged mangroves using the knickpoint retreat effect and tides as dredging tools	2013	Journal of Environmental Management	Bashan, Yoav and Moreno, Manuel and Salazar, Bernardo G. and Alvarez, Leonardo	10.1016/j.jenvman.2012.11.045	ecosystem_types	ENVTHES:21800	mangrove	http://vocabs.lter-europe.net/EnvThes/21800
31	Restoration and recovery of hurricane-damaged mangroves using the knickpoint retreat effect and tides as dredging tools	2013	Journal of Environmental Management	Bashan, Yoav and Moreno, Manuel and Salazar, Bernardo G. and Alvarez, Leonardo	10.1016/j.jenvman.2012.11.045	ecosystem_types	ENVTHES:21804	marine	http://vocabs.lter-europe.net/EnvThes/21804
31	Restoration and recovery of hurricane-damaged mangroves using the knickpoint retreat effect and tides as dredging tools	2013	Journal of Environmental Management	Bashan, Yoav and Moreno, Manuel and Salazar, Bernardo G. and Alvarez, Leonardo	10.1016/j.jenvman.2012.11.045	restoration_actions	ENVTHES:10375	flow	http://vocabs.lter-europe.net/EnvThes/10375
31	Restoration and recovery of hurricane-damaged mangroves using the knickpoint retreat effect and tides as dredging tools	2013	Journal of Environmental Management	Bashan, Yoav and Moreno, Manuel and Salazar, Bernardo G. and Alvarez, Leonardo	10.1016/j.jenvman.2012.11.045	restoration_actions	AUTO:creating%20a%20small%20waterfall	AUTO:creating%20a%20small%20waterfall	AUTO:creating%20a%20small%20waterfall
31	Restoration and recovery of hurricane-damaged mangroves using the knickpoint retreat effect and tides as dredging tools	2013	Journal of Environmental Management	Bashan, Yoav and Moreno, Manuel and Salazar, Bernardo G. and Alvarez, Leonardo	10.1016/j.jenvman.2012.11.045	restoration_actions	ENVTHES:21326	restoration	http://vocabs.lter-europe.net/EnvThes/21326
31	Restoration and recovery of hurricane-damaged mangroves using the knickpoint retreat effect and tides as dredging tools	2013	Journal of Environmental Management	Bashan, Yoav and Moreno, Manuel and Salazar, Bernardo G. and Alvarez, Leonardo	10.1016/j.jenvman.2012.11.045	restoration_start_date	4/1/2004	NA	NA
31	Restoration and recovery of hurricane-damaged mangroves using the knickpoint retreat effect and tides as dredging tools	2013	Journal of Environmental Management	Bashan, Yoav and Moreno, Manuel and Salazar, Bernardo G. and Alvarez, Leonardo	10.1016/j.jenvman.2012.11.045	restoration_end_date	6/30/2004	NA	NA
31	Restoration and recovery of hurricane-damaged mangroves using the knickpoint retreat effect and tides as dredging tools	2013	Journal of Environmental Management	Bashan, Yoav and Moreno, Manuel and Salazar, Bernardo G. and Alvarez, Leonardo	10.1016/j.jenvman.2012.11.045	monitoring_methods	ENVTHES:20489	satellite	http://vocabs.lter-europe.net/EnvThes/20489
31	Restoration and recovery of hurricane-damaged mangroves using the knickpoint retreat effect and tides as dredging tools	2013	Journal of Environmental Management	Bashan, Yoav and Moreno, Manuel and Salazar, Bernardo G. and Alvarez, Leonardo	10.1016/j.jenvman.2012.11.045	monitoring_methods	ENVTHES:20296	global positioning system	http://vocabs.lter-europe.net/EnvThes/20296
31	Restoration and recovery of hurricane-damaged mangroves using the knickpoint retreat effect and tides as dredging tools	2013	Journal of Environmental Management	Bashan, Yoav and Moreno, Manuel and Salazar, Bernardo G. and Alvarez, Leonardo	10.1016/j.jenvman.2012.11.045	monitoring_methods	AUTO:field%20observations	AUTO:field%20observations	AUTO:field%20observations
31	Restoration and recovery of hurricane-damaged mangroves using the knickpoint retreat effect and tides as dredging tools	2013	Journal of Environmental Management	Bashan, Yoav and Moreno, Manuel and Salazar, Bernardo G. and Alvarez, Leonardo	10.1016/j.jenvman.2012.11.045	monitoring_methods	AUTO:photographic%20records	AUTO:photographic%20records	AUTO:photographic%20records
31	Restoration and recovery of hurricane-damaged mangroves using the knickpoint retreat effect and tides as dredging tools	2013	Journal of Environmental Management	Bashan, Yoav and Moreno, Manuel and Salazar, Bernardo G. and Alvarez, Leonardo	10.1016/j.jenvman.2012.11.045	monitoring_methods	ENVTHES:USLterCV_612	vegetation	http://vocabs.lter-europe.net/EnvThes/USLterCV_612
31	Restoration and recovery of hurricane-damaged mangroves using the knickpoint retreat effect and tides as dredging tools	2013	Journal of Environmental Management	Bashan, Yoav and Moreno, Manuel and Salazar, Bernardo G. and Alvarez, Leonardo	10.1016/j.jenvman.2012.11.045	monitoring_methods	ENVTHES:EnvEu_21	sediment	http://vocabs.lter-europe.net/EnvThes/EnvEu_21
31	Restoration and recovery of hurricane-damaged mangroves using the knickpoint retreat effect and tides as dredging tools	2013	Journal of Environmental Management	Bashan, Yoav and Moreno, Manuel and Salazar, Bernardo G. and Alvarez, Leonardo	10.1016/j.jenvman.2012.11.045	monitoring_methods	ENVTHES:EnvEu_21	sediment	http://vocabs.lter-europe.net/EnvThes/EnvEu_21
31	Restoration and recovery of hurricane-damaged mangroves using the knickpoint retreat effect and tides as dredging tools	2013	Journal of Environmental Management	Bashan, Yoav and Moreno, Manuel and Salazar, Bernardo G. and Alvarez, Leonardo	10.1016/j.jenvman.2012.11.045	statistical_methods	ENVTHES:30349	water turbidity of stagnant surface water	http://vocabs.lter-europe.net/EnvThes/30349
31	Restoration and recovery of hurricane-damaged mangroves using the knickpoint retreat effect and tides as dredging tools	2013	Journal of Environmental Management	Bashan, Yoav and Moreno, Manuel and Salazar, Bernardo G. and Alvarez, Leonardo	10.1016/j.jenvman.2012.11.045	statistical_methods	ENVTHES:21307	sediment transport	http://vocabs.lter-europe.net/EnvThes/21307
31	Restoration and recovery of hurricane-damaged mangroves using the knickpoint retreat effect and tides as dredging tools	2013	Journal of Environmental Management	Bashan, Yoav and Moreno, Manuel and Salazar, Bernardo G. and Alvarez, Leonardo	10.1016/j.jenvman.2012.11.045	monitoring_start_date	2/1/2009	NA	NA
31	Restoration and recovery of hurricane-damaged mangroves using the knickpoint retreat effect and tides as dredging tools	2013	Journal of Environmental Management	Bashan, Yoav and Moreno, Manuel and Salazar, Bernardo G. and Alvarez, Leonardo	10.1016/j.jenvman.2012.11.045	monitoring_end_date	7/6/2011	NA	NA
31	Restoration and recovery of hurricane-damaged mangroves using the knickpoint retreat effect and tides as dredging tools	2013	Journal of Environmental Management	Bashan, Yoav and Moreno, Manuel and Salazar, Bernardo G. and Alvarez, Leonardo	10.1016/j.jenvman.2012.11.045	focal_species	NCBITaxon:40031	Rhizophora mangle	http://purl.obolibrary.org/obo/NCBITaxon_40031
31	Restoration and recovery of hurricane-damaged mangroves using the knickpoint retreat effect and tides as dredging tools	2013	Journal of Environmental Management	Bashan, Yoav and Moreno, Manuel and Salazar, Bernardo G. and Alvarez, Leonardo	10.1016/j.jenvman.2012.11.045	focal_species	NCBITaxon:190524	Laguncularia racemosa	http://purl.obolibrary.org/obo/NCBITaxon_190524
31	Restoration and recovery of hurricane-damaged mangroves using the knickpoint retreat effect and tides as dredging tools	2013	Journal of Environmental Management	Bashan, Yoav and Moreno, Manuel and Salazar, Bernardo G. and Alvarez, Leonardo	10.1016/j.jenvman.2012.11.045	focal_species	NCBITaxon:41377	Avicennia	http://purl.obolibrary.org/obo/NCBITaxon_41377
31	Restoration and recovery of hurricane-damaged mangroves using the knickpoint retreat effect and tides as dredging tools	2013	Journal of Environmental Management	Bashan, Yoav and Moreno, Manuel and Salazar, Bernardo G. and Alvarez, Leonardo	10.1016/j.jenvman.2012.11.045	focal_species	NCBITaxon:46105	Salicornia bigelovii	http://purl.obolibrary.org/obo/NCBITaxon_46105
31	Restoration and recovery of hurricane-damaged mangroves using the knickpoint retreat effect and tides as dredging tools	2013	Journal of Environmental Management	Bashan, Yoav and Moreno, Manuel and Salazar, Bernardo G. and Alvarez, Leonardo	10.1016/j.jenvman.2012.11.045	response_variables	ENVTHES:20537	vegetation cover	http://vocabs.lter-europe.net/EnvThes/20537
31	Restoration and recovery of hurricane-damaged mangroves using the knickpoint retreat effect and tides as dredging tools	2013	Journal of Environmental Management	Bashan, Yoav and Moreno, Manuel and Salazar, Bernardo G. and Alvarez, Leonardo	10.1016/j.jenvman.2012.11.045	response_variables	ENVTHES:21307	sediment transport	http://vocabs.lter-europe.net/EnvThes/21307
31	Restoration and recovery of hurricane-damaged mangroves using the knickpoint retreat effect and tides as dredging tools	2013	Journal of Environmental Management	Bashan, Yoav and Moreno, Manuel and Salazar, Bernardo G. and Alvarez, Leonardo	10.1016/j.jenvman.2012.11.045	response_variables	ENVTHES:EnvEu_21	sediment	http://vocabs.lter-europe.net/EnvThes/EnvEu_21
32	Effectiveness of community-based mangrove management for biodiversity conservation: A case study from Central Java, Indonesia	2022	Trees Forests and People	Damastuti, Ekaningrum and de Groot, Rudolf and Debrot, Adolphe O. and Silvius, Marcel J.	10.1016/j.tfp.2022.100202	id	1d40a6c7-95b8-4a6f-b48e-d2c2c31c42b0	NA	NA
32	Effectiveness of community-based mangrove management for biodiversity conservation: A case study from Central Java, Indonesia	2022	Trees Forests and People	Damastuti, Ekaningrum and de Groot, Rudolf and Debrot, Adolphe O. and Silvius, Marcel J.	10.1016/j.tfp.2022.100202	label	Effectiveness of community-based mangrove management for biodiversity conservation: A case study from Central Java, Indonesia	NA	NA
32	Effectiveness of community-based mangrove management for biodiversity conservation: A case study from Central Java, Indonesia	2022	Trees Forests and People	Damastuti, Ekaningrum and de Groot, Rudolf and Debrot, Adolphe O. and Silvius, Marcel J.	10.1016/j.tfp.2022.100202	dois	AUTO:10.1016/j.tfp.2022.100202	AUTO:10.1016/j.tfp.2022.100202	AUTO:10.1016/j.tfp.2022.100202
32	Effectiveness of community-based mangrove management for biodiversity conservation: A case study from Central Java, Indonesia	2022	Trees Forests and People	Damastuti, Ekaningrum and de Groot, Rudolf and Debrot, Adolphe O. and Silvius, Marcel J.	10.1016/j.tfp.2022.100202	study_sites_names	GAZ:00483962	Central	http://purl.obolibrary.org/obo/GAZ_00483962
32	Effectiveness of community-based mangrove management for biodiversity conservation: A case study from Central Java, Indonesia	2022	Trees Forests and People	Damastuti, Ekaningrum and de Groot, Rudolf and Debrot, Adolphe O. and Silvius, Marcel J.	10.1016/j.tfp.2022.100202	study_sites_names	GAZ:00483962	Central	http://purl.obolibrary.org/obo/GAZ_00483962
32	Effectiveness of community-based mangrove management for biodiversity conservation: A case study from Central Java, Indonesia	2022	Trees Forests and People	Damastuti, Ekaningrum and de Groot, Rudolf and Debrot, Adolphe O. and Silvius, Marcel J.	10.1016/j.tfp.2022.100202	study_sites_names	GAZ:00483962	Central	http://purl.obolibrary.org/obo/GAZ_00483962
32	Effectiveness of community-based mangrove management for biodiversity conservation: A case study from Central Java, Indonesia	2022	Trees Forests and People	Damastuti, Ekaningrum and de Groot, Rudolf and Debrot, Adolphe O. and Silvius, Marcel J.	10.1016/j.tfp.2022.100202	study_sites_names	GAZ:00483962	Central	http://purl.obolibrary.org/obo/GAZ_00483962
32	Effectiveness of community-based mangrove management for biodiversity conservation: A case study from Central Java, Indonesia	2022	Trees Forests and People	Damastuti, Ekaningrum and de Groot, Rudolf and Debrot, Adolphe O. and Silvius, Marcel J.	10.1016/j.tfp.2022.100202	study_sites_coords	None Provided	NA	NA
32	Effectiveness of community-based mangrove management for biodiversity conservation: A case study from Central Java, Indonesia	2022	Trees Forests and People	Damastuti, Ekaningrum and de Groot, Rudolf and Debrot, Adolphe O. and Silvius, Marcel J.	10.1016/j.tfp.2022.100202	ecosystem_types	ENVTHES:21800	mangrove	http://vocabs.lter-europe.net/EnvThes/21800
32	Effectiveness of community-based mangrove management for biodiversity conservation: A case study from Central Java, Indonesia	2022	Trees Forests and People	Damastuti, Ekaningrum and de Groot, Rudolf and Debrot, Adolphe O. and Silvius, Marcel J.	10.1016/j.tfp.2022.100202	restoration_actions	AUTO:planting%20Rhizophora	AUTO:planting%20Rhizophora	AUTO:planting%20Rhizophora
32	Effectiveness of community-based mangrove management for biodiversity conservation: A case study from Central Java, Indonesia	2022	Trees Forests and People	Damastuti, Ekaningrum and de Groot, Rudolf and Debrot, Adolphe O. and Silvius, Marcel J.	10.1016/j.tfp.2022.100202	restoration_actions	AUTO:planting%20Sonneratia	AUTO:planting%20Sonneratia	AUTO:planting%20Sonneratia
32	Effectiveness of community-based mangrove management for biodiversity conservation: A case study from Central Java, Indonesia	2022	Trees Forests and People	Damastuti, Ekaningrum and de Groot, Rudolf and Debrot, Adolphe O. and Silvius, Marcel J.	10.1016/j.tfp.2022.100202	restoration_start_date	1990s	NA	NA
32	Effectiveness of community-based mangrove management for biodiversity conservation: A case study from Central Java, Indonesia	2022	Trees Forests and People	Damastuti, Ekaningrum and de Groot, Rudolf and Debrot, Adolphe O. and Silvius, Marcel J.	10.1016/j.tfp.2022.100202	restoration_end_date	Not Applicable	NA	NA
32	Effectiveness of community-based mangrove management for biodiversity conservation: A case study from Central Java, Indonesia	2022	Trees Forests and People	Damastuti, Ekaningrum and de Groot, Rudolf and Debrot, Adolphe O. and Silvius, Marcel J.	10.1016/j.tfp.2022.100202	monitoring_methods	ENVTHES:20314	transect	http://vocabs.lter-europe.net/EnvThes/20314
32	Effectiveness of community-based mangrove management for biodiversity conservation: A case study from Central Java, Indonesia	2022	Trees Forests and People	Damastuti, Ekaningrum and de Groot, Rudolf and Debrot, Adolphe O. and Silvius, Marcel J.	10.1016/j.tfp.2022.100202	monitoring_methods	ENVTHES:EnvEU_556	mapping	http://vocabs.lter-europe.net/EnvThes/EnvEU_556
32	Effectiveness of community-based mangrove management for biodiversity conservation: A case study from Central Java, Indonesia	2022	Trees Forests and People	Damastuti, Ekaningrum and de Groot, Rudolf and Debrot, Adolphe O. and Silvius, Marcel J.	10.1016/j.tfp.2022.100202	monitoring_methods	AUTO:field%20assessment	AUTO:field%20assessment	AUTO:field%20assessment
32	Effectiveness of community-based mangrove management for biodiversity conservation: A case study from Central Java, Indonesia	2022	Trees Forests and People	Damastuti, Ekaningrum and de Groot, Rudolf and Debrot, Adolphe O. and Silvius, Marcel J.	10.1016/j.tfp.2022.100202	monitoring_methods	ENVTHES:EnvEU_521	interview	http://vocabs.lter-europe.net/EnvThes/EnvEU_521
32	Effectiveness of community-based mangrove management for biodiversity conservation: A case study from Central Java, Indonesia	2022	Trees Forests and People	Damastuti, Ekaningrum and de Groot, Rudolf and Debrot, Adolphe O. and Silvius, Marcel J.	10.1016/j.tfp.2022.100202	monitoring_methods	ENVTHES:EnvEU_521	interview	http://vocabs.lter-europe.net/EnvThes/EnvEU_521
32	Effectiveness of community-based mangrove management for biodiversity conservation: A case study from Central Java, Indonesia	2022	Trees Forests and People	Damastuti, Ekaningrum and de Groot, Rudolf and Debrot, Adolphe O. and Silvius, Marcel J.	10.1016/j.tfp.2022.100202	statistical_methods	AUTO:non-metric%20multidimensional%20scaling%20%28NMDS%29	AUTO:non-metric%20multidimensional%20scaling%20%28NMDS%29	AUTO:non-metric%20multidimensional%20scaling%20%28NMDS%29
32	Effectiveness of community-based mangrove management for biodiversity conservation: A case study from Central Java, Indonesia	2022	Trees Forests and People	Damastuti, Ekaningrum and de Groot, Rudolf and Debrot, Adolphe O. and Silvius, Marcel J.	10.1016/j.tfp.2022.100202	statistical_methods	ENVTHES:10006	statistics	http://vocabs.lter-europe.net/EnvThes/10006
32	Effectiveness of community-based mangrove management for biodiversity conservation: A case study from Central Java, Indonesia	2022	Trees Forests and People	Damastuti, Ekaningrum and de Groot, Rudolf and Debrot, Adolphe O. and Silvius, Marcel J.	10.1016/j.tfp.2022.100202	monitoring_start_date	14-Oct	NA	NA
32	Effectiveness of community-based mangrove management for biodiversity conservation: A case study from Central Java, Indonesia	2022	Trees Forests and People	Damastuti, Ekaningrum and de Groot, Rudolf and Debrot, Adolphe O. and Silvius, Marcel J.	10.1016/j.tfp.2022.100202	monitoring_end_date	15-Nov	NA	NA
32	Effectiveness of community-based mangrove management for biodiversity conservation: A case study from Central Java, Indonesia	2022	Trees Forests and People	Damastuti, Ekaningrum and de Groot, Rudolf and Debrot, Adolphe O. and Silvius, Marcel J.	10.1016/j.tfp.2022.100202	focal_species	NCBITaxon:104321	Marina	http://purl.obolibrary.org/obo/NCBITaxon_104321
32	Effectiveness of community-based mangrove management for biodiversity conservation: A case study from Central Java, Indonesia	2022	Trees Forests and People	Damastuti, Ekaningrum and de Groot, Rudolf and Debrot, Adolphe O. and Silvius, Marcel J.	10.1016/j.tfp.2022.100202	focal_species	NCBITaxon:139224	Avicennia alba	http://purl.obolibrary.org/obo/NCBITaxon_139224
32	Effectiveness of community-based mangrove management for biodiversity conservation: A case study from Central Java, Indonesia	2022	Trees Forests and People	Damastuti, Ekaningrum and de Groot, Rudolf and Debrot, Adolphe O. and Silvius, Marcel J.	10.1016/j.tfp.2022.100202	focal_species	NCBITaxon:40030	Rhizophora	http://purl.obolibrary.org/obo/NCBITaxon_40030
32	Effectiveness of community-based mangrove management for biodiversity conservation: A case study from Central Java, Indonesia	2022	Trees Forests and People	Damastuti, Ekaningrum and de Groot, Rudolf and Debrot, Adolphe O. and Silvius, Marcel J.	10.1016/j.tfp.2022.100202	focal_species	NCBITaxon:40030	Rhizophora	http://purl.obolibrary.org/obo/NCBITaxon_40030
32	Effectiveness of community-based mangrove management for biodiversity conservation: A case study from Central Java, Indonesia	2022	Trees Forests and People	Damastuti, Ekaningrum and de Groot, Rudolf and Debrot, Adolphe O. and Silvius, Marcel J.	10.1016/j.tfp.2022.100202	focal_species	NCBITaxon:98588	Rhizophora stylosa	http://purl.obolibrary.org/obo/NCBITaxon_98588
32	Effectiveness of community-based mangrove management for biodiversity conservation: A case study from Central Java, Indonesia	2022	Trees Forests and People	Damastuti, Ekaningrum and de Groot, Rudolf and Debrot, Adolphe O. and Silvius, Marcel J.	10.1016/j.tfp.2022.100202	focal_species	NCBITaxon:122811	Sonneratia	http://purl.obolibrary.org/obo/NCBITaxon_122811
32	Effectiveness of community-based mangrove management for biodiversity conservation: A case study from Central Java, Indonesia	2022	Trees Forests and People	Damastuti, Ekaningrum and de Groot, Rudolf and Debrot, Adolphe O. and Silvius, Marcel J.	10.1016/j.tfp.2022.100202	focal_species	NCBITaxon:241840	Xylocarpus	http://purl.obolibrary.org/obo/NCBITaxon_241840
32	Effectiveness of community-based mangrove management for biodiversity conservation: A case study from Central Java, Indonesia	2022	Trees Forests and People	Damastuti, Ekaningrum and de Groot, Rudolf and Debrot, Adolphe O. and Silvius, Marcel J.	10.1016/j.tfp.2022.100202	focal_species	NCBITaxon:241838	Excoecaria agallocha	http://purl.obolibrary.org/obo/NCBITaxon_241838
32	Effectiveness of community-based mangrove management for biodiversity conservation: A case study from Central Java, Indonesia	2022	Trees Forests and People	Damastuti, Ekaningrum and de Groot, Rudolf and Debrot, Adolphe O. and Silvius, Marcel J.	10.1016/j.tfp.2022.100202	focal_species	NCBITaxon:285654	Episesarma versicolor	http://purl.obolibrary.org/obo/NCBITaxon_285654
32	Effectiveness of community-based mangrove management for biodiversity conservation: A case study from Central Java, Indonesia	2022	Trees Forests and People	Damastuti, Ekaningrum and de Groot, Rudolf and Debrot, Adolphe O. and Silvius, Marcel J.	10.1016/j.tfp.2022.100202	focal_species	NCBITaxon:156080	Metopograpsus	http://purl.obolibrary.org/obo/NCBITaxon_156080
32	Effectiveness of community-based mangrove management for biodiversity conservation: A case study from Central Java, Indonesia	2022	Trees Forests and People	Damastuti, Ekaningrum and de Groot, Rudolf and Debrot, Adolphe O. and Silvius, Marcel J.	10.1016/j.tfp.2022.100202	focal_species	NCBITaxon:145630	Melampus	http://purl.obolibrary.org/obo/NCBITaxon_145630
32	Effectiveness of community-based mangrove management for biodiversity conservation: A case study from Central Java, Indonesia	2022	Trees Forests and People	Damastuti, Ekaningrum and de Groot, Rudolf and Debrot, Adolphe O. and Silvius, Marcel J.	10.1016/j.tfp.2022.100202	focal_species	NCBITaxon:146723	Terebralia	http://purl.obolibrary.org/obo/NCBITaxon_146723
32	Effectiveness of community-based mangrove management for biodiversity conservation: A case study from Central Java, Indonesia	2022	Trees Forests and People	Damastuti, Ekaningrum and de Groot, Rudolf and Debrot, Adolphe O. and Silvius, Marcel J.	10.1016/j.tfp.2022.100202	response_variables	ENVTHES:22287	species richness	http://vocabs.lter-europe.net/EnvThes/22287
32	Effectiveness of community-based mangrove management for biodiversity conservation: A case study from Central Java, Indonesia	2022	Trees Forests and People	Damastuti, Ekaningrum and de Groot, Rudolf and Debrot, Adolphe O. and Silvius, Marcel J.	10.1016/j.tfp.2022.100202	response_variables	ENVTHES:10087	diversity	http://vocabs.lter-europe.net/EnvThes/10087
32	Effectiveness of community-based mangrove management for biodiversity conservation: A case study from Central Java, Indonesia	2022	Trees Forests and People	Damastuti, Ekaningrum and de Groot, Rudolf and Debrot, Adolphe O. and Silvius, Marcel J.	10.1016/j.tfp.2022.100202	response_variables	AUTO:Pielou%E2%80%99s%20evenness	AUTO:Pielou%E2%80%99s%20evenness	AUTO:Pielou%E2%80%99s%20evenness
32	Effectiveness of community-based mangrove management for biodiversity conservation: A case study from Central Java, Indonesia	2022	Trees Forests and People	Damastuti, Ekaningrum and de Groot, Rudolf and Debrot, Adolphe O. and Silvius, Marcel J.	10.1016/j.tfp.2022.100202	response_variables	ENVTHES:10312	salinity	http://vocabs.lter-europe.net/EnvThes/10312
32	Effectiveness of community-based mangrove management for biodiversity conservation: A case study from Central Java, Indonesia	2022	Trees Forests and People	Damastuti, Ekaningrum and de Groot, Rudolf and Debrot, Adolphe O. and Silvius, Marcel J.	10.1016/j.tfp.2022.100202	response_variables	ENVTHES:EnvEu_21	sediment	http://vocabs.lter-europe.net/EnvThes/EnvEu_21
33	Experimental restoration of a salt marsh with some comments on ecological restoration of coastal vegetated ecosystems in Korea	2011	Ocean Science Journal	Koo, Bon Joo and Je,, Jong-Geel and Woo, Han Jun	10.1007/s12601-011-0004-0	id	90c187c9-83ea-4581-abf1-5f85d19b14bb	NA	NA
33	Experimental restoration of a salt marsh with some comments on ecological restoration of coastal vegetated ecosystems in Korea	2011	Ocean Science Journal	Koo, Bon Joo and Je,, Jong-Geel and Woo, Han Jun	10.1007/s12601-011-0004-0	label	Experimental Restoration of a Salt Marsh with Some Comments on Ecological Restoration of Coastal Vegetated Ecosystems in Korea	NA	NA
33	Experimental restoration of a salt marsh with some comments on ecological restoration of coastal vegetated ecosystems in Korea	2011	Ocean Science Journal	Koo, Bon Joo and Je,, Jong-Geel and Woo, Han Jun	10.1007/s12601-011-0004-0	dois	AUTO:10.1007/s12601-011-0004-0	AUTO:10.1007/s12601-011-0004-0	AUTO:10.1007/s12601-011-0004-0
33	Experimental restoration of a salt marsh with some comments on ecological restoration of coastal vegetated ecosystems in Korea	2011	Ocean Science Journal	Koo, Bon Joo and Je,, Jong-Geel and Woo, Han Jun	10.1007/s12601-011-0004-0	study_sites_names	GAZ:00251737	Namyang Bay	http://purl.obolibrary.org/obo/GAZ_00251737
33	Experimental restoration of a salt marsh with some comments on ecological restoration of coastal vegetated ecosystems in Korea	2011	Ocean Science Journal	Koo, Bon Joo and Je,, Jong-Geel and Woo, Han Jun	10.1007/s12601-011-0004-0	study_sites_coords	None Reported	NA	NA
33	Experimental restoration of a salt marsh with some comments on ecological restoration of coastal vegetated ecosystems in Korea	2011	Ocean Science Journal	Koo, Bon Joo and Je,, Jong-Geel and Woo, Han Jun	10.1007/s12601-011-0004-0	ecosystem_types	ENVTHES:21802	salt marsh	http://vocabs.lter-europe.net/EnvThes/21802
33	Experimental restoration of a salt marsh with some comments on ecological restoration of coastal vegetated ecosystems in Korea	2011	Ocean Science Journal	Koo, Bon Joo and Je,, Jong-Geel and Woo, Han Jun	10.1007/s12601-011-0004-0	restoration_actions	ENVTHES:EnvEu_21	sediment	http://vocabs.lter-europe.net/EnvThes/EnvEu_21
33	Experimental restoration of a salt marsh with some comments on ecological restoration of coastal vegetated ecosystems in Korea	2011	Ocean Science Journal	Koo, Bon Joo and Je,, Jong-Geel and Woo, Han Jun	10.1007/s12601-011-0004-0	restoration_start_date	Apr-00	NA	NA
33	Experimental restoration of a salt marsh with some comments on ecological restoration of coastal vegetated ecosystems in Korea	2011	Ocean Science Journal	Koo, Bon Joo and Je,, Jong-Geel and Woo, Han Jun	10.1007/s12601-011-0004-0	restoration_end_date	1-Aug	NA	NA
33	Experimental restoration of a salt marsh with some comments on ecological restoration of coastal vegetated ecosystems in Korea	2011	Ocean Science Journal	Koo, Bon Joo and Je,, Jong-Geel and Woo, Han Jun	10.1007/s12601-011-0004-0	monitoring_methods	ENVTHES:EnvEu_21	sediment	http://vocabs.lter-europe.net/EnvThes/EnvEu_21
33	Experimental restoration of a salt marsh with some comments on ecological restoration of coastal vegetated ecosystems in Korea	2011	Ocean Science Journal	Koo, Bon Joo and Je,, Jong-Geel and Woo, Han Jun	10.1007/s12601-011-0004-0	monitoring_methods	AUTO:Macrobenthos%20analysis	AUTO:Macrobenthos%20analysis	AUTO:Macrobenthos%20analysis
33	Experimental restoration of a salt marsh with some comments on ecological restoration of coastal vegetated ecosystems in Korea	2011	Ocean Science Journal	Koo, Bon Joo and Je,, Jong-Geel and Woo, Han Jun	10.1007/s12601-011-0004-0	monitoring_methods	ENVTHES:10316	surface	http://vocabs.lter-europe.net/EnvThes/10316
33	Experimental restoration of a salt marsh with some comments on ecological restoration of coastal vegetated ecosystems in Korea	2011	Ocean Science Journal	Koo, Bon Joo and Je,, Jong-Geel and Woo, Han Jun	10.1007/s12601-011-0004-0	statistical_methods	ENVTHES:10372	index	http://vocabs.lter-europe.net/EnvThes/10372
33	Experimental restoration of a salt marsh with some comments on ecological restoration of coastal vegetated ecosystems in Korea	2011	Ocean Science Journal	Koo, Bon Joo and Je,, Jong-Geel and Woo, Han Jun	10.1007/s12601-011-0004-0	statistical_methods	AUTO:Non-metric%20Multi-dimensional%20Scaling%20%28MDS%29%20ordination	AUTO:Non-metric%20Multi-dimensional%20Scaling%20%28MDS%29%20ordination	AUTO:Non-metric%20Multi-dimensional%20Scaling%20%28MDS%29%20ordination
33	Experimental restoration of a salt marsh with some comments on ecological restoration of coastal vegetated ecosystems in Korea	2011	Ocean Science Journal	Koo, Bon Joo and Je,, Jong-Geel and Woo, Han Jun	10.1007/s12601-011-0004-0	statistical_methods	ENVTHES:21982	inclusive	http://vocabs.lter-europe.net/EnvThes/21982
33	Experimental restoration of a salt marsh with some comments on ecological restoration of coastal vegetated ecosystems in Korea	2011	Ocean Science Journal	Koo, Bon Joo and Je,, Jong-Geel and Woo, Han Jun	10.1007/s12601-011-0004-0	monitoring_start_date	Apr-00	NA	NA
33	Experimental restoration of a salt marsh with some comments on ecological restoration of coastal vegetated ecosystems in Korea	2011	Ocean Science Journal	Koo, Bon Joo and Je,, Jong-Geel and Woo, Han Jun	10.1007/s12601-011-0004-0	monitoring_end_date	1-Aug	NA	NA
33	Experimental restoration of a salt marsh with some comments on ecological restoration of coastal vegetated ecosystems in Korea	2011	Ocean Science Journal	Koo, Bon Joo and Je,, Jong-Geel and Woo, Han Jun	10.1007/s12601-011-0004-0	focal_species	NCBITaxon:90346	Suaeda japonica	http://purl.obolibrary.org/obo/NCBITaxon_90346
33	Experimental restoration of a salt marsh with some comments on ecological restoration of coastal vegetated ecosystems in Korea	2011	Ocean Science Journal	Koo, Bon Joo and Je,, Jong-Geel and Woo, Han Jun	10.1007/s12601-011-0004-0	focal_species	NCBITaxon:15745	Phragmites	http://purl.obolibrary.org/obo/NCBITaxon_15745
33	Experimental restoration of a salt marsh with some comments on ecological restoration of coastal vegetated ecosystems in Korea	2011	Ocean Science Journal	Koo, Bon Joo and Je,, Jong-Geel and Woo, Han Jun	10.1007/s12601-011-0004-0	response_variables	ENVTHES:10316	surface	http://vocabs.lter-europe.net/EnvThes/10316
33	Experimental restoration of a salt marsh with some comments on ecological restoration of coastal vegetated ecosystems in Korea	2011	Ocean Science Journal	Koo, Bon Joo and Je,, Jong-Geel and Woo, Han Jun	10.1007/s12601-011-0004-0	response_variables	ENVTHES:EnvEu_21	sediment	http://vocabs.lter-europe.net/EnvThes/EnvEu_21
33	Experimental restoration of a salt marsh with some comments on ecological restoration of coastal vegetated ecosystems in Korea	2011	Ocean Science Journal	Koo, Bon Joo and Je,, Jong-Geel and Woo, Han Jun	10.1007/s12601-011-0004-0	response_variables	ENVTHES:USLterCV_119	community structure	http://vocabs.lter-europe.net/EnvThes/USLterCV_119
33	Experimental restoration of a salt marsh with some comments on ecological restoration of coastal vegetated ecosystems in Korea	2011	Ocean Science Journal	Koo, Bon Joo and Je,, Jong-Geel and Woo, Han Jun	10.1007/s12601-011-0004-0	response_variables	ENVTHES:USLterCV_612	vegetation	http://vocabs.lter-europe.net/EnvThes/USLterCV_612
34	Microbial community response to a passive salt marsh restoration	2020	Estuaries and Coasts	Lynum, Christopher A. and Bulseco, Ashley N. and Dunphy, Courtney M. and Osborne, Sean M. and Vineis, Joseph H. and Bowen, Jennifer L.	10.1007/s12237-020-00719-y	id	277903d8-d290-4bc6-ad7f-094f0bdc0cbe	NA	NA
34	Microbial community response to a passive salt marsh restoration	2020	Estuaries and Coasts	Lynum, Christopher A. and Bulseco, Ashley N. and Dunphy, Courtney M. and Osborne, Sean M. and Vineis, Joseph H. and Bowen, Jennifer L.	10.1007/s12237-020-00719-y	label	Microbial Community Response to a Passive Salt Marsh Restoration	NA	NA
34	Microbial community response to a passive salt marsh restoration	2020	Estuaries and Coasts	Lynum, Christopher A. and Bulseco, Ashley N. and Dunphy, Courtney M. and Osborne, Sean M. and Vineis, Joseph H. and Bowen, Jennifer L.	10.1007/s12237-020-00719-y	dois	AUTO:10.1007/s12237-020-00719-y	AUTO:10.1007/s12237-020-00719-y	AUTO:10.1007/s12237-020-00719-y
34	Microbial community response to a passive salt marsh restoration	2020	Estuaries and Coasts	Lynum, Christopher A. and Bulseco, Ashley N. and Dunphy, Courtney M. and Osborne, Sean M. and Vineis, Joseph H. and Bowen, Jennifer L.	10.1007/s12237-020-00719-y	study_sites_names	GAZ:00272358	Muddy Creek	http://purl.obolibrary.org/obo/GAZ_00272358
34	Microbial community response to a passive salt marsh restoration	2020	Estuaries and Coasts	Lynum, Christopher A. and Bulseco, Ashley N. and Dunphy, Courtney M. and Osborne, Sean M. and Vineis, Joseph H. and Bowen, Jennifer L.	10.1007/s12237-020-00719-y	study_sites_names	GAZ:00592413	Udy	http://purl.obolibrary.org/obo/GAZ_00592413
34	Microbial community response to a passive salt marsh restoration	2020	Estuaries and Coasts	Lynum, Christopher A. and Bulseco, Ashley N. and Dunphy, Courtney M. and Osborne, Sean M. and Vineis, Joseph H. and Bowen, Jennifer L.	10.1007/s12237-020-00719-y	study_sites_names	GAZ:00004355	Davis	http://purl.obolibrary.org/obo/GAZ_00004355
34	Microbial community response to a passive salt marsh restoration	2020	Estuaries and Coasts	Lynum, Christopher A. and Bulseco, Ashley N. and Dunphy, Courtney M. and Osborne, Sean M. and Vineis, Joseph H. and Bowen, Jennifer L.	10.1007/s12237-020-00719-y	study_sites_names	GAZ:00158383	Landing	http://purl.obolibrary.org/obo/GAZ_00158383
34	Microbial community response to a passive salt marsh restoration	2020	Estuaries and Coasts	Lynum, Christopher A. and Bulseco, Ashley N. and Dunphy, Courtney M. and Osborne, Sean M. and Vineis, Joseph H. and Bowen, Jennifer L.	10.1007/s12237-020-00719-y	study_sites_coords	None Reported	NA	NA
34	Microbial community response to a passive salt marsh restoration	2020	Estuaries and Coasts	Lynum, Christopher A. and Bulseco, Ashley N. and Dunphy, Courtney M. and Osborne, Sean M. and Vineis, Joseph H. and Bowen, Jennifer L.	10.1007/s12237-020-00719-y	ecosystem_types	ENVO:00000054	saline marsh	http://purl.obolibrary.org/obo/ENVO_00000054
34	Microbial community response to a passive salt marsh restoration	2020	Estuaries and Coasts	Lynum, Christopher A. and Bulseco, Ashley N. and Dunphy, Courtney M. and Osborne, Sean M. and Vineis, Joseph H. and Bowen, Jennifer L.	10.1007/s12237-020-00719-y	ecosystem_types	ENVTHES:USLterCV_326	marsh	http://vocabs.lter-europe.net/EnvThes/USLterCV_326
34	Microbial community response to a passive salt marsh restoration	2020	Estuaries and Coasts	Lynum, Christopher A. and Bulseco, Ashley N. and Dunphy, Courtney M. and Osborne, Sean M. and Vineis, Joseph H. and Bowen, Jennifer L.	10.1007/s12237-020-00719-y	restoration_actions	ENVTHES:21326	restoration	http://vocabs.lter-europe.net/EnvThes/21326
34	Microbial community response to a passive salt marsh restoration	2020	Estuaries and Coasts	Lynum, Christopher A. and Bulseco, Ashley N. and Dunphy, Courtney M. and Osborne, Sean M. and Vineis, Joseph H. and Bowen, Jennifer L.	10.1007/s12237-020-00719-y	restoration_start_date	winter/spring 2016	NA	NA
34	Microbial community response to a passive salt marsh restoration	2020	Estuaries and Coasts	Lynum, Christopher A. and Bulseco, Ashley N. and Dunphy, Courtney M. and Osborne, Sean M. and Vineis, Joseph H. and Bowen, Jennifer L.	10.1007/s12237-020-00719-y	restoration_end_date	None Reported	NA	NA
34	Microbial community response to a passive salt marsh restoration	2020	Estuaries and Coasts	Lynum, Christopher A. and Bulseco, Ashley N. and Dunphy, Courtney M. and Osborne, Sean M. and Vineis, Joseph H. and Bowen, Jennifer L.	10.1007/s12237-020-00719-y	monitoring_methods	ENVTHES:msa0322	DNA sequence	http://vocabs.lter-europe.net/EnvThes/msa0322
34	Microbial community response to a passive salt marsh restoration	2020	Estuaries and Coasts	Lynum, Christopher A. and Bulseco, Ashley N. and Dunphy, Courtney M. and Osborne, Sean M. and Vineis, Joseph H. and Bowen, Jennifer L.	10.1007/s12237-020-00719-y	monitoring_methods	ENVTHES:20887	organic matter	http://vocabs.lter-europe.net/EnvThes/20887
34	Microbial community response to a passive salt marsh restoration	2020	Estuaries and Coasts	Lynum, Christopher A. and Bulseco, Ashley N. and Dunphy, Courtney M. and Osborne, Sean M. and Vineis, Joseph H. and Bowen, Jennifer L.	10.1007/s12237-020-00719-y	monitoring_methods	ENVTHES:EnvEu_21	sediment	http://vocabs.lter-europe.net/EnvThes/EnvEu_21
34	Microbial community response to a passive salt marsh restoration	2020	Estuaries and Coasts	Lynum, Christopher A. and Bulseco, Ashley N. and Dunphy, Courtney M. and Osborne, Sean M. and Vineis, Joseph H. and Bowen, Jennifer L.	10.1007/s12237-020-00719-y	monitoring_methods	ENVTHES:20540	pore water	http://vocabs.lter-europe.net/EnvThes/20540
34	Microbial community response to a passive salt marsh restoration	2020	Estuaries and Coasts	Lynum, Christopher A. and Bulseco, Ashley N. and Dunphy, Courtney M. and Osborne, Sean M. and Vineis, Joseph H. and Bowen, Jennifer L.	10.1007/s12237-020-00719-y	statistical_methods	ENVTHES:21987	linear	http://vocabs.lter-europe.net/EnvThes/21987
34	Microbial community response to a passive salt marsh restoration	2020	Estuaries and Coasts	Lynum, Christopher A. and Bulseco, Ashley N. and Dunphy, Courtney M. and Osborne, Sean M. and Vineis, Joseph H. and Bowen, Jennifer L.	10.1007/s12237-020-00719-y	statistical_methods	ENVTHES:10132	correlation	http://vocabs.lter-europe.net/EnvThes/10132
34	Microbial community response to a passive salt marsh restoration	2020	Estuaries and Coasts	Lynum, Christopher A. and Bulseco, Ashley N. and Dunphy, Courtney M. and Osborne, Sean M. and Vineis, Joseph H. and Bowen, Jennifer L.	10.1007/s12237-020-00719-y	statistical_methods	AUTO:canonical%20correspondence%20analysis	AUTO:canonical%20correspondence%20analysis	AUTO:canonical%20correspondence%20analysis
34	Microbial community response to a passive salt marsh restoration	2020	Estuaries and Coasts	Lynum, Christopher A. and Bulseco, Ashley N. and Dunphy, Courtney M. and Osborne, Sean M. and Vineis, Joseph H. and Bowen, Jennifer L.	10.1007/s12237-020-00719-y	statistical_methods	AUTO:PERMANOVA	AUTO:PERMANOVA	AUTO:PERMANOVA
34	Microbial community response to a passive salt marsh restoration	2020	Estuaries and Coasts	Lynum, Christopher A. and Bulseco, Ashley N. and Dunphy, Courtney M. and Osborne, Sean M. and Vineis, Joseph H. and Bowen, Jennifer L.	10.1007/s12237-020-00719-y	monitoring_start_date	15-Jun	NA	NA
34	Microbial community response to a passive salt marsh restoration	2020	Estuaries and Coasts	Lynum, Christopher A. and Bulseco, Ashley N. and Dunphy, Courtney M. and Osborne, Sean M. and Vineis, Joseph H. and Bowen, Jennifer L.	10.1007/s12237-020-00719-y	monitoring_end_date	17-Oct	NA	NA
34	Microbial community response to a passive salt marsh restoration	2020	Estuaries and Coasts	Lynum, Christopher A. and Bulseco, Ashley N. and Dunphy, Courtney M. and Osborne, Sean M. and Vineis, Joseph H. and Bowen, Jennifer L.	10.1007/s12237-020-00719-y	focal_species	NCBITaxon:29706	Sporobolus alterniflorus	http://purl.obolibrary.org/obo/NCBITaxon_29706
34	Microbial community response to a passive salt marsh restoration	2020	Estuaries and Coasts	Lynum, Christopher A. and Bulseco, Ashley N. and Dunphy, Courtney M. and Osborne, Sean M. and Vineis, Joseph H. and Bowen, Jennifer L.	10.1007/s12237-020-00719-y	focal_species	NCBITaxon:15745	Phragmites	http://purl.obolibrary.org/obo/NCBITaxon_15745
34	Microbial community response to a passive salt marsh restoration	2020	Estuaries and Coasts	Lynum, Christopher A. and Bulseco, Ashley N. and Dunphy, Courtney M. and Osborne, Sean M. and Vineis, Joseph H. and Bowen, Jennifer L.	10.1007/s12237-020-00719-y	focal_species	NCBITaxon:4732	Typha	http://purl.obolibrary.org/obo/NCBITaxon_4732
34	Microbial community response to a passive salt marsh restoration	2020	Estuaries and Coasts	Lynum, Christopher A. and Bulseco, Ashley N. and Dunphy, Courtney M. and Osborne, Sean M. and Vineis, Joseph H. and Bowen, Jennifer L.	10.1007/s12237-020-00719-y	response_variables	ENVTHES:msa0659	microbial community structure	http://vocabs.lter-europe.net/EnvThes/msa0659
34	Microbial community response to a passive salt marsh restoration	2020	Estuaries and Coasts	Lynum, Christopher A. and Bulseco, Ashley N. and Dunphy, Courtney M. and Osborne, Sean M. and Vineis, Joseph H. and Bowen, Jennifer L.	10.1007/s12237-020-00719-y	response_variables	ENVTHES:msa0945	sediment organic matter	http://vocabs.lter-europe.net/EnvThes/msa0945
34	Microbial community response to a passive salt marsh restoration	2020	Estuaries and Coasts	Lynum, Christopher A. and Bulseco, Ashley N. and Dunphy, Courtney M. and Osborne, Sean M. and Vineis, Joseph H. and Bowen, Jennifer L.	10.1007/s12237-020-00719-y	response_variables	ENVTHES:USLterCV_440	pore water	http://vocabs.lter-europe.net/EnvThes/USLterCV_440
34	Microbial community response to a passive salt marsh restoration	2020	Estuaries and Coasts	Lynum, Christopher A. and Bulseco, Ashley N. and Dunphy, Courtney M. and Osborne, Sean M. and Vineis, Joseph H. and Bowen, Jennifer L.	10.1007/s12237-020-00719-y	response_variables	ENVTHES:20816	soil carbon	http://vocabs.lter-europe.net/EnvThes/20816
34	Microbial community response to a passive salt marsh restoration	2020	Estuaries and Coasts	Lynum, Christopher A. and Bulseco, Ashley N. and Dunphy, Courtney M. and Osborne, Sean M. and Vineis, Joseph H. and Bowen, Jennifer L.	10.1007/s12237-020-00719-y	response_variables	ENVTHES:20832	nitrogen	http://vocabs.lter-europe.net/EnvThes/20832
35	Early growth adaptability of four mangrove species under the canopy of an introduced mangrove plantation: Implications for restoration	2016	Forest Ecology and Management	Peng, Yisheng and Diao, Junming and Zheng, Mingxuan and Guan, Dongsheng and Zhang, Renduo and Chen, Guizhu and Lee, Shing Yip	10.1016/j.foreco.2016.04.044	id	dbb2792a-70d4-4299-91e2-ef7579038be0	NA	NA
35	Early growth adaptability of four mangrove species under the canopy of an introduced mangrove plantation: Implications for restoration	2016	Forest Ecology and Management	Peng, Yisheng and Diao, Junming and Zheng, Mingxuan and Guan, Dongsheng and Zhang, Renduo and Chen, Guizhu and Lee, Shing Yip	10.1016/j.foreco.2016.04.044	label	Early growth adaptability of four mangrove species under the canopy of an introduced mangrove plantation: Implications for restoration	NA	NA
35	Early growth adaptability of four mangrove species under the canopy of an introduced mangrove plantation: Implications for restoration	2016	Forest Ecology and Management	Peng, Yisheng and Diao, Junming and Zheng, Mingxuan and Guan, Dongsheng and Zhang, Renduo and Chen, Guizhu and Lee, Shing Yip	10.1016/j.foreco.2016.04.044	dois	AUTO:10.1016/j.foreco.2016.04.044	AUTO:10.1016/j.foreco.2016.04.044	AUTO:10.1016/j.foreco.2016.04.044
35	Early growth adaptability of four mangrove species under the canopy of an introduced mangrove plantation: Implications for restoration	2016	Forest Ecology and Management	Peng, Yisheng and Diao, Junming and Zheng, Mingxuan and Guan, Dongsheng and Zhang, Renduo and Chen, Guizhu and Lee, Shing Yip	10.1016/j.foreco.2016.04.044	study_sites_names	GAZ:00002845	China	http://purl.obolibrary.org/obo/GAZ_00002845
35	Early growth adaptability of four mangrove species under the canopy of an introduced mangrove plantation: Implications for restoration	2016	Forest Ecology and Management	Peng, Yisheng and Diao, Junming and Zheng, Mingxuan and Guan, Dongsheng and Zhang, Renduo and Chen, Guizhu and Lee, Shing Yip	10.1016/j.foreco.2016.04.044	study_sites_names	GAZ:22223844	Reserve	http://purl.obolibrary.org/obo/GAZ_22223844
35	Early growth adaptability of four mangrove species under the canopy of an introduced mangrove plantation: Implications for restoration	2016	Forest Ecology and Management	Peng, Yisheng and Diao, Junming and Zheng, Mingxuan and Guan, Dongsheng and Zhang, Renduo and Chen, Guizhu and Lee, Shing Yip	10.1016/j.foreco.2016.04.044	study_sites_coords	22°32′N 113°45′E	NA	NA
35	Early growth adaptability of four mangrove species under the canopy of an introduced mangrove plantation: Implications for restoration	2016	Forest Ecology and Management	Peng, Yisheng and Diao, Junming and Zheng, Mingxuan and Guan, Dongsheng and Zhang, Renduo and Chen, Guizhu and Lee, Shing Yip	10.1016/j.foreco.2016.04.044	ecosystem_types	ENVTHES:21797	wetland	http://vocabs.lter-europe.net/EnvThes/21797
35	Early growth adaptability of four mangrove species under the canopy of an introduced mangrove plantation: Implications for restoration	2016	Forest Ecology and Management	Peng, Yisheng and Diao, Junming and Zheng, Mingxuan and Guan, Dongsheng and Zhang, Renduo and Chen, Guizhu and Lee, Shing Yip	10.1016/j.foreco.2016.04.044	ecosystem_types	ENVTHES:21800	mangrove	http://vocabs.lter-europe.net/EnvThes/21800
35	Early growth adaptability of four mangrove species under the canopy of an introduced mangrove plantation: Implications for restoration	2016	Forest Ecology and Management	Peng, Yisheng and Diao, Junming and Zheng, Mingxuan and Guan, Dongsheng and Zhang, Renduo and Chen, Guizhu and Lee, Shing Yip	10.1016/j.foreco.2016.04.044	ecosystem_types	AUTO:Tropical%20and%20subtropical%20coastlines	AUTO:Tropical%20and%20subtropical%20coastlines	AUTO:Tropical%20and%20subtropical%20coastlines
35	Early growth adaptability of four mangrove species under the canopy of an introduced mangrove plantation: Implications for restoration	2016	Forest Ecology and Management	Peng, Yisheng and Diao, Junming and Zheng, Mingxuan and Guan, Dongsheng and Zhang, Renduo and Chen, Guizhu and Lee, Shing Yip	10.1016/j.foreco.2016.04.044	restoration_actions	ENVTHES:21800	mangrove	http://vocabs.lter-europe.net/EnvThes/21800
[truncated: 1,450 more rows]
