# Supplementary material for: Assessing the effectiveness of ontology-grounded AI term extraction using OntoGPT for environmental evidence synthesis
Source: Environ Evid. 2026 Feb 8;15:1. doi: 10.1186/s13750-026-00381-0 (PMC12892472; doi:10.1186/s13750-026-00381-0)
Supplement: Supplementary file 10 — Supplementary Material 10. [file 13750_2026_381_MOESM10_ESM.csv]

pap_num	title	year	journal	auth	doi	attribute	token_man	stem_man	token_onto	stem_onto	sim
1	Bund removal to re-establish tidal flow, remove aquatic weeds and restore coastal wetland services—North Queensland, Australia	2020	PLOS One	Abbott, Brett N. and Wallace, Jim and Nicholas, David M. and Karim, Fazlul and Waltham, Nathan J.	10.1371/journal.pone.0217531	study_sites_names	queensland	NA	queensland	NA	1
1	Bund removal to re-establish tidal flow, remove aquatic weeds and restore coastal wetland services—North Queensland, Australia	2020	PLOS One	Abbott, Brett N. and Wallace, Jim and Nicholas, David M. and Karim, Fazlul and Waltham, Nathan J.	10.1371/journal.pone.0217531	study_sites_coords	146o16’19”e, 18o42’55”s	NA	146o16’19”E, 18o42’55”S	NA	NA
1	Bund removal to re-establish tidal flow, remove aquatic weeds and restore coastal wetland services—North Queensland, Australia	2020	PLOS One	Abbott, Brett N. and Wallace, Jim and Nicholas, David M. and Karim, Fazlul and Waltham, Nathan J.	10.1371/journal.pone.0217531	restoration_start_date	10/6/2013	NA	10/6/2013	NA	NA
1	Bund removal to re-establish tidal flow, remove aquatic weeds and restore coastal wetland services—North Queensland, Australia	2020	PLOS One	Abbott, Brett N. and Wallace, Jim and Nicholas, David M. and Karim, Fazlul and Waltham, Nathan J.	10.1371/journal.pone.0217531	monitoring_methods	remote	remot	remote	remot	1
1	Bund removal to re-establish tidal flow, remove aquatic weeds and restore coastal wetland services—North Queensland, Australia	2020	PLOS One	Abbott, Brett N. and Wallace, Jim and Nicholas, David M. and Karim, Fazlul and Waltham, Nathan J.	10.1371/journal.pone.0217531	monitoring_methods	sensing	sens	sensing	sens	1
1	Bund removal to re-establish tidal flow, remove aquatic weeds and restore coastal wetland services—North Queensland, Australia	2020	PLOS One	Abbott, Brett N. and Wallace, Jim and Nicholas, David M. and Karim, Fazlul and Waltham, Nathan J.	10.1371/journal.pone.0217531	monitoring_methods	electrofishing	electrofish	electrofishing	electrofish	1
1	Bund removal to re-establish tidal flow, remove aquatic weeds and restore coastal wetland services—North Queensland, Australia	2020	PLOS One	Abbott, Brett N. and Wallace, Jim and Nicholas, David M. and Karim, Fazlul and Waltham, Nathan J.	10.1371/journal.pone.0217531	monitoring_methods	water	water	water	water	1
1	Bund removal to re-establish tidal flow, remove aquatic weeds and restore coastal wetland services—North Queensland, Australia	2020	PLOS One	Abbott, Brett N. and Wallace, Jim and Nicholas, David M. and Karim, Fazlul and Waltham, Nathan J.	10.1371/journal.pone.0217531	monitoring_start_date	10/24/2012	NA	10/24/2012	NA	NA
1	Bund removal to re-establish tidal flow, remove aquatic weeds and restore coastal wetland services—North Queensland, Australia	2020	PLOS One	Abbott, Brett N. and Wallace, Jim and Nicholas, David M. and Karim, Fazlul and Waltham, Nathan J.	10.1371/journal.pone.0217531	response_variables	fish	fish	fish	fish	1
1	Bund removal to re-establish tidal flow, remove aquatic weeds and restore coastal wetland services—North Queensland, Australia	2020	PLOS One	Abbott, Brett N. and Wallace, Jim and Nicholas, David M. and Karim, Fazlul and Waltham, Nathan J.	10.1371/journal.pone.0217531	response_variables	water	water	water	water	1
1	Bund removal to re-establish tidal flow, remove aquatic weeds and restore coastal wetland services—North Queensland, Australia	2020	PLOS One	Abbott, Brett N. and Wallace, Jim and Nicholas, David M. and Karim, Fazlul and Waltham, Nathan J.	10.1371/journal.pone.0217531	restoration_actions	bund	bund	bund	bund	1
1	Bund removal to re-establish tidal flow, remove aquatic weeds and restore coastal wetland services—North Queensland, Australia	2020	PLOS One	Abbott, Brett N. and Wallace, Jim and Nicholas, David M. and Karim, Fazlul and Waltham, Nathan J.	10.1371/journal.pone.0217531	restoration_actions	removal	remov	removal	remov	1
2	Evaluation of plant growth and potential of carbon storage in the restored mangrove of an abandoned pond in Lubuk Kertang, North Sumatra, Indonesia	2023	Forests	Amelia, Rizka and Basyuni, Mohammad and Alfinsyahri, Alfinsyahri and Sulistiyono, Nurdin and Slamet, Bejo and Bimantara, Yuntha and Harahap, Salma Safrina Hashilah and Harahap, Mikrajni and Harahap, Insar Maulid and Al Mustaniroh, Shofiyah Sabilah and Sasmito, Sigit D. D. and Arifanti, Virni Budi	10.3390/f14010158	study_sites_coords	4◦3′10′′–4◦3′35′′ n; 98◦15′30′′–98◦15′55′′ e	NA	4°3′10′′–4°3′35′′ N	NA	NA
2	Evaluation of plant growth and potential of carbon storage in the restored mangrove of an abandoned pond in Lubuk Kertang, North Sumatra, Indonesia	2023	Forests	Amelia, Rizka and Basyuni, Mohammad and Alfinsyahri, Alfinsyahri and Sulistiyono, Nurdin and Slamet, Bejo and Bimantara, Yuntha and Harahap, Salma Safrina Hashilah and Harahap, Mikrajni and Harahap, Insar Maulid and Al Mustaniroh, Shofiyah Sabilah and Sasmito, Sigit D. D. and Arifanti, Virni Budi	10.3390/f14010158	study_sites_coords	4◦3′10′′–4◦3′35′′ n; 98◦15′30′′–98◦15′55′′ e	NA	98°15′30′′–98°15′55′′ E	NA	NA
2	Evaluation of plant growth and potential of carbon storage in the restored mangrove of an abandoned pond in Lubuk Kertang, North Sumatra, Indonesia	2023	Forests	Amelia, Rizka and Basyuni, Mohammad and Alfinsyahri, Alfinsyahri and Sulistiyono, Nurdin and Slamet, Bejo and Bimantara, Yuntha and Harahap, Salma Safrina Hashilah and Harahap, Mikrajni and Harahap, Insar Maulid and Al Mustaniroh, Shofiyah Sabilah and Sasmito, Sigit D. D. and Arifanti, Virni Budi	10.3390/f14010158	ecosystem_types	mangrove	mangrov	mangrove	mangrov	1
2	Evaluation of plant growth and potential of carbon storage in the restored mangrove of an abandoned pond in Lubuk Kertang, North Sumatra, Indonesia	2023	Forests	Amelia, Rizka and Basyuni, Mohammad and Alfinsyahri, Alfinsyahri and Sulistiyono, Nurdin and Slamet, Bejo and Bimantara, Yuntha and Harahap, Salma Safrina Hashilah and Harahap, Mikrajni and Harahap, Insar Maulid and Al Mustaniroh, Shofiyah Sabilah and Sasmito, Sigit D. D. and Arifanti, Virni Budi	10.3390/f14010158	ecosystem_types	forest	forest	forest	forest	1
2	Evaluation of plant growth and potential of carbon storage in the restored mangrove of an abandoned pond in Lubuk Kertang, North Sumatra, Indonesia	2023	Forests	Amelia, Rizka and Basyuni, Mohammad and Alfinsyahri, Alfinsyahri and Sulistiyono, Nurdin and Slamet, Bejo and Bimantara, Yuntha and Harahap, Salma Safrina Hashilah and Harahap, Mikrajni and Harahap, Insar Maulid and Al Mustaniroh, Shofiyah Sabilah and Sasmito, Sigit D. D. and Arifanti, Virni Budi	10.3390/f14010158	restoration_start_date	2015	NA	15-Dec	NA	NA
2	Evaluation of plant growth and potential of carbon storage in the restored mangrove of an abandoned pond in Lubuk Kertang, North Sumatra, Indonesia	2023	Forests	Amelia, Rizka and Basyuni, Mohammad and Alfinsyahri, Alfinsyahri and Sulistiyono, Nurdin and Slamet, Bejo and Bimantara, Yuntha and Harahap, Salma Safrina Hashilah and Harahap, Mikrajni and Harahap, Insar Maulid and Al Mustaniroh, Shofiyah Sabilah and Sasmito, Sigit D. D. and Arifanti, Virni Budi	10.3390/f14010158	monitoring_methods	plant	plant	plant	plant	1
2	Evaluation of plant growth and potential of carbon storage in the restored mangrove of an abandoned pond in Lubuk Kertang, North Sumatra, Indonesia	2023	Forests	Amelia, Rizka and Basyuni, Mohammad and Alfinsyahri, Alfinsyahri and Sulistiyono, Nurdin and Slamet, Bejo and Bimantara, Yuntha and Harahap, Salma Safrina Hashilah and Harahap, Mikrajni and Harahap, Insar Maulid and Al Mustaniroh, Shofiyah Sabilah and Sasmito, Sigit D. D. and Arifanti, Virni Budi	10.3390/f14010158	monitoring_methods	sampling	sampl	sampling	sampl	1
2	Evaluation of plant growth and potential of carbon storage in the restored mangrove of an abandoned pond in Lubuk Kertang, North Sumatra, Indonesia	2023	Forests	Amelia, Rizka and Basyuni, Mohammad and Alfinsyahri, Alfinsyahri and Sulistiyono, Nurdin and Slamet, Bejo and Bimantara, Yuntha and Harahap, Salma Safrina Hashilah and Harahap, Mikrajni and Harahap, Insar Maulid and Al Mustaniroh, Shofiyah Sabilah and Sasmito, Sigit D. D. and Arifanti, Virni Budi	10.3390/f14010158	monitoring_start_date	2016	NA	2016	NA	NA
2	Evaluation of plant growth and potential of carbon storage in the restored mangrove of an abandoned pond in Lubuk Kertang, North Sumatra, Indonesia	2023	Forests	Amelia, Rizka and Basyuni, Mohammad and Alfinsyahri, Alfinsyahri and Sulistiyono, Nurdin and Slamet, Bejo and Bimantara, Yuntha and Harahap, Salma Safrina Hashilah and Harahap, Mikrajni and Harahap, Insar Maulid and Al Mustaniroh, Shofiyah Sabilah and Sasmito, Sigit D. D. and Arifanti, Virni Budi	10.3390/f14010158	monitoring_end_date	2022	NA	2022	NA	NA
2	Evaluation of plant growth and potential of carbon storage in the restored mangrove of an abandoned pond in Lubuk Kertang, North Sumatra, Indonesia	2023	Forests	Amelia, Rizka and Basyuni, Mohammad and Alfinsyahri, Alfinsyahri and Sulistiyono, Nurdin and Slamet, Bejo and Bimantara, Yuntha and Harahap, Salma Safrina Hashilah and Harahap, Mikrajni and Harahap, Insar Maulid and Al Mustaniroh, Shofiyah Sabilah and Sasmito, Sigit D. D. and Arifanti, Virni Budi	10.3390/f14010158	focal_species	rhizophora	NA	rhizophora	NA	1
2	Evaluation of plant growth and potential of carbon storage in the restored mangrove of an abandoned pond in Lubuk Kertang, North Sumatra, Indonesia	2023	Forests	Amelia, Rizka and Basyuni, Mohammad and Alfinsyahri, Alfinsyahri and Sulistiyono, Nurdin and Slamet, Bejo and Bimantara, Yuntha and Harahap, Salma Safrina Hashilah and Harahap, Mikrajni and Harahap, Insar Maulid and Al Mustaniroh, Shofiyah Sabilah and Sasmito, Sigit D. D. and Arifanti, Virni Budi	10.3390/f14010158	response_variables	carbon	carbon	carbon	carbon	1
2	Evaluation of plant growth and potential of carbon storage in the restored mangrove of an abandoned pond in Lubuk Kertang, North Sumatra, Indonesia	2023	Forests	Amelia, Rizka and Basyuni, Mohammad and Alfinsyahri, Alfinsyahri and Sulistiyono, Nurdin and Slamet, Bejo and Bimantara, Yuntha and Harahap, Salma Safrina Hashilah and Harahap, Mikrajni and Harahap, Insar Maulid and Al Mustaniroh, Shofiyah Sabilah and Sasmito, Sigit D. D. and Arifanti, Virni Budi	10.3390/f14010158	response_variables	plant	plant	plant	plant	1
2	Evaluation of plant growth and potential of carbon storage in the restored mangrove of an abandoned pond in Lubuk Kertang, North Sumatra, Indonesia	2023	Forests	Amelia, Rizka and Basyuni, Mohammad and Alfinsyahri, Alfinsyahri and Sulistiyono, Nurdin and Slamet, Bejo and Bimantara, Yuntha and Harahap, Salma Safrina Hashilah and Harahap, Mikrajni and Harahap, Insar Maulid and Al Mustaniroh, Shofiyah Sabilah and Sasmito, Sigit D. D. and Arifanti, Virni Budi	10.3390/f14010158	restoration_actions	planting	plant	planting	plant	1
2	Evaluation of plant growth and potential of carbon storage in the restored mangrove of an abandoned pond in Lubuk Kertang, North Sumatra, Indonesia	2023	Forests	Amelia, Rizka and Basyuni, Mohammad and Alfinsyahri, Alfinsyahri and Sulistiyono, Nurdin and Slamet, Bejo and Bimantara, Yuntha and Harahap, Salma Safrina Hashilah and Harahap, Mikrajni and Harahap, Insar Maulid and Al Mustaniroh, Shofiyah Sabilah and Sasmito, Sigit D. D. and Arifanti, Virni Budi	10.3390/f14010158	restoration_actions	planting	plant	planting	plant	1
2	Evaluation of plant growth and potential of carbon storage in the restored mangrove of an abandoned pond in Lubuk Kertang, North Sumatra, Indonesia	2023	Forests	Amelia, Rizka and Basyuni, Mohammad and Alfinsyahri, Alfinsyahri and Sulistiyono, Nurdin and Slamet, Bejo and Bimantara, Yuntha and Harahap, Salma Safrina Hashilah and Harahap, Mikrajni and Harahap, Insar Maulid and Al Mustaniroh, Shofiyah Sabilah and Sasmito, Sigit D. D. and Arifanti, Virni Budi	10.3390/f14010158	restoration_actions	propagulates	propagul	propagules	propagul	1
2	Evaluation of plant growth and potential of carbon storage in the restored mangrove of an abandoned pond in Lubuk Kertang, North Sumatra, Indonesia	2023	Forests	Amelia, Rizka and Basyuni, Mohammad and Alfinsyahri, Alfinsyahri and Sulistiyono, Nurdin and Slamet, Bejo and Bimantara, Yuntha and Harahap, Salma Safrina Hashilah and Harahap, Mikrajni and Harahap, Insar Maulid and Al Mustaniroh, Shofiyah Sabilah and Sasmito, Sigit D. D. and Arifanti, Virni Budi	10.3390/f14010158	restoration_actions	seedlings	seedl	seedling	seedl	1
3	Evaluating the success of vegetation restoration in rewilded salt marshes	2024	Science of the Total Environment	Carneiro, Ines and Carrasco, A. Rita and Didderen, Karin and Sousa, Ana I.	10.1016/j.scitotenv.2024.171699	ecosystem_types	salt	salt	salt	salt	1
3	Evaluating the success of vegetation restoration in rewilded salt marshes	2024	Science of the Total Environment	Carneiro, Ines and Carrasco, A. Rita and Didderen, Karin and Sousa, Ana I.	10.1016/j.scitotenv.2024.171699	ecosystem_types	marsh	marsh	marsh	marsh	1
3	Evaluating the success of vegetation restoration in rewilded salt marshes	2024	Science of the Total Environment	Carneiro, Ines and Carrasco, A. Rita and Didderen, Karin and Sousa, Ana I.	10.1016/j.scitotenv.2024.171699	restoration_start_date	2022	NA	22-Aug	NA	NA
3	Evaluating the success of vegetation restoration in rewilded salt marshes	2024	Science of the Total Environment	Carneiro, Ines and Carrasco, A. Rita and Didderen, Karin and Sousa, Ana I.	10.1016/j.scitotenv.2024.171699	monitoring_methods	monitoring	monitor	monitoring	monitor	1
3	Evaluating the success of vegetation restoration in rewilded salt marshes	2024	Science of the Total Environment	Carneiro, Ines and Carrasco, A. Rita and Didderen, Karin and Sousa, Ana I.	10.1016/j.scitotenv.2024.171699	monitoring_start_date	2022	NA	22-Aug	NA	NA
3	Evaluating the success of vegetation restoration in rewilded salt marshes	2024	Science of the Total Environment	Carneiro, Ines and Carrasco, A. Rita and Didderen, Karin and Sousa, Ana I.	10.1016/j.scitotenv.2024.171699	monitoring_end_date	2023	NA	23-Aug	NA	NA
3	Evaluating the success of vegetation restoration in rewilded salt marshes	2024	Science of the Total Environment	Carneiro, Ines and Carrasco, A. Rita and Didderen, Karin and Sousa, Ana I.	10.1016/j.scitotenv.2024.171699	focal_species	maritima	NA	maritimus	NA	0.8843
3	Evaluating the success of vegetation restoration in rewilded salt marshes	2024	Science of the Total Environment	Carneiro, Ines and Carrasco, A. Rita and Didderen, Karin and Sousa, Ana I.	10.1016/j.scitotenv.2024.171699	response_variables	vegetation	veget	vegetation	veget	1
3	Evaluating the success of vegetation restoration in rewilded salt marshes	2024	Science of the Total Environment	Carneiro, Ines and Carrasco, A. Rita and Didderen, Karin and Sousa, Ana I.	10.1016/j.scitotenv.2024.171699	response_variables	vegetation	veget	vegetation	veget	1
3	Evaluating the success of vegetation restoration in rewilded salt marshes	2024	Science of the Total Environment	Carneiro, Ines and Carrasco, A. Rita and Didderen, Karin and Sousa, Ana I.	10.1016/j.scitotenv.2024.171699	response_variables	sediment	sediment	sediment	sediment	1
3	Evaluating the success of vegetation restoration in rewilded salt marshes	2024	Science of the Total Environment	Carneiro, Ines and Carrasco, A. Rita and Didderen, Karin and Sousa, Ana I.	10.1016/j.scitotenv.2024.171699	response_variables	dry	dri	dry	dri	1
3	Evaluating the success of vegetation restoration in rewilded salt marshes	2024	Science of the Total Environment	Carneiro, Ines and Carrasco, A. Rita and Didderen, Karin and Sousa, Ana I.	10.1016/j.scitotenv.2024.171699	response_variables	bulk	bulk	bulk	bulk	1
3	Evaluating the success of vegetation restoration in rewilded salt marshes	2024	Science of the Total Environment	Carneiro, Ines and Carrasco, A. Rita and Didderen, Karin and Sousa, Ana I.	10.1016/j.scitotenv.2024.171699	response_variables	density	densiti	density	densiti	1
3	Evaluating the success of vegetation restoration in rewilded salt marshes	2024	Science of the Total Environment	Carneiro, Ines and Carrasco, A. Rita and Didderen, Karin and Sousa, Ana I.	10.1016/j.scitotenv.2024.171699	response_variables	organic	organ	organic	organ	1
3	Evaluating the success of vegetation restoration in rewilded salt marshes	2024	Science of the Total Environment	Carneiro, Ines and Carrasco, A. Rita and Didderen, Karin and Sousa, Ana I.	10.1016/j.scitotenv.2024.171699	response_variables	matter	matter	matter	matter	1
3	Evaluating the success of vegetation restoration in rewilded salt marshes	2024	Science of the Total Environment	Carneiro, Ines and Carrasco, A. Rita and Didderen, Karin and Sousa, Ana I.	10.1016/j.scitotenv.2024.171699	response_variables	carbon	carbon	carbon	carbon	1
3	Evaluating the success of vegetation restoration in rewilded salt marshes	2024	Science of the Total Environment	Carneiro, Ines and Carrasco, A. Rita and Didderen, Karin and Sousa, Ana I.	10.1016/j.scitotenv.2024.171699	response_variables	content	content	content	content	1
3	Evaluating the success of vegetation restoration in rewilded salt marshes	2024	Science of the Total Environment	Carneiro, Ines and Carrasco, A. Rita and Didderen, Karin and Sousa, Ana I.	10.1016/j.scitotenv.2024.171699	restoration_actions	transplantation	transplant	transplantation	transplant	1
4	What factors determined restoration success of a salt marsh ten years after de‐embankment?	2016	Applied Vegetation Science	Chang, Esther R. and Veeneklaas, Roos M. and Bakker, Jan P. and Daniels, Petra and Esselink, Peter	10.1111/avsc.12195	study_sites_names	netherlands	NA	netherlands	NA	1
4	What factors determined restoration success of a salt marsh ten years after de‐embankment?	2016	Applied Vegetation Science	Chang, Esther R. and Veeneklaas, Roos M. and Bakker, Jan P. and Daniels, Petra and Esselink, Peter	10.1111/avsc.12195	study_sites_coords	53°20' n, 5°45' e	NA	53°20′ N, 5°45′ E	NA	NA
4	What factors determined restoration success of a salt marsh ten years after de‐embankment?	2016	Applied Vegetation Science	Chang, Esther R. and Veeneklaas, Roos M. and Bakker, Jan P. and Daniels, Petra and Esselink, Peter	10.1111/avsc.12195	monitoring_methods	transect	transect	transect	transect	1
4	What factors determined restoration success of a salt marsh ten years after de‐embankment?	2016	Applied Vegetation Science	Chang, Esther R. and Veeneklaas, Roos M. and Bakker, Jan P. and Daniels, Petra and Esselink, Peter	10.1111/avsc.12195	monitoring_start_date	2000	NA	Year before de-embankment (2000)	NA	NA
4	What factors determined restoration success of a salt marsh ten years after de‐embankment?	2016	Applied Vegetation Science	Chang, Esther R. and Veeneklaas, Roos M. and Bakker, Jan P. and Daniels, Petra and Esselink, Peter	10.1111/avsc.12195	monitoring_end_date	2011	NA	Year 10 after de-embankment (2011)	NA	NA
5	Public perceptions and uses of natural and restored salt marshes	2014	Landscape Research	Curado, Guillermo and Manzano-Arrondo, V. and Figueroa, E. and Castillo, J. M.	10.1080/01426397.2013.772960	study_sites_coords	NA	NA	37°13’86’’ N, 6°56’97’’ W	NA	NA
5	Public perceptions and uses of natural and restored salt marshes	2014	Landscape Research	Curado, Guillermo and Manzano-Arrondo, V. and Figueroa, E. and Castillo, J. M.	10.1080/01426397.2013.772960	ecosystem_types	salt	salt	salt	salt	1
5	Public perceptions and uses of natural and restored salt marshes	2014	Landscape Research	Curado, Guillermo and Manzano-Arrondo, V. and Figueroa, E. and Castillo, J. M.	10.1080/01426397.2013.772960	ecosystem_types	marsh	marsh	marsh	marsh	1
5	Public perceptions and uses of natural and restored salt marshes	2014	Landscape Research	Curado, Guillermo and Manzano-Arrondo, V. and Figueroa, E. and Castillo, J. M.	10.1080/01426397.2013.772960	restoration_start_date	2006-Nov	NA	6-Nov	NA	NA
5	Public perceptions and uses of natural and restored salt marshes	2014	Landscape Research	Curado, Guillermo and Manzano-Arrondo, V. and Figueroa, E. and Castillo, J. M.	10.1080/01426397.2013.772960	restoration_end_date	2007-Jan	NA	7-Jan	NA	NA
5	Public perceptions and uses of natural and restored salt marshes	2014	Landscape Research	Curado, Guillermo and Manzano-Arrondo, V. and Figueroa, E. and Castillo, J. M.	10.1080/01426397.2013.772960	monitoring_methods	survey	survey	survey	survey	1
5	Public perceptions and uses of natural and restored salt marshes	2014	Landscape Research	Curado, Guillermo and Manzano-Arrondo, V. and Figueroa, E. and Castillo, J. M.	10.1080/01426397.2013.772960	monitoring_start_date	2010-Oct	NA	10-Oct	NA	NA
5	Public perceptions and uses of natural and restored salt marshes	2014	Landscape Research	Curado, Guillermo and Manzano-Arrondo, V. and Figueroa, E. and Castillo, J. M.	10.1080/01426397.2013.772960	monitoring_end_date	2010-Oct	NA	10-Oct	NA	NA
5	Public perceptions and uses of natural and restored salt marshes	2014	Landscape Research	Curado, Guillermo and Manzano-Arrondo, V. and Figueroa, E. and Castillo, J. M.	10.1080/01426397.2013.772960	focal_species	maritima	NA	maritimus	NA	0.8843
5	Public perceptions and uses of natural and restored salt marshes	2014	Landscape Research	Curado, Guillermo and Manzano-Arrondo, V. and Figueroa, E. and Castillo, J. M.	10.1080/01426397.2013.772960	response_variables	perceptions	percept	perception	percept	1
5	Public perceptions and uses of natural and restored salt marshes	2014	Landscape Research	Curado, Guillermo and Manzano-Arrondo, V. and Figueroa, E. and Castillo, J. M.	10.1080/01426397.2013.772960	response_variables	usage	usag	usage	usag	1
5	Public perceptions and uses of natural and restored salt marshes	2014	Landscape Research	Curado, Guillermo and Manzano-Arrondo, V. and Figueroa, E. and Castillo, J. M.	10.1080/01426397.2013.772960	restoration_actions	planting	plant	planting	plant	1
6	Tidal flushing restores the physiological condition of fish residing in degraded salt marshes	2012	PLOS One	Dibble, Kimberly L. and Meyerson, Laura A.	10.1371/journal.pone.0046161	study_sites_coords	43:19:49n, 70:33:30w	NA	43°19'49.99N, 70°33'30.99W	NA	NA
6	Tidal flushing restores the physiological condition of fish residing in degraded salt marshes	2012	PLOS One	Dibble, Kimberly L. and Meyerson, Laura A.	10.1371/journal.pone.0046161	study_sites_coords	41:22:42n, 71:30:08w	NA	41°22'42.99N, 71°30'8.99W	NA	NA
6	Tidal flushing restores the physiological condition of fish residing in degraded salt marshes	2012	PLOS One	Dibble, Kimberly L. and Meyerson, Laura A.	10.1371/journal.pone.0046161	study_sites_coords	42:03:56n, 70:14:09w	NA	42°03'56.99N, 70°14'9.99W	NA	NA
6	Tidal flushing restores the physiological condition of fish residing in degraded salt marshes	2012	PLOS One	Dibble, Kimberly L. and Meyerson, Laura A.	10.1371/journal.pone.0046161	ecosystem_types	salt	salt	salt	salt	1
6	Tidal flushing restores the physiological condition of fish residing in degraded salt marshes	2012	PLOS One	Dibble, Kimberly L. and Meyerson, Laura A.	10.1371/journal.pone.0046161	ecosystem_types	marsh	marsh	marsh	marsh	1
6	Tidal flushing restores the physiological condition of fish residing in degraded salt marshes	2012	PLOS One	Dibble, Kimberly L. and Meyerson, Laura A.	10.1371/journal.pone.0046161	restoration_start_date	1991-2005	NA	1991	NA	NA
6	Tidal flushing restores the physiological condition of fish residing in degraded salt marshes	2012	PLOS One	Dibble, Kimberly L. and Meyerson, Laura A.	10.1371/journal.pone.0046161	restoration_start_date	NA	NA	1997	NA	NA
6	Tidal flushing restores the physiological condition of fish residing in degraded salt marshes	2012	PLOS One	Dibble, Kimberly L. and Meyerson, Laura A.	10.1371/journal.pone.0046161	restoration_start_date	NA	NA	1999	NA	NA
6	Tidal flushing restores the physiological condition of fish residing in degraded salt marshes	2012	PLOS One	Dibble, Kimberly L. and Meyerson, Laura A.	10.1371/journal.pone.0046161	monitoring_start_date	fall 2010	NA	9/22/2010	NA	NA
6	Tidal flushing restores the physiological condition of fish residing in degraded salt marshes	2012	PLOS One	Dibble, Kimberly L. and Meyerson, Laura A.	10.1371/journal.pone.0046161	monitoring_end_date	fall 2011	NA	10/7/2011	NA	NA
6	Tidal flushing restores the physiological condition of fish residing in degraded salt marshes	2012	PLOS One	Dibble, Kimberly L. and Meyerson, Laura A.	10.1371/journal.pone.0046161	focal_species	fundulus	NA	fundulus	NA	1
6	Tidal flushing restores the physiological condition of fish residing in degraded salt marshes	2012	PLOS One	Dibble, Kimberly L. and Meyerson, Laura A.	10.1371/journal.pone.0046161	response_variables	fish	fish	fish	fish	1
6	Tidal flushing restores the physiological condition of fish residing in degraded salt marshes	2012	PLOS One	Dibble, Kimberly L. and Meyerson, Laura A.	10.1371/journal.pone.0046161	restoration_actions	tidal	tidal	tidal	tidal	1
6	Tidal flushing restores the physiological condition of fish residing in degraded salt marshes	2012	PLOS One	Dibble, Kimberly L. and Meyerson, Laura A.	10.1371/journal.pone.0046161	restoration_actions	increase	increas	increase	increas	1
7	Temporal response of California black rails to tidal wetland restoration	2020	Western Birds	Evens, Jules	10.21199/WB51.2.4	study_sites_names	san	NA	san	NA	1
7	Temporal response of California black rails to tidal wetland restoration	2020	Western Birds	Evens, Jules	10.21199/WB51.2.4	study_sites_names	pablo	NA	pablo	NA	1
7	Temporal response of California black rails to tidal wetland restoration	2020	Western Birds	Evens, Jules	10.21199/WB51.2.4	study_sites_names	bay	NA	bay	NA	1
7	Temporal response of California black rails to tidal wetland restoration	2020	Western Birds	Evens, Jules	10.21199/WB51.2.4	study_sites_names	bay	NA	bay	NA	1
7	Temporal response of California black rails to tidal wetland restoration	2020	Western Birds	Evens, Jules	10.21199/WB51.2.4	study_sites_names	san	NA	san	NA	1
7	Temporal response of California black rails to tidal wetland restoration	2020	Western Birds	Evens, Jules	10.21199/WB51.2.4	study_sites_names	bay	NA	bay	NA	1
7	Temporal response of California black rails to tidal wetland restoration	2020	Western Birds	Evens, Jules	10.21199/WB51.2.4	study_sites_names	madera	NA	madera	NA	1
7	Temporal response of California black rails to tidal wetland restoration	2020	Western Birds	Evens, Jules	10.21199/WB51.2.4	study_sites_names	tomales	NA	tomales	NA	1
7	Temporal response of California black rails to tidal wetland restoration	2020	Western Birds	Evens, Jules	10.21199/WB51.2.4	ecosystem_types	wetland	wetland	wetland	wetland	1
7	Temporal response of California black rails to tidal wetland restoration	2020	Western Birds	Evens, Jules	10.21199/WB51.2.4	monitoring_methods	vocalizations	vocal	vocalizations	vocal	1
7	Temporal response of California black rails to tidal wetland restoration	2020	Western Birds	Evens, Jules	10.21199/WB51.2.4	monitoring_methods	counts	count	count	count	1
7	Temporal response of California black rails to tidal wetland restoration	2020	Western Birds	Evens, Jules	10.21199/WB51.2.4	monitoring_start_date	1981	NA	1981	NA	NA
7	Temporal response of California black rails to tidal wetland restoration	2020	Western Birds	Evens, Jules	10.21199/WB51.2.4	monitoring_start_date	2004	NA	2004	NA	NA
7	Temporal response of California black rails to tidal wetland restoration	2020	Western Birds	Evens, Jules	10.21199/WB51.2.4	monitoring_start_date	2011	NA	2011	NA	NA
7	Temporal response of California black rails to tidal wetland restoration	2020	Western Birds	Evens, Jules	10.21199/WB51.2.4	monitoring_end_date	1987	NA	1987	NA	NA
7	Temporal response of California black rails to tidal wetland restoration	2020	Western Birds	Evens, Jules	10.21199/WB51.2.4	monitoring_end_date	2019	NA	2019	NA	NA
7	Temporal response of California black rails to tidal wetland restoration	2020	Western Birds	Evens, Jules	10.21199/WB51.2.4	monitoring_end_date	2015	NA	2015	NA	NA
7	Temporal response of California black rails to tidal wetland restoration	2020	Western Birds	Evens, Jules	10.21199/WB51.2.4	focal_species	laterallus	NA	laterallus	NA	1
7	Temporal response of California black rails to tidal wetland restoration	2020	Western Birds	Evens, Jules	10.21199/WB51.2.4	focal_species	jamaicensis	NA	jamaicensis	NA	1
7	Temporal response of California black rails to tidal wetland restoration	2020	Western Birds	Evens, Jules	10.21199/WB51.2.4	response_variables	densities	densiti	density	densiti	1
7	Temporal response of California black rails to tidal wetland restoration	2020	Western Birds	Evens, Jules	10.21199/WB51.2.4	restoration_actions	restoration	restor	restoration	restor	1
8	Impacts of repeated coastal flooding on soil and groundwater following managed dike realignment	2023	Science of the Total Environment	Tackley, Hayden A. and Kurylyk, Barret L. and Lake, Craig B. and Lapen, David R. and van Proosdij, Danika	10.1016/j.scitotenv.2023.164957	study_sites_names	nova	NA	nova	NA	1
8	Impacts of repeated coastal flooding on soil and groundwater following managed dike realignment	2023	Science of the Total Environment	Tackley, Hayden A. and Kurylyk, Barret L. and Lake, Craig B. and Lapen, David R. and van Proosdij, Danika	10.1016/j.scitotenv.2023.164957	study_sites_coords	45°21′59″ n, 63°17′56″ w,	NA	45°21′59″ N, 63°17′56″ W	NA	NA
8	Impacts of repeated coastal flooding on soil and groundwater following managed dike realignment	2023	Science of the Total Environment	Tackley, Hayden A. and Kurylyk, Barret L. and Lake, Craig B. and Lapen, David R. and van Proosdij, Danika	10.1016/j.scitotenv.2023.164957	restoration_start_date	Autumn 2021	NA	21-Aug	NA	NA
8	Impacts of repeated coastal flooding on soil and groundwater following managed dike realignment	2023	Science of the Total Environment	Tackley, Hayden A. and Kurylyk, Barret L. and Lake, Craig B. and Lapen, David R. and van Proosdij, Danika	10.1016/j.scitotenv.2023.164957	monitoring_methods	wells	well	wells	well	1
8	Impacts of repeated coastal flooding on soil and groundwater following managed dike realignment	2023	Science of the Total Environment	Tackley, Hayden A. and Kurylyk, Barret L. and Lake, Craig B. and Lapen, David R. and van Proosdij, Danika	10.1016/j.scitotenv.2023.164957	monitoring_methods	sediment	sediment	sediment	sediment	1
8	Impacts of repeated coastal flooding on soil and groundwater following managed dike realignment	2023	Science of the Total Environment	Tackley, Hayden A. and Kurylyk, Barret L. and Lake, Craig B. and Lapen, David R. and van Proosdij, Danika	10.1016/j.scitotenv.2023.164957	monitoring_methods	aerial	aerial	aerial	aerial	1
8	Impacts of repeated coastal flooding on soil and groundwater following managed dike realignment	2023	Science of the Total Environment	Tackley, Hayden A. and Kurylyk, Barret L. and Lake, Craig B. and Lapen, David R. and van Proosdij, Danika	10.1016/j.scitotenv.2023.164957	monitoring_methods	imagery	imageri	imagery	imageri	1
8	Impacts of repeated coastal flooding on soil and groundwater following managed dike realignment	2023	Science of the Total Environment	Tackley, Hayden A. and Kurylyk, Barret L. and Lake, Craig B. and Lapen, David R. and van Proosdij, Danika	10.1016/j.scitotenv.2023.164957	monitoring_start_date	2021-Aug	NA	21-Aug	NA	NA
8	Impacts of repeated coastal flooding on soil and groundwater following managed dike realignment	2023	Science of the Total Environment	Tackley, Hayden A. and Kurylyk, Barret L. and Lake, Craig B. and Lapen, David R. and van Proosdij, Danika	10.1016/j.scitotenv.2023.164957	monitoring_end_date	2022-Jul	NA	22-Jul	NA	NA
8	Impacts of repeated coastal flooding on soil and groundwater following managed dike realignment	2023	Science of the Total Environment	Tackley, Hayden A. and Kurylyk, Barret L. and Lake, Craig B. and Lapen, David R. and van Proosdij, Danika	10.1016/j.scitotenv.2023.164957	response_variables	salinity	salin	salinity	salin	1
8	Impacts of repeated coastal flooding on soil and groundwater following managed dike realignment	2023	Science of the Total Environment	Tackley, Hayden A. and Kurylyk, Barret L. and Lake, Craig B. and Lapen, David R. and van Proosdij, Danika	10.1016/j.scitotenv.2023.164957	response_variables	moisture	moistur	moisture	moistur	1
8	Impacts of repeated coastal flooding on soil and groundwater following managed dike realignment	2023	Science of the Total Environment	Tackley, Hayden A. and Kurylyk, Barret L. and Lake, Craig B. and Lapen, David R. and van Proosdij, Danika	10.1016/j.scitotenv.2023.164957	restoration_actions	managed	manag	managed	manag	1
8	Impacts of repeated coastal flooding on soil and groundwater following managed dike realignment	2023	Science of the Total Environment	Tackley, Hayden A. and Kurylyk, Barret L. and Lake, Craig B. and Lapen, David R. and van Proosdij, Danika	10.1016/j.scitotenv.2023.164957	restoration_actions	realigntment	realignt	realignment	realign	0.9583
9	Eco-engineering mangrove restoration at Gazi Bay, Kenya	2024	Diversity-Basel	Kinya, Gladys and Kairo, James Gitundu and Nyoike, Rossa Ngendo and Nguu, Josphat Gachoki and Githinji, Brian Kiiru and Githaiga, Michael N.	10.3390/d16030135	study_sites_names	gazi	NA	gazi	NA	1
9	Eco-engineering mangrove restoration at Gazi Bay, Kenya	2024	Diversity-Basel	Kinya, Gladys and Kairo, James Gitundu and Nyoike, Rossa Ngendo and Nguu, Josphat Gachoki and Githinji, Brian Kiiru and Githaiga, Michael N.	10.3390/d16030135	study_sites_coords	39 30’ e, 04 25’ s	NA	39°30’ E, 04°25’ S	NA	NA
9	Eco-engineering mangrove restoration at Gazi Bay, Kenya	2024	Diversity-Basel	Kinya, Gladys and Kairo, James Gitundu and Nyoike, Rossa Ngendo and Nguu, Josphat Gachoki and Githinji, Brian Kiiru and Githaiga, Michael N.	10.3390/d16030135	ecosystem_types	mangrove	mangrov	mangrove	mangrov	1
9	Eco-engineering mangrove restoration at Gazi Bay, Kenya	2024	Diversity-Basel	Kinya, Gladys and Kairo, James Gitundu and Nyoike, Rossa Ngendo and Nguu, Josphat Gachoki and Githinji, Brian Kiiru and Githaiga, Michael N.	10.3390/d16030135	ecosystem_types	forest	forest	forest	forest	1
9	Eco-engineering mangrove restoration at Gazi Bay, Kenya	2024	Diversity-Basel	Kinya, Gladys and Kairo, James Gitundu and Nyoike, Rossa Ngendo and Nguu, Josphat Gachoki and Githinji, Brian Kiiru and Githaiga, Michael N.	10.3390/d16030135	monitoring_methods	vegetation	veget	vegetation	veget	1
9	Eco-engineering mangrove restoration at Gazi Bay, Kenya	2024	Diversity-Basel	Kinya, Gladys and Kairo, James Gitundu and Nyoike, Rossa Ngendo and Nguu, Josphat Gachoki and Githinji, Brian Kiiru and Githaiga, Michael N.	10.3390/d16030135	monitoring_methods	sediment	sediment	sediment	sediment	1
9	Eco-engineering mangrove restoration at Gazi Bay, Kenya	2024	Diversity-Basel	Kinya, Gladys and Kairo, James Gitundu and Nyoike, Rossa Ngendo and Nguu, Josphat Gachoki and Githinji, Brian Kiiru and Githaiga, Michael N.	10.3390/d16030135	focal_species	rhizophora	NA	rhizophora	NA	1
9	Eco-engineering mangrove restoration at Gazi Bay, Kenya	2024	Diversity-Basel	Kinya, Gladys and Kairo, James Gitundu and Nyoike, Rossa Ngendo and Nguu, Josphat Gachoki and Githinji, Brian Kiiru and Githaiga, Michael N.	10.3390/d16030135	response_variables	sediment	sediment	sediment	sediment	1
9	Eco-engineering mangrove restoration at Gazi Bay, Kenya	2024	Diversity-Basel	Kinya, Gladys and Kairo, James Gitundu and Nyoike, Rossa Ngendo and Nguu, Josphat Gachoki and Githinji, Brian Kiiru and Githaiga, Michael N.	10.3390/d16030135	response_variables	survival	surviv	survival	surviv	1
9	Eco-engineering mangrove restoration at Gazi Bay, Kenya	2024	Diversity-Basel	Kinya, Gladys and Kairo, James Gitundu and Nyoike, Rossa Ngendo and Nguu, Josphat Gachoki and Githinji, Brian Kiiru and Githaiga, Michael N.	10.3390/d16030135	restoration_actions	planting	plant	planting	plant	1
10	A multiple habitat restoration strategy in a semi-enclosed Florida embayment, combining hydrologic restoration, mangrove propagule plantings and oyster substrate additions	2015	Ecological Engineering	Milbrandt, E. C. and Thompson, M. and Coen, L. D. and Grizzle, R. E. and Ward, K.	10.1016/j.ecoleng.2015.06.043	study_sites_names	lee	NA	lee	NA	1
10	A multiple habitat restoration strategy in a semi-enclosed Florida embayment, combining hydrologic restoration, mangrove propagule plantings and oyster substrate additions	2015	Ecological Engineering	Milbrandt, E. C. and Thompson, M. and Coen, L. D. and Grizzle, R. E. and Ward, K.	10.1016/j.ecoleng.2015.06.043	study_sites_names	county	NA	county	NA	1
10	A multiple habitat restoration strategy in a semi-enclosed Florida embayment, combining hydrologic restoration, mangrove propagule plantings and oyster substrate additions	2015	Ecological Engineering	Milbrandt, E. C. and Thompson, M. and Coen, L. D. and Grizzle, R. E. and Ward, K.	10.1016/j.ecoleng.2015.06.043	ecosystem_types	mangrove	mangrov	mangrove	mangrov	1
10	A multiple habitat restoration strategy in a semi-enclosed Florida embayment, combining hydrologic restoration, mangrove propagule plantings and oyster substrate additions	2015	Ecological Engineering	Milbrandt, E. C. and Thompson, M. and Coen, L. D. and Grizzle, R. E. and Ward, K.	10.1016/j.ecoleng.2015.06.043	restoration_start_date	2006	NA	2006	NA	NA
10	A multiple habitat restoration strategy in a semi-enclosed Florida embayment, combining hydrologic restoration, mangrove propagule plantings and oyster substrate additions	2015	Ecological Engineering	Milbrandt, E. C. and Thompson, M. and Coen, L. D. and Grizzle, R. E. and Ward, K.	10.1016/j.ecoleng.2015.06.043	restoration_start_date	2009	NA	2009-01 (indicating January 2009).	NA	NA
10	A multiple habitat restoration strategy in a semi-enclosed Florida embayment, combining hydrologic restoration, mangrove propagule plantings and oyster substrate additions	2015	Ecological Engineering	Milbrandt, E. C. and Thompson, M. and Coen, L. D. and Grizzle, R. E. and Ward, K.	10.1016/j.ecoleng.2015.06.043	restoration_end_date	2012	NA	2012	NA	NA
10	A multiple habitat restoration strategy in a semi-enclosed Florida embayment, combining hydrologic restoration, mangrove propagule plantings and oyster substrate additions	2015	Ecological Engineering	Milbrandt, E. C. and Thompson, M. and Coen, L. D. and Grizzle, R. E. and Ward, K.	10.1016/j.ecoleng.2015.06.043	monitoring_methods	transect	transect	transect	transect	1
10	A multiple habitat restoration strategy in a semi-enclosed Florida embayment, combining hydrologic restoration, mangrove propagule plantings and oyster substrate additions	2015	Ecological Engineering	Milbrandt, E. C. and Thompson, M. and Coen, L. D. and Grizzle, R. E. and Ward, K.	10.1016/j.ecoleng.2015.06.043	monitoring_methods	surveys	survey	surveys	survey	1
10	A multiple habitat restoration strategy in a semi-enclosed Florida embayment, combining hydrologic restoration, mangrove propagule plantings and oyster substrate additions	2015	Ecological Engineering	Milbrandt, E. C. and Thompson, M. and Coen, L. D. and Grizzle, R. E. and Ward, K.	10.1016/j.ecoleng.2015.06.043	monitoring_start_date	2010	NA	2010-07	NA	NA
10	A multiple habitat restoration strategy in a semi-enclosed Florida embayment, combining hydrologic restoration, mangrove propagule plantings and oyster substrate additions	2015	Ecological Engineering	Milbrandt, E. C. and Thompson, M. and Coen, L. D. and Grizzle, R. E. and Ward, K.	10.1016/j.ecoleng.2015.06.043	monitoring_end_date	2013	NA	2013-10	NA	NA
10	A multiple habitat restoration strategy in a semi-enclosed Florida embayment, combining hydrologic restoration, mangrove propagule plantings and oyster substrate additions	2015	Ecological Engineering	Milbrandt, E. C. and Thompson, M. and Coen, L. D. and Grizzle, R. E. and Ward, K.	10.1016/j.ecoleng.2015.06.043	focal_species	rhizophora	NA	rhizophora	NA	1
10	A multiple habitat restoration strategy in a semi-enclosed Florida embayment, combining hydrologic restoration, mangrove propagule plantings and oyster substrate additions	2015	Ecological Engineering	Milbrandt, E. C. and Thompson, M. and Coen, L. D. and Grizzle, R. E. and Ward, K.	10.1016/j.ecoleng.2015.06.043	focal_species	mangle	NA	mangle	NA	1
10	A multiple habitat restoration strategy in a semi-enclosed Florida embayment, combining hydrologic restoration, mangrove propagule plantings and oyster substrate additions	2015	Ecological Engineering	Milbrandt, E. C. and Thompson, M. and Coen, L. D. and Grizzle, R. E. and Ward, K.	10.1016/j.ecoleng.2015.06.043	response_variables	root	root	root	root	1
10	A multiple habitat restoration strategy in a semi-enclosed Florida embayment, combining hydrologic restoration, mangrove propagule plantings and oyster substrate additions	2015	Ecological Engineering	Milbrandt, E. C. and Thompson, M. and Coen, L. D. and Grizzle, R. E. and Ward, K.	10.1016/j.ecoleng.2015.06.043	response_variables	density	densiti	density	densiti	1
10	A multiple habitat restoration strategy in a semi-enclosed Florida embayment, combining hydrologic restoration, mangrove propagule plantings and oyster substrate additions	2015	Ecological Engineering	Milbrandt, E. C. and Thompson, M. and Coen, L. D. and Grizzle, R. E. and Ward, K.	10.1016/j.ecoleng.2015.06.043	response_variables	seston	seston	seston	seston	1
10	A multiple habitat restoration strategy in a semi-enclosed Florida embayment, combining hydrologic restoration, mangrove propagule plantings and oyster substrate additions	2015	Ecological Engineering	Milbrandt, E. C. and Thompson, M. and Coen, L. D. and Grizzle, R. E. and Ward, K.	10.1016/j.ecoleng.2015.06.043	response_variables	abundance	abund	abundance	abund	1
10	A multiple habitat restoration strategy in a semi-enclosed Florida embayment, combining hydrologic restoration, mangrove propagule plantings and oyster substrate additions	2015	Ecological Engineering	Milbrandt, E. C. and Thompson, M. and Coen, L. D. and Grizzle, R. E. and Ward, K.	10.1016/j.ecoleng.2015.06.043	restoration_actions	tidal	tidal	tidal	tidal	1
10	A multiple habitat restoration strategy in a semi-enclosed Florida embayment, combining hydrologic restoration, mangrove propagule plantings and oyster substrate additions	2015	Ecological Engineering	Milbrandt, E. C. and Thompson, M. and Coen, L. D. and Grizzle, R. E. and Ward, K.	10.1016/j.ecoleng.2015.06.043	restoration_actions	mangrove	mangrov	mangrove	mangrov	1
11	Developing a model to select indicator species based on individual species’ contributions to biodiversity	2022	Applied Sciences-Basel	Chu, Ta-Jen and Shih, Yi-Jia and Shih, Chun-Han and Wang, Jia-Qiao and Huang, Liang-Min and Tsai, Shu-Chen	10.3390/app12136748	restoration_end_date	2016	NA	3/31/2016	NA	NA
11	Developing a model to select indicator species based on individual species’ contributions to biodiversity	2022	Applied Sciences-Basel	Chu, Ta-Jen and Shih, Yi-Jia and Shih, Chun-Han and Wang, Jia-Qiao and Huang, Liang-Min and Tsai, Shu-Chen	10.3390/app12136748	monitoring_start_date	2015-Oct	NA	10/1/2015	NA	NA
11	Developing a model to select indicator species based on individual species’ contributions to biodiversity	2022	Applied Sciences-Basel	Chu, Ta-Jen and Shih, Yi-Jia and Shih, Chun-Han and Wang, Jia-Qiao and Huang, Liang-Min and Tsai, Shu-Chen	10.3390/app12136748	monitoring_end_date	2016-Sep	NA	9/30/2016	NA	NA
11	Developing a model to select indicator species based on individual species’ contributions to biodiversity	2022	Applied Sciences-Basel	Chu, Ta-Jen and Shih, Yi-Jia and Shih, Chun-Han and Wang, Jia-Qiao and Huang, Liang-Min and Tsai, Shu-Chen	10.3390/app12136748	focal_species	mictyris	NA	mictyris	NA	1
11	Developing a model to select indicator species based on individual species’ contributions to biodiversity	2022	Applied Sciences-Basel	Chu, Ta-Jen and Shih, Yi-Jia and Shih, Chun-Han and Wang, Jia-Qiao and Huang, Liang-Min and Tsai, Shu-Chen	10.3390/app12136748	focal_species	macrophthalmus	NA	macrophthalmus	NA	1
11	Developing a model to select indicator species based on individual species’ contributions to biodiversity	2022	Applied Sciences-Basel	Chu, Ta-Jen and Shih, Yi-Jia and Shih, Chun-Han and Wang, Jia-Qiao and Huang, Liang-Min and Tsai, Shu-Chen	10.3390/app12136748	focal_species	banzai	NA	banzai	NA	1
11	Developing a model to select indicator species based on individual species’ contributions to biodiversity	2022	Applied Sciences-Basel	Chu, Ta-Jen and Shih, Yi-Jia and Shih, Chun-Han and Wang, Jia-Qiao and Huang, Liang-Min and Tsai, Shu-Chen	10.3390/app12136748	focal_species	uca	NA	uca	NA	1
11	Developing a model to select indicator species based on individual species’ contributions to biodiversity	2022	Applied Sciences-Basel	Chu, Ta-Jen and Shih, Yi-Jia and Shih, Chun-Han and Wang, Jia-Qiao and Huang, Liang-Min and Tsai, Shu-Chen	10.3390/app12136748	restoration_actions	mangrove	mangrov	mangrove	mangrov	1
12	Invertebrate communities of Bay of Fundy salt marsh pools: comparison of a natural and recovering marsh	2023	Frontiers In Ecology And Evolution	Noel, Paula E. and Sharma, Bidhya and Chmura, Gail L.	10.3389/fevo.2023.994533	study_sites_names	saints	NA	saint	NA	0.9444
12	Invertebrate communities of Bay of Fundy salt marsh pools: comparison of a natural and recovering marsh	2023	Frontiers In Ecology And Evolution	Noel, Paula E. and Sharma, Bidhya and Chmura, Gail L.	10.3389/fevo.2023.994533	ecosystem_types	salt	salt	salt	salt	1
12	Invertebrate communities of Bay of Fundy salt marsh pools: comparison of a natural and recovering marsh	2023	Frontiers In Ecology And Evolution	Noel, Paula E. and Sharma, Bidhya and Chmura, Gail L.	10.3389/fevo.2023.994533	ecosystem_types	marsh	marsh	marsh	marsh	1
12	Invertebrate communities of Bay of Fundy salt marsh pools: comparison of a natural and recovering marsh	2023	Frontiers In Ecology And Evolution	Noel, Paula E. and Sharma, Bidhya and Chmura, Gail L.	10.3389/fevo.2023.994533	restoration_start_date	50 years prior to the study	NA	1973	NA	NA
12	Invertebrate communities of Bay of Fundy salt marsh pools: comparison of a natural and recovering marsh	2023	Frontiers In Ecology And Evolution	Noel, Paula E. and Sharma, Bidhya and Chmura, Gail L.	10.3389/fevo.2023.994533	monitoring_methods	sediment	sediment	sediment	sediment	1
12	Invertebrate communities of Bay of Fundy salt marsh pools: comparison of a natural and recovering marsh	2023	Frontiers In Ecology And Evolution	Noel, Paula E. and Sharma, Bidhya and Chmura, Gail L.	10.3389/fevo.2023.994533	monitoring_start_date	July 28 - 30, 2004	NA	4-Jul	NA	NA
12	Invertebrate communities of Bay of Fundy salt marsh pools: comparison of a natural and recovering marsh	2023	Frontiers In Ecology And Evolution	Noel, Paula E. and Sharma, Bidhya and Chmura, Gail L.	10.3389/fevo.2023.994533	monitoring_end_date	July 2005 no date	NA	5-Jul	NA	NA
12	Invertebrate communities of Bay of Fundy salt marsh pools: comparison of a natural and recovering marsh	2023	Frontiers In Ecology And Evolution	Noel, Paula E. and Sharma, Bidhya and Chmura, Gail L.	10.3389/fevo.2023.994533	focal_species	maritima	NA	maritima	NA	1
12	Invertebrate communities of Bay of Fundy salt marsh pools: comparison of a natural and recovering marsh	2023	Frontiers In Ecology And Evolution	Noel, Paula E. and Sharma, Bidhya and Chmura, Gail L.	10.3389/fevo.2023.994533	focal_species	maritimus	NA	maritima	NA	0.8843
12	Invertebrate communities of Bay of Fundy salt marsh pools: comparison of a natural and recovering marsh	2023	Frontiers In Ecology And Evolution	Noel, Paula E. and Sharma, Bidhya and Chmura, Gail L.	10.3389/fevo.2023.994533	focal_species	ecrobia	NA	ecrobia	NA	1
12	Invertebrate communities of Bay of Fundy salt marsh pools: comparison of a natural and recovering marsh	2023	Frontiers In Ecology And Evolution	Noel, Paula E. and Sharma, Bidhya and Chmura, Gail L.	10.3389/fevo.2023.994533	focal_species	chironomidae	NA	chironomidae	NA	1
12	Invertebrate communities of Bay of Fundy salt marsh pools: comparison of a natural and recovering marsh	2023	Frontiers In Ecology And Evolution	Noel, Paula E. and Sharma, Bidhya and Chmura, Gail L.	10.3389/fevo.2023.994533	response_variables	biomass	biomass	biomass	biomass	1
12	Invertebrate communities of Bay of Fundy salt marsh pools: comparison of a natural and recovering marsh	2023	Frontiers In Ecology And Evolution	Noel, Paula E. and Sharma, Bidhya and Chmura, Gail L.	10.3389/fevo.2023.994533	response_variables	biomass	biomass	biomass	biomass	1
12	Invertebrate communities of Bay of Fundy salt marsh pools: comparison of a natural and recovering marsh	2023	Frontiers In Ecology And Evolution	Noel, Paula E. and Sharma, Bidhya and Chmura, Gail L.	10.3389/fevo.2023.994533	response_variables	species	speci	species	speci	1
13	Testing strategies to enhance transplant success under stressful conditions at a tidal marsh restoration project	2024	Restoration Ecology	Pausch, Rachel	10.1111/rec.14117	study_sites_names	elkhorn	NA	elkhorn	NA	1
13	Testing strategies to enhance transplant success under stressful conditions at a tidal marsh restoration project	2024	Restoration Ecology	Pausch, Rachel	10.1111/rec.14117	study_sites_names	slough	NA	slough	NA	1
13	Testing strategies to enhance transplant success under stressful conditions at a tidal marsh restoration project	2024	Restoration Ecology	Pausch, Rachel	10.1111/rec.14117	ecosystem_types	marsh	marsh	marsh	marsh	1
13	Testing strategies to enhance transplant success under stressful conditions at a tidal marsh restoration project	2024	Restoration Ecology	Pausch, Rachel	10.1111/rec.14117	monitoring_methods	sediment	sediment	sediment	sediment	1
13	Testing strategies to enhance transplant success under stressful conditions at a tidal marsh restoration project	2024	Restoration Ecology	Pausch, Rachel	10.1111/rec.14117	monitoring_start_date	2021-03	NA	21-Mar	NA	NA
13	Testing strategies to enhance transplant success under stressful conditions at a tidal marsh restoration project	2024	Restoration Ecology	Pausch, Rachel	10.1111/rec.14117	monitoring_end_date	2023-03	NA	23-Mar	NA	NA
13	Testing strategies to enhance transplant success under stressful conditions at a tidal marsh restoration project	2024	Restoration Ecology	Pausch, Rachel	10.1111/rec.14117	focal_species	salicornia	NA	salicornia	NA	1
13	Testing strategies to enhance transplant success under stressful conditions at a tidal marsh restoration project	2024	Restoration Ecology	Pausch, Rachel	10.1111/rec.14117	focal_species	pacifica	NA	pacifica	NA	1
13	Testing strategies to enhance transplant success under stressful conditions at a tidal marsh restoration project	2024	Restoration Ecology	Pausch, Rachel	10.1111/rec.14117	response_variables	cover	cover	cover	cover	1
13	Testing strategies to enhance transplant success under stressful conditions at a tidal marsh restoration project	2024	Restoration Ecology	Pausch, Rachel	10.1111/rec.14117	response_variables	plant	plant	plant	plant	1
13	Testing strategies to enhance transplant success under stressful conditions at a tidal marsh restoration project	2024	Restoration Ecology	Pausch, Rachel	10.1111/rec.14117	response_variables	plant	plant	plant	plant	1
13	Testing strategies to enhance transplant success under stressful conditions at a tidal marsh restoration project	2024	Restoration Ecology	Pausch, Rachel	10.1111/rec.14117	response_variables	plant	plant	plant	plant	1
13	Testing strategies to enhance transplant success under stressful conditions at a tidal marsh restoration project	2024	Restoration Ecology	Pausch, Rachel	10.1111/rec.14117	response_variables	survivorship	survivorship	survivorship	survivorship	1
13	Testing strategies to enhance transplant success under stressful conditions at a tidal marsh restoration project	2024	Restoration Ecology	Pausch, Rachel	10.1111/rec.14117	response_variables	size	size	size	size	1
13	Testing strategies to enhance transplant success under stressful conditions at a tidal marsh restoration project	2024	Restoration Ecology	Pausch, Rachel	10.1111/rec.14117	response_variables	growth	growth	growth	growth	1
13	Testing strategies to enhance transplant success under stressful conditions at a tidal marsh restoration project	2024	Restoration Ecology	Pausch, Rachel	10.1111/rec.14117	restoration_actions	transplanting	transplant	transplanting	transplant	1
13	Testing strategies to enhance transplant success under stressful conditions at a tidal marsh restoration project	2024	Restoration Ecology	Pausch, Rachel	10.1111/rec.14117	restoration_actions	salicornia	salicornia	salicornia	salicornia	1
13	Testing strategies to enhance transplant success under stressful conditions at a tidal marsh restoration project	2024	Restoration Ecology	Pausch, Rachel	10.1111/rec.14117	restoration_actions	pacifica	pacifica	pacifica	pacifica	1
14	Comparison of the coexistence pattern of mangrove macrobenthos between natural and artificial reforestation	2024	Ecology and Evolution	Guo, Pingping and Lin, Yufeng and Sheng, Yifei and Gu, Xuan and Deng, Yijuan and Zhang, Yamian and Wang, Wenqing and Wang, Mao	10.1002/ece3.70069	study_sites_names	bay	NA	bay	NA	1
14	Comparison of the coexistence pattern of mangrove macrobenthos between natural and artificial reforestation	2024	Ecology and Evolution	Guo, Pingping and Lin, Yufeng and Sheng, Yifei and Gu, Xuan and Deng, Yijuan and Zhang, Yamian and Wang, Wenqing and Wang, Mao	10.1002/ece3.70069	study_sites_coords	19°51′–20°01′ n, 110°32′–110°37′	NA	19°51′–20°01′ N, 110°32′–110°37′ E	NA	NA
14	Comparison of the coexistence pattern of mangrove macrobenthos between natural and artificial reforestation	2024	Ecology and Evolution	Guo, Pingping and Lin, Yufeng and Sheng, Yifei and Gu, Xuan and Deng, Yijuan and Zhang, Yamian and Wang, Wenqing and Wang, Mao	10.1002/ece3.70069	study_sites_coords	19°51′–20°01′ n, 110°32′–110°37′	NA	19°51′–20°01′ N, 110°32′–110°37′ E	NA	NA
14	Comparison of the coexistence pattern of mangrove macrobenthos between natural and artificial reforestation	2024	Ecology and Evolution	Guo, Pingping and Lin, Yufeng and Sheng, Yifei and Gu, Xuan and Deng, Yijuan and Zhang, Yamian and Wang, Wenqing and Wang, Mao	10.1002/ece3.70069	restoration_start_date	1995	NA	1995	NA	NA
14	Comparison of the coexistence pattern of mangrove macrobenthos between natural and artificial reforestation	2024	Ecology and Evolution	Guo, Pingping and Lin, Yufeng and Sheng, Yifei and Gu, Xuan and Deng, Yijuan and Zhang, Yamian and Wang, Wenqing and Wang, Mao	10.1002/ece3.70069	restoration_end_date	2018	NA	2018	NA	NA
14	Comparison of the coexistence pattern of mangrove macrobenthos between natural and artificial reforestation	2024	Ecology and Evolution	Guo, Pingping and Lin, Yufeng and Sheng, Yifei and Gu, Xuan and Deng, Yijuan and Zhang, Yamian and Wang, Wenqing and Wang, Mao	10.1002/ece3.70069	restoration_end_date	NA	NA	1/1/2018	NA	NA
14	Comparison of the coexistence pattern of mangrove macrobenthos between natural and artificial reforestation	2024	Ecology and Evolution	Guo, Pingping and Lin, Yufeng and Sheng, Yifei and Gu, Xuan and Deng, Yijuan and Zhang, Yamian and Wang, Wenqing and Wang, Mao	10.1002/ece3.70069	monitoring_methods	macrobenthos	macrobentho	macrobenthic	macrobenth	0.9697
14	Comparison of the coexistence pattern of mangrove macrobenthos between natural and artificial reforestation	2024	Ecology and Evolution	Guo, Pingping and Lin, Yufeng and Sheng, Yifei and Gu, Xuan and Deng, Yijuan and Zhang, Yamian and Wang, Wenqing and Wang, Mao	10.1002/ece3.70069	monitoring_methods	sampling	sampl	sampling	sampl	1
14	Comparison of the coexistence pattern of mangrove macrobenthos between natural and artificial reforestation	2024	Ecology and Evolution	Guo, Pingping and Lin, Yufeng and Sheng, Yifei and Gu, Xuan and Deng, Yijuan and Zhang, Yamian and Wang, Wenqing and Wang, Mao	10.1002/ece3.70069	monitoring_methods	sampling	sampl	sampling	sampl	1
14	Comparison of the coexistence pattern of mangrove macrobenthos between natural and artificial reforestation	2024	Ecology and Evolution	Guo, Pingping and Lin, Yufeng and Sheng, Yifei and Gu, Xuan and Deng, Yijuan and Zhang, Yamian and Wang, Wenqing and Wang, Mao	10.1002/ece3.70069	monitoring_start_date	2022-Jan	NA	22-Jan	NA	NA
14	Comparison of the coexistence pattern of mangrove macrobenthos between natural and artificial reforestation	2024	Ecology and Evolution	Guo, Pingping and Lin, Yufeng and Sheng, Yifei and Gu, Xuan and Deng, Yijuan and Zhang, Yamian and Wang, Wenqing and Wang, Mao	10.1002/ece3.70069	monitoring_end_date	2023-Aug	NA	23-Aug	NA	NA
14	Comparison of the coexistence pattern of mangrove macrobenthos between natural and artificial reforestation	2024	Ecology and Evolution	Guo, Pingping and Lin, Yufeng and Sheng, Yifei and Gu, Xuan and Deng, Yijuan and Zhang, Yamian and Wang, Wenqing and Wang, Mao	10.1002/ece3.70069	response_variables	ecological	ecolog	ecological	ecolog	1
14	Comparison of the coexistence pattern of mangrove macrobenthos between natural and artificial reforestation	2024	Ecology and Evolution	Guo, Pingping and Lin, Yufeng and Sheng, Yifei and Gu, Xuan and Deng, Yijuan and Zhang, Yamian and Wang, Wenqing and Wang, Mao	10.1002/ece3.70069	response_variables	processes	process	process	process	1
15	Laying it on thick: Ecosystem effects of sediment placement on a microtidal Rhode Island salt marsh	2022	Frontiers In Environmental Science	Raposa, Kenneth B. and Bradley, Michael and Chaffee, Caitlin and Ernst, Nick and Ferguson, Wenley and Kutcher, Thomas E. and McKinney, Richard A. and Miller, Kenneth M. and Rasmussen, Scott and Tymkiw, Elizabeth and Wigand, Cathleen	10.3389/fenvs.2022.939870	study_sites_names	charlestown	NA	charlestown	NA	1
15	Laying it on thick: Ecosystem effects of sediment placement on a microtidal Rhode Island salt marsh	2022	Frontiers In Environmental Science	Raposa, Kenneth B. and Bradley, Michael and Chaffee, Caitlin and Ernst, Nick and Ferguson, Wenley and Kutcher, Thomas E. and McKinney, Richard A. and Miller, Kenneth M. and Rasmussen, Scott and Tymkiw, Elizabeth and Wigand, Cathleen	10.3389/fenvs.2022.939870	ecosystem_types	salt	salt	salt	salt	1
15	Laying it on thick: Ecosystem effects of sediment placement on a microtidal Rhode Island salt marsh	2022	Frontiers In Environmental Science	Raposa, Kenneth B. and Bradley, Michael and Chaffee, Caitlin and Ernst, Nick and Ferguson, Wenley and Kutcher, Thomas E. and McKinney, Richard A. and Miller, Kenneth M. and Rasmussen, Scott and Tymkiw, Elizabeth and Wigand, Cathleen	10.3389/fenvs.2022.939870	ecosystem_types	marsh	marsh	marsh	marsh	1
15	Laying it on thick: Ecosystem effects of sediment placement on a microtidal Rhode Island salt marsh	2022	Frontiers In Environmental Science	Raposa, Kenneth B. and Bradley, Michael and Chaffee, Caitlin and Ernst, Nick and Ferguson, Wenley and Kutcher, Thomas E. and McKinney, Richard A. and Miller, Kenneth M. and Rasmussen, Scott and Tymkiw, Elizabeth and Wigand, Cathleen	10.3389/fenvs.2022.939870	ecosystem_types	coastal	coastal	coastal	coastal	1
15	Laying it on thick: Ecosystem effects of sediment placement on a microtidal Rhode Island salt marsh	2022	Frontiers In Environmental Science	Raposa, Kenneth B. and Bradley, Michael and Chaffee, Caitlin and Ernst, Nick and Ferguson, Wenley and Kutcher, Thomas E. and McKinney, Richard A. and Miller, Kenneth M. and Rasmussen, Scott and Tymkiw, Elizabeth and Wigand, Cathleen	10.3389/fenvs.2022.939870	restoration_start_date	2016 Nov	NA	1-Nov-16	NA	NA
15	Laying it on thick: Ecosystem effects of sediment placement on a microtidal Rhode Island salt marsh	2022	Frontiers In Environmental Science	Raposa, Kenneth B. and Bradley, Michael and Chaffee, Caitlin and Ernst, Nick and Ferguson, Wenley and Kutcher, Thomas E. and McKinney, Richard A. and Miller, Kenneth M. and Rasmussen, Scott and Tymkiw, Elizabeth and Wigand, Cathleen	10.3389/fenvs.2022.939870	monitoring_methods	elevation	elev	elevation	elev	1
15	Laying it on thick: Ecosystem effects of sediment placement on a microtidal Rhode Island salt marsh	2022	Frontiers In Environmental Science	Raposa, Kenneth B. and Bradley, Michael and Chaffee, Caitlin and Ernst, Nick and Ferguson, Wenley and Kutcher, Thomas E. and McKinney, Richard A. and Miller, Kenneth M. and Rasmussen, Scott and Tymkiw, Elizabeth and Wigand, Cathleen	10.3389/fenvs.2022.939870	monitoring_methods	surveys	survey	survey	survey	1
15	Laying it on thick: Ecosystem effects of sediment placement on a microtidal Rhode Island salt marsh	2022	Frontiers In Environmental Science	Raposa, Kenneth B. and Bradley, Michael and Chaffee, Caitlin and Ernst, Nick and Ferguson, Wenley and Kutcher, Thomas E. and McKinney, Richard A. and Miller, Kenneth M. and Rasmussen, Scott and Tymkiw, Elizabeth and Wigand, Cathleen	10.3389/fenvs.2022.939870	monitoring_methods	water	water	water	water	1
15	Laying it on thick: Ecosystem effects of sediment placement on a microtidal Rhode Island salt marsh	2022	Frontiers In Environmental Science	Raposa, Kenneth B. and Bradley, Michael and Chaffee, Caitlin and Ernst, Nick and Ferguson, Wenley and Kutcher, Thomas E. and McKinney, Richard A. and Miller, Kenneth M. and Rasmussen, Scott and Tymkiw, Elizabeth and Wigand, Cathleen	10.3389/fenvs.2022.939870	monitoring_methods	level	level	level	level	1
15	Laying it on thick: Ecosystem effects of sediment placement on a microtidal Rhode Island salt marsh	2022	Frontiers In Environmental Science	Raposa, Kenneth B. and Bradley, Michael and Chaffee, Caitlin and Ernst, Nick and Ferguson, Wenley and Kutcher, Thomas E. and McKinney, Richard A. and Miller, Kenneth M. and Rasmussen, Scott and Tymkiw, Elizabeth and Wigand, Cathleen	10.3389/fenvs.2022.939870	monitoring_methods	soil	soil	soil	soil	1
15	Laying it on thick: Ecosystem effects of sediment placement on a microtidal Rhode Island salt marsh	2022	Frontiers In Environmental Science	Raposa, Kenneth B. and Bradley, Michael and Chaffee, Caitlin and Ernst, Nick and Ferguson, Wenley and Kutcher, Thomas E. and McKinney, Richard A. and Miller, Kenneth M. and Rasmussen, Scott and Tymkiw, Elizabeth and Wigand, Cathleen	10.3389/fenvs.2022.939870	monitoring_methods	soil	soil	soil	soil	1
15	Laying it on thick: Ecosystem effects of sediment placement on a microtidal Rhode Island salt marsh	2022	Frontiers In Environmental Science	Raposa, Kenneth B. and Bradley, Michael and Chaffee, Caitlin and Ernst, Nick and Ferguson, Wenley and Kutcher, Thomas E. and McKinney, Richard A. and Miller, Kenneth M. and Rasmussen, Scott and Tymkiw, Elizabeth and Wigand, Cathleen	10.3389/fenvs.2022.939870	monitoring_methods	vegetation	veget	vegetation	veget	1
15	Laying it on thick: Ecosystem effects of sediment placement on a microtidal Rhode Island salt marsh	2022	Frontiers In Environmental Science	Raposa, Kenneth B. and Bradley, Michael and Chaffee, Caitlin and Ernst, Nick and Ferguson, Wenley and Kutcher, Thomas E. and McKinney, Richard A. and Miller, Kenneth M. and Rasmussen, Scott and Tymkiw, Elizabeth and Wigand, Cathleen	10.3389/fenvs.2022.939870	monitoring_methods	surveys	survey	survey	survey	1
15	Laying it on thick: Ecosystem effects of sediment placement on a microtidal Rhode Island salt marsh	2022	Frontiers In Environmental Science	Raposa, Kenneth B. and Bradley, Michael and Chaffee, Caitlin and Ernst, Nick and Ferguson, Wenley and Kutcher, Thomas E. and McKinney, Richard A. and Miller, Kenneth M. and Rasmussen, Scott and Tymkiw, Elizabeth and Wigand, Cathleen	10.3389/fenvs.2022.939870	monitoring_methods	throw	throw	throw	throw	1
15	Laying it on thick: Ecosystem effects of sediment placement on a microtidal Rhode Island salt marsh	2022	Frontiers In Environmental Science	Raposa, Kenneth B. and Bradley, Michael and Chaffee, Caitlin and Ernst, Nick and Ferguson, Wenley and Kutcher, Thomas E. and McKinney, Richard A. and Miller, Kenneth M. and Rasmussen, Scott and Tymkiw, Elizabeth and Wigand, Cathleen	10.3389/fenvs.2022.939870	monitoring_methods	trap	trap	traps	trap	1
15	Laying it on thick: Ecosystem effects of sediment placement on a microtidal Rhode Island salt marsh	2022	Frontiers In Environmental Science	Raposa, Kenneth B. and Bradley, Michael and Chaffee, Caitlin and Ernst, Nick and Ferguson, Wenley and Kutcher, Thomas E. and McKinney, Richard A. and Miller, Kenneth M. and Rasmussen, Scott and Tymkiw, Elizabeth and Wigand, Cathleen	10.3389/fenvs.2022.939870	monitoring_start_date	2015	NA	2015	NA	NA
15	Laying it on thick: Ecosystem effects of sediment placement on a microtidal Rhode Island salt marsh	2022	Frontiers In Environmental Science	Raposa, Kenneth B. and Bradley, Michael and Chaffee, Caitlin and Ernst, Nick and Ferguson, Wenley and Kutcher, Thomas E. and McKinney, Richard A. and Miller, Kenneth M. and Rasmussen, Scott and Tymkiw, Elizabeth and Wigand, Cathleen	10.3389/fenvs.2022.939870	monitoring_end_date	2020	NA	2020	NA	NA
15	Laying it on thick: Ecosystem effects of sediment placement on a microtidal Rhode Island salt marsh	2022	Frontiers In Environmental Science	Raposa, Kenneth B. and Bradley, Michael and Chaffee, Caitlin and Ernst, Nick and Ferguson, Wenley and Kutcher, Thomas E. and McKinney, Richard A. and Miller, Kenneth M. and Rasmussen, Scott and Tymkiw, Elizabeth and Wigand, Cathleen	10.3389/fenvs.2022.939870	focal_species	phragmites	NA	phragmites	NA	1
15	Laying it on thick: Ecosystem effects of sediment placement on a microtidal Rhode Island salt marsh	2022	Frontiers In Environmental Science	Raposa, Kenneth B. and Bradley, Michael and Chaffee, Caitlin and Ernst, Nick and Ferguson, Wenley and Kutcher, Thomas E. and McKinney, Richard A. and Miller, Kenneth M. and Rasmussen, Scott and Tymkiw, Elizabeth and Wigand, Cathleen	10.3389/fenvs.2022.939870	focal_species	alterniflora	NA	alterniflorus	NA	0.9209
15	Laying it on thick: Ecosystem effects of sediment placement on a microtidal Rhode Island salt marsh	2022	Frontiers In Environmental Science	Raposa, Kenneth B. and Bradley, Michael and Chaffee, Caitlin and Ernst, Nick and Ferguson, Wenley and Kutcher, Thomas E. and McKinney, Richard A. and Miller, Kenneth M. and Rasmussen, Scott and Tymkiw, Elizabeth and Wigand, Cathleen	10.3389/fenvs.2022.939870	focal_species	juncus	NA	juncus	NA	1
15	Laying it on thick: Ecosystem effects of sediment placement on a microtidal Rhode Island salt marsh	2022	Frontiers In Environmental Science	Raposa, Kenneth B. and Bradley, Michael and Chaffee, Caitlin and Ernst, Nick and Ferguson, Wenley and Kutcher, Thomas E. and McKinney, Richard A. and Miller, Kenneth M. and Rasmussen, Scott and Tymkiw, Elizabeth and Wigand, Cathleen	10.3389/fenvs.2022.939870	focal_species	gerardii	NA	gerardii	NA	1
15	Laying it on thick: Ecosystem effects of sediment placement on a microtidal Rhode Island salt marsh	2022	Frontiers In Environmental Science	Raposa, Kenneth B. and Bradley, Michael and Chaffee, Caitlin and Ernst, Nick and Ferguson, Wenley and Kutcher, Thomas E. and McKinney, Richard A. and Miller, Kenneth M. and Rasmussen, Scott and Tymkiw, Elizabeth and Wigand, Cathleen	10.3389/fenvs.2022.939870	focal_species	distichlis	NA	distichlis	NA	1
15	Laying it on thick: Ecosystem effects of sediment placement on a microtidal Rhode Island salt marsh	2022	Frontiers In Environmental Science	Raposa, Kenneth B. and Bradley, Michael and Chaffee, Caitlin and Ernst, Nick and Ferguson, Wenley and Kutcher, Thomas E. and McKinney, Richard A. and Miller, Kenneth M. and Rasmussen, Scott and Tymkiw, Elizabeth and Wigand, Cathleen	10.3389/fenvs.2022.939870	response_variables	soil	soil	soil	soil	1
15	Laying it on thick: Ecosystem effects of sediment placement on a microtidal Rhode Island salt marsh	2022	Frontiers In Environmental Science	Raposa, Kenneth B. and Bradley, Michael and Chaffee, Caitlin and Ernst, Nick and Ferguson, Wenley and Kutcher, Thomas E. and McKinney, Richard A. and Miller, Kenneth M. and Rasmussen, Scott and Tymkiw, Elizabeth and Wigand, Cathleen	10.3389/fenvs.2022.939870	response_variables	shear	shear	shear	shear	1
15	Laying it on thick: Ecosystem effects of sediment placement on a microtidal Rhode Island salt marsh	2022	Frontiers In Environmental Science	Raposa, Kenneth B. and Bradley, Michael and Chaffee, Caitlin and Ernst, Nick and Ferguson, Wenley and Kutcher, Thomas E. and McKinney, Richard A. and Miller, Kenneth M. and Rasmussen, Scott and Tymkiw, Elizabeth and Wigand, Cathleen	10.3389/fenvs.2022.939870	response_variables	strength	strength	strength	strength	1
15	Laying it on thick: Ecosystem effects of sediment placement on a microtidal Rhode Island salt marsh	2022	Frontiers In Environmental Science	Raposa, Kenneth B. and Bradley, Michael and Chaffee, Caitlin and Ernst, Nick and Ferguson, Wenley and Kutcher, Thomas E. and McKinney, Richard A. and Miller, Kenneth M. and Rasmussen, Scott and Tymkiw, Elizabeth and Wigand, Cathleen	10.3389/fenvs.2022.939870	response_variables	aboveground	aboveground	aboveground	aboveground	1
15	Laying it on thick: Ecosystem effects of sediment placement on a microtidal Rhode Island salt marsh	2022	Frontiers In Environmental Science	Raposa, Kenneth B. and Bradley, Michael and Chaffee, Caitlin and Ernst, Nick and Ferguson, Wenley and Kutcher, Thomas E. and McKinney, Richard A. and Miller, Kenneth M. and Rasmussen, Scott and Tymkiw, Elizabeth and Wigand, Cathleen	10.3389/fenvs.2022.939870	response_variables	biomass	biomass	biomass	biomass	1
15	Laying it on thick: Ecosystem effects of sediment placement on a microtidal Rhode Island salt marsh	2022	Frontiers In Environmental Science	Raposa, Kenneth B. and Bradley, Michael and Chaffee, Caitlin and Ernst, Nick and Ferguson, Wenley and Kutcher, Thomas E. and McKinney, Richard A. and Miller, Kenneth M. and Rasmussen, Scott and Tymkiw, Elizabeth and Wigand, Cathleen	10.3389/fenvs.2022.939870	response_variables	vegetation	veget	vegetation	veget	1
15	Laying it on thick: Ecosystem effects of sediment placement on a microtidal Rhode Island salt marsh	2022	Frontiers In Environmental Science	Raposa, Kenneth B. and Bradley, Michael and Chaffee, Caitlin and Ernst, Nick and Ferguson, Wenley and Kutcher, Thomas E. and McKinney, Richard A. and Miller, Kenneth M. and Rasmussen, Scott and Tymkiw, Elizabeth and Wigand, Cathleen	10.3389/fenvs.2022.939870	response_variables	stem	stem	stem	stem	1
15	Laying it on thick: Ecosystem effects of sediment placement on a microtidal Rhode Island salt marsh	2022	Frontiers In Environmental Science	Raposa, Kenneth B. and Bradley, Michael and Chaffee, Caitlin and Ernst, Nick and Ferguson, Wenley and Kutcher, Thomas E. and McKinney, Richard A. and Miller, Kenneth M. and Rasmussen, Scott and Tymkiw, Elizabeth and Wigand, Cathleen	10.3389/fenvs.2022.939870	response_variables	density	densiti	density	densiti	1
15	Laying it on thick: Ecosystem effects of sediment placement on a microtidal Rhode Island salt marsh	2022	Frontiers In Environmental Science	Raposa, Kenneth B. and Bradley, Michael and Chaffee, Caitlin and Ernst, Nick and Ferguson, Wenley and Kutcher, Thomas E. and McKinney, Richard A. and Miller, Kenneth M. and Rasmussen, Scott and Tymkiw, Elizabeth and Wigand, Cathleen	10.3389/fenvs.2022.939870	response_variables	denisty	denisti	density	densiti	0.9524
15	Laying it on thick: Ecosystem effects of sediment placement on a microtidal Rhode Island salt marsh	2022	Frontiers In Environmental Science	Raposa, Kenneth B. and Bradley, Michael and Chaffee, Caitlin and Ernst, Nick and Ferguson, Wenley and Kutcher, Thomas E. and McKinney, Richard A. and Miller, Kenneth M. and Rasmussen, Scott and Tymkiw, Elizabeth and Wigand, Cathleen	10.3389/fenvs.2022.939870	response_variables	nekton	nekton	nekton	nekton	1
15	Laying it on thick: Ecosystem effects of sediment placement on a microtidal Rhode Island salt marsh	2022	Frontiers In Environmental Science	Raposa, Kenneth B. and Bradley, Michael and Chaffee, Caitlin and Ernst, Nick and Ferguson, Wenley and Kutcher, Thomas E. and McKinney, Richard A. and Miller, Kenneth M. and Rasmussen, Scott and Tymkiw, Elizabeth and Wigand, Cathleen	10.3389/fenvs.2022.939870	response_variables	density	densiti	density	densiti	1
15	Laying it on thick: Ecosystem effects of sediment placement on a microtidal Rhode Island salt marsh	2022	Frontiers In Environmental Science	Raposa, Kenneth B. and Bradley, Michael and Chaffee, Caitlin and Ernst, Nick and Ferguson, Wenley and Kutcher, Thomas E. and McKinney, Richard A. and Miller, Kenneth M. and Rasmussen, Scott and Tymkiw, Elizabeth and Wigand, Cathleen	10.3389/fenvs.2022.939870	response_variables	vegetation	veget	vegetation	veget	1
15	Laying it on thick: Ecosystem effects of sediment placement on a microtidal Rhode Island salt marsh	2022	Frontiers In Environmental Science	Raposa, Kenneth B. and Bradley, Michael and Chaffee, Caitlin and Ernst, Nick and Ferguson, Wenley and Kutcher, Thomas E. and McKinney, Richard A. and Miller, Kenneth M. and Rasmussen, Scott and Tymkiw, Elizabeth and Wigand, Cathleen	10.3389/fenvs.2022.939870	response_variables	cover	cover	cover	cover	1
15	Laying it on thick: Ecosystem effects of sediment placement on a microtidal Rhode Island salt marsh	2022	Frontiers In Environmental Science	Raposa, Kenneth B. and Bradley, Michael and Chaffee, Caitlin and Ernst, Nick and Ferguson, Wenley and Kutcher, Thomas E. and McKinney, Richard A. and Miller, Kenneth M. and Rasmussen, Scott and Tymkiw, Elizabeth and Wigand, Cathleen	10.3389/fenvs.2022.939870	restoration_actions	sediment	sediment	sediment	sediment	1
16	Mimicry of emergent traits amplifies coastal restoration success	2020	Nature Communications	Temmink, Ralph J. M. and Christianen, Marjolijn J. A. and Fivash, Gregory S. and Angelini, Christine and Bostrom, Christoffer and Didderen, Karin and Engel, Sabine M. and Esteban, Nicole and Gaeckle, Jeffrey L. and Gagnon, Karine and Govers, Laura L. and Infantes, Eduardo and van Katwijk, Marieke M. and Kipson, Silvija and Lamers, Leon P. M. and Lengkeek, Wouter and Silliman, Brian R. and van Tus…	10.1038/s41467-020-17438-4	study_sites_names	sweden	NA	sweden	NA	1
16	Mimicry of emergent traits amplifies coastal restoration success	2020	Nature Communications	Temmink, Ralph J. M. and Christianen, Marjolijn J. A. and Fivash, Gregory S. and Angelini, Christine and Bostrom, Christoffer and Didderen, Karin and Engel, Sabine M. and Esteban, Nicole and Gaeckle, Jeffrey L. and Gagnon, Karine and Govers, Laura L. and Infantes, Eduardo and van Katwijk, Marieke M. and Kipson, Silvija and Lamers, Leon P. M. and Lengkeek, Wouter and Silliman, Brian R. and van Tus…	10.1038/s41467-020-17438-4	study_sites_names	netherlands	NA	netherlands	NA	1
16	Mimicry of emergent traits amplifies coastal restoration success	2020	Nature Communications	Temmink, Ralph J. M. and Christianen, Marjolijn J. A. and Fivash, Gregory S. and Angelini, Christine and Bostrom, Christoffer and Didderen, Karin and Engel, Sabine M. and Esteban, Nicole and Gaeckle, Jeffrey L. and Gagnon, Karine and Govers, Laura L. and Infantes, Eduardo and van Katwijk, Marieke M. and Kipson, Silvija and Lamers, Leon P. M. and Lengkeek, Wouter and Silliman, Brian R. and van Tus…	10.1038/s41467-020-17438-4	ecosystem_types	sea	sea	sea	sea	1
16	Mimicry of emergent traits amplifies coastal restoration success	2020	Nature Communications	Temmink, Ralph J. M. and Christianen, Marjolijn J. A. and Fivash, Gregory S. and Angelini, Christine and Bostrom, Christoffer and Didderen, Karin and Engel, Sabine M. and Esteban, Nicole and Gaeckle, Jeffrey L. and Gagnon, Karine and Govers, Laura L. and Infantes, Eduardo and van Katwijk, Marieke M. and Kipson, Silvija and Lamers, Leon P. M. and Lengkeek, Wouter and Silliman, Brian R. and van Tus…	10.1038/s41467-020-17438-4	ecosystem_types	grass	grass	grass	grass	1
16	Mimicry of emergent traits amplifies coastal restoration success	2020	Nature Communications	Temmink, Ralph J. M. and Christianen, Marjolijn J. A. and Fivash, Gregory S. and Angelini, Christine and Bostrom, Christoffer and Didderen, Karin and Engel, Sabine M. and Esteban, Nicole and Gaeckle, Jeffrey L. and Gagnon, Karine and Govers, Laura L. and Infantes, Eduardo and van Katwijk, Marieke M. and Kipson, Silvija and Lamers, Leon P. M. and Lengkeek, Wouter and Silliman, Brian R. and van Tus…	10.1038/s41467-020-17438-4	ecosystem_types	salt	salt	salt	salt	1
16	Mimicry of emergent traits amplifies coastal restoration success	2020	Nature Communications	Temmink, Ralph J. M. and Christianen, Marjolijn J. A. and Fivash, Gregory S. and Angelini, Christine and Bostrom, Christoffer and Didderen, Karin and Engel, Sabine M. and Esteban, Nicole and Gaeckle, Jeffrey L. and Gagnon, Karine and Govers, Laura L. and Infantes, Eduardo and van Katwijk, Marieke M. and Kipson, Silvija and Lamers, Leon P. M. and Lengkeek, Wouter and Silliman, Brian R. and van Tus…	10.1038/s41467-020-17438-4	ecosystem_types	marsh	marsh	marsh	marsh	1
16	Mimicry of emergent traits amplifies coastal restoration success	2020	Nature Communications	Temmink, Ralph J. M. and Christianen, Marjolijn J. A. and Fivash, Gregory S. and Angelini, Christine and Bostrom, Christoffer and Didderen, Karin and Engel, Sabine M. and Esteban, Nicole and Gaeckle, Jeffrey L. and Gagnon, Karine and Govers, Laura L. and Infantes, Eduardo and van Katwijk, Marieke M. and Kipson, Silvija and Lamers, Leon P. M. and Lengkeek, Wouter and Silliman, Brian R. and van Tus…	10.1038/s41467-020-17438-4	focal_species	zostera	NA	zostera	NA	1
16	Mimicry of emergent traits amplifies coastal restoration success	2020	Nature Communications	Temmink, Ralph J. M. and Christianen, Marjolijn J. A. and Fivash, Gregory S. and Angelini, Christine and Bostrom, Christoffer and Didderen, Karin and Engel, Sabine M. and Esteban, Nicole and Gaeckle, Jeffrey L. and Gagnon, Karine and Govers, Laura L. and Infantes, Eduardo and van Katwijk, Marieke M. and Kipson, Silvija and Lamers, Leon P. M. and Lengkeek, Wouter and Silliman, Brian R. and van Tus…	10.1038/s41467-020-17438-4	focal_species	marina	NA	marina	NA	1
16	Mimicry of emergent traits amplifies coastal restoration success	2020	Nature Communications	Temmink, Ralph J. M. and Christianen, Marjolijn J. A. and Fivash, Gregory S. and Angelini, Christine and Bostrom, Christoffer and Didderen, Karin and Engel, Sabine M. and Esteban, Nicole and Gaeckle, Jeffrey L. and Gagnon, Karine and Govers, Laura L. and Infantes, Eduardo and van Katwijk, Marieke M. and Kipson, Silvija and Lamers, Leon P. M. and Lengkeek, Wouter and Silliman, Brian R. and van Tus…	10.1038/s41467-020-17438-4	focal_species	thalassia	NA	thalassia	NA	1
16	Mimicry of emergent traits amplifies coastal restoration success	2020	Nature Communications	Temmink, Ralph J. M. and Christianen, Marjolijn J. A. and Fivash, Gregory S. and Angelini, Christine and Bostrom, Christoffer and Didderen, Karin and Engel, Sabine M. and Esteban, Nicole and Gaeckle, Jeffrey L. and Gagnon, Karine and Govers, Laura L. and Infantes, Eduardo and van Katwijk, Marieke M. and Kipson, Silvija and Lamers, Leon P. M. and Lengkeek, Wouter and Silliman, Brian R. and van Tus…	10.1038/s41467-020-17438-4	focal_species	testudinum	NA	testudinum	NA	1
16	Mimicry of emergent traits amplifies coastal restoration success	2020	Nature Communications	Temmink, Ralph J. M. and Christianen, Marjolijn J. A. and Fivash, Gregory S. and Angelini, Christine and Bostrom, Christoffer and Didderen, Karin and Engel, Sabine M. and Esteban, Nicole and Gaeckle, Jeffrey L. and Gagnon, Karine and Govers, Laura L. and Infantes, Eduardo and van Katwijk, Marieke M. and Kipson, Silvija and Lamers, Leon P. M. and Lengkeek, Wouter and Silliman, Brian R. and van Tus…	10.1038/s41467-020-17438-4	focal_species	anglica	NA	anglicus	NA	0.869
16	Mimicry of emergent traits amplifies coastal restoration success	2020	Nature Communications	Temmink, Ralph J. M. and Christianen, Marjolijn J. A. and Fivash, Gregory S. and Angelini, Christine and Bostrom, Christoffer and Didderen, Karin and Engel, Sabine M. and Esteban, Nicole and Gaeckle, Jeffrey L. and Gagnon, Karine and Govers, Laura L. and Infantes, Eduardo and van Katwijk, Marieke M. and Kipson, Silvija and Lamers, Leon P. M. and Lengkeek, Wouter and Silliman, Brian R. and van Tus…	10.1038/s41467-020-17438-4	focal_species	alterniflora	NA	alterniflorus	NA	0.9209
17	Top-down control of foundation species recovery during coastal wetland restoration	2021	Science of the Total Environment	Qian, Wanqing and Chen, Jianshe and Zhang, Qun and Wu, Changlu and Ma, Qiang and Silliman, Brian R. and Wu, Jihua and Li, Bo and He, Qiang	10.1016/j.scitotenv.2020.144854	study_sites_names	reserve	NA	reserve	NA	1
17	Top-down control of foundation species recovery during coastal wetland restoration	2021	Science of the Total Environment	Qian, Wanqing and Chen, Jianshe and Zhang, Qun and Wu, Changlu and Ma, Qiang and Silliman, Brian R. and Wu, Jihua and Li, Bo and He, Qiang	10.1016/j.scitotenv.2020.144854	study_sites_coords	121°59′e, 31°30′n	NA	121°59′E, 31°30′N	NA	NA
17	Top-down control of foundation species recovery during coastal wetland restoration	2021	Science of the Total Environment	Qian, Wanqing and Chen, Jianshe and Zhang, Qun and Wu, Changlu and Ma, Qiang and Silliman, Brian R. and Wu, Jihua and Li, Bo and He, Qiang	10.1016/j.scitotenv.2020.144854	ecosystem_types	marsh	marsh	marsh	marsh	1
17	Top-down control of foundation species recovery during coastal wetland restoration	2021	Science of the Total Environment	Qian, Wanqing and Chen, Jianshe and Zhang, Qun and Wu, Changlu and Ma, Qiang and Silliman, Brian R. and Wu, Jihua and Li, Bo and He, Qiang	10.1016/j.scitotenv.2020.144854	restoration_start_date	2012	NA	2012	NA	NA
17	Top-down control of foundation species recovery during coastal wetland restoration	2021	Science of the Total Environment	Qian, Wanqing and Chen, Jianshe and Zhang, Qun and Wu, Changlu and Ma, Qiang and Silliman, Brian R. and Wu, Jihua and Li, Bo and He, Qiang	10.1016/j.scitotenv.2020.144854	monitoring_methods	experiment	experi	experiment	experi	1
17	Top-down control of foundation species recovery during coastal wetland restoration	2021	Science of the Total Environment	Qian, Wanqing and Chen, Jianshe and Zhang, Qun and Wu, Changlu and Ma, Qiang and Silliman, Brian R. and Wu, Jihua and Li, Bo and He, Qiang	10.1016/j.scitotenv.2020.144854	monitoring_methods	traps	trap	trap	trap	1
17	Top-down control of foundation species recovery during coastal wetland restoration	2021	Science of the Total Environment	Qian, Wanqing and Chen, Jianshe and Zhang, Qun and Wu, Changlu and Ma, Qiang and Silliman, Brian R. and Wu, Jihua and Li, Bo and He, Qiang	10.1016/j.scitotenv.2020.144854	monitoring_start_date	2019-May	NA	5/1/2019	NA	NA
17	Top-down control of foundation species recovery during coastal wetland restoration	2021	Science of the Total Environment	Qian, Wanqing and Chen, Jianshe and Zhang, Qun and Wu, Changlu and Ma, Qiang and Silliman, Brian R. and Wu, Jihua and Li, Bo and He, Qiang	10.1016/j.scitotenv.2020.144854	monitoring_end_date	2019-Sep	NA	9/1/2019	NA	NA
17	Top-down control of foundation species recovery during coastal wetland restoration	2021	Science of the Total Environment	Qian, Wanqing and Chen, Jianshe and Zhang, Qun and Wu, Changlu and Ma, Qiang and Silliman, Brian R. and Wu, Jihua and Li, Bo and He, Qiang	10.1016/j.scitotenv.2020.144854	focal_species	scirpus	NA	scirpus	NA	1
17	Top-down control of foundation species recovery during coastal wetland restoration	2021	Science of the Total Environment	Qian, Wanqing and Chen, Jianshe and Zhang, Qun and Wu, Changlu and Ma, Qiang and Silliman, Brian R. and Wu, Jihua and Li, Bo and He, Qiang	10.1016/j.scitotenv.2020.144854	focal_species	mariqueter	NA	mariqueter	NA	1
17	Top-down control of foundation species recovery during coastal wetland restoration	2021	Science of the Total Environment	Qian, Wanqing and Chen, Jianshe and Zhang, Qun and Wu, Changlu and Ma, Qiang and Silliman, Brian R. and Wu, Jihua and Li, Bo and He, Qiang	10.1016/j.scitotenv.2020.144854	restoration_actions	planting	plant	planting	plant	1
18	Microbial processes linked to soil organic matter in a restored and natural coastal wetland in Barataria Bay, Louisiana	2017	Ecological Engineering	Wood, S.E. and White, J.R. and Armbruster, C.K.	10.1016/j.ecoleng.2017.06.028	study_sites_names	barataria	NA	barataria	NA	1
18	Microbial processes linked to soil organic matter in a restored and natural coastal wetland in Barataria Bay, Louisiana	2017	Ecological Engineering	Wood, S.E. and White, J.R. and Armbruster, C.K.	10.1016/j.ecoleng.2017.06.028	study_sites_names	bay	NA	bay	NA	1
18	Microbial processes linked to soil organic matter in a restored and natural coastal wetland in Barataria Bay, Louisiana	2017	Ecological Engineering	Wood, S.E. and White, J.R. and Armbruster, C.K.	10.1016/j.ecoleng.2017.06.028	ecosystem_types	coastal	coastal	coastal	coastal	1
18	Microbial processes linked to soil organic matter in a restored and natural coastal wetland in Barataria Bay, Louisiana	2017	Ecological Engineering	Wood, S.E. and White, J.R. and Armbruster, C.K.	10.1016/j.ecoleng.2017.06.028	restoration_start_date	2014-Sep	NA	14-Sep	NA	NA
18	Microbial processes linked to soil organic matter in a restored and natural coastal wetland in Barataria Bay, Louisiana	2017	Ecological Engineering	Wood, S.E. and White, J.R. and Armbruster, C.K.	10.1016/j.ecoleng.2017.06.028	restoration_end_date	2014-Oct	NA	14-Oct	NA	NA
18	Microbial processes linked to soil organic matter in a restored and natural coastal wetland in Barataria Bay, Louisiana	2017	Ecological Engineering	Wood, S.E. and White, J.R. and Armbruster, C.K.	10.1016/j.ecoleng.2017.06.028	monitoring_methods	soil	soil	soil	soil	1
18	Microbial processes linked to soil organic matter in a restored and natural coastal wetland in Barataria Bay, Louisiana	2017	Ecological Engineering	Wood, S.E. and White, J.R. and Armbruster, C.K.	10.1016/j.ecoleng.2017.06.028	monitoring_start_date	2016-Apr	NA	16-Apr	NA	NA
18	Microbial processes linked to soil organic matter in a restored and natural coastal wetland in Barataria Bay, Louisiana	2017	Ecological Engineering	Wood, S.E. and White, J.R. and Armbruster, C.K.	10.1016/j.ecoleng.2017.06.028	monitoring_end_date	2016-Apr	NA	16-Apr	NA	NA
18	Microbial processes linked to soil organic matter in a restored and natural coastal wetland in Barataria Bay, Louisiana	2017	Ecological Engineering	Wood, S.E. and White, J.R. and Armbruster, C.K.	10.1016/j.ecoleng.2017.06.028	focal_species	alterniflora	NA	alterniflorus	NA	0.9209
18	Microbial processes linked to soil organic matter in a restored and natural coastal wetland in Barataria Bay, Louisiana	2017	Ecological Engineering	Wood, S.E. and White, J.R. and Armbruster, C.K.	10.1016/j.ecoleng.2017.06.028	response_variables	soil	soil	soil	soil	1
18	Microbial processes linked to soil organic matter in a restored and natural coastal wetland in Barataria Bay, Louisiana	2017	Ecological Engineering	Wood, S.E. and White, J.R. and Armbruster, C.K.	10.1016/j.ecoleng.2017.06.028	response_variables	enzyme	enzym	enzyme	enzym	1
18	Microbial processes linked to soil organic matter in a restored and natural coastal wetland in Barataria Bay, Louisiana	2017	Ecological Engineering	Wood, S.E. and White, J.R. and Armbruster, C.K.	10.1016/j.ecoleng.2017.06.028	response_variables	activity	activ	activity	activ	1
18	Microbial processes linked to soil organic matter in a restored and natural coastal wetland in Barataria Bay, Louisiana	2017	Ecological Engineering	Wood, S.E. and White, J.R. and Armbruster, C.K.	10.1016/j.ecoleng.2017.06.028	response_variables	soil	soil	soil	soil	1
18	Microbial processes linked to soil organic matter in a restored and natural coastal wetland in Barataria Bay, Louisiana	2017	Ecological Engineering	Wood, S.E. and White, J.R. and Armbruster, C.K.	10.1016/j.ecoleng.2017.06.028	restoration_actions	planting	plant	planting	plant	1
19	Net CO2 and CH4 emissions from restored mangrove wetland: New insights based on a case study in estuary of the Pearl River, China	2022	Science of the Total Environment	Zhao, Xiaosong and Wang, Chunlin and Li, Tingting and Zhang, Chengyi and Fan, Xingwang and Zhang, Qing and Zhang, Qiang and Chen, Xianyan and Zou, Xukai and Shen, Chong and Tang, Yuqi and Qin, Zhangcai	10.1016/j.scitotenv.2021.151619	study_sites_coords	22.60°n, 113.64°e	NA	22.60°N, 113.64°E	NA	NA
19	Net CO2 and CH4 emissions from restored mangrove wetland: New insights based on a case study in estuary of the Pearl River, China	2022	Science of the Total Environment	Zhao, Xiaosong and Wang, Chunlin and Li, Tingting and Zhang, Chengyi and Fan, Xingwang and Zhang, Qing and Zhang, Qiang and Chen, Xianyan and Zou, Xukai and Shen, Chong and Tang, Yuqi and Qin, Zhangcai	10.1016/j.scitotenv.2021.151619	ecosystem_types	estuary	estuari	estuarine	estuarin	0.9583
19	Net CO2 and CH4 emissions from restored mangrove wetland: New insights based on a case study in estuary of the Pearl River, China	2022	Science of the Total Environment	Zhao, Xiaosong and Wang, Chunlin and Li, Tingting and Zhang, Chengyi and Fan, Xingwang and Zhang, Qing and Zhang, Qiang and Chen, Xianyan and Zou, Xukai and Shen, Chong and Tang, Yuqi and Qin, Zhangcai	10.1016/j.scitotenv.2021.151619	restoration_start_date	2008	NA	2008	NA	NA
19	Net CO2 and CH4 emissions from restored mangrove wetland: New insights based on a case study in estuary of the Pearl River, China	2022	Science of the Total Environment	Zhao, Xiaosong and Wang, Chunlin and Li, Tingting and Zhang, Chengyi and Fan, Xingwang and Zhang, Qing and Zhang, Qiang and Chen, Xianyan and Zou, Xukai and Shen, Chong and Tang, Yuqi and Qin, Zhangcai	10.1016/j.scitotenv.2021.151619	monitoring_methods	eddy	eddi	eddy	eddi	1
19	Net CO2 and CH4 emissions from restored mangrove wetland: New insights based on a case study in estuary of the Pearl River, China	2022	Science of the Total Environment	Zhao, Xiaosong and Wang, Chunlin and Li, Tingting and Zhang, Chengyi and Fan, Xingwang and Zhang, Qing and Zhang, Qiang and Chen, Xianyan and Zou, Xukai and Shen, Chong and Tang, Yuqi and Qin, Zhangcai	10.1016/j.scitotenv.2021.151619	monitoring_methods	covariance	covari	covariance	covari	1
19	Net CO2 and CH4 emissions from restored mangrove wetland: New insights based on a case study in estuary of the Pearl River, China	2022	Science of the Total Environment	Zhao, Xiaosong and Wang, Chunlin and Li, Tingting and Zhang, Chengyi and Fan, Xingwang and Zhang, Qing and Zhang, Qiang and Chen, Xianyan and Zou, Xukai and Shen, Chong and Tang, Yuqi and Qin, Zhangcai	10.1016/j.scitotenv.2021.151619	monitoring_start_date	2019	NA	1/1/2019	NA	NA
19	Net CO2 and CH4 emissions from restored mangrove wetland: New insights based on a case study in estuary of the Pearl River, China	2022	Science of the Total Environment	Zhao, Xiaosong and Wang, Chunlin and Li, Tingting and Zhang, Chengyi and Fan, Xingwang and Zhang, Qing and Zhang, Qiang and Chen, Xianyan and Zou, Xukai and Shen, Chong and Tang, Yuqi and Qin, Zhangcai	10.1016/j.scitotenv.2021.151619	monitoring_end_date	2020	NA	12/31/2020	NA	NA
19	Net CO2 and CH4 emissions from restored mangrove wetland: New insights based on a case study in estuary of the Pearl River, China	2022	Science of the Total Environment	Zhao, Xiaosong and Wang, Chunlin and Li, Tingting and Zhang, Chengyi and Fan, Xingwang and Zhang, Qing and Zhang, Qiang and Chen, Xianyan and Zou, Xukai and Shen, Chong and Tang, Yuqi and Qin, Zhangcai	10.1016/j.scitotenv.2021.151619	focal_species	sonneratia	NA	sonneratia	NA	1
19	Net CO2 and CH4 emissions from restored mangrove wetland: New insights based on a case study in estuary of the Pearl River, China	2022	Science of the Total Environment	Zhao, Xiaosong and Wang, Chunlin and Li, Tingting and Zhang, Chengyi and Fan, Xingwang and Zhang, Qing and Zhang, Qiang and Chen, Xianyan and Zou, Xukai and Shen, Chong and Tang, Yuqi and Qin, Zhangcai	10.1016/j.scitotenv.2021.151619	focal_species	sonneratia	NA	sonneratia	NA	1
19	Net CO2 and CH4 emissions from restored mangrove wetland: New insights based on a case study in estuary of the Pearl River, China	2022	Science of the Total Environment	Zhao, Xiaosong and Wang, Chunlin and Li, Tingting and Zhang, Chengyi and Fan, Xingwang and Zhang, Qing and Zhang, Qiang and Chen, Xianyan and Zou, Xukai and Shen, Chong and Tang, Yuqi and Qin, Zhangcai	10.1016/j.scitotenv.2021.151619	focal_species	apetala	NA	apetala	NA	1
20	Evaluation of the quality of mangrove ecosystems using macrozoobenthos as bioindicators in the Southern Coast of East Java, Indonesia	2022	Biodiversitas	Retnaningdyah, C. and Febriansyah, S.C. and Hakim, L.	10.13057/biodiv/d231247	study_sites_names	java	NA	java	NA	1
20	Evaluation of the quality of mangrove ecosystems using macrozoobenthos as bioindicators in the Southern Coast of East Java, Indonesia	2022	Biodiversitas	Retnaningdyah, C. and Febriansyah, S.C. and Hakim, L.	10.13057/biodiv/d231247	study_sites_names	beach	NA	beach	NA	1
20	Evaluation of the quality of mangrove ecosystems using macrozoobenthos as bioindicators in the Southern Coast of East Java, Indonesia	2022	Biodiversitas	Retnaningdyah, C. and Febriansyah, S.C. and Hakim, L.	10.13057/biodiv/d231247	study_sites_names	beach	NA	beach	NA	1
20	Evaluation of the quality of mangrove ecosystems using macrozoobenthos as bioindicators in the Southern Coast of East Java, Indonesia	2022	Biodiversitas	Retnaningdyah, C. and Febriansyah, S.C. and Hakim, L.	10.13057/biodiv/d231247	study_sites_names	beach	NA	beach	NA	1
20	Evaluation of the quality of mangrove ecosystems using macrozoobenthos as bioindicators in the Southern Coast of East Java, Indonesia	2022	Biodiversitas	Retnaningdyah, C. and Febriansyah, S.C. and Hakim, L.	10.13057/biodiv/d231247	study_sites_names	beach	NA	beach	NA	1
20	Evaluation of the quality of mangrove ecosystems using macrozoobenthos as bioindicators in the Southern Coast of East Java, Indonesia	2022	Biodiversitas	Retnaningdyah, C. and Febriansyah, S.C. and Hakim, L.	10.13057/biodiv/d231247	study_sites_names	malang	NA	malang	NA	1
20	Evaluation of the quality of mangrove ecosystems using macrozoobenthos as bioindicators in the Southern Coast of East Java, Indonesia	2022	Biodiversitas	Retnaningdyah, C. and Febriansyah, S.C. and Hakim, L.	10.13057/biodiv/d231247	study_sites_names	malang	NA	malang	NA	1
20	Evaluation of the quality of mangrove ecosystems using macrozoobenthos as bioindicators in the Southern Coast of East Java, Indonesia	2022	Biodiversitas	Retnaningdyah, C. and Febriansyah, S.C. and Hakim, L.	10.13057/biodiv/d231247	study_sites_names	malang	NA	malang	NA	1
20	Evaluation of the quality of mangrove ecosystems using macrozoobenthos as bioindicators in the Southern Coast of East Java, Indonesia	2022	Biodiversitas	Retnaningdyah, C. and Febriansyah, S.C. and Hakim, L.	10.13057/biodiv/d231247	study_sites_names	beach	NA	beach	NA	1
20	Evaluation of the quality of mangrove ecosystems using macrozoobenthos as bioindicators in the Southern Coast of East Java, Indonesia	2022	Biodiversitas	Retnaningdyah, C. and Febriansyah, S.C. and Hakim, L.	10.13057/biodiv/d231247	ecosystem_types	mangrove	mangrov	mangrove	mangrov	1
20	Evaluation of the quality of mangrove ecosystems using macrozoobenthos as bioindicators in the Southern Coast of East Java, Indonesia	2022	Biodiversitas	Retnaningdyah, C. and Febriansyah, S.C. and Hakim, L.	10.13057/biodiv/d231247	restoration_start_date	1975	NA	1975	NA	NA
20	Evaluation of the quality of mangrove ecosystems using macrozoobenthos as bioindicators in the Southern Coast of East Java, Indonesia	2022	Biodiversitas	Retnaningdyah, C. and Febriansyah, S.C. and Hakim, L.	10.13057/biodiv/d231247	restoration_end_date	2019	NA	2019	NA	NA
20	Evaluation of the quality of mangrove ecosystems using macrozoobenthos as bioindicators in the Southern Coast of East Java, Indonesia	2022	Biodiversitas	Retnaningdyah, C. and Febriansyah, S.C. and Hakim, L.	10.13057/biodiv/d231247	monitoring_start_date	2021-Jun	NA	21-Jun	NA	NA
20	Evaluation of the quality of mangrove ecosystems using macrozoobenthos as bioindicators in the Southern Coast of East Java, Indonesia	2022	Biodiversitas	Retnaningdyah, C. and Febriansyah, S.C. and Hakim, L.	10.13057/biodiv/d231247	monitoring_end_date	2021-Nov	NA	21-Nov	NA	NA
20	Evaluation of the quality of mangrove ecosystems using macrozoobenthos as bioindicators in the Southern Coast of East Java, Indonesia	2022	Biodiversitas	Retnaningdyah, C. and Febriansyah, S.C. and Hakim, L.	10.13057/biodiv/d231247	response_variables	water	water	water	water	1
20	Evaluation of the quality of mangrove ecosystems using macrozoobenthos as bioindicators in the Southern Coast of East Java, Indonesia	2022	Biodiversitas	Retnaningdyah, C. and Febriansyah, S.C. and Hakim, L.	10.13057/biodiv/d231247	response_variables	conductivity	conduct	conductivity	conduct	1
20	Evaluation of the quality of mangrove ecosystems using macrozoobenthos as bioindicators in the Southern Coast of East Java, Indonesia	2022	Biodiversitas	Retnaningdyah, C. and Febriansyah, S.C. and Hakim, L.	10.13057/biodiv/d231247	response_variables	dissolved	dissolv	dissolved	dissolv	1
20	Evaluation of the quality of mangrove ecosystems using macrozoobenthos as bioindicators in the Southern Coast of East Java, Indonesia	2022	Biodiversitas	Retnaningdyah, C. and Febriansyah, S.C. and Hakim, L.	10.13057/biodiv/d231247	response_variables	dissolved	dissolv	dissolved	dissolv	1
20	Evaluation of the quality of mangrove ecosystems using macrozoobenthos as bioindicators in the Southern Coast of East Java, Indonesia	2022	Biodiversitas	Retnaningdyah, C. and Febriansyah, S.C. and Hakim, L.	10.13057/biodiv/d231247	response_variables	biochemical	biochem	biochemical	biochem	1
20	Evaluation of the quality of mangrove ecosystems using macrozoobenthos as bioindicators in the Southern Coast of East Java, Indonesia	2022	Biodiversitas	Retnaningdyah, C. and Febriansyah, S.C. and Hakim, L.	10.13057/biodiv/d231247	response_variables	total	total	total	total	1
20	Evaluation of the quality of mangrove ecosystems using macrozoobenthos as bioindicators in the Southern Coast of East Java, Indonesia	2022	Biodiversitas	Retnaningdyah, C. and Febriansyah, S.C. and Hakim, L.	10.13057/biodiv/d231247	response_variables	salinity	salin	salinity	salin	1
20	Evaluation of the quality of mangrove ecosystems using macrozoobenthos as bioindicators in the Southern Coast of East Java, Indonesia	2022	Biodiversitas	Retnaningdyah, C. and Febriansyah, S.C. and Hakim, L.	10.13057/biodiv/d231247	response_variables	nitrate	nitrat	nitrate	nitrat	1
20	Evaluation of the quality of mangrove ecosystems using macrozoobenthos as bioindicators in the Southern Coast of East Java, Indonesia	2022	Biodiversitas	Retnaningdyah, C. and Febriansyah, S.C. and Hakim, L.	10.13057/biodiv/d231247	response_variables	dissolved	dissolv	dissolved	dissolv	1
20	Evaluation of the quality of mangrove ecosystems using macrozoobenthos as bioindicators in the Southern Coast of East Java, Indonesia	2022	Biodiversitas	Retnaningdyah, C. and Febriansyah, S.C. and Hakim, L.	10.13057/biodiv/d231247	response_variables	sulfide	sulfid	sulfide	sulfid	1
21	To plant or not to plant: When can planting facilitate mangrove restoration?	2022	Frontiers In Environmental Science	van Bijsterveldt, Celine E. J. and Debrot, Adolphe O. and Bouma, Tjeerd J. and Maulana, Moch B. and Pribadi, Rudhi and Schop, Jessica and Tonneijck, Femke H. and van Wesenbeeck, Bregje K.	10.3389/fenvs.2021.690011	study_sites_names	indonesia	NA	indonesia	NA	1
21	To plant or not to plant: When can planting facilitate mangrove restoration?	2022	Frontiers In Environmental Science	van Bijsterveldt, Celine E. J. and Debrot, Adolphe O. and Bouma, Tjeerd J. and Maulana, Moch B. and Pribadi, Rudhi and Schop, Jessica and Tonneijck, Femke H. and van Wesenbeeck, Bregje K.	10.3389/fenvs.2021.690011	study_sites_coords	6.53°s, 110.30°e	NA	6.53°S, 110.30°E	NA	NA
21	To plant or not to plant: When can planting facilitate mangrove restoration?	2022	Frontiers In Environmental Science	van Bijsterveldt, Celine E. J. and Debrot, Adolphe O. and Bouma, Tjeerd J. and Maulana, Moch B. and Pribadi, Rudhi and Schop, Jessica and Tonneijck, Femke H. and van Wesenbeeck, Bregje K.	10.3389/fenvs.2021.690011	ecosystem_types	mangrove	mangrov	mangroves	mangrov	1
21	To plant or not to plant: When can planting facilitate mangrove restoration?	2022	Frontiers In Environmental Science	van Bijsterveldt, Celine E. J. and Debrot, Adolphe O. and Bouma, Tjeerd J. and Maulana, Moch B. and Pribadi, Rudhi and Schop, Jessica and Tonneijck, Femke H. and van Wesenbeeck, Bregje K.	10.3389/fenvs.2021.690011	monitoring_methods	propagule	propagul	propagule	propagul	1
21	To plant or not to plant: When can planting facilitate mangrove restoration?	2022	Frontiers In Environmental Science	van Bijsterveldt, Celine E. J. and Debrot, Adolphe O. and Bouma, Tjeerd J. and Maulana, Moch B. and Pribadi, Rudhi and Schop, Jessica and Tonneijck, Femke H. and van Wesenbeeck, Bregje K.	10.3389/fenvs.2021.690011	monitoring_methods	traps	trap	traps	trap	1
21	To plant or not to plant: When can planting facilitate mangrove restoration?	2022	Frontiers In Environmental Science	van Bijsterveldt, Celine E. J. and Debrot, Adolphe O. and Bouma, Tjeerd J. and Maulana, Moch B. and Pribadi, Rudhi and Schop, Jessica and Tonneijck, Femke H. and van Wesenbeeck, Bregje K.	10.3389/fenvs.2021.690011	monitoring_end_date	2018	NA	12/31/2018	NA	NA
21	To plant or not to plant: When can planting facilitate mangrove restoration?	2022	Frontiers In Environmental Science	van Bijsterveldt, Celine E. J. and Debrot, Adolphe O. and Bouma, Tjeerd J. and Maulana, Moch B. and Pribadi, Rudhi and Schop, Jessica and Tonneijck, Femke H. and van Wesenbeeck, Bregje K.	10.3389/fenvs.2021.690011	focal_species	avicennia	NA	avicennia	NA	1
21	To plant or not to plant: When can planting facilitate mangrove restoration?	2022	Frontiers In Environmental Science	van Bijsterveldt, Celine E. J. and Debrot, Adolphe O. and Bouma, Tjeerd J. and Maulana, Moch B. and Pribadi, Rudhi and Schop, Jessica and Tonneijck, Femke H. and van Wesenbeeck, Bregje K.	10.3389/fenvs.2021.690011	focal_species	avicennia	NA	avicennia	NA	1
21	To plant or not to plant: When can planting facilitate mangrove restoration?	2022	Frontiers In Environmental Science	van Bijsterveldt, Celine E. J. and Debrot, Adolphe O. and Bouma, Tjeerd J. and Maulana, Moch B. and Pribadi, Rudhi and Schop, Jessica and Tonneijck, Femke H. and van Wesenbeeck, Bregje K.	10.3389/fenvs.2021.690011	focal_species	marina	NA	marina	NA	1
21	To plant or not to plant: When can planting facilitate mangrove restoration?	2022	Frontiers In Environmental Science	van Bijsterveldt, Celine E. J. and Debrot, Adolphe O. and Bouma, Tjeerd J. and Maulana, Moch B. and Pribadi, Rudhi and Schop, Jessica and Tonneijck, Femke H. and van Wesenbeeck, Bregje K.	10.3389/fenvs.2021.690011	focal_species	avicennia	NA	avicennia	NA	1
21	To plant or not to plant: When can planting facilitate mangrove restoration?	2022	Frontiers In Environmental Science	van Bijsterveldt, Celine E. J. and Debrot, Adolphe O. and Bouma, Tjeerd J. and Maulana, Moch B. and Pribadi, Rudhi and Schop, Jessica and Tonneijck, Femke H. and van Wesenbeeck, Bregje K.	10.3389/fenvs.2021.690011	focal_species	rhizophora	NA	rhizophora	NA	1
21	To plant or not to plant: When can planting facilitate mangrove restoration?	2022	Frontiers In Environmental Science	van Bijsterveldt, Celine E. J. and Debrot, Adolphe O. and Bouma, Tjeerd J. and Maulana, Moch B. and Pribadi, Rudhi and Schop, Jessica and Tonneijck, Femke H. and van Wesenbeeck, Bregje K.	10.3389/fenvs.2021.690011	focal_species	alba	NA	alba	NA	1
21	To plant or not to plant: When can planting facilitate mangrove restoration?	2022	Frontiers In Environmental Science	van Bijsterveldt, Celine E. J. and Debrot, Adolphe O. and Bouma, Tjeerd J. and Maulana, Moch B. and Pribadi, Rudhi and Schop, Jessica and Tonneijck, Femke H. and van Wesenbeeck, Bregje K.	10.3389/fenvs.2021.690011	response_variables	seedling	seedl	seedling	seedl	1
21	To plant or not to plant: When can planting facilitate mangrove restoration?	2022	Frontiers In Environmental Science	van Bijsterveldt, Celine E. J. and Debrot, Adolphe O. and Bouma, Tjeerd J. and Maulana, Moch B. and Pribadi, Rudhi and Schop, Jessica and Tonneijck, Femke H. and van Wesenbeeck, Bregje K.	10.3389/fenvs.2021.690011	response_variables	growth	growth	growth	growth	1
21	To plant or not to plant: When can planting facilitate mangrove restoration?	2022	Frontiers In Environmental Science	van Bijsterveldt, Celine E. J. and Debrot, Adolphe O. and Bouma, Tjeerd J. and Maulana, Moch B. and Pribadi, Rudhi and Schop, Jessica and Tonneijck, Femke H. and van Wesenbeeck, Bregje K.	10.3389/fenvs.2021.690011	response_variables	survival	surviv	survival	surviv	1
21	To plant or not to plant: When can planting facilitate mangrove restoration?	2022	Frontiers In Environmental Science	van Bijsterveldt, Celine E. J. and Debrot, Adolphe O. and Bouma, Tjeerd J. and Maulana, Moch B. and Pribadi, Rudhi and Schop, Jessica and Tonneijck, Femke H. and van Wesenbeeck, Bregje K.	10.3389/fenvs.2021.690011	response_variables	abundance	abund	abundance	abund	1
21	To plant or not to plant: When can planting facilitate mangrove restoration?	2022	Frontiers In Environmental Science	van Bijsterveldt, Celine E. J. and Debrot, Adolphe O. and Bouma, Tjeerd J. and Maulana, Moch B. and Pribadi, Rudhi and Schop, Jessica and Tonneijck, Femke H. and van Wesenbeeck, Bregje K.	10.3389/fenvs.2021.690011	response_variables	growth	growth	growth	growth	1
21	To plant or not to plant: When can planting facilitate mangrove restoration?	2022	Frontiers In Environmental Science	van Bijsterveldt, Celine E. J. and Debrot, Adolphe O. and Bouma, Tjeerd J. and Maulana, Moch B. and Pribadi, Rudhi and Schop, Jessica and Tonneijck, Femke H. and van Wesenbeeck, Bregje K.	10.3389/fenvs.2021.690011	restoration_actions	mangrove	mangrov	mangrove	mangrov	1
21	To plant or not to plant: When can planting facilitate mangrove restoration?	2022	Frontiers In Environmental Science	van Bijsterveldt, Celine E. J. and Debrot, Adolphe O. and Bouma, Tjeerd J. and Maulana, Moch B. and Pribadi, Rudhi and Schop, Jessica and Tonneijck, Femke H. and van Wesenbeeck, Bregje K.	10.3389/fenvs.2021.690011	restoration_actions	dams	dam	dams	dam	1
21	To plant or not to plant: When can planting facilitate mangrove restoration?	2022	Frontiers In Environmental Science	van Bijsterveldt, Celine E. J. and Debrot, Adolphe O. and Bouma, Tjeerd J. and Maulana, Moch B. and Pribadi, Rudhi and Schop, Jessica and Tonneijck, Femke H. and van Wesenbeeck, Bregje K.	10.3389/fenvs.2021.690011	restoration_actions	brushwood	brushwood	brushwood	brushwood	1
21	To plant or not to plant: When can planting facilitate mangrove restoration?	2022	Frontiers In Environmental Science	van Bijsterveldt, Celine E. J. and Debrot, Adolphe O. and Bouma, Tjeerd J. and Maulana, Moch B. and Pribadi, Rudhi and Schop, Jessica and Tonneijck, Femke H. and van Wesenbeeck, Bregje K.	10.3389/fenvs.2021.690011	restoration_actions	dams	dam	dams	dam	1
22	Evaluating the effectiveness of Mangrove rehabilitation: A novel approach for sustainable coastal management	2024	Journal of Environmental Management	Charoenlerkthawin, Warit and Bidorn, Komkrit and Burnett, William C. and Sopon, Anek and Otarawanna, Somboon and Bidorn, Butsawan	10.1016/j.jenvman.2024.121673	study_sites_names	thailand	NA	thailand	NA	1
22	Evaluating the effectiveness of Mangrove rehabilitation: A novel approach for sustainable coastal management	2024	Journal of Environmental Management	Charoenlerkthawin, Warit and Bidorn, Komkrit and Burnett, William C. and Sopon, Anek and Otarawanna, Somboon and Bidorn, Butsawan	10.1016/j.jenvman.2024.121673	study_sites_names	center	NA	center	NA	1
22	Evaluating the effectiveness of Mangrove rehabilitation: A novel approach for sustainable coastal management	2024	Journal of Environmental Management	Charoenlerkthawin, Warit and Bidorn, Komkrit and Burnett, William C. and Sopon, Anek and Otarawanna, Somboon and Bidorn, Butsawan	10.1016/j.jenvman.2024.121673	study_sites_names	chao	NA	chao	NA	1
22	Evaluating the effectiveness of Mangrove rehabilitation: A novel approach for sustainable coastal management	2024	Journal of Environmental Management	Charoenlerkthawin, Warit and Bidorn, Komkrit and Burnett, William C. and Sopon, Anek and Otarawanna, Somboon and Bidorn, Butsawan	10.1016/j.jenvman.2024.121673	study_sites_names	phraya	NA	phraya	NA	1
22	Evaluating the effectiveness of Mangrove rehabilitation: A novel approach for sustainable coastal management	2024	Journal of Environmental Management	Charoenlerkthawin, Warit and Bidorn, Komkrit and Burnett, William C. and Sopon, Anek and Otarawanna, Somboon and Bidorn, Butsawan	10.1016/j.jenvman.2024.121673	study_sites_names	delta	NA	delta	NA	1
22	Evaluating the effectiveness of Mangrove rehabilitation: A novel approach for sustainable coastal management	2024	Journal of Environmental Management	Charoenlerkthawin, Warit and Bidorn, Komkrit and Burnett, William C. and Sopon, Anek and Otarawanna, Somboon and Bidorn, Butsawan	10.1016/j.jenvman.2024.121673	study_sites_names	ban	NA	ban	NA	1
22	Evaluating the effectiveness of Mangrove rehabilitation: A novel approach for sustainable coastal management	2024	Journal of Environmental Management	Charoenlerkthawin, Warit and Bidorn, Komkrit and Burnett, William C. and Sopon, Anek and Otarawanna, Somboon and Bidorn, Butsawan	10.1016/j.jenvman.2024.121673	study_sites_names	chao	NA	chao	NA	1
22	Evaluating the effectiveness of Mangrove rehabilitation: A novel approach for sustainable coastal management	2024	Journal of Environmental Management	Charoenlerkthawin, Warit and Bidorn, Komkrit and Burnett, William C. and Sopon, Anek and Otarawanna, Somboon and Bidorn, Butsawan	10.1016/j.jenvman.2024.121673	study_sites_names	phraya	NA	phraya	NA	1
22	Evaluating the effectiveness of Mangrove rehabilitation: A novel approach for sustainable coastal management	2024	Journal of Environmental Management	Charoenlerkthawin, Warit and Bidorn, Komkrit and Burnett, William C. and Sopon, Anek and Otarawanna, Somboon and Bidorn, Butsawan	10.1016/j.jenvman.2024.121673	study_sites_names	delta	NA	delta	NA	1
22	Evaluating the effectiveness of Mangrove rehabilitation: A novel approach for sustainable coastal management	2024	Journal of Environmental Management	Charoenlerkthawin, Warit and Bidorn, Komkrit and Burnett, William C. and Sopon, Anek and Otarawanna, Somboon and Bidorn, Butsawan	10.1016/j.jenvman.2024.121673	study_sites_names	chao	NA	chao	NA	1
22	Evaluating the effectiveness of Mangrove rehabilitation: A novel approach for sustainable coastal management	2024	Journal of Environmental Management	Charoenlerkthawin, Warit and Bidorn, Komkrit and Burnett, William C. and Sopon, Anek and Otarawanna, Somboon and Bidorn, Butsawan	10.1016/j.jenvman.2024.121673	study_sites_names	phraya	NA	phraya	NA	1
22	Evaluating the effectiveness of Mangrove rehabilitation: A novel approach for sustainable coastal management	2024	Journal of Environmental Management	Charoenlerkthawin, Warit and Bidorn, Komkrit and Burnett, William C. and Sopon, Anek and Otarawanna, Somboon and Bidorn, Butsawan	10.1016/j.jenvman.2024.121673	study_sites_names	delta	NA	delta	NA	1
22	Evaluating the effectiveness of Mangrove rehabilitation: A novel approach for sustainable coastal management	2024	Journal of Environmental Management	Charoenlerkthawin, Warit and Bidorn, Komkrit and Burnett, William C. and Sopon, Anek and Otarawanna, Somboon and Bidorn, Butsawan	10.1016/j.jenvman.2024.121673	study_sites_coords	13◦01ʹ–13◦30ʹ n, 100◦ 05ʹ–101◦0ʹ e	NA	100°05’E-101°0’E, 13°01’N-13°30’N	NA	NA
22	Evaluating the effectiveness of Mangrove rehabilitation: A novel approach for sustainable coastal management	2024	Journal of Environmental Management	Charoenlerkthawin, Warit and Bidorn, Komkrit and Burnett, William C. and Sopon, Anek and Otarawanna, Somboon and Bidorn, Butsawan	10.1016/j.jenvman.2024.121673	study_sites_coords	13◦01ʹ–13◦30ʹ n, 100◦ 05ʹ–101◦0ʹ e	NA	100°05’E-101°0’E, 13°01’N-13°30’N	NA	NA
22	Evaluating the effectiveness of Mangrove rehabilitation: A novel approach for sustainable coastal management	2024	Journal of Environmental Management	Charoenlerkthawin, Warit and Bidorn, Komkrit and Burnett, William C. and Sopon, Anek and Otarawanna, Somboon and Bidorn, Butsawan	10.1016/j.jenvman.2024.121673	ecosystem_types	mangrove	mangrov	mangrove	mangrov	1
22	Evaluating the effectiveness of Mangrove rehabilitation: A novel approach for sustainable coastal management	2024	Journal of Environmental Management	Charoenlerkthawin, Warit and Bidorn, Komkrit and Burnett, William C. and Sopon, Anek and Otarawanna, Somboon and Bidorn, Butsawan	10.1016/j.jenvman.2024.121673	ecosystem_types	forest	forest	forest	forest	1
22	Evaluating the effectiveness of Mangrove rehabilitation: A novel approach for sustainable coastal management	2024	Journal of Environmental Management	Charoenlerkthawin, Warit and Bidorn, Komkrit and Burnett, William C. and Sopon, Anek and Otarawanna, Somboon and Bidorn, Butsawan	10.1016/j.jenvman.2024.121673	monitoring_methods	remote	remot	remote	remot	1
22	Evaluating the effectiveness of Mangrove rehabilitation: A novel approach for sustainable coastal management	2024	Journal of Environmental Management	Charoenlerkthawin, Warit and Bidorn, Komkrit and Burnett, William C. and Sopon, Anek and Otarawanna, Somboon and Bidorn, Butsawan	10.1016/j.jenvman.2024.121673	monitoring_methods	sensing	sens	sensing	sens	1
22	Evaluating the effectiveness of Mangrove rehabilitation: A novel approach for sustainable coastal management	2024	Journal of Environmental Management	Charoenlerkthawin, Warit and Bidorn, Komkrit and Burnett, William C. and Sopon, Anek and Otarawanna, Somboon and Bidorn, Butsawan	10.1016/j.jenvman.2024.121673	monitoring_methods	survey	survey	survey	survey	1
22	Evaluating the effectiveness of Mangrove rehabilitation: A novel approach for sustainable coastal management	2024	Journal of Environmental Management	Charoenlerkthawin, Warit and Bidorn, Komkrit and Burnett, William C. and Sopon, Anek and Otarawanna, Somboon and Bidorn, Butsawan	10.1016/j.jenvman.2024.121673	monitoring_methods	survey	survey	survey	survey	1
22	Evaluating the effectiveness of Mangrove rehabilitation: A novel approach for sustainable coastal management	2024	Journal of Environmental Management	Charoenlerkthawin, Warit and Bidorn, Komkrit and Burnett, William C. and Sopon, Anek and Otarawanna, Somboon and Bidorn, Butsawan	10.1016/j.jenvman.2024.121673	response_variables	shoreline	shorelin	shoreline	shorelin	1
22	Evaluating the effectiveness of Mangrove rehabilitation: A novel approach for sustainable coastal management	2024	Journal of Environmental Management	Charoenlerkthawin, Warit and Bidorn, Komkrit and Burnett, William C. and Sopon, Anek and Otarawanna, Somboon and Bidorn, Butsawan	10.1016/j.jenvman.2024.121673	response_variables	change	chang	change	chang	1
22	Evaluating the effectiveness of Mangrove rehabilitation: A novel approach for sustainable coastal management	2024	Journal of Environmental Management	Charoenlerkthawin, Warit and Bidorn, Komkrit and Burnett, William C. and Sopon, Anek and Otarawanna, Somboon and Bidorn, Butsawan	10.1016/j.jenvman.2024.121673	response_variables	rate	rate	rate	rate	1
22	Evaluating the effectiveness of Mangrove rehabilitation: A novel approach for sustainable coastal management	2024	Journal of Environmental Management	Charoenlerkthawin, Warit and Bidorn, Komkrit and Burnett, William C. and Sopon, Anek and Otarawanna, Somboon and Bidorn, Butsawan	10.1016/j.jenvman.2024.121673	response_variables	shoreline	shorelin	shoreline	shorelin	1
22	Evaluating the effectiveness of Mangrove rehabilitation: A novel approach for sustainable coastal management	2024	Journal of Environmental Management	Charoenlerkthawin, Warit and Bidorn, Komkrit and Burnett, William C. and Sopon, Anek and Otarawanna, Somboon and Bidorn, Butsawan	10.1016/j.jenvman.2024.121673	response_variables	rate	rate	rate	rate	1
22	Evaluating the effectiveness of Mangrove rehabilitation: A novel approach for sustainable coastal management	2024	Journal of Environmental Management	Charoenlerkthawin, Warit and Bidorn, Komkrit and Burnett, William C. and Sopon, Anek and Otarawanna, Somboon and Bidorn, Butsawan	10.1016/j.jenvman.2024.121673	response_variables	shoreline	shorelin	shoreline	shorelin	1
22	Evaluating the effectiveness of Mangrove rehabilitation: A novel approach for sustainable coastal management	2024	Journal of Environmental Management	Charoenlerkthawin, Warit and Bidorn, Komkrit and Burnett, William C. and Sopon, Anek and Otarawanna, Somboon and Bidorn, Butsawan	10.1016/j.jenvman.2024.121673	response_variables	rate	rate	rate	rate	1
22	Evaluating the effectiveness of Mangrove rehabilitation: A novel approach for sustainable coastal management	2024	Journal of Environmental Management	Charoenlerkthawin, Warit and Bidorn, Komkrit and Burnett, William C. and Sopon, Anek and Otarawanna, Somboon and Bidorn, Butsawan	10.1016/j.jenvman.2024.121673	restoration_actions	bamboo	bamboo	bamboo	bamboo	1
22	Evaluating the effectiveness of Mangrove rehabilitation: A novel approach for sustainable coastal management	2024	Journal of Environmental Management	Charoenlerkthawin, Warit and Bidorn, Komkrit and Burnett, William C. and Sopon, Anek and Otarawanna, Somboon and Bidorn, Butsawan	10.1016/j.jenvman.2024.121673	restoration_actions	fences	fenc	fences	fenc	1
23	Development and implementation of an empirical habitat change model and decision support tool for estuarine ecosystems	2019	Ecological Modelling	Davis, Melanie J. and Woo, Isa and De La Cruz, Susan E. W.	10.1016/j.ecolmodel.2019.108722	study_sites_names	nisqually	NA	nisqually	NA	1
23	Development and implementation of an empirical habitat change model and decision support tool for estuarine ecosystems	2019	Ecological Modelling	Davis, Melanie J. and Woo, Isa and De La Cruz, Susan E. W.	10.1016/j.ecolmodel.2019.108722	study_sites_names	river	NA	river	NA	1
23	Development and implementation of an empirical habitat change model and decision support tool for estuarine ecosystems	2019	Ecological Modelling	Davis, Melanie J. and Woo, Isa and De La Cruz, Susan E. W.	10.1016/j.ecolmodel.2019.108722	study_sites_coords	47.08 °n 122.70 °w	NA	47.08°N 122.70°W	NA	NA
23	Development and implementation of an empirical habitat change model and decision support tool for estuarine ecosystems	2019	Ecological Modelling	Davis, Melanie J. and Woo, Isa and De La Cruz, Susan E. W.	10.1016/j.ecolmodel.2019.108722	ecosystem_types	estuaries	estuari	estuarine	estuarin	0.9583
23	Development and implementation of an empirical habitat change model and decision support tool for estuarine ecosystems	2019	Ecological Modelling	Davis, Melanie J. and Woo, Isa and De La Cruz, Susan E. W.	10.1016/j.ecolmodel.2019.108722	ecosystem_types	salt	salt	salt	salt	1
23	Development and implementation of an empirical habitat change model and decision support tool for estuarine ecosystems	2019	Ecological Modelling	Davis, Melanie J. and Woo, Isa and De La Cruz, Susan E. W.	10.1016/j.ecolmodel.2019.108722	ecosystem_types	marsh	marsh	marsh	marsh	1
23	Development and implementation of an empirical habitat change model and decision support tool for estuarine ecosystems	2019	Ecological Modelling	Davis, Melanie J. and Woo, Isa and De La Cruz, Susan E. W.	10.1016/j.ecolmodel.2019.108722	restoration_start_date	1996	NA	1996	NA	NA
23	Development and implementation of an empirical habitat change model and decision support tool for estuarine ecosystems	2019	Ecological Modelling	Davis, Melanie J. and Woo, Isa and De La Cruz, Susan E. W.	10.1016/j.ecolmodel.2019.108722	restoration_end_date	2009	NA	2009	NA	NA
23	Development and implementation of an empirical habitat change model and decision support tool for estuarine ecosystems	2019	Ecological Modelling	Davis, Melanie J. and Woo, Isa and De La Cruz, Susan E. W.	10.1016/j.ecolmodel.2019.108722	monitoring_methods	water	water	water	water	1
23	Development and implementation of an empirical habitat change model and decision support tool for estuarine ecosystems	2019	Ecological Modelling	Davis, Melanie J. and Woo, Isa and De La Cruz, Susan E. W.	10.1016/j.ecolmodel.2019.108722	monitoring_methods	level	level	level	level	1
23	Development and implementation of an empirical habitat change model and decision support tool for estuarine ecosystems	2019	Ecological Modelling	Davis, Melanie J. and Woo, Isa and De La Cruz, Susan E. W.	10.1016/j.ecolmodel.2019.108722	monitoring_methods	level	level	level	level	1
23	Development and implementation of an empirical habitat change model and decision support tool for estuarine ecosystems	2019	Ecological Modelling	Davis, Melanie J. and Woo, Isa and De La Cruz, Susan E. W.	10.1016/j.ecolmodel.2019.108722	monitoring_methods	vegetation	veget	vegetation	veget	1
23	Development and implementation of an empirical habitat change model and decision support tool for estuarine ecosystems	2019	Ecological Modelling	Davis, Melanie J. and Woo, Isa and De La Cruz, Susan E. W.	10.1016/j.ecolmodel.2019.108722	monitoring_methods	elevation	elev	elevation	elev	1
23	Development and implementation of an empirical habitat change model and decision support tool for estuarine ecosystems	2019	Ecological Modelling	Davis, Melanie J. and Woo, Isa and De La Cruz, Susan E. W.	10.1016/j.ecolmodel.2019.108722	monitoring_methods	surface	surfac	surface	surfac	1
23	Development and implementation of an empirical habitat change model and decision support tool for estuarine ecosystems	2019	Ecological Modelling	Davis, Melanie J. and Woo, Isa and De La Cruz, Susan E. W.	10.1016/j.ecolmodel.2019.108722	monitoring_methods	elevation	elev	elevation	elev	1
23	Development and implementation of an empirical habitat change model and decision support tool for estuarine ecosystems	2019	Ecological Modelling	Davis, Melanie J. and Woo, Isa and De La Cruz, Susan E. W.	10.1016/j.ecolmodel.2019.108722	monitoring_methods	tables	tabl	table	tabl	1
23	Development and implementation of an empirical habitat change model and decision support tool for estuarine ecosystems	2019	Ecological Modelling	Davis, Melanie J. and Woo, Isa and De La Cruz, Susan E. W.	10.1016/j.ecolmodel.2019.108722	monitoring_start_date	2010	NA	10-Feb	NA	NA
23	Development and implementation of an empirical habitat change model and decision support tool for estuarine ecosystems	2019	Ecological Modelling	Davis, Melanie J. and Woo, Isa and De La Cruz, Susan E. W.	10.1016/j.ecolmodel.2019.108722	response_variables	duration	durat	duration	durat	1
23	Development and implementation of an empirical habitat change model and decision support tool for estuarine ecosystems	2019	Ecological Modelling	Davis, Melanie J. and Woo, Isa and De La Cruz, Susan E. W.	10.1016/j.ecolmodel.2019.108722	response_variables	biomass	biomass	biomass	biomass	1
23	Development and implementation of an empirical habitat change model and decision support tool for estuarine ecosystems	2019	Ecological Modelling	Davis, Melanie J. and Woo, Isa and De La Cruz, Susan E. W.	10.1016/j.ecolmodel.2019.108722	response_variables	soil	soil	soil	soil	1
23	Development and implementation of an empirical habitat change model and decision support tool for estuarine ecosystems	2019	Ecological Modelling	Davis, Melanie J. and Woo, Isa and De La Cruz, Susan E. W.	10.1016/j.ecolmodel.2019.108722	response_variables	sediment	sediment	sediment	sediment	1
23	Development and implementation of an empirical habitat change model and decision support tool for estuarine ecosystems	2019	Ecological Modelling	Davis, Melanie J. and Woo, Isa and De La Cruz, Susan E. W.	10.1016/j.ecolmodel.2019.108722	response_variables	suspended	suspend	suspended	suspend	1
23	Development and implementation of an empirical habitat change model and decision support tool for estuarine ecosystems	2019	Ecological Modelling	Davis, Melanie J. and Woo, Isa and De La Cruz, Susan E. W.	10.1016/j.ecolmodel.2019.108722	response_variables	sediment	sediment	sediment	sediment	1
23	Development and implementation of an empirical habitat change model and decision support tool for estuarine ecosystems	2019	Ecological Modelling	Davis, Melanie J. and Woo, Isa and De La Cruz, Susan E. W.	10.1016/j.ecolmodel.2019.108722	restoration_actions	dike	dike	dikes	dike	1
23	Development and implementation of an empirical habitat change model and decision support tool for estuarine ecosystems	2019	Ecological Modelling	Davis, Melanie J. and Woo, Isa and De La Cruz, Susan E. W.	10.1016/j.ecolmodel.2019.108722	restoration_actions	removal	remov	removal	remov	1
24	Changes in water birds habitat suitability following wetland restoration in the Yellow River Delta, China	2012	Clean-Soil Air Water	Hua, Yanyan and Cui, Baoshan and He, Wenjie	10.1002/clen.201200064	study_sites_names	yellow	NA	yellow	NA	1
24	Changes in water birds habitat suitability following wetland restoration in the Yellow River Delta, China	2012	Clean-Soil Air Water	Hua, Yanyan and Cui, Baoshan and He, Wenjie	10.1002/clen.201200064	study_sites_names	river	NA	river	NA	1
24	Changes in water birds habitat suitability following wetland restoration in the Yellow River Delta, China	2012	Clean-Soil Air Water	Hua, Yanyan and Cui, Baoshan and He, Wenjie	10.1002/clen.201200064	study_sites_names	delta	NA	delta	NA	1
24	Changes in water birds habitat suitability following wetland restoration in the Yellow River Delta, China	2012	Clean-Soil Air Water	Hua, Yanyan and Cui, Baoshan and He, Wenjie	10.1002/clen.201200064	study_sites_coords	n 37° 44'15.78'', e 119°03'07''	NA	N 37°44'15.78, E 119°03'07.00	NA	NA
24	Changes in water birds habitat suitability following wetland restoration in the Yellow River Delta, China	2012	Clean-Soil Air Water	Hua, Yanyan and Cui, Baoshan and He, Wenjie	10.1002/clen.201200064	restoration_start_date	2002	NA	2002	NA	NA
24	Changes in water birds habitat suitability following wetland restoration in the Yellow River Delta, China	2012	Clean-Soil Air Water	Hua, Yanyan and Cui, Baoshan and He, Wenjie	10.1002/clen.201200064	restoration_start_date	2006	NA	2006	NA	NA
24	Changes in water birds habitat suitability following wetland restoration in the Yellow River Delta, China	2012	Clean-Soil Air Water	Hua, Yanyan and Cui, Baoshan and He, Wenjie	10.1002/clen.201200064	monitoring_methods	field	field	field	field	1
24	Changes in water birds habitat suitability following wetland restoration in the Yellow River Delta, China	2012	Clean-Soil Air Water	Hua, Yanyan and Cui, Baoshan and He, Wenjie	10.1002/clen.201200064	monitoring_methods	surveys	survey	survey	survey	1
24	Changes in water birds habitat suitability following wetland restoration in the Yellow River Delta, China	2012	Clean-Soil Air Water	Hua, Yanyan and Cui, Baoshan and He, Wenjie	10.1002/clen.201200064	monitoring_methods	survey	survey	survey	survey	1
24	Changes in water birds habitat suitability following wetland restoration in the Yellow River Delta, China	2012	Clean-Soil Air Water	Hua, Yanyan and Cui, Baoshan and He, Wenjie	10.1002/clen.201200064	monitoring_methods	survey	survey	survey	survey	1
24	Changes in water birds habitat suitability following wetland restoration in the Yellow River Delta, China	2012	Clean-Soil Air Water	Hua, Yanyan and Cui, Baoshan and He, Wenjie	10.1002/clen.201200064	monitoring_start_date	2001	NA	2001	NA	NA
24	Changes in water birds habitat suitability following wetland restoration in the Yellow River Delta, China	2012	Clean-Soil Air Water	Hua, Yanyan and Cui, Baoshan and He, Wenjie	10.1002/clen.201200064	monitoring_end_date	2011	NA	2011	NA	NA
24	Changes in water birds habitat suitability following wetland restoration in the Yellow River Delta, China	2012	Clean-Soil Air Water	Hua, Yanyan and Cui, Baoshan and He, Wenjie	10.1002/clen.201200064	focal_species	lariformes	NA	lariformes	NA	1
24	Changes in water birds habitat suitability following wetland restoration in the Yellow River Delta, China	2012	Clean-Soil Air Water	Hua, Yanyan and Cui, Baoshan and He, Wenjie	10.1002/clen.201200064	response_variables	water	water	water	water	1
24	Changes in water birds habitat suitability following wetland restoration in the Yellow River Delta, China	2012	Clean-Soil Air Water	Hua, Yanyan and Cui, Baoshan and He, Wenjie	10.1002/clen.201200064	response_variables	depth	depth	depth	depth	1
24	Changes in water birds habitat suitability following wetland restoration in the Yellow River Delta, China	2012	Clean-Soil Air Water	Hua, Yanyan and Cui, Baoshan and He, Wenjie	10.1002/clen.201200064	response_variables	vegetation	veget	vegetation	veget	1
24	Changes in water birds habitat suitability following wetland restoration in the Yellow River Delta, China	2012	Clean-Soil Air Water	Hua, Yanyan and Cui, Baoshan and He, Wenjie	10.1002/clen.201200064	response_variables	habitat	habitat	habitat	habitat	1
24	Changes in water birds habitat suitability following wetland restoration in the Yellow River Delta, China	2012	Clean-Soil Air Water	Hua, Yanyan and Cui, Baoshan and He, Wenjie	10.1002/clen.201200064	response_variables	suitability	suitabl	suitability	suitabl	1
24	Changes in water birds habitat suitability following wetland restoration in the Yellow River Delta, China	2012	Clean-Soil Air Water	Hua, Yanyan and Cui, Baoshan and He, Wenjie	10.1002/clen.201200064	response_variables	water	water	water	water	1
24	Changes in water birds habitat suitability following wetland restoration in the Yellow River Delta, China	2012	Clean-Soil Air Water	Hua, Yanyan and Cui, Baoshan and He, Wenjie	10.1002/clen.201200064	response_variables	water	water	water	water	1
24	Changes in water birds habitat suitability following wetland restoration in the Yellow River Delta, China	2012	Clean-Soil Air Water	Hua, Yanyan and Cui, Baoshan and He, Wenjie	10.1002/clen.201200064	restoration_actions	water	water	water	water	1
25	Contribution of microtopography and hydroperiod to the natural regeneration of Avicennia germinans in a restored mangrove forest	2017	Ciencias Marinas	Perez-Ceballos, Rosela and Echeverria-Avila, Stephanie and Zaldivar-Jimenez, Arturo and Zaldivar-Jimenez, Tomas and Herrera-Silveira, Jorge	10.7773/cm.v43i1.2683	study_sites_names	chelem	NA	chelem	NA	1
25	Contribution of microtopography and hydroperiod to the natural regeneration of Avicennia germinans in a restored mangrove forest	2017	Ciencias Marinas	Perez-Ceballos, Rosela and Echeverria-Avila, Stephanie and Zaldivar-Jimenez, Arturo and Zaldivar-Jimenez, Tomas and Herrera-Silveira, Jorge	10.7773/cm.v43i1.2683	study_sites_names	lagoon	NA	lagoon	NA	1
25	Contribution of microtopography and hydroperiod to the natural regeneration of Avicennia germinans in a restored mangrove forest	2017	Ciencias Marinas	Perez-Ceballos, Rosela and Echeverria-Avila, Stephanie and Zaldivar-Jimenez, Arturo and Zaldivar-Jimenez, Tomas and Herrera-Silveira, Jorge	10.7773/cm.v43i1.2683	ecosystem_types	mangrove	mangrov	mangrove	mangrov	1
25	Contribution of microtopography and hydroperiod to the natural regeneration of Avicennia germinans in a restored mangrove forest	2017	Ciencias Marinas	Perez-Ceballos, Rosela and Echeverria-Avila, Stephanie and Zaldivar-Jimenez, Arturo and Zaldivar-Jimenez, Tomas and Herrera-Silveira, Jorge	10.7773/cm.v43i1.2683	restoration_start_date	2009	NA	2009	NA	NA
25	Contribution of microtopography and hydroperiod to the natural regeneration of Avicennia germinans in a restored mangrove forest	2017	Ciencias Marinas	Perez-Ceballos, Rosela and Echeverria-Avila, Stephanie and Zaldivar-Jimenez, Arturo and Zaldivar-Jimenez, Tomas and Herrera-Silveira, Jorge	10.7773/cm.v43i1.2683	restoration_end_date	2010	NA	2010	NA	NA
25	Contribution of microtopography and hydroperiod to the natural regeneration of Avicennia germinans in a restored mangrove forest	2017	Ciencias Marinas	Perez-Ceballos, Rosela and Echeverria-Avila, Stephanie and Zaldivar-Jimenez, Arturo and Zaldivar-Jimenez, Tomas and Herrera-Silveira, Jorge	10.7773/cm.v43i1.2683	monitoring_methods	characteristics	characterist	characteristics	characterist	1
25	Contribution of microtopography and hydroperiod to the natural regeneration of Avicennia germinans in a restored mangrove forest	2017	Ciencias Marinas	Perez-Ceballos, Rosela and Echeverria-Avila, Stephanie and Zaldivar-Jimenez, Arturo and Zaldivar-Jimenez, Tomas and Herrera-Silveira, Jorge	10.7773/cm.v43i1.2683	monitoring_start_date	2008	NA	2008	NA	NA
25	Contribution of microtopography and hydroperiod to the natural regeneration of Avicennia germinans in a restored mangrove forest	2017	Ciencias Marinas	Perez-Ceballos, Rosela and Echeverria-Avila, Stephanie and Zaldivar-Jimenez, Arturo and Zaldivar-Jimenez, Tomas and Herrera-Silveira, Jorge	10.7773/cm.v43i1.2683	monitoring_end_date	2012	NA	2012	NA	NA
25	Contribution of microtopography and hydroperiod to the natural regeneration of Avicennia germinans in a restored mangrove forest	2017	Ciencias Marinas	Perez-Ceballos, Rosela and Echeverria-Avila, Stephanie and Zaldivar-Jimenez, Arturo and Zaldivar-Jimenez, Tomas and Herrera-Silveira, Jorge	10.7773/cm.v43i1.2683	focal_species	avicennia	NA	avicennia	NA	1
25	Contribution of microtopography and hydroperiod to the natural regeneration of Avicennia germinans in a restored mangrove forest	2017	Ciencias Marinas	Perez-Ceballos, Rosela and Echeverria-Avila, Stephanie and Zaldivar-Jimenez, Arturo and Zaldivar-Jimenez, Tomas and Herrera-Silveira, Jorge	10.7773/cm.v43i1.2683	response_variables	height	height	height	height	1
25	Contribution of microtopography and hydroperiod to the natural regeneration of Avicennia germinans in a restored mangrove forest	2017	Ciencias Marinas	Perez-Ceballos, Rosela and Echeverria-Avila, Stephanie and Zaldivar-Jimenez, Arturo and Zaldivar-Jimenez, Tomas and Herrera-Silveira, Jorge	10.7773/cm.v43i1.2683	response_variables	growth	growth	growth	growth	1
25	Contribution of microtopography and hydroperiod to the natural regeneration of Avicennia germinans in a restored mangrove forest	2017	Ciencias Marinas	Perez-Ceballos, Rosela and Echeverria-Avila, Stephanie and Zaldivar-Jimenez, Arturo and Zaldivar-Jimenez, Tomas and Herrera-Silveira, Jorge	10.7773/cm.v43i1.2683	response_variables	rate	rate	rate	rate	1
25	Contribution of microtopography and hydroperiod to the natural regeneration of Avicennia germinans in a restored mangrove forest	2017	Ciencias Marinas	Perez-Ceballos, Rosela and Echeverria-Avila, Stephanie and Zaldivar-Jimenez, Arturo and Zaldivar-Jimenez, Tomas and Herrera-Silveira, Jorge	10.7773/cm.v43i1.2683	response_variables	height	height	height	height	1
25	Contribution of microtopography and hydroperiod to the natural regeneration of Avicennia germinans in a restored mangrove forest	2017	Ciencias Marinas	Perez-Ceballos, Rosela and Echeverria-Avila, Stephanie and Zaldivar-Jimenez, Arturo and Zaldivar-Jimenez, Tomas and Herrera-Silveira, Jorge	10.7773/cm.v43i1.2683	response_variables	survival	surviv	survival	surviv	1
25	Contribution of microtopography and hydroperiod to the natural regeneration of Avicennia germinans in a restored mangrove forest	2017	Ciencias Marinas	Perez-Ceballos, Rosela and Echeverria-Avila, Stephanie and Zaldivar-Jimenez, Arturo and Zaldivar-Jimenez, Tomas and Herrera-Silveira, Jorge	10.7773/cm.v43i1.2683	restoration_actions	hydrological	hydrolog	hydrologic	hydrolog	1
25	Contribution of microtopography and hydroperiod to the natural regeneration of Avicennia germinans in a restored mangrove forest	2017	Ciencias Marinas	Perez-Ceballos, Rosela and Echeverria-Avila, Stephanie and Zaldivar-Jimenez, Arturo and Zaldivar-Jimenez, Tomas and Herrera-Silveira, Jorge	10.7773/cm.v43i1.2683	restoration_actions	rehabilitation	rehabilit	rehabilitation	rehabilit	1
25	Contribution of microtopography and hydroperiod to the natural regeneration of Avicennia germinans in a restored mangrove forest	2017	Ciencias Marinas	Perez-Ceballos, Rosela and Echeverria-Avila, Stephanie and Zaldivar-Jimenez, Arturo and Zaldivar-Jimenez, Tomas and Herrera-Silveira, Jorge	10.7773/cm.v43i1.2683	restoration_actions	desilting	desilt	desilting	desilt	1
25	Contribution of microtopography and hydroperiod to the natural regeneration of Avicennia germinans in a restored mangrove forest	2017	Ciencias Marinas	Perez-Ceballos, Rosela and Echeverria-Avila, Stephanie and Zaldivar-Jimenez, Arturo and Zaldivar-Jimenez, Tomas and Herrera-Silveira, Jorge	10.7773/cm.v43i1.2683	restoration_actions	tidal	tidal	tidal	tidal	1
25	Contribution of microtopography and hydroperiod to the natural regeneration of Avicennia germinans in a restored mangrove forest	2017	Ciencias Marinas	Perez-Ceballos, Rosela and Echeverria-Avila, Stephanie and Zaldivar-Jimenez, Arturo and Zaldivar-Jimenez, Tomas and Herrera-Silveira, Jorge	10.7773/cm.v43i1.2683	restoration_actions	channels	channel	channels	channel	1
25	Contribution of microtopography and hydroperiod to the natural regeneration of Avicennia germinans in a restored mangrove forest	2017	Ciencias Marinas	Perez-Ceballos, Rosela and Echeverria-Avila, Stephanie and Zaldivar-Jimenez, Arturo and Zaldivar-Jimenez, Tomas and Herrera-Silveira, Jorge	10.7773/cm.v43i1.2683	restoration_actions	modifying	modifi	modifying	modifi	1
25	Contribution of microtopography and hydroperiod to the natural regeneration of Avicennia germinans in a restored mangrove forest	2017	Ciencias Marinas	Perez-Ceballos, Rosela and Echeverria-Avila, Stephanie and Zaldivar-Jimenez, Arturo and Zaldivar-Jimenez, Tomas and Herrera-Silveira, Jorge	10.7773/cm.v43i1.2683	restoration_actions	microtopography	microtopographi	microtopography	microtopographi	1
25	Contribution of microtopography and hydroperiod to the natural regeneration of Avicennia germinans in a restored mangrove forest	2017	Ciencias Marinas	Perez-Ceballos, Rosela and Echeverria-Avila, Stephanie and Zaldivar-Jimenez, Arturo and Zaldivar-Jimenez, Tomas and Herrera-Silveira, Jorge	10.7773/cm.v43i1.2683	restoration_actions	modified	modifi	modifying	modifi	1
26	Salinization during salt-marsh restoration after managed realignment	2015	Journal of Coastal Conservation	Veenklaas, Roos M. and Koppenaal, Elske C. and Bakker, Jan P. and Esselink, Peter	10.1007/s11852-015-0390-z	study_sites_names	netherlands	NA	netherlands	NA	1
26	Salinization during salt-marsh restoration after managed realignment	2015	Journal of Coastal Conservation	Veenklaas, Roos M. and Koppenaal, Elske C. and Bakker, Jan P. and Esselink, Peter	10.1007/s11852-015-0390-z	study_sites_coords	n53°20', e5°5	NA	N53°20', E5°5'	NA	NA
26	Salinization during salt-marsh restoration after managed realignment	2015	Journal of Coastal Conservation	Veenklaas, Roos M. and Koppenaal, Elske C. and Bakker, Jan P. and Esselink, Peter	10.1007/s11852-015-0390-z	ecosystem_types	salt	salt	salt	salt	1
26	Salinization during salt-marsh restoration after managed realignment	2015	Journal of Coastal Conservation	Veenklaas, Roos M. and Koppenaal, Elske C. and Bakker, Jan P. and Esselink, Peter	10.1007/s11852-015-0390-z	ecosystem_types	marsh	marsh	marshes	marsh	1
26	Salinization during salt-marsh restoration after managed realignment	2015	Journal of Coastal Conservation	Veenklaas, Roos M. and Koppenaal, Elske C. and Bakker, Jan P. and Esselink, Peter	10.1007/s11852-015-0390-z	restoration_start_date	2001	NA	09-01-2001.	NA	NA
26	Salinization during salt-marsh restoration after managed realignment	2015	Journal of Coastal Conservation	Veenklaas, Roos M. and Koppenaal, Elske C. and Bakker, Jan P. and Esselink, Peter	10.1007/s11852-015-0390-z	restoration_end_date	2001	NA	09-01-2001.	NA	NA
26	Salinization during salt-marsh restoration after managed realignment	2015	Journal of Coastal Conservation	Veenklaas, Roos M. and Koppenaal, Elske C. and Bakker, Jan P. and Esselink, Peter	10.1007/s11852-015-0390-z	monitoring_methods	soil	soil	soil	soil	1
26	Salinization during salt-marsh restoration after managed realignment	2015	Journal of Coastal Conservation	Veenklaas, Roos M. and Koppenaal, Elske C. and Bakker, Jan P. and Esselink, Peter	10.1007/s11852-015-0390-z	monitoring_start_date	2000	NA	09-01-2000.	NA	NA
26	Salinization during salt-marsh restoration after managed realignment	2015	Journal of Coastal Conservation	Veenklaas, Roos M. and Koppenaal, Elske C. and Bakker, Jan P. and Esselink, Peter	10.1007/s11852-015-0390-z	response_variables	soil	soil	soil	soil	1
26	Salinization during salt-marsh restoration after managed realignment	2015	Journal of Coastal Conservation	Veenklaas, Roos M. and Koppenaal, Elske C. and Bakker, Jan P. and Esselink, Peter	10.1007/s11852-015-0390-z	response_variables	soil	soil	soil	soil	1
26	Salinization during salt-marsh restoration after managed realignment	2015	Journal of Coastal Conservation	Veenklaas, Roos M. and Koppenaal, Elske C. and Bakker, Jan P. and Esselink, Peter	10.1007/s11852-015-0390-z	response_variables	soil	soil	soil	soil	1
26	Salinization during salt-marsh restoration after managed realignment	2015	Journal of Coastal Conservation	Veenklaas, Roos M. and Koppenaal, Elske C. and Bakker, Jan P. and Esselink, Peter	10.1007/s11852-015-0390-z	response_variables	salinity	salin	salinity	salin	1
26	Salinization during salt-marsh restoration after managed realignment	2015	Journal of Coastal Conservation	Veenklaas, Roos M. and Koppenaal, Elske C. and Bakker, Jan P. and Esselink, Peter	10.1007/s11852-015-0390-z	response_variables	chloride	chlorid	chloride	chlorid	1
26	Salinization during salt-marsh restoration after managed realignment	2015	Journal of Coastal Conservation	Veenklaas, Roos M. and Koppenaal, Elske C. and Bakker, Jan P. and Esselink, Peter	10.1007/s11852-015-0390-z	response_variables	groundwater	groundwat	groundwater	groundwat	1
26	Salinization during salt-marsh restoration after managed realignment	2015	Journal of Coastal Conservation	Veenklaas, Roos M. and Koppenaal, Elske C. and Bakker, Jan P. and Esselink, Peter	10.1007/s11852-015-0390-z	restoration_actions	embankement	embank	embankment	embank	1
26	Salinization during salt-marsh restoration after managed realignment	2015	Journal of Coastal Conservation	Veenklaas, Roos M. and Koppenaal, Elske C. and Bakker, Jan P. and Esselink, Peter	10.1007/s11852-015-0390-z	restoration_actions	embankements	embank	embankment	embank	1
27	Effectiveness of microtopographic structure in species recovery in degraded salt marshes	2018	Marine Pollution Bulletin	Wang, Qing and Cui, Baoshan and Luo, Meng	10.1016/j.marpolbul.2018.05.037	study_sites_names	yellow	NA	yellow	NA	1
27	Effectiveness of microtopographic structure in species recovery in degraded salt marshes	2018	Marine Pollution Bulletin	Wang, Qing and Cui, Baoshan and Luo, Meng	10.1016/j.marpolbul.2018.05.037	study_sites_names	river	NA	river	NA	1
27	Effectiveness of microtopographic structure in species recovery in degraded salt marshes	2018	Marine Pollution Bulletin	Wang, Qing and Cui, Baoshan and Luo, Meng	10.1016/j.marpolbul.2018.05.037	study_sites_names	delta	NA	delta	NA	1
27	Effectiveness of microtopographic structure in species recovery in degraded salt marshes	2018	Marine Pollution Bulletin	Wang, Qing and Cui, Baoshan and Luo, Meng	10.1016/j.marpolbul.2018.05.037	study_sites_coords	37.64° 38.15°n, 118.62° – 119.37°e	NA	[37.64°N, 38.15°N, 118.62°E, 119.37°E]	NA	NA
27	Effectiveness of microtopographic structure in species recovery in degraded salt marshes	2018	Marine Pollution Bulletin	Wang, Qing and Cui, Baoshan and Luo, Meng	10.1016/j.marpolbul.2018.05.037	study_sites_coords	37.64° 38.15°n, 118.62° – 119.37°e	NA	[37.64°N, 38.15°N, 118.62°E, 119.37°E]	NA	NA
27	Effectiveness of microtopographic structure in species recovery in degraded salt marshes	2018	Marine Pollution Bulletin	Wang, Qing and Cui, Baoshan and Luo, Meng	10.1016/j.marpolbul.2018.05.037	ecosystem_types	salt	salt	salt	salt	1
27	Effectiveness of microtopographic structure in species recovery in degraded salt marshes	2018	Marine Pollution Bulletin	Wang, Qing and Cui, Baoshan and Luo, Meng	10.1016/j.marpolbul.2018.05.037	ecosystem_types	marsh	marsh	marsh	marsh	1
27	Effectiveness of microtopographic structure in species recovery in degraded salt marshes	2018	Marine Pollution Bulletin	Wang, Qing and Cui, Baoshan and Luo, Meng	10.1016/j.marpolbul.2018.05.037	restoration_start_date	14-Oct	NA	14-Oct	NA	NA
27	Effectiveness of microtopographic structure in species recovery in degraded salt marshes	2018	Marine Pollution Bulletin	Wang, Qing and Cui, Baoshan and Luo, Meng	10.1016/j.marpolbul.2018.05.037	monitoring_methods	soil	soil	soil	soil	1
27	Effectiveness of microtopographic structure in species recovery in degraded salt marshes	2018	Marine Pollution Bulletin	Wang, Qing and Cui, Baoshan and Luo, Meng	10.1016/j.marpolbul.2018.05.037	monitoring_methods	soil	soil	soil	soil	1
27	Effectiveness of microtopographic structure in species recovery in degraded salt marshes	2018	Marine Pollution Bulletin	Wang, Qing and Cui, Baoshan and Luo, Meng	10.1016/j.marpolbul.2018.05.037	monitoring_methods	seed	seed	seedling	seedl	0.9333
27	Effectiveness of microtopographic structure in species recovery in degraded salt marshes	2018	Marine Pollution Bulletin	Wang, Qing and Cui, Baoshan and Luo, Meng	10.1016/j.marpolbul.2018.05.037	monitoring_end_date	2017	NA	17-Aug	NA	NA
27	Effectiveness of microtopographic structure in species recovery in degraded salt marshes	2018	Marine Pollution Bulletin	Wang, Qing and Cui, Baoshan and Luo, Meng	10.1016/j.marpolbul.2018.05.037	focal_species	suaeda	NA	suaeda	NA	1
27	Effectiveness of microtopographic structure in species recovery in degraded salt marshes	2018	Marine Pollution Bulletin	Wang, Qing and Cui, Baoshan and Luo, Meng	10.1016/j.marpolbul.2018.05.037	focal_species	salsa	NA	salsa	NA	1
27	Effectiveness of microtopographic structure in species recovery in degraded salt marshes	2018	Marine Pollution Bulletin	Wang, Qing and Cui, Baoshan and Luo, Meng	10.1016/j.marpolbul.2018.05.037	response_variables	soil	soil	soil	soil	1
27	Effectiveness of microtopographic structure in species recovery in degraded salt marshes	2018	Marine Pollution Bulletin	Wang, Qing and Cui, Baoshan and Luo, Meng	10.1016/j.marpolbul.2018.05.037	response_variables	soil	soil	soil	soil	1
27	Effectiveness of microtopographic structure in species recovery in degraded salt marshes	2018	Marine Pollution Bulletin	Wang, Qing and Cui, Baoshan and Luo, Meng	10.1016/j.marpolbul.2018.05.037	response_variables	soil	soil	soil	soil	1
27	Effectiveness of microtopographic structure in species recovery in degraded salt marshes	2018	Marine Pollution Bulletin	Wang, Qing and Cui, Baoshan and Luo, Meng	10.1016/j.marpolbul.2018.05.037	response_variables	soil	soil	soil	soil	1
27	Effectiveness of microtopographic structure in species recovery in degraded salt marshes	2018	Marine Pollution Bulletin	Wang, Qing and Cui, Baoshan and Luo, Meng	10.1016/j.marpolbul.2018.05.037	response_variables	salinity	salin	salinity	salin	1
27	Effectiveness of microtopographic structure in species recovery in degraded salt marshes	2018	Marine Pollution Bulletin	Wang, Qing and Cui, Baoshan and Luo, Meng	10.1016/j.marpolbul.2018.05.037	response_variables	soil	soil	soil	soil	1
27	Effectiveness of microtopographic structure in species recovery in degraded salt marshes	2018	Marine Pollution Bulletin	Wang, Qing and Cui, Baoshan and Luo, Meng	10.1016/j.marpolbul.2018.05.037	response_variables	moisture	moistur	moisture	moistur	1
27	Effectiveness of microtopographic structure in species recovery in degraded salt marshes	2018	Marine Pollution Bulletin	Wang, Qing and Cui, Baoshan and Luo, Meng	10.1016/j.marpolbul.2018.05.037	response_variables	plant	plant	plant	plant	1
27	Effectiveness of microtopographic structure in species recovery in degraded salt marshes	2018	Marine Pollution Bulletin	Wang, Qing and Cui, Baoshan and Luo, Meng	10.1016/j.marpolbul.2018.05.037	restoration_actions	structures	structur	structure	structur	1
28	Effects of freshwater inputs on soil quality in the Yellow River Delta, China	2019	Ecological Indicators	Zhao, Qingqing and Bai, Junhong and Gao, Yongchao and Zhao, Haixiao and Huang, Yujie and Zhang, Wen and Wang, Jianing and Chen, Guanhong	10.1016/j.ecolind.2018.11.041	study_sites_names	yellow	NA	yellow	NA	1
28	Effects of freshwater inputs on soil quality in the Yellow River Delta, China	2019	Ecological Indicators	Zhao, Qingqing and Bai, Junhong and Gao, Yongchao and Zhao, Haixiao and Huang, Yujie and Zhang, Wen and Wang, Jianing and Chen, Guanhong	10.1016/j.ecolind.2018.11.041	study_sites_names	river	NA	river	NA	1
28	Effects of freshwater inputs on soil quality in the Yellow River Delta, China	2019	Ecological Indicators	Zhao, Qingqing and Bai, Junhong and Gao, Yongchao and Zhao, Haixiao and Huang, Yujie and Zhang, Wen and Wang, Jianing and Chen, Guanhong	10.1016/j.ecolind.2018.11.041	study_sites_names	delta	NA	delta	NA	1
28	Effects of freshwater inputs on soil quality in the Yellow River Delta, China	2019	Ecological Indicators	Zhao, Qingqing and Bai, Junhong and Gao, Yongchao and Zhao, Haixiao and Huang, Yujie and Zhang, Wen and Wang, Jianing and Chen, Guanhong	10.1016/j.ecolind.2018.11.041	ecosystem_types	coastal	coastal	coastal	coastal	1
28	Effects of freshwater inputs on soil quality in the Yellow River Delta, China	2019	Ecological Indicators	Zhao, Qingqing and Bai, Junhong and Gao, Yongchao and Zhao, Haixiao and Huang, Yujie and Zhang, Wen and Wang, Jianing and Chen, Guanhong	10.1016/j.ecolind.2018.11.041	ecosystem_types	salt	salt	salt	salt	1
28	Effects of freshwater inputs on soil quality in the Yellow River Delta, China	2019	Ecological Indicators	Zhao, Qingqing and Bai, Junhong and Gao, Yongchao and Zhao, Haixiao and Huang, Yujie and Zhang, Wen and Wang, Jianing and Chen, Guanhong	10.1016/j.ecolind.2018.11.041	ecosystem_types	marshes	marsh	marsh	marsh	1
28	Effects of freshwater inputs on soil quality in the Yellow River Delta, China	2019	Ecological Indicators	Zhao, Qingqing and Bai, Junhong and Gao, Yongchao and Zhao, Haixiao and Huang, Yujie and Zhang, Wen and Wang, Jianing and Chen, Guanhong	10.1016/j.ecolind.2018.11.041	ecosystem_types	salt	salt	salt	salt	1
28	Effects of freshwater inputs on soil quality in the Yellow River Delta, China	2019	Ecological Indicators	Zhao, Qingqing and Bai, Junhong and Gao, Yongchao and Zhao, Haixiao and Huang, Yujie and Zhang, Wen and Wang, Jianing and Chen, Guanhong	10.1016/j.ecolind.2018.11.041	ecosystem_types	marshes	marsh	marsh	marsh	1
28	Effects of freshwater inputs on soil quality in the Yellow River Delta, China	2019	Ecological Indicators	Zhao, Qingqing and Bai, Junhong and Gao, Yongchao and Zhao, Haixiao and Huang, Yujie and Zhang, Wen and Wang, Jianing and Chen, Guanhong	10.1016/j.ecolind.2018.11.041	monitoring_methods	soil	soil	soil	soil	1
28	Effects of freshwater inputs on soil quality in the Yellow River Delta, China	2019	Ecological Indicators	Zhao, Qingqing and Bai, Junhong and Gao, Yongchao and Zhao, Haixiao and Huang, Yujie and Zhang, Wen and Wang, Jianing and Chen, Guanhong	10.1016/j.ecolind.2018.11.041	monitoring_methods	soil	soil	soil	soil	1
28	Effects of freshwater inputs on soil quality in the Yellow River Delta, China	2019	Ecological Indicators	Zhao, Qingqing and Bai, Junhong and Gao, Yongchao and Zhao, Haixiao and Huang, Yujie and Zhang, Wen and Wang, Jianing and Chen, Guanhong	10.1016/j.ecolind.2018.11.041	monitoring_methods	analysis	analysi	analysis	analysi	1
28	Effects of freshwater inputs on soil quality in the Yellow River Delta, China	2019	Ecological Indicators	Zhao, Qingqing and Bai, Junhong and Gao, Yongchao and Zhao, Haixiao and Huang, Yujie and Zhang, Wen and Wang, Jianing and Chen, Guanhong	10.1016/j.ecolind.2018.11.041	monitoring_start_date	2015	NA	15-Aug	NA	NA
28	Effects of freshwater inputs on soil quality in the Yellow River Delta, China	2019	Ecological Indicators	Zhao, Qingqing and Bai, Junhong and Gao, Yongchao and Zhao, Haixiao and Huang, Yujie and Zhang, Wen and Wang, Jianing and Chen, Guanhong	10.1016/j.ecolind.2018.11.041	monitoring_end_date	2015	NA	15-Aug	NA	NA
28	Effects of freshwater inputs on soil quality in the Yellow River Delta, China	2019	Ecological Indicators	Zhao, Qingqing and Bai, Junhong and Gao, Yongchao and Zhao, Haixiao and Huang, Yujie and Zhang, Wen and Wang, Jianing and Chen, Guanhong	10.1016/j.ecolind.2018.11.041	response_variables	soil	soil	soil	soil	1
28	Effects of freshwater inputs on soil quality in the Yellow River Delta, China	2019	Ecological Indicators	Zhao, Qingqing and Bai, Junhong and Gao, Yongchao and Zhao, Haixiao and Huang, Yujie and Zhang, Wen and Wang, Jianing and Chen, Guanhong	10.1016/j.ecolind.2018.11.041	response_variables	soil	soil	soil	soil	1
28	Effects of freshwater inputs on soil quality in the Yellow River Delta, China	2019	Ecological Indicators	Zhao, Qingqing and Bai, Junhong and Gao, Yongchao and Zhao, Haixiao and Huang, Yujie and Zhang, Wen and Wang, Jianing and Chen, Guanhong	10.1016/j.ecolind.2018.11.041	response_variables	salinity	salin	salinity	salin	1
28	Effects of freshwater inputs on soil quality in the Yellow River Delta, China	2019	Ecological Indicators	Zhao, Qingqing and Bai, Junhong and Gao, Yongchao and Zhao, Haixiao and Huang, Yujie and Zhang, Wen and Wang, Jianing and Chen, Guanhong	10.1016/j.ecolind.2018.11.041	response_variables	content	content	content	content	1
28	Effects of freshwater inputs on soil quality in the Yellow River Delta, China	2019	Ecological Indicators	Zhao, Qingqing and Bai, Junhong and Gao, Yongchao and Zhao, Haixiao and Huang, Yujie and Zhang, Wen and Wang, Jianing and Chen, Guanhong	10.1016/j.ecolind.2018.11.041	response_variables	content	content	content	content	1
28	Effects of freshwater inputs on soil quality in the Yellow River Delta, China	2019	Ecological Indicators	Zhao, Qingqing and Bai, Junhong and Gao, Yongchao and Zhao, Haixiao and Huang, Yujie and Zhang, Wen and Wang, Jianing and Chen, Guanhong	10.1016/j.ecolind.2018.11.041	response_variables	silt	silt	silt	silt	1
28	Effects of freshwater inputs on soil quality in the Yellow River Delta, China	2019	Ecological Indicators	Zhao, Qingqing and Bai, Junhong and Gao, Yongchao and Zhao, Haixiao and Huang, Yujie and Zhang, Wen and Wang, Jianing and Chen, Guanhong	10.1016/j.ecolind.2018.11.041	response_variables	content	content	content	content	1
28	Effects of freshwater inputs on soil quality in the Yellow River Delta, China	2019	Ecological Indicators	Zhao, Qingqing and Bai, Junhong and Gao, Yongchao and Zhao, Haixiao and Huang, Yujie and Zhang, Wen and Wang, Jianing and Chen, Guanhong	10.1016/j.ecolind.2018.11.041	response_variables	sand	sand	sand	sand	1
28	Effects of freshwater inputs on soil quality in the Yellow River Delta, China	2019	Ecological Indicators	Zhao, Qingqing and Bai, Junhong and Gao, Yongchao and Zhao, Haixiao and Huang, Yujie and Zhang, Wen and Wang, Jianing and Chen, Guanhong	10.1016/j.ecolind.2018.11.041	response_variables	organic	organ	organic	organ	1
28	Effects of freshwater inputs on soil quality in the Yellow River Delta, China	2019	Ecological Indicators	Zhao, Qingqing and Bai, Junhong and Gao, Yongchao and Zhao, Haixiao and Huang, Yujie and Zhang, Wen and Wang, Jianing and Chen, Guanhong	10.1016/j.ecolind.2018.11.041	response_variables	matter	matter	matter	matter	1
28	Effects of freshwater inputs on soil quality in the Yellow River Delta, China	2019	Ecological Indicators	Zhao, Qingqing and Bai, Junhong and Gao, Yongchao and Zhao, Haixiao and Huang, Yujie and Zhang, Wen and Wang, Jianing and Chen, Guanhong	10.1016/j.ecolind.2018.11.041	restoration_actions	freshwater	freshwat	freshwater	freshwat	1
28	Effects of freshwater inputs on soil quality in the Yellow River Delta, China	2019	Ecological Indicators	Zhao, Qingqing and Bai, Junhong and Gao, Yongchao and Zhao, Haixiao and Huang, Yujie and Zhang, Wen and Wang, Jianing and Chen, Guanhong	10.1016/j.ecolind.2018.11.041	restoration_actions	marshes	marsh	marsh	marsh	1
29	Use of exotic plants to control Spartina alterniflora invasion and promote mangrove restoration	2015	Scientific Reports	Zhou, Ting and Liu, Shuchao and Feng, Zhili and Liu, Gang and Gan, Qian and Peng, Shaolin	10.1038/srep12980	study_sites_names	guangdong	NA	guangdong	NA	1
29	Use of exotic plants to control Spartina alterniflora invasion and promote mangrove restoration	2015	Scientific Reports	Zhou, Ting and Liu, Shuchao and Feng, Zhili and Liu, Gang and Gan, Qian and Peng, Shaolin	10.1038/srep12980	study_sites_names	province	NA	province	NA	1
29	Use of exotic plants to control Spartina alterniflora invasion and promote mangrove restoration	2015	Scientific Reports	Zhou, Ting and Liu, Shuchao and Feng, Zhili and Liu, Gang and Gan, Qian and Peng, Shaolin	10.1038/srep12980	study_sites_coords	22°23′40′′–22°27′38′′ n, 113°36′40′′–113°39′15′′ e	NA	22°23′ 40′ ′ N, 113°36′ 40′ ′ E - 22°27′ 38′ ′ N, 113°39′ 15′ ′ E	NA	NA
29	Use of exotic plants to control Spartina alterniflora invasion and promote mangrove restoration	2015	Scientific Reports	Zhou, Ting and Liu, Shuchao and Feng, Zhili and Liu, Gang and Gan, Qian and Peng, Shaolin	10.1038/srep12980	study_sites_coords	22°23′40′′–22°27′38′′ n, 113°36′40′′–113°39′15′′ e	NA	22°23′ 40′ ′ N, 113°36′ 40′ ′ E - 22°27′ 38′ ′ N, 113°39′ 15′ ′ E	NA	NA
29	Use of exotic plants to control Spartina alterniflora invasion and promote mangrove restoration	2015	Scientific Reports	Zhou, Ting and Liu, Shuchao and Feng, Zhili and Liu, Gang and Gan, Qian and Peng, Shaolin	10.1038/srep12980	restoration_start_date	2008	NA	early 2008	NA	NA
29	Use of exotic plants to control Spartina alterniflora invasion and promote mangrove restoration	2015	Scientific Reports	Zhou, Ting and Liu, Shuchao and Feng, Zhili and Liu, Gang and Gan, Qian and Peng, Shaolin	10.1038/srep12980	monitoring_methods	plant	plant	plant	plant	1
29	Use of exotic plants to control Spartina alterniflora invasion and promote mangrove restoration	2015	Scientific Reports	Zhou, Ting and Liu, Shuchao and Feng, Zhili and Liu, Gang and Gan, Qian and Peng, Shaolin	10.1038/srep12980	monitoring_methods	plant	plant	plant	plant	1
29	Use of exotic plants to control Spartina alterniflora invasion and promote mangrove restoration	2015	Scientific Reports	Zhou, Ting and Liu, Shuchao and Feng, Zhili and Liu, Gang and Gan, Qian and Peng, Shaolin	10.1038/srep12980	monitoring_methods	community	communiti	community	communiti	1
29	Use of exotic plants to control Spartina alterniflora invasion and promote mangrove restoration	2015	Scientific Reports	Zhou, Ting and Liu, Shuchao and Feng, Zhili and Liu, Gang and Gan, Qian and Peng, Shaolin	10.1038/srep12980	monitoring_methods	light	light	light	light	1
29	Use of exotic plants to control Spartina alterniflora invasion and promote mangrove restoration	2015	Scientific Reports	Zhou, Ting and Liu, Shuchao and Feng, Zhili and Liu, Gang and Gan, Qian and Peng, Shaolin	10.1038/srep12980	monitoring_methods	biomass	biomass	biomass	biomass	1
29	Use of exotic plants to control Spartina alterniflora invasion and promote mangrove restoration	2015	Scientific Reports	Zhou, Ting and Liu, Shuchao and Feng, Zhili and Liu, Gang and Gan, Qian and Peng, Shaolin	10.1038/srep12980	monitoring_methods	soil	soil	soil	soil	1
29	Use of exotic plants to control Spartina alterniflora invasion and promote mangrove restoration	2015	Scientific Reports	Zhou, Ting and Liu, Shuchao and Feng, Zhili and Liu, Gang and Gan, Qian and Peng, Shaolin	10.1038/srep12980	monitoring_start_date	2009	NA	2009	NA	NA
29	Use of exotic plants to control Spartina alterniflora invasion and promote mangrove restoration	2015	Scientific Reports	Zhou, Ting and Liu, Shuchao and Feng, Zhili and Liu, Gang and Gan, Qian and Peng, Shaolin	10.1038/srep12980	monitoring_end_date	2013	NA	2013	NA	NA
29	Use of exotic plants to control Spartina alterniflora invasion and promote mangrove restoration	2015	Scientific Reports	Zhou, Ting and Liu, Shuchao and Feng, Zhili and Liu, Gang and Gan, Qian and Peng, Shaolin	10.1038/srep12980	focal_species	sonneratia	NA	sonneratia	NA	1
29	Use of exotic plants to control Spartina alterniflora invasion and promote mangrove restoration	2015	Scientific Reports	Zhou, Ting and Liu, Shuchao and Feng, Zhili and Liu, Gang and Gan, Qian and Peng, Shaolin	10.1038/srep12980	focal_species	sonneratia	NA	sonneratia	NA	1
29	Use of exotic plants to control Spartina alterniflora invasion and promote mangrove restoration	2015	Scientific Reports	Zhou, Ting and Liu, Shuchao and Feng, Zhili and Liu, Gang and Gan, Qian and Peng, Shaolin	10.1038/srep12980	focal_species	apetala	NA	apetala	NA	1
29	Use of exotic plants to control Spartina alterniflora invasion and promote mangrove restoration	2015	Scientific Reports	Zhou, Ting and Liu, Shuchao and Feng, Zhili and Liu, Gang and Gan, Qian and Peng, Shaolin	10.1038/srep12980	focal_species	alterniflora	NA	alterniflorus	NA	0.9209
29	Use of exotic plants to control Spartina alterniflora invasion and promote mangrove restoration	2015	Scientific Reports	Zhou, Ting and Liu, Shuchao and Feng, Zhili and Liu, Gang and Gan, Qian and Peng, Shaolin	10.1038/srep12980	response_variables	height	height	height	height	1
29	Use of exotic plants to control Spartina alterniflora invasion and promote mangrove restoration	2015	Scientific Reports	Zhou, Ting and Liu, Shuchao and Feng, Zhili and Liu, Gang and Gan, Qian and Peng, Shaolin	10.1038/srep12980	response_variables	height	height	height	height	1
29	Use of exotic plants to control Spartina alterniflora invasion and promote mangrove restoration	2015	Scientific Reports	Zhou, Ting and Liu, Shuchao and Feng, Zhili and Liu, Gang and Gan, Qian and Peng, Shaolin	10.1038/srep12980	response_variables	plant	plant	plant	plant	1
29	Use of exotic plants to control Spartina alterniflora invasion and promote mangrove restoration	2015	Scientific Reports	Zhou, Ting and Liu, Shuchao and Feng, Zhili and Liu, Gang and Gan, Qian and Peng, Shaolin	10.1038/srep12980	response_variables	height	height	height	height	1
29	Use of exotic plants to control Spartina alterniflora invasion and promote mangrove restoration	2015	Scientific Reports	Zhou, Ting and Liu, Shuchao and Feng, Zhili and Liu, Gang and Gan, Qian and Peng, Shaolin	10.1038/srep12980	response_variables	density	densiti	density	densiti	1
29	Use of exotic plants to control Spartina alterniflora invasion and promote mangrove restoration	2015	Scientific Reports	Zhou, Ting and Liu, Shuchao and Feng, Zhili and Liu, Gang and Gan, Qian and Peng, Shaolin	10.1038/srep12980	response_variables	light	light	light	light	1
29	Use of exotic plants to control Spartina alterniflora invasion and promote mangrove restoration	2015	Scientific Reports	Zhou, Ting and Liu, Shuchao and Feng, Zhili and Liu, Gang and Gan, Qian and Peng, Shaolin	10.1038/srep12980	response_variables	aboveground	aboveground	aboveground	aboveground	1
29	Use of exotic plants to control Spartina alterniflora invasion and promote mangrove restoration	2015	Scientific Reports	Zhou, Ting and Liu, Shuchao and Feng, Zhili and Liu, Gang and Gan, Qian and Peng, Shaolin	10.1038/srep12980	response_variables	biomass	biomass	biomass	biomass	1
29	Use of exotic plants to control Spartina alterniflora invasion and promote mangrove restoration	2015	Scientific Reports	Zhou, Ting and Liu, Shuchao and Feng, Zhili and Liu, Gang and Gan, Qian and Peng, Shaolin	10.1038/srep12980	response_variables	biomass	biomass	biomass	biomass	1
29	Use of exotic plants to control Spartina alterniflora invasion and promote mangrove restoration	2015	Scientific Reports	Zhou, Ting and Liu, Shuchao and Feng, Zhili and Liu, Gang and Gan, Qian and Peng, Shaolin	10.1038/srep12980	response_variables	relative	relat	relative	relat	1
29	Use of exotic plants to control Spartina alterniflora invasion and promote mangrove restoration	2015	Scientific Reports	Zhou, Ting and Liu, Shuchao and Feng, Zhili and Liu, Gang and Gan, Qian and Peng, Shaolin	10.1038/srep12980	response_variables	growth	growth	growth	growth	1
29	Use of exotic plants to control Spartina alterniflora invasion and promote mangrove restoration	2015	Scientific Reports	Zhou, Ting and Liu, Shuchao and Feng, Zhili and Liu, Gang and Gan, Qian and Peng, Shaolin	10.1038/srep12980	response_variables	rate	rate	rate	rate	1
29	Use of exotic plants to control Spartina alterniflora invasion and promote mangrove restoration	2015	Scientific Reports	Zhou, Ting and Liu, Shuchao and Feng, Zhili and Liu, Gang and Gan, Qian and Peng, Shaolin	10.1038/srep12980	response_variables	total	total	total	total	1
29	Use of exotic plants to control Spartina alterniflora invasion and promote mangrove restoration	2015	Scientific Reports	Zhou, Ting and Liu, Shuchao and Feng, Zhili and Liu, Gang and Gan, Qian and Peng, Shaolin	10.1038/srep12980	response_variables	total	total	total	total	1
29	Use of exotic plants to control Spartina alterniflora invasion and promote mangrove restoration	2015	Scientific Reports	Zhou, Ting and Liu, Shuchao and Feng, Zhili and Liu, Gang and Gan, Qian and Peng, Shaolin	10.1038/srep12980	response_variables	carbon	carbon	carbon	carbon	1
29	Use of exotic plants to control Spartina alterniflora invasion and promote mangrove restoration	2015	Scientific Reports	Zhou, Ting and Liu, Shuchao and Feng, Zhili and Liu, Gang and Gan, Qian and Peng, Shaolin	10.1038/srep12980	response_variables	content	content	content	content	1
29	Use of exotic plants to control Spartina alterniflora invasion and promote mangrove restoration	2015	Scientific Reports	Zhou, Ting and Liu, Shuchao and Feng, Zhili and Liu, Gang and Gan, Qian and Peng, Shaolin	10.1038/srep12980	response_variables	nitrogen	nitrogen	nitrogen	nitrogen	1
29	Use of exotic plants to control Spartina alterniflora invasion and promote mangrove restoration	2015	Scientific Reports	Zhou, Ting and Liu, Shuchao and Feng, Zhili and Liu, Gang and Gan, Qian and Peng, Shaolin	10.1038/srep12980	response_variables	content	content	content	content	1
29	Use of exotic plants to control Spartina alterniflora invasion and promote mangrove restoration	2015	Scientific Reports	Zhou, Ting and Liu, Shuchao and Feng, Zhili and Liu, Gang and Gan, Qian and Peng, Shaolin	10.1038/srep12980	restoration_actions	species	speci	species	speci	1
29	Use of exotic plants to control Spartina alterniflora invasion and promote mangrove restoration	2015	Scientific Reports	Zhou, Ting and Liu, Shuchao and Feng, Zhili and Liu, Gang and Gan, Qian and Peng, Shaolin	10.1038/srep12980	restoration_actions	plant	plant	planting	plant	1
29	Use of exotic plants to control Spartina alterniflora invasion and promote mangrove restoration	2015	Scientific Reports	Zhou, Ting and Liu, Shuchao and Feng, Zhili and Liu, Gang and Gan, Qian and Peng, Shaolin	10.1038/srep12980	restoration_actions	species	speci	species	speci	1
30	Conversion of abandoned paddy fields to productive land through mangrove restoration in Myanmar’s Ayeyarwady Delta	2020	Paddy and Water Environment	Aye, Win Maung and Takeda, Shinya	10.1007/s10333-020-00791-x	study_sites_names	forest	NA	forest	NA	1
30	Conversion of abandoned paddy fields to productive land through mangrove restoration in Myanmar’s Ayeyarwady Delta	2020	Paddy and Water Environment	Aye, Win Maung and Takeda, Shinya	10.1007/s10333-020-00791-x	study_sites_coords	15° 48′ 00.24′′ n 95° 22′ 36.21′′ e	NA	15° 48′ 00.24″ N, 95° 22′ 36.21″ E	NA	NA
30	Conversion of abandoned paddy fields to productive land through mangrove restoration in Myanmar’s Ayeyarwady Delta	2020	Paddy and Water Environment	Aye, Win Maung and Takeda, Shinya	10.1007/s10333-020-00791-x	study_sites_coords	15° 49′ 53.40″ n, 95° 26′ 54.52″ e	NA	15° 49′ 53.40″ N, 95° 26′ 54.52″ E	NA	NA
30	Conversion of abandoned paddy fields to productive land through mangrove restoration in Myanmar’s Ayeyarwady Delta	2020	Paddy and Water Environment	Aye, Win Maung and Takeda, Shinya	10.1007/s10333-020-00791-x	ecosystem_types	mangrove	mangrov	mangrove	mangrov	1
30	Conversion of abandoned paddy fields to productive land through mangrove restoration in Myanmar’s Ayeyarwady Delta	2020	Paddy and Water Environment	Aye, Win Maung and Takeda, Shinya	10.1007/s10333-020-00791-x	restoration_start_date	1999	NA	1999	NA	NA
30	Conversion of abandoned paddy fields to productive land through mangrove restoration in Myanmar’s Ayeyarwady Delta	2020	Paddy and Water Environment	Aye, Win Maung and Takeda, Shinya	10.1007/s10333-020-00791-x	monitoring_methods	vegetation	veget	vegetation	veget	1
30	Conversion of abandoned paddy fields to productive land through mangrove restoration in Myanmar’s Ayeyarwady Delta	2020	Paddy and Water Environment	Aye, Win Maung and Takeda, Shinya	10.1007/s10333-020-00791-x	monitoring_methods	survey	survey	survey	survey	1
30	Conversion of abandoned paddy fields to productive land through mangrove restoration in Myanmar’s Ayeyarwady Delta	2020	Paddy and Water Environment	Aye, Win Maung and Takeda, Shinya	10.1007/s10333-020-00791-x	monitoring_methods	vegetation	veget	vegetation	veget	1
30	Conversion of abandoned paddy fields to productive land through mangrove restoration in Myanmar’s Ayeyarwady Delta	2020	Paddy and Water Environment	Aye, Win Maung and Takeda, Shinya	10.1007/s10333-020-00791-x	monitoring_methods	survey	survey	survey	survey	1
30	Conversion of abandoned paddy fields to productive land through mangrove restoration in Myanmar’s Ayeyarwady Delta	2020	Paddy and Water Environment	Aye, Win Maung and Takeda, Shinya	10.1007/s10333-020-00791-x	monitoring_methods	regeneration	regener	regeneration	regener	1
30	Conversion of abandoned paddy fields to productive land through mangrove restoration in Myanmar’s Ayeyarwady Delta	2020	Paddy and Water Environment	Aye, Win Maung and Takeda, Shinya	10.1007/s10333-020-00791-x	monitoring_methods	survey	survey	survey	survey	1
30	Conversion of abandoned paddy fields to productive land through mangrove restoration in Myanmar’s Ayeyarwady Delta	2020	Paddy and Water Environment	Aye, Win Maung and Takeda, Shinya	10.1007/s10333-020-00791-x	monitoring_methods	survey	survey	survey	survey	1
30	Conversion of abandoned paddy fields to productive land through mangrove restoration in Myanmar’s Ayeyarwady Delta	2020	Paddy and Water Environment	Aye, Win Maung and Takeda, Shinya	10.1007/s10333-020-00791-x	monitoring_methods	soil	soil	soil	soil	1
30	Conversion of abandoned paddy fields to productive land through mangrove restoration in Myanmar’s Ayeyarwady Delta	2020	Paddy and Water Environment	Aye, Win Maung and Takeda, Shinya	10.1007/s10333-020-00791-x	monitoring_start_date	2013-04	NA	13-Apr	NA	NA
30	Conversion of abandoned paddy fields to productive land through mangrove restoration in Myanmar’s Ayeyarwady Delta	2020	Paddy and Water Environment	Aye, Win Maung and Takeda, Shinya	10.1007/s10333-020-00791-x	monitoring_end_date	2013-05	NA	13-May	NA	NA
30	Conversion of abandoned paddy fields to productive land through mangrove restoration in Myanmar’s Ayeyarwady Delta	2020	Paddy and Water Environment	Aye, Win Maung and Takeda, Shinya	10.1007/s10333-020-00791-x	focal_species	avicennia	NA	avicennia	NA	1
30	Conversion of abandoned paddy fields to productive land through mangrove restoration in Myanmar’s Ayeyarwady Delta	2020	Paddy and Water Environment	Aye, Win Maung and Takeda, Shinya	10.1007/s10333-020-00791-x	focal_species	bruguiera	NA	bruguiera	NA	1
30	Conversion of abandoned paddy fields to productive land through mangrove restoration in Myanmar’s Ayeyarwady Delta	2020	Paddy and Water Environment	Aye, Win Maung and Takeda, Shinya	10.1007/s10333-020-00791-x	focal_species	sexangula	NA	sexangula	NA	1
30	Conversion of abandoned paddy fields to productive land through mangrove restoration in Myanmar’s Ayeyarwady Delta	2020	Paddy and Water Environment	Aye, Win Maung and Takeda, Shinya	10.1007/s10333-020-00791-x	response_variables	vegetation	veget	vegetation	veget	1
30	Conversion of abandoned paddy fields to productive land through mangrove restoration in Myanmar’s Ayeyarwady Delta	2020	Paddy and Water Environment	Aye, Win Maung and Takeda, Shinya	10.1007/s10333-020-00791-x	response_variables	regeneration	regener	regeneration	regener	1
30	Conversion of abandoned paddy fields to productive land through mangrove restoration in Myanmar’s Ayeyarwady Delta	2020	Paddy and Water Environment	Aye, Win Maung and Takeda, Shinya	10.1007/s10333-020-00791-x	response_variables	leaf	leaf	leaf	leaf	1
30	Conversion of abandoned paddy fields to productive land through mangrove restoration in Myanmar’s Ayeyarwady Delta	2020	Paddy and Water Environment	Aye, Win Maung and Takeda, Shinya	10.1007/s10333-020-00791-x	response_variables	area	area	area	area	1
30	Conversion of abandoned paddy fields to productive land through mangrove restoration in Myanmar’s Ayeyarwady Delta	2020	Paddy and Water Environment	Aye, Win Maung and Takeda, Shinya	10.1007/s10333-020-00791-x	response_variables	index	index	index	index	1
30	Conversion of abandoned paddy fields to productive land through mangrove restoration in Myanmar’s Ayeyarwady Delta	2020	Paddy and Water Environment	Aye, Win Maung and Takeda, Shinya	10.1007/s10333-020-00791-x	response_variables	canopy	canopi	canopy	canopi	1
30	Conversion of abandoned paddy fields to productive land through mangrove restoration in Myanmar’s Ayeyarwady Delta	2020	Paddy and Water Environment	Aye, Win Maung and Takeda, Shinya	10.1007/s10333-020-00791-x	response_variables	soil	soil	soil	soil	1
30	Conversion of abandoned paddy fields to productive land through mangrove restoration in Myanmar’s Ayeyarwady Delta	2020	Paddy and Water Environment	Aye, Win Maung and Takeda, Shinya	10.1007/s10333-020-00791-x	restoration_actions	mangrove	mangrov	mangrove	mangrov	1
30	Conversion of abandoned paddy fields to productive land through mangrove restoration in Myanmar’s Ayeyarwady Delta	2020	Paddy and Water Environment	Aye, Win Maung and Takeda, Shinya	10.1007/s10333-020-00791-x	restoration_actions	cutting	cut	cutting	cut	1
31	Restoration and recovery of hurricane-damaged mangroves using the knickpoint retreat effect and tides as dredging tools	2013	Journal of Environmental Management	Bashan, Yoav and Moreno, Manuel and Salazar, Bernardo G. and Alvarez, Leonardo	10.1016/j.jenvman.2012.11.045	study_sites_names	paz	NA	paz	NA	1
31	Restoration and recovery of hurricane-damaged mangroves using the knickpoint retreat effect and tides as dredging tools	2013	Journal of Environmental Management	Bashan, Yoav and Moreno, Manuel and Salazar, Bernardo G. and Alvarez, Leonardo	10.1016/j.jenvman.2012.11.045	study_sites_coords	24 08'n, 110 23'w	NA	24°08'N, 110°23'W	NA	NA
31	Restoration and recovery of hurricane-damaged mangroves using the knickpoint retreat effect and tides as dredging tools	2013	Journal of Environmental Management	Bashan, Yoav and Moreno, Manuel and Salazar, Bernardo G. and Alvarez, Leonardo	10.1016/j.jenvman.2012.11.045	ecosystem_types	mangrove	mangrov	mangrove	mangrov	1
31	Restoration and recovery of hurricane-damaged mangroves using the knickpoint retreat effect and tides as dredging tools	2013	Journal of Environmental Management	Bashan, Yoav and Moreno, Manuel and Salazar, Bernardo G. and Alvarez, Leonardo	10.1016/j.jenvman.2012.11.045	restoration_start_date	2004-04	NA	4/1/2004	NA	NA
31	Restoration and recovery of hurricane-damaged mangroves using the knickpoint retreat effect and tides as dredging tools	2013	Journal of Environmental Management	Bashan, Yoav and Moreno, Manuel and Salazar, Bernardo G. and Alvarez, Leonardo	10.1016/j.jenvman.2012.11.045	restoration_end_date	2004-06	NA	6/30/2004	NA	NA
31	Restoration and recovery of hurricane-damaged mangroves using the knickpoint retreat effect and tides as dredging tools	2013	Journal of Environmental Management	Bashan, Yoav and Moreno, Manuel and Salazar, Bernardo G. and Alvarez, Leonardo	10.1016/j.jenvman.2012.11.045	monitoring_methods	satellite	satellit	satellite	satellit	1
31	Restoration and recovery of hurricane-damaged mangroves using the knickpoint retreat effect and tides as dredging tools	2013	Journal of Environmental Management	Bashan, Yoav and Moreno, Manuel and Salazar, Bernardo G. and Alvarez, Leonardo	10.1016/j.jenvman.2012.11.045	monitoring_methods	vegetation	veget	vegetation	veget	1
31	Restoration and recovery of hurricane-damaged mangroves using the knickpoint retreat effect and tides as dredging tools	2013	Journal of Environmental Management	Bashan, Yoav and Moreno, Manuel and Salazar, Bernardo G. and Alvarez, Leonardo	10.1016/j.jenvman.2012.11.045	focal_species	rhizophora	NA	rhizophora	NA	1
31	Restoration and recovery of hurricane-damaged mangroves using the knickpoint retreat effect and tides as dredging tools	2013	Journal of Environmental Management	Bashan, Yoav and Moreno, Manuel and Salazar, Bernardo G. and Alvarez, Leonardo	10.1016/j.jenvman.2012.11.045	focal_species	mangle	NA	mangle	NA	1
31	Restoration and recovery of hurricane-damaged mangroves using the knickpoint retreat effect and tides as dredging tools	2013	Journal of Environmental Management	Bashan, Yoav and Moreno, Manuel and Salazar, Bernardo G. and Alvarez, Leonardo	10.1016/j.jenvman.2012.11.045	focal_species	racemosa	NA	racemosa	NA	1
31	Restoration and recovery of hurricane-damaged mangroves using the knickpoint retreat effect and tides as dredging tools	2013	Journal of Environmental Management	Bashan, Yoav and Moreno, Manuel and Salazar, Bernardo G. and Alvarez, Leonardo	10.1016/j.jenvman.2012.11.045	focal_species	avicennia	NA	avicennia	NA	1
31	Restoration and recovery of hurricane-damaged mangroves using the knickpoint retreat effect and tides as dredging tools	2013	Journal of Environmental Management	Bashan, Yoav and Moreno, Manuel and Salazar, Bernardo G. and Alvarez, Leonardo	10.1016/j.jenvman.2012.11.045	response_variables	sediment	sediment	sediment	sediment	1
31	Restoration and recovery of hurricane-damaged mangroves using the knickpoint retreat effect and tides as dredging tools	2013	Journal of Environmental Management	Bashan, Yoav and Moreno, Manuel and Salazar, Bernardo G. and Alvarez, Leonardo	10.1016/j.jenvman.2012.11.045	response_variables	transport	transport	transport	transport	1
31	Restoration and recovery of hurricane-damaged mangroves using the knickpoint retreat effect and tides as dredging tools	2013	Journal of Environmental Management	Bashan, Yoav and Moreno, Manuel and Salazar, Bernardo G. and Alvarez, Leonardo	10.1016/j.jenvman.2012.11.045	response_variables	coverage	coverag	cover	cover	0.9048
31	Restoration and recovery of hurricane-damaged mangroves using the knickpoint retreat effect and tides as dredging tools	2013	Journal of Environmental Management	Bashan, Yoav and Moreno, Manuel and Salazar, Bernardo G. and Alvarez, Leonardo	10.1016/j.jenvman.2012.11.045	response_variables	coverage	coverag	cover	cover	0.9048
31	Restoration and recovery of hurricane-damaged mangroves using the knickpoint retreat effect and tides as dredging tools	2013	Journal of Environmental Management	Bashan, Yoav and Moreno, Manuel and Salazar, Bernardo G. and Alvarez, Leonardo	10.1016/j.jenvman.2012.11.045	restoration_actions	waterfall	waterfal	waterfall	waterfal	1
31	Restoration and recovery of hurricane-damaged mangroves using the knickpoint retreat effect and tides as dredging tools	2013	Journal of Environmental Management	Bashan, Yoav and Moreno, Manuel and Salazar, Bernardo G. and Alvarez, Leonardo	10.1016/j.jenvman.2012.11.045	restoration_actions	creation	creation	creating	creat	0.875
31	Restoration and recovery of hurricane-damaged mangroves using the knickpoint retreat effect and tides as dredging tools	2013	Journal of Environmental Management	Bashan, Yoav and Moreno, Manuel and Salazar, Bernardo G. and Alvarez, Leonardo	10.1016/j.jenvman.2012.11.045	restoration_actions	restoration	restor	restoration	restor	1
32	Effectiveness of community-based mangrove management for biodiversity conservation: A case study from Central Java, Indonesia	2022	Trees Forests and People	Damastuti, Ekaningrum and de Groot, Rudolf and Debrot, Adolphe O. and Silvius, Marcel J.	10.1016/j.tfp.2022.100202	study_sites_names	central	NA	central	NA	1
32	Effectiveness of community-based mangrove management for biodiversity conservation: A case study from Central Java, Indonesia	2022	Trees Forests and People	Damastuti, Ekaningrum and de Groot, Rudolf and Debrot, Adolphe O. and Silvius, Marcel J.	10.1016/j.tfp.2022.100202	ecosystem_types	mangrove	mangrov	mangrove	mangrov	1
32	Effectiveness of community-based mangrove management for biodiversity conservation: A case study from Central Java, Indonesia	2022	Trees Forests and People	Damastuti, Ekaningrum and de Groot, Rudolf and Debrot, Adolphe O. and Silvius, Marcel J.	10.1016/j.tfp.2022.100202	restoration_start_date	1999	NA	1990s	NA	NA
32	Effectiveness of community-based mangrove management for biodiversity conservation: A case study from Central Java, Indonesia	2022	Trees Forests and People	Damastuti, Ekaningrum and de Groot, Rudolf and Debrot, Adolphe O. and Silvius, Marcel J.	10.1016/j.tfp.2022.100202	monitoring_methods	mapping	map	mapping	map	1
32	Effectiveness of community-based mangrove management for biodiversity conservation: A case study from Central Java, Indonesia	2022	Trees Forests and People	Damastuti, Ekaningrum and de Groot, Rudolf and Debrot, Adolphe O. and Silvius, Marcel J.	10.1016/j.tfp.2022.100202	monitoring_methods	interviews	interview	interview	interview	1
32	Effectiveness of community-based mangrove management for biodiversity conservation: A case study from Central Java, Indonesia	2022	Trees Forests and People	Damastuti, Ekaningrum and de Groot, Rudolf and Debrot, Adolphe O. and Silvius, Marcel J.	10.1016/j.tfp.2022.100202	monitoring_methods	interviews	interview	interview	interview	1
32	Effectiveness of community-based mangrove management for biodiversity conservation: A case study from Central Java, Indonesia	2022	Trees Forests and People	Damastuti, Ekaningrum and de Groot, Rudolf and Debrot, Adolphe O. and Silvius, Marcel J.	10.1016/j.tfp.2022.100202	monitoring_methods	field	field	field	field	1
32	Effectiveness of community-based mangrove management for biodiversity conservation: A case study from Central Java, Indonesia	2022	Trees Forests and People	Damastuti, Ekaningrum and de Groot, Rudolf and Debrot, Adolphe O. and Silvius, Marcel J.	10.1016/j.tfp.2022.100202	monitoring_methods	assessments	assess	assessment	assess	1
32	Effectiveness of community-based mangrove management for biodiversity conservation: A case study from Central Java, Indonesia	2022	Trees Forests and People	Damastuti, Ekaningrum and de Groot, Rudolf and Debrot, Adolphe O. and Silvius, Marcel J.	10.1016/j.tfp.2022.100202	monitoring_start_date	2014-10	NA	14-Oct	NA	NA
32	Effectiveness of community-based mangrove management for biodiversity conservation: A case study from Central Java, Indonesia	2022	Trees Forests and People	Damastuti, Ekaningrum and de Groot, Rudolf and Debrot, Adolphe O. and Silvius, Marcel J.	10.1016/j.tfp.2022.100202	monitoring_end_date	2015-11	NA	15-Nov	NA	NA
32	Effectiveness of community-based mangrove management for biodiversity conservation: A case study from Central Java, Indonesia	2022	Trees Forests and People	Damastuti, Ekaningrum and de Groot, Rudolf and Debrot, Adolphe O. and Silvius, Marcel J.	10.1016/j.tfp.2022.100202	focal_species	avicenia	NA	avicennia	NA	0.963
32	Effectiveness of community-based mangrove management for biodiversity conservation: A case study from Central Java, Indonesia	2022	Trees Forests and People	Damastuti, Ekaningrum and de Groot, Rudolf and Debrot, Adolphe O. and Silvius, Marcel J.	10.1016/j.tfp.2022.100202	focal_species	marina	NA	marina	NA	1
32	Effectiveness of community-based mangrove management for biodiversity conservation: A case study from Central Java, Indonesia	2022	Trees Forests and People	Damastuti, Ekaningrum and de Groot, Rudolf and Debrot, Adolphe O. and Silvius, Marcel J.	10.1016/j.tfp.2022.100202	focal_species	avicennia	NA	avicennia	NA	1
32	Effectiveness of community-based mangrove management for biodiversity conservation: A case study from Central Java, Indonesia	2022	Trees Forests and People	Damastuti, Ekaningrum and de Groot, Rudolf and Debrot, Adolphe O. and Silvius, Marcel J.	10.1016/j.tfp.2022.100202	focal_species	alba	NA	alba	NA	1
32	Effectiveness of community-based mangrove management for biodiversity conservation: A case study from Central Java, Indonesia	2022	Trees Forests and People	Damastuti, Ekaningrum and de Groot, Rudolf and Debrot, Adolphe O. and Silvius, Marcel J.	10.1016/j.tfp.2022.100202	focal_species	rhizophora	NA	rhizophora	NA	1
32	Effectiveness of community-based mangrove management for biodiversity conservation: A case study from Central Java, Indonesia	2022	Trees Forests and People	Damastuti, Ekaningrum and de Groot, Rudolf and Debrot, Adolphe O. and Silvius, Marcel J.	10.1016/j.tfp.2022.100202	focal_species	rhizophora	NA	rhizophora	NA	1
32	Effectiveness of community-based mangrove management for biodiversity conservation: A case study from Central Java, Indonesia	2022	Trees Forests and People	Damastuti, Ekaningrum and de Groot, Rudolf and Debrot, Adolphe O. and Silvius, Marcel J.	10.1016/j.tfp.2022.100202	focal_species	rhizophora	NA	rhizophora	NA	1
32	Effectiveness of community-based mangrove management for biodiversity conservation: A case study from Central Java, Indonesia	2022	Trees Forests and People	Damastuti, Ekaningrum and de Groot, Rudolf and Debrot, Adolphe O. and Silvius, Marcel J.	10.1016/j.tfp.2022.100202	focal_species	stylosa	NA	stylosa	NA	1
32	Effectiveness of community-based mangrove management for biodiversity conservation: A case study from Central Java, Indonesia	2022	Trees Forests and People	Damastuti, Ekaningrum and de Groot, Rudolf and Debrot, Adolphe O. and Silvius, Marcel J.	10.1016/j.tfp.2022.100202	focal_species	sonneratia	NA	sonneratia	NA	1
32	Effectiveness of community-based mangrove management for biodiversity conservation: A case study from Central Java, Indonesia	2022	Trees Forests and People	Damastuti, Ekaningrum and de Groot, Rudolf and Debrot, Adolphe O. and Silvius, Marcel J.	10.1016/j.tfp.2022.100202	focal_species	xylocarpus	NA	xylocarpus	NA	1
32	Effectiveness of community-based mangrove management for biodiversity conservation: A case study from Central Java, Indonesia	2022	Trees Forests and People	Damastuti, Ekaningrum and de Groot, Rudolf and Debrot, Adolphe O. and Silvius, Marcel J.	10.1016/j.tfp.2022.100202	focal_species	excoecaria	NA	excoecaria	NA	1
32	Effectiveness of community-based mangrove management for biodiversity conservation: A case study from Central Java, Indonesia	2022	Trees Forests and People	Damastuti, Ekaningrum and de Groot, Rudolf and Debrot, Adolphe O. and Silvius, Marcel J.	10.1016/j.tfp.2022.100202	focal_species	agallocha	NA	agallocha	NA	1
32	Effectiveness of community-based mangrove management for biodiversity conservation: A case study from Central Java, Indonesia	2022	Trees Forests and People	Damastuti, Ekaningrum and de Groot, Rudolf and Debrot, Adolphe O. and Silvius, Marcel J.	10.1016/j.tfp.2022.100202	response_variables	diversity	divers	diversity	divers	1
32	Effectiveness of community-based mangrove management for biodiversity conservation: A case study from Central Java, Indonesia	2022	Trees Forests and People	Damastuti, Ekaningrum and de Groot, Rudolf and Debrot, Adolphe O. and Silvius, Marcel J.	10.1016/j.tfp.2022.100202	response_variables	species	speci	species	speci	1
32	Effectiveness of community-based mangrove management for biodiversity conservation: A case study from Central Java, Indonesia	2022	Trees Forests and People	Damastuti, Ekaningrum and de Groot, Rudolf and Debrot, Adolphe O. and Silvius, Marcel J.	10.1016/j.tfp.2022.100202	response_variables	diversity	divers	diversity	divers	1
32	Effectiveness of community-based mangrove management for biodiversity conservation: A case study from Central Java, Indonesia	2022	Trees Forests and People	Damastuti, Ekaningrum and de Groot, Rudolf and Debrot, Adolphe O. and Silvius, Marcel J.	10.1016/j.tfp.2022.100202	restoration_actions	planting	plant	planting	plant	1
33	Experimental restoration of a salt marsh with some comments on ecological restoration of coastal vegetated ecosystems in Korea	2011	Ocean Science Journal	Koo, Bon Joo and Je,, Jong-Geel and Woo, Han Jun	10.1007/s12601-011-0004-0	study_sites_names	namyang	NA	namyang	NA	1
33	Experimental restoration of a salt marsh with some comments on ecological restoration of coastal vegetated ecosystems in Korea	2011	Ocean Science Journal	Koo, Bon Joo and Je,, Jong-Geel and Woo, Han Jun	10.1007/s12601-011-0004-0	study_sites_names	bay	NA	bay	NA	1
33	Experimental restoration of a salt marsh with some comments on ecological restoration of coastal vegetated ecosystems in Korea	2011	Ocean Science Journal	Koo, Bon Joo and Je,, Jong-Geel and Woo, Han Jun	10.1007/s12601-011-0004-0	ecosystem_types	salt	salt	salt	salt	1
33	Experimental restoration of a salt marsh with some comments on ecological restoration of coastal vegetated ecosystems in Korea	2011	Ocean Science Journal	Koo, Bon Joo and Je,, Jong-Geel and Woo, Han Jun	10.1007/s12601-011-0004-0	ecosystem_types	marsh	marsh	marsh	marsh	1
33	Experimental restoration of a salt marsh with some comments on ecological restoration of coastal vegetated ecosystems in Korea	2011	Ocean Science Journal	Koo, Bon Joo and Je,, Jong-Geel and Woo, Han Jun	10.1007/s12601-011-0004-0	ecosystem_types	marsh	marsh	marsh	marsh	1
33	Experimental restoration of a salt marsh with some comments on ecological restoration of coastal vegetated ecosystems in Korea	2011	Ocean Science Journal	Koo, Bon Joo and Je,, Jong-Geel and Woo, Han Jun	10.1007/s12601-011-0004-0	restoration_start_date	1998	NA	Apr-00	NA	NA
33	Experimental restoration of a salt marsh with some comments on ecological restoration of coastal vegetated ecosystems in Korea	2011	Ocean Science Journal	Koo, Bon Joo and Je,, Jong-Geel and Woo, Han Jun	10.1007/s12601-011-0004-0	restoration_end_date	2001-08	NA	1-Aug	NA	NA
33	Experimental restoration of a salt marsh with some comments on ecological restoration of coastal vegetated ecosystems in Korea	2011	Ocean Science Journal	Koo, Bon Joo and Je,, Jong-Geel and Woo, Han Jun	10.1007/s12601-011-0004-0	monitoring_methods	sediment	sediment	sediment	sediment	1
33	Experimental restoration of a salt marsh with some comments on ecological restoration of coastal vegetated ecosystems in Korea	2011	Ocean Science Journal	Koo, Bon Joo and Je,, Jong-Geel and Woo, Han Jun	10.1007/s12601-011-0004-0	monitoring_start_date	2000	NA	Apr-00	NA	NA
33	Experimental restoration of a salt marsh with some comments on ecological restoration of coastal vegetated ecosystems in Korea	2011	Ocean Science Journal	Koo, Bon Joo and Je,, Jong-Geel and Woo, Han Jun	10.1007/s12601-011-0004-0	monitoring_end_date	2001	NA	1-Aug	NA	NA
33	Experimental restoration of a salt marsh with some comments on ecological restoration of coastal vegetated ecosystems in Korea	2011	Ocean Science Journal	Koo, Bon Joo and Je,, Jong-Geel and Woo, Han Jun	10.1007/s12601-011-0004-0	response_variables	community	communiti	community	communiti	1
33	Experimental restoration of a salt marsh with some comments on ecological restoration of coastal vegetated ecosystems in Korea	2011	Ocean Science Journal	Koo, Bon Joo and Je,, Jong-Geel and Woo, Han Jun	10.1007/s12601-011-0004-0	response_variables	surface	surfac	surface	surfac	1
33	Experimental restoration of a salt marsh with some comments on ecological restoration of coastal vegetated ecosystems in Korea	2011	Ocean Science Journal	Koo, Bon Joo and Je,, Jong-Geel and Woo, Han Jun	10.1007/s12601-011-0004-0	response_variables	sediment	sediment	sediment	sediment	1
33	Experimental restoration of a salt marsh with some comments on ecological restoration of coastal vegetated ecosystems in Korea	2011	Ocean Science Journal	Koo, Bon Joo and Je,, Jong-Geel and Woo, Han Jun	10.1007/s12601-011-0004-0	restoration_actions	sediment	sediment	sediment	sediment	1
34	Microbial community response to a passive salt marsh restoration	2020	Estuaries and Coasts	Lynum, Christopher A. and Bulseco, Ashley N. and Dunphy, Courtney M. and Osborne, Sean M. and Vineis, Joseph H. and Bowen, Jennifer L.	10.1007/s12237-020-00719-y	ecosystem_types	salt	salt	salt	salt	1
34	Microbial community response to a passive salt marsh restoration	2020	Estuaries and Coasts	Lynum, Christopher A. and Bulseco, Ashley N. and Dunphy, Courtney M. and Osborne, Sean M. and Vineis, Joseph H. and Bowen, Jennifer L.	10.1007/s12237-020-00719-y	ecosystem_types	marsh	marsh	marsh	marsh	1
34	Microbial community response to a passive salt marsh restoration	2020	Estuaries and Coasts	Lynum, Christopher A. and Bulseco, Ashley N. and Dunphy, Courtney M. and Osborne, Sean M. and Vineis, Joseph H. and Bowen, Jennifer L.	10.1007/s12237-020-00719-y	restoration_start_date	spring 2016	NA	winter/spring 2016	NA	NA
34	Microbial community response to a passive salt marsh restoration	2020	Estuaries and Coasts	Lynum, Christopher A. and Bulseco, Ashley N. and Dunphy, Courtney M. and Osborne, Sean M. and Vineis, Joseph H. and Bowen, Jennifer L.	10.1007/s12237-020-00719-y	monitoring_methods	sequencing	sequenc	sequence	sequenc	1
34	Microbial community response to a passive salt marsh restoration	2020	Estuaries and Coasts	Lynum, Christopher A. and Bulseco, Ashley N. and Dunphy, Courtney M. and Osborne, Sean M. and Vineis, Joseph H. and Bowen, Jennifer L.	10.1007/s12237-020-00719-y	monitoring_methods	sequencing	sequenc	sequence	sequenc	1
34	Microbial community response to a passive salt marsh restoration	2020	Estuaries and Coasts	Lynum, Christopher A. and Bulseco, Ashley N. and Dunphy, Courtney M. and Osborne, Sean M. and Vineis, Joseph H. and Bowen, Jennifer L.	10.1007/s12237-020-00719-y	monitoring_methods	sediment	sediment	sediment	sediment	1
34	Microbial community response to a passive salt marsh restoration	2020	Estuaries and Coasts	Lynum, Christopher A. and Bulseco, Ashley N. and Dunphy, Courtney M. and Osborne, Sean M. and Vineis, Joseph H. and Bowen, Jennifer L.	10.1007/s12237-020-00719-y	monitoring_methods	dna	dna	dna	dna	1
34	Microbial community response to a passive salt marsh restoration	2020	Estuaries and Coasts	Lynum, Christopher A. and Bulseco, Ashley N. and Dunphy, Courtney M. and Osborne, Sean M. and Vineis, Joseph H. and Bowen, Jennifer L.	10.1007/s12237-020-00719-y	monitoring_methods	sequencing	sequenc	sequence	sequenc	1
34	Microbial community response to a passive salt marsh restoration	2020	Estuaries and Coasts	Lynum, Christopher A. and Bulseco, Ashley N. and Dunphy, Courtney M. and Osborne, Sean M. and Vineis, Joseph H. and Bowen, Jennifer L.	10.1007/s12237-020-00719-y	monitoring_start_date	2015	NA	15-Jun	NA	NA
34	Microbial community response to a passive salt marsh restoration	2020	Estuaries and Coasts	Lynum, Christopher A. and Bulseco, Ashley N. and Dunphy, Courtney M. and Osborne, Sean M. and Vineis, Joseph H. and Bowen, Jennifer L.	10.1007/s12237-020-00719-y	monitoring_end_date	2017	NA	17-Oct	NA	NA
34	Microbial community response to a passive salt marsh restoration	2020	Estuaries and Coasts	Lynum, Christopher A. and Bulseco, Ashley N. and Dunphy, Courtney M. and Osborne, Sean M. and Vineis, Joseph H. and Bowen, Jennifer L.	10.1007/s12237-020-00719-y	focal_species	alterniflora	NA	alterniflorus	NA	0.9209
34	Microbial community response to a passive salt marsh restoration	2020	Estuaries and Coasts	Lynum, Christopher A. and Bulseco, Ashley N. and Dunphy, Courtney M. and Osborne, Sean M. and Vineis, Joseph H. and Bowen, Jennifer L.	10.1007/s12237-020-00719-y	focal_species	phragmites	NA	phragmites	NA	1
34	Microbial community response to a passive salt marsh restoration	2020	Estuaries and Coasts	Lynum, Christopher A. and Bulseco, Ashley N. and Dunphy, Courtney M. and Osborne, Sean M. and Vineis, Joseph H. and Bowen, Jennifer L.	10.1007/s12237-020-00719-y	focal_species	typha	NA	typha	NA	1
34	Microbial community response to a passive salt marsh restoration	2020	Estuaries and Coasts	Lynum, Christopher A. and Bulseco, Ashley N. and Dunphy, Courtney M. and Osborne, Sean M. and Vineis, Joseph H. and Bowen, Jennifer L.	10.1007/s12237-020-00719-y	response_variables	community	communiti	community	communiti	1
34	Microbial community response to a passive salt marsh restoration	2020	Estuaries and Coasts	Lynum, Christopher A. and Bulseco, Ashley N. and Dunphy, Courtney M. and Osborne, Sean M. and Vineis, Joseph H. and Bowen, Jennifer L.	10.1007/s12237-020-00719-y	response_variables	community	communiti	community	communiti	1
34	Microbial community response to a passive salt marsh restoration	2020	Estuaries and Coasts	Lynum, Christopher A. and Bulseco, Ashley N. and Dunphy, Courtney M. and Osborne, Sean M. and Vineis, Joseph H. and Bowen, Jennifer L.	10.1007/s12237-020-00719-y	response_variables	microbe	microb	microbial	microbi	0.9524
34	Microbial community response to a passive salt marsh restoration	2020	Estuaries and Coasts	Lynum, Christopher A. and Bulseco, Ashley N. and Dunphy, Courtney M. and Osborne, Sean M. and Vineis, Joseph H. and Bowen, Jennifer L.	10.1007/s12237-020-00719-y	response_variables	pore	pore	pore	pore	1
34	Microbial community response to a passive salt marsh restoration	2020	Estuaries and Coasts	Lynum, Christopher A. and Bulseco, Ashley N. and Dunphy, Courtney M. and Osborne, Sean M. and Vineis, Joseph H. and Bowen, Jennifer L.	10.1007/s12237-020-00719-y	response_variables	water	water	water	water	1
34	Microbial community response to a passive salt marsh restoration	2020	Estuaries and Coasts	Lynum, Christopher A. and Bulseco, Ashley N. and Dunphy, Courtney M. and Osborne, Sean M. and Vineis, Joseph H. and Bowen, Jennifer L.	10.1007/s12237-020-00719-y	response_variables	sediment	sediment	sediment	sediment	1
34	Microbial community response to a passive salt marsh restoration	2020	Estuaries and Coasts	Lynum, Christopher A. and Bulseco, Ashley N. and Dunphy, Courtney M. and Osborne, Sean M. and Vineis, Joseph H. and Bowen, Jennifer L.	10.1007/s12237-020-00719-y	response_variables	organic	organ	organic	organ	1
34	Microbial community response to a passive salt marsh restoration	2020	Estuaries and Coasts	Lynum, Christopher A. and Bulseco, Ashley N. and Dunphy, Courtney M. and Osborne, Sean M. and Vineis, Joseph H. and Bowen, Jennifer L.	10.1007/s12237-020-00719-y	response_variables	matter	matter	matter	matter	1
34	Microbial community response to a passive salt marsh restoration	2020	Estuaries and Coasts	Lynum, Christopher A. and Bulseco, Ashley N. and Dunphy, Courtney M. and Osborne, Sean M. and Vineis, Joseph H. and Bowen, Jennifer L.	10.1007/s12237-020-00719-y	response_variables	sediment	sediment	sediment	sediment	1
34	Microbial community response to a passive salt marsh restoration	2020	Estuaries and Coasts	Lynum, Christopher A. and Bulseco, Ashley N. and Dunphy, Courtney M. and Osborne, Sean M. and Vineis, Joseph H. and Bowen, Jennifer L.	10.1007/s12237-020-00719-y	response_variables	carbon	carbon	carbon	carbon	1
34	Microbial community response to a passive salt marsh restoration	2020	Estuaries and Coasts	Lynum, Christopher A. and Bulseco, Ashley N. and Dunphy, Courtney M. and Osborne, Sean M. and Vineis, Joseph H. and Bowen, Jennifer L.	10.1007/s12237-020-00719-y	response_variables	sediment	sediment	sediment	sediment	1
34	Microbial community response to a passive salt marsh restoration	2020	Estuaries and Coasts	Lynum, Christopher A. and Bulseco, Ashley N. and Dunphy, Courtney M. and Osborne, Sean M. and Vineis, Joseph H. and Bowen, Jennifer L.	10.1007/s12237-020-00719-y	response_variables	nitrogen	nitrogen	nitrogen	nitrogen	1
34	Microbial community response to a passive salt marsh restoration	2020	Estuaries and Coasts	Lynum, Christopher A. and Bulseco, Ashley N. and Dunphy, Courtney M. and Osborne, Sean M. and Vineis, Joseph H. and Bowen, Jennifer L.	10.1007/s12237-020-00719-y	restoration_actions	restoration	restor	restoration	restor	1
35	Early growth adaptability of four mangrove species under the canopy of an introduced mangrove plantation: Implications for restoration	2016	Forest Ecology and Management	Peng, Yisheng and Diao, Junming and Zheng, Mingxuan and Guan, Dongsheng and Zhang, Renduo and Chen, Guizhu and Lee, Shing Yip	10.1016/j.foreco.2016.04.044	study_sites_names	china	NA	china	NA	1
35	Early growth adaptability of four mangrove species under the canopy of an introduced mangrove plantation: Implications for restoration	2016	Forest Ecology and Management	Peng, Yisheng and Diao, Junming and Zheng, Mingxuan and Guan, Dongsheng and Zhang, Renduo and Chen, Guizhu and Lee, Shing Yip	10.1016/j.foreco.2016.04.044	ecosystem_types	mangrove	mangrov	mangrove	mangrov	1
35	Early growth adaptability of four mangrove species under the canopy of an introduced mangrove plantation: Implications for restoration	2016	Forest Ecology and Management	Peng, Yisheng and Diao, Junming and Zheng, Mingxuan and Guan, Dongsheng and Zhang, Renduo and Chen, Guizhu and Lee, Shing Yip	10.1016/j.foreco.2016.04.044	ecosystem_types	mangrove	mangrov	mangrove	mangrov	1
35	Early growth adaptability of four mangrove species under the canopy of an introduced mangrove plantation: Implications for restoration	2016	Forest Ecology and Management	Peng, Yisheng and Diao, Junming and Zheng, Mingxuan and Guan, Dongsheng and Zhang, Renduo and Chen, Guizhu and Lee, Shing Yip	10.1016/j.foreco.2016.04.044	monitoring_methods	photosynthetically	photosynthet	photosynthetically	photosynthet	1
35	Early growth adaptability of four mangrove species under the canopy of an introduced mangrove plantation: Implications for restoration	2016	Forest Ecology and Management	Peng, Yisheng and Diao, Junming and Zheng, Mingxuan and Guan, Dongsheng and Zhang, Renduo and Chen, Guizhu and Lee, Shing Yip	10.1016/j.foreco.2016.04.044	monitoring_methods	active	activ	active	activ	1
35	Early growth adaptability of four mangrove species under the canopy of an introduced mangrove plantation: Implications for restoration	2016	Forest Ecology and Management	Peng, Yisheng and Diao, Junming and Zheng, Mingxuan and Guan, Dongsheng and Zhang, Renduo and Chen, Guizhu and Lee, Shing Yip	10.1016/j.foreco.2016.04.044	monitoring_methods	radiation	radiat	radiation	radiat	1
35	Early growth adaptability of four mangrove species under the canopy of an introduced mangrove plantation: Implications for restoration	2016	Forest Ecology and Management	Peng, Yisheng and Diao, Junming and Zheng, Mingxuan and Guan, Dongsheng and Zhang, Renduo and Chen, Guizhu and Lee, Shing Yip	10.1016/j.foreco.2016.04.044	monitoring_start_date	2012-06	NA	6/1/2012	NA	NA
35	Early growth adaptability of four mangrove species under the canopy of an introduced mangrove plantation: Implications for restoration	2016	Forest Ecology and Management	Peng, Yisheng and Diao, Junming and Zheng, Mingxuan and Guan, Dongsheng and Zhang, Renduo and Chen, Guizhu and Lee, Shing Yip	10.1016/j.foreco.2016.04.044	monitoring_end_date	2013-06	NA	6/1/2013	NA	NA
35	Early growth adaptability of four mangrove species under the canopy of an introduced mangrove plantation: Implications for restoration	2016	Forest Ecology and Management	Peng, Yisheng and Diao, Junming and Zheng, Mingxuan and Guan, Dongsheng and Zhang, Renduo and Chen, Guizhu and Lee, Shing Yip	10.1016/j.foreco.2016.04.044	focal_species	sonneratia	NA	sonneratia	NA	1
35	Early growth adaptability of four mangrove species under the canopy of an introduced mangrove plantation: Implications for restoration	2016	Forest Ecology and Management	Peng, Yisheng and Diao, Junming and Zheng, Mingxuan and Guan, Dongsheng and Zhang, Renduo and Chen, Guizhu and Lee, Shing Yip	10.1016/j.foreco.2016.04.044	focal_species	apetala	NA	apetala	NA	1
35	Early growth adaptability of four mangrove species under the canopy of an introduced mangrove plantation: Implications for restoration	2016	Forest Ecology and Management	Peng, Yisheng and Diao, Junming and Zheng, Mingxuan and Guan, Dongsheng and Zhang, Renduo and Chen, Guizhu and Lee, Shing Yip	10.1016/j.foreco.2016.04.044	focal_species	kandelia	NA	kandelia	NA	1
35	Early growth adaptability of four mangrove species under the canopy of an introduced mangrove plantation: Implications for restoration	2016	Forest Ecology and Management	Peng, Yisheng and Diao, Junming and Zheng, Mingxuan and Guan, Dongsheng and Zhang, Renduo and Chen, Guizhu and Lee, Shing Yip	10.1016/j.foreco.2016.04.044	focal_species	aegiceras	NA	aegiceras	NA	1
35	Early growth adaptability of four mangrove species under the canopy of an introduced mangrove plantation: Implications for restoration	2016	Forest Ecology and Management	Peng, Yisheng and Diao, Junming and Zheng, Mingxuan and Guan, Dongsheng and Zhang, Renduo and Chen, Guizhu and Lee, Shing Yip	10.1016/j.foreco.2016.04.044	focal_species	corniculatum	NA	corniculatum	NA	1
35	Early growth adaptability of four mangrove species under the canopy of an introduced mangrove plantation: Implications for restoration	2016	Forest Ecology and Management	Peng, Yisheng and Diao, Junming and Zheng, Mingxuan and Guan, Dongsheng and Zhang, Renduo and Chen, Guizhu and Lee, Shing Yip	10.1016/j.foreco.2016.04.044	focal_species	bruguiera	NA	bruguiera	NA	1
35	Early growth adaptability of four mangrove species under the canopy of an introduced mangrove plantation: Implications for restoration	2016	Forest Ecology and Management	Peng, Yisheng and Diao, Junming and Zheng, Mingxuan and Guan, Dongsheng and Zhang, Renduo and Chen, Guizhu and Lee, Shing Yip	10.1016/j.foreco.2016.04.044	focal_species	gymnorhiza	NA	gymnorhiza	NA	1
35	Early growth adaptability of four mangrove species under the canopy of an introduced mangrove plantation: Implications for restoration	2016	Forest Ecology and Management	Peng, Yisheng and Diao, Junming and Zheng, Mingxuan and Guan, Dongsheng and Zhang, Renduo and Chen, Guizhu and Lee, Shing Yip	10.1016/j.foreco.2016.04.044	response_variables	germination	germin	germination	germin	1
35	Early growth adaptability of four mangrove species under the canopy of an introduced mangrove plantation: Implications for restoration	2016	Forest Ecology and Management	Peng, Yisheng and Diao, Junming and Zheng, Mingxuan and Guan, Dongsheng and Zhang, Renduo and Chen, Guizhu and Lee, Shing Yip	10.1016/j.foreco.2016.04.044	response_variables	seedling	seedl	seedling	seedl	1
35	Early growth adaptability of four mangrove species under the canopy of an introduced mangrove plantation: Implications for restoration	2016	Forest Ecology and Management	Peng, Yisheng and Diao, Junming and Zheng, Mingxuan and Guan, Dongsheng and Zhang, Renduo and Chen, Guizhu and Lee, Shing Yip	10.1016/j.foreco.2016.04.044	response_variables	survival	surviv	survival	surviv	1
35	Early growth adaptability of four mangrove species under the canopy of an introduced mangrove plantation: Implications for restoration	2016	Forest Ecology and Management	Peng, Yisheng and Diao, Junming and Zheng, Mingxuan and Guan, Dongsheng and Zhang, Renduo and Chen, Guizhu and Lee, Shing Yip	10.1016/j.foreco.2016.04.044	response_variables	growth	growth	growth	growth	1
35	Early growth adaptability of four mangrove species under the canopy of an introduced mangrove plantation: Implications for restoration	2016	Forest Ecology and Management	Peng, Yisheng and Diao, Junming and Zheng, Mingxuan and Guan, Dongsheng and Zhang, Renduo and Chen, Guizhu and Lee, Shing Yip	10.1016/j.foreco.2016.04.044	response_variables	stem	stem	stem	stem	1
35	Early growth adaptability of four mangrove species under the canopy of an introduced mangrove plantation: Implications for restoration	2016	Forest Ecology and Management	Peng, Yisheng and Diao, Junming and Zheng, Mingxuan and Guan, Dongsheng and Zhang, Renduo and Chen, Guizhu and Lee, Shing Yip	10.1016/j.foreco.2016.04.044	response_variables	stem	stem	stem	stem	1
35	Early growth adaptability of four mangrove species under the canopy of an introduced mangrove plantation: Implications for restoration	2016	Forest Ecology and Management	Peng, Yisheng and Diao, Junming and Zheng, Mingxuan and Guan, Dongsheng and Zhang, Renduo and Chen, Guizhu and Lee, Shing Yip	10.1016/j.foreco.2016.04.044	response_variables	basal	basal	basal	basal	1
35	Early growth adaptability of four mangrove species under the canopy of an introduced mangrove plantation: Implications for restoration	2016	Forest Ecology and Management	Peng, Yisheng and Diao, Junming and Zheng, Mingxuan and Guan, Dongsheng and Zhang, Renduo and Chen, Guizhu and Lee, Shing Yip	10.1016/j.foreco.2016.04.044	response_variables	leaf	leaf	leaf	leaf	1
35	Early growth adaptability of four mangrove species under the canopy of an introduced mangrove plantation: Implications for restoration	2016	Forest Ecology and Management	Peng, Yisheng and Diao, Junming and Zheng, Mingxuan and Guan, Dongsheng and Zhang, Renduo and Chen, Guizhu and Lee, Shing Yip	10.1016/j.foreco.2016.04.044	response_variables	area	area	area	area	1
35	Early growth adaptability of four mangrove species under the canopy of an introduced mangrove plantation: Implications for restoration	2016	Forest Ecology and Management	Peng, Yisheng and Diao, Junming and Zheng, Mingxuan and Guan, Dongsheng and Zhang, Renduo and Chen, Guizhu and Lee, Shing Yip	10.1016/j.foreco.2016.04.044	response_variables	seedlings	seedl	seedling	seedl	1
35	Early growth adaptability of four mangrove species under the canopy of an introduced mangrove plantation: Implications for restoration	2016	Forest Ecology and Management	Peng, Yisheng and Diao, Junming and Zheng, Mingxuan and Guan, Dongsheng and Zhang, Renduo and Chen, Guizhu and Lee, Shing Yip	10.1016/j.foreco.2016.04.044	response_variables	relative	relat	relative	relat	1
35	Early growth adaptability of four mangrove species under the canopy of an introduced mangrove plantation: Implications for restoration	2016	Forest Ecology and Management	Peng, Yisheng and Diao, Junming and Zheng, Mingxuan and Guan, Dongsheng and Zhang, Renduo and Chen, Guizhu and Lee, Shing Yip	10.1016/j.foreco.2016.04.044	response_variables	growth	growth	growth	growth	1
35	Early growth adaptability of four mangrove species under the canopy of an introduced mangrove plantation: Implications for restoration	2016	Forest Ecology and Management	Peng, Yisheng and Diao, Junming and Zheng, Mingxuan and Guan, Dongsheng and Zhang, Renduo and Chen, Guizhu and Lee, Shing Yip	10.1016/j.foreco.2016.04.044	response_variables	rates	rate	rate	rate	1
35	Early growth adaptability of four mangrove species under the canopy of an introduced mangrove plantation: Implications for restoration	2016	Forest Ecology and Management	Peng, Yisheng and Diao, Junming and Zheng, Mingxuan and Guan, Dongsheng and Zhang, Renduo and Chen, Guizhu and Lee, Shing Yip	10.1016/j.foreco.2016.04.044	response_variables	rates	rate	rate	rate	1
35	Early growth adaptability of four mangrove species under the canopy of an introduced mangrove plantation: Implications for restoration	2016	Forest Ecology and Management	Peng, Yisheng and Diao, Junming and Zheng, Mingxuan and Guan, Dongsheng and Zhang, Renduo and Chen, Guizhu and Lee, Shing Yip	10.1016/j.foreco.2016.04.044	response_variables	rates	rate	rate	rate	1
35	Early growth adaptability of four mangrove species under the canopy of an introduced mangrove plantation: Implications for restoration	2016	Forest Ecology and Management	Peng, Yisheng and Diao, Junming and Zheng, Mingxuan and Guan, Dongsheng and Zhang, Renduo and Chen, Guizhu and Lee, Shing Yip	10.1016/j.foreco.2016.04.044	response_variables	net	net	net	net	1
35	Early growth adaptability of four mangrove species under the canopy of an introduced mangrove plantation: Implications for restoration	2016	Forest Ecology and Management	Peng, Yisheng and Diao, Junming and Zheng, Mingxuan and Guan, Dongsheng and Zhang, Renduo and Chen, Guizhu and Lee, Shing Yip	10.1016/j.foreco.2016.04.044	response_variables	photosynthesis	photosynthesi	photosynthesis	photosynthesi	1
35	Early growth adaptability of four mangrove species under the canopy of an introduced mangrove plantation: Implications for restoration	2016	Forest Ecology and Management	Peng, Yisheng and Diao, Junming and Zheng, Mingxuan and Guan, Dongsheng and Zhang, Renduo and Chen, Guizhu and Lee, Shing Yip	10.1016/j.foreco.2016.04.044	response_variables	stomatal	stomat	stomatal	stomat	1
35	Early growth adaptability of four mangrove species under the canopy of an introduced mangrove plantation: Implications for restoration	2016	Forest Ecology and Management	Peng, Yisheng and Diao, Junming and Zheng, Mingxuan and Guan, Dongsheng and Zhang, Renduo and Chen, Guizhu and Lee, Shing Yip	10.1016/j.foreco.2016.04.044	response_variables	transpiration	transpir	transpiration	transpir	1
35	Early growth adaptability of four mangrove species under the canopy of an introduced mangrove plantation: Implications for restoration	2016	Forest Ecology and Management	Peng, Yisheng and Diao, Junming and Zheng, Mingxuan and Guan, Dongsheng and Zhang, Renduo and Chen, Guizhu and Lee, Shing Yip	10.1016/j.foreco.2016.04.044	restoration_actions	mangrove	mangrov	mangrove	mangrov	1
35	Early growth adaptability of four mangrove species under the canopy of an introduced mangrove plantation: Implications for restoration	2016	Forest Ecology and Management	Peng, Yisheng and Diao, Junming and Zheng, Mingxuan and Guan, Dongsheng and Zhang, Renduo and Chen, Guizhu and Lee, Shing Yip	10.1016/j.foreco.2016.04.044	restoration_actions	mangrove	mangrov	mangrove	mangrov	1
36	Reciprocal facilitation between annual plants and burrowing crabs: Implications for the restoration of degraded saltmarshes	2021	Journal of Ecology	Qiu, Dongdong and Cui, Baoshan and Ma, Xu and Yan, Jiaguo and Cai, Yanzi and Xie, Tian and Gao, Fang and Wang, Fangfang and Sui, Haochen and Bai, Junhong and van de Koppel, Johan and Olff, Han	10.1111/1365-2745.13608	study_sites_names	yellow	NA	yellow	NA	1
36	Reciprocal facilitation between annual plants and burrowing crabs: Implications for the restoration of degraded saltmarshes	2021	Journal of Ecology	Qiu, Dongdong and Cui, Baoshan and Ma, Xu and Yan, Jiaguo and Cai, Yanzi and Xie, Tian and Gao, Fang and Wang, Fangfang and Sui, Haochen and Bai, Junhong and van de Koppel, Johan and Olff, Han	10.1111/1365-2745.13608	study_sites_names	river	NA	river	NA	1
36	Reciprocal facilitation between annual plants and burrowing crabs: Implications for the restoration of degraded saltmarshes	2021	Journal of Ecology	Qiu, Dongdong and Cui, Baoshan and Ma, Xu and Yan, Jiaguo and Cai, Yanzi and Xie, Tian and Gao, Fang and Wang, Fangfang and Sui, Haochen and Bai, Junhong and van de Koppel, Johan and Olff, Han	10.1111/1365-2745.13608	study_sites_names	delta	NA	delta	NA	1
36	Reciprocal facilitation between annual plants and burrowing crabs: Implications for the restoration of degraded saltmarshes	2021	Journal of Ecology	Qiu, Dongdong and Cui, Baoshan and Ma, Xu and Yan, Jiaguo and Cai, Yanzi and Xie, Tian and Gao, Fang and Wang, Fangfang and Sui, Haochen and Bai, Junhong and van de Koppel, Johan and Olff, Han	10.1111/1365-2745.13608	study_sites_coords	37°49′n, 119°05′e	NA	37°49′N 119°05′E	NA	NA
36	Reciprocal facilitation between annual plants and burrowing crabs: Implications for the restoration of degraded saltmarshes	2021	Journal of Ecology	Qiu, Dongdong and Cui, Baoshan and Ma, Xu and Yan, Jiaguo and Cai, Yanzi and Xie, Tian and Gao, Fang and Wang, Fangfang and Sui, Haochen and Bai, Junhong and van de Koppel, Johan and Olff, Han	10.1111/1365-2745.13608	restoration_start_date	2017	NA	17-Nov	NA	NA
36	Reciprocal facilitation between annual plants and burrowing crabs: Implications for the restoration of degraded saltmarshes	2021	Journal of Ecology	Qiu, Dongdong and Cui, Baoshan and Ma, Xu and Yan, Jiaguo and Cai, Yanzi and Xie, Tian and Gao, Fang and Wang, Fangfang and Sui, Haochen and Bai, Junhong and van de Koppel, Johan and Olff, Han	10.1111/1365-2745.13608	restoration_end_date	2019	NA	19-Apr	NA	NA
36	Reciprocal facilitation between annual plants and burrowing crabs: Implications for the restoration of degraded saltmarshes	2021	Journal of Ecology	Qiu, Dongdong and Cui, Baoshan and Ma, Xu and Yan, Jiaguo and Cai, Yanzi and Xie, Tian and Gao, Fang and Wang, Fangfang and Sui, Haochen and Bai, Junhong and van de Koppel, Johan and Olff, Han	10.1111/1365-2745.13608	monitoring_methods	soil	soil	soil	soil	1
36	Reciprocal facilitation between annual plants and burrowing crabs: Implications for the restoration of degraded saltmarshes	2021	Journal of Ecology	Qiu, Dongdong and Cui, Baoshan and Ma, Xu and Yan, Jiaguo and Cai, Yanzi and Xie, Tian and Gao, Fang and Wang, Fangfang and Sui, Haochen and Bai, Junhong and van de Koppel, Johan and Olff, Han	10.1111/1365-2745.13608	monitoring_methods	soil	soil	soil	soil	1
36	Reciprocal facilitation between annual plants and burrowing crabs: Implications for the restoration of degraded saltmarshes	2021	Journal of Ecology	Qiu, Dongdong and Cui, Baoshan and Ma, Xu and Yan, Jiaguo and Cai, Yanzi and Xie, Tian and Gao, Fang and Wang, Fangfang and Sui, Haochen and Bai, Junhong and van de Koppel, Johan and Olff, Han	10.1111/1365-2745.13608	monitoring_methods	soil	soil	soil	soil	1
36	Reciprocal facilitation between annual plants and burrowing crabs: Implications for the restoration of degraded saltmarshes	2021	Journal of Ecology	Qiu, Dongdong and Cui, Baoshan and Ma, Xu and Yan, Jiaguo and Cai, Yanzi and Xie, Tian and Gao, Fang and Wang, Fangfang and Sui, Haochen and Bai, Junhong and van de Koppel, Johan and Olff, Han	10.1111/1365-2745.13608	monitoring_methods	soil	soil	soil	soil	1
36	Reciprocal facilitation between annual plants and burrowing crabs: Implications for the restoration of degraded saltmarshes	2021	Journal of Ecology	Qiu, Dongdong and Cui, Baoshan and Ma, Xu and Yan, Jiaguo and Cai, Yanzi and Xie, Tian and Gao, Fang and Wang, Fangfang and Sui, Haochen and Bai, Junhong and van de Koppel, Johan and Olff, Han	10.1111/1365-2745.13608	monitoring_methods	soil	soil	soil	soil	1
36	Reciprocal facilitation between annual plants and burrowing crabs: Implications for the restoration of degraded saltmarshes	2021	Journal of Ecology	Qiu, Dongdong and Cui, Baoshan and Ma, Xu and Yan, Jiaguo and Cai, Yanzi and Xie, Tian and Gao, Fang and Wang, Fangfang and Sui, Haochen and Bai, Junhong and van de Koppel, Johan and Olff, Han	10.1111/1365-2745.13608	monitoring_methods	soil	soil	soil	soil	1
36	Reciprocal facilitation between annual plants and burrowing crabs: Implications for the restoration of degraded saltmarshes	2021	Journal of Ecology	Qiu, Dongdong and Cui, Baoshan and Ma, Xu and Yan, Jiaguo and Cai, Yanzi and Xie, Tian and Gao, Fang and Wang, Fangfang and Sui, Haochen and Bai, Junhong and van de Koppel, Johan and Olff, Han	10.1111/1365-2745.13608	monitoring_methods	soil	soil	soil	soil	1
36	Reciprocal facilitation between annual plants and burrowing crabs: Implications for the restoration of degraded saltmarshes	2021	Journal of Ecology	Qiu, Dongdong and Cui, Baoshan and Ma, Xu and Yan, Jiaguo and Cai, Yanzi and Xie, Tian and Gao, Fang and Wang, Fangfang and Sui, Haochen and Bai, Junhong and van de Koppel, Johan and Olff, Han	10.1111/1365-2745.13608	monitoring_methods	predation	predat	predation	predat	1
36	Reciprocal facilitation between annual plants and burrowing crabs: Implications for the restoration of degraded saltmarshes	2021	Journal of Ecology	Qiu, Dongdong and Cui, Baoshan and Ma, Xu and Yan, Jiaguo and Cai, Yanzi and Xie, Tian and Gao, Fang and Wang, Fangfang and Sui, Haochen and Bai, Junhong and van de Koppel, Johan and Olff, Han	10.1111/1365-2745.13608	monitoring_methods	experiment	experi	experiment	experi	1
36	Reciprocal facilitation between annual plants and burrowing crabs: Implications for the restoration of degraded saltmarshes	2021	Journal of Ecology	Qiu, Dongdong and Cui, Baoshan and Ma, Xu and Yan, Jiaguo and Cai, Yanzi and Xie, Tian and Gao, Fang and Wang, Fangfang and Sui, Haochen and Bai, Junhong and van de Koppel, Johan and Olff, Han	10.1111/1365-2745.13608	monitoring_start_date	2017 summer	NA	17-Nov	NA	NA
36	Reciprocal facilitation between annual plants and burrowing crabs: Implications for the restoration of degraded saltmarshes	2021	Journal of Ecology	Qiu, Dongdong and Cui, Baoshan and Ma, Xu and Yan, Jiaguo and Cai, Yanzi and Xie, Tian and Gao, Fang and Wang, Fangfang and Sui, Haochen and Bai, Junhong and van de Koppel, Johan and Olff, Han	10.1111/1365-2745.13608	monitoring_end_date	2019 April	NA	19-Apr	NA	NA
36	Reciprocal facilitation between annual plants and burrowing crabs: Implications for the restoration of degraded saltmarshes	2021	Journal of Ecology	Qiu, Dongdong and Cui, Baoshan and Ma, Xu and Yan, Jiaguo and Cai, Yanzi and Xie, Tian and Gao, Fang and Wang, Fangfang and Sui, Haochen and Bai, Junhong and van de Koppel, Johan and Olff, Han	10.1111/1365-2745.13608	focal_species	suaeda	NA	suaeda	NA	1
36	Reciprocal facilitation between annual plants and burrowing crabs: Implications for the restoration of degraded saltmarshes	2021	Journal of Ecology	Qiu, Dongdong and Cui, Baoshan and Ma, Xu and Yan, Jiaguo and Cai, Yanzi and Xie, Tian and Gao, Fang and Wang, Fangfang and Sui, Haochen and Bai, Junhong and van de Koppel, Johan and Olff, Han	10.1111/1365-2745.13608	focal_species	salsa	NA	salsa	NA	1
36	Reciprocal facilitation between annual plants and burrowing crabs: Implications for the restoration of degraded saltmarshes	2021	Journal of Ecology	Qiu, Dongdong and Cui, Baoshan and Ma, Xu and Yan, Jiaguo and Cai, Yanzi and Xie, Tian and Gao, Fang and Wang, Fangfang and Sui, Haochen and Bai, Junhong and van de Koppel, Johan and Olff, Han	10.1111/1365-2745.13608	focal_species	helice	NA	helice	NA	1
36	Reciprocal facilitation between annual plants and burrowing crabs: Implications for the restoration of degraded saltmarshes	2021	Journal of Ecology	Qiu, Dongdong and Cui, Baoshan and Ma, Xu and Yan, Jiaguo and Cai, Yanzi and Xie, Tian and Gao, Fang and Wang, Fangfang and Sui, Haochen and Bai, Junhong and van de Koppel, Johan and Olff, Han	10.1111/1365-2745.13608	response_variables	density	densiti	density	densiti	1
36	Reciprocal facilitation between annual plants and burrowing crabs: Implications for the restoration of degraded saltmarshes	2021	Journal of Ecology	Qiu, Dongdong and Cui, Baoshan and Ma, Xu and Yan, Jiaguo and Cai, Yanzi and Xie, Tian and Gao, Fang and Wang, Fangfang and Sui, Haochen and Bai, Junhong and van de Koppel, Johan and Olff, Han	10.1111/1365-2745.13608	response_variables	density	densiti	density	densiti	1
36	Reciprocal facilitation between annual plants and burrowing crabs: Implications for the restoration of degraded saltmarshes	2021	Journal of Ecology	Qiu, Dongdong and Cui, Baoshan and Ma, Xu and Yan, Jiaguo and Cai, Yanzi and Xie, Tian and Gao, Fang and Wang, Fangfang and Sui, Haochen and Bai, Junhong and van de Koppel, Johan and Olff, Han	10.1111/1365-2745.13608	restoration_actions	ploughing	plough	ploughing	plough	1
36	Reciprocal facilitation between annual plants and burrowing crabs: Implications for the restoration of degraded saltmarshes	2021	Journal of Ecology	Qiu, Dongdong and Cui, Baoshan and Ma, Xu and Yan, Jiaguo and Cai, Yanzi and Xie, Tian and Gao, Fang and Wang, Fangfang and Sui, Haochen and Bai, Junhong and van de Koppel, Johan and Olff, Han	10.1111/1365-2745.13608	restoration_actions	ploughing	plough	ploughing	plough	1
36	Reciprocal facilitation between annual plants and burrowing crabs: Implications for the restoration of degraded saltmarshes	2021	Journal of Ecology	Qiu, Dongdong and Cui, Baoshan and Ma, Xu and Yan, Jiaguo and Cai, Yanzi and Xie, Tian and Gao, Fang and Wang, Fangfang and Sui, Haochen and Bai, Junhong and van de Koppel, Johan and Olff, Han	10.1111/1365-2745.13608	restoration_actions	microtopographic	microtopograph	microtopographic	microtopograph	1
36	Reciprocal facilitation between annual plants and burrowing crabs: Implications for the restoration of degraded saltmarshes	2021	Journal of Ecology	Qiu, Dongdong and Cui, Baoshan and Ma, Xu and Yan, Jiaguo and Cai, Yanzi and Xie, Tian and Gao, Fang and Wang, Fangfang and Sui, Haochen and Bai, Junhong and van de Koppel, Johan and Olff, Han	10.1111/1365-2745.13608	restoration_actions	modification	modif	modification	modif	1
37	Evaluating salt marsh restoration success with an index of ecosystem integrity	2013	Journal of Coastal Research	Staszak, Lindsey A. and Armitage, Anna R.	10.2112/JCOASTRES-D-12-00075.1	study_sites_names	galveston	NA	galveston	NA	1
37	Evaluating salt marsh restoration success with an index of ecosystem integrity	2013	Journal of Coastal Research	Staszak, Lindsey A. and Armitage, Anna R.	10.2112/JCOASTRES-D-12-00075.1	ecosystem_types	salt	salt	salt	salt	1
37	Evaluating salt marsh restoration success with an index of ecosystem integrity	2013	Journal of Coastal Research	Staszak, Lindsey A. and Armitage, Anna R.	10.2112/JCOASTRES-D-12-00075.1	ecosystem_types	marsh	marsh	marsh	marsh	1
37	Evaluating salt marsh restoration success with an index of ecosystem integrity	2013	Journal of Coastal Research	Staszak, Lindsey A. and Armitage, Anna R.	10.2112/JCOASTRES-D-12-00075.1	focal_species	littoraria	NA	littoraria	NA	1
37	Evaluating salt marsh restoration success with an index of ecosystem integrity	2013	Journal of Coastal Research	Staszak, Lindsey A. and Armitage, Anna R.	10.2112/JCOASTRES-D-12-00075.1	focal_species	uca	NA	uca	NA	1
38	Molluscan community recovery in a New England back‐barrier salt marsh lagoon 10 Years after partial restoration	2014	Restoration Ecology	Thiet, Rachel K. and Kidd, Erica and Wennemer, Jodie M. and Smith, Stephen M.	10.1111/rec.12083	study_sites_names	cape	NA	cape	NA	1
38	Molluscan community recovery in a New England back‐barrier salt marsh lagoon 10 Years after partial restoration	2014	Restoration Ecology	Thiet, Rachel K. and Kidd, Erica and Wennemer, Jodie M. and Smith, Stephen M.	10.1111/rec.12083	study_sites_names	cod	NA	cod	NA	1
38	Molluscan community recovery in a New England back‐barrier salt marsh lagoon 10 Years after partial restoration	2014	Restoration Ecology	Thiet, Rachel K. and Kidd, Erica and Wennemer, Jodie M. and Smith, Stephen M.	10.1111/rec.12083	study_sites_names	national	NA	national	NA	1
38	Molluscan community recovery in a New England back‐barrier salt marsh lagoon 10 Years after partial restoration	2014	Restoration Ecology	Thiet, Rachel K. and Kidd, Erica and Wennemer, Jodie M. and Smith, Stephen M.	10.1111/rec.12083	study_sites_names	seashore	NA	seashore	NA	1
38	Molluscan community recovery in a New England back‐barrier salt marsh lagoon 10 Years after partial restoration	2014	Restoration Ecology	Thiet, Rachel K. and Kidd, Erica and Wennemer, Jodie M. and Smith, Stephen M.	10.1111/rec.12083	study_sites_coords	42.10◦n, 70.08◦w	NA	42.10°N, 70.08°W	NA	NA
38	Molluscan community recovery in a New England back‐barrier salt marsh lagoon 10 Years after partial restoration	2014	Restoration Ecology	Thiet, Rachel K. and Kidd, Erica and Wennemer, Jodie M. and Smith, Stephen M.	10.1111/rec.12083	ecosystem_types	salt	salt	salt	salt	1
38	Molluscan community recovery in a New England back‐barrier salt marsh lagoon 10 Years after partial restoration	2014	Restoration Ecology	Thiet, Rachel K. and Kidd, Erica and Wennemer, Jodie M. and Smith, Stephen M.	10.1111/rec.12083	ecosystem_types	marsh	marsh	marsh	marsh	1
38	Molluscan community recovery in a New England back‐barrier salt marsh lagoon 10 Years after partial restoration	2014	Restoration Ecology	Thiet, Rachel K. and Kidd, Erica and Wennemer, Jodie M. and Smith, Stephen M.	10.1111/rec.12083	restoration_start_date	2002	NA	2002	NA	NA
38	Molluscan community recovery in a New England back‐barrier salt marsh lagoon 10 Years after partial restoration	2014	Restoration Ecology	Thiet, Rachel K. and Kidd, Erica and Wennemer, Jodie M. and Smith, Stephen M.	10.1111/rec.12083	restoration_end_date	2002	NA	2002	NA	NA
38	Molluscan community recovery in a New England back‐barrier salt marsh lagoon 10 Years after partial restoration	2014	Restoration Ecology	Thiet, Rachel K. and Kidd, Erica and Wennemer, Jodie M. and Smith, Stephen M.	10.1111/rec.12083	monitoring_methods	core	core	core	core	1
38	Molluscan community recovery in a New England back‐barrier salt marsh lagoon 10 Years after partial restoration	2014	Restoration Ecology	Thiet, Rachel K. and Kidd, Erica and Wennemer, Jodie M. and Smith, Stephen M.	10.1111/rec.12083	monitoring_methods	salinity	salin	salinity	salin	1
38	Molluscan community recovery in a New England back‐barrier salt marsh lagoon 10 Years after partial restoration	2014	Restoration Ecology	Thiet, Rachel K. and Kidd, Erica and Wennemer, Jodie M. and Smith, Stephen M.	10.1111/rec.12083	monitoring_end_date	2011	NA	2011	NA	NA
38	Molluscan community recovery in a New England back‐barrier salt marsh lagoon 10 Years after partial restoration	2014	Restoration Ecology	Thiet, Rachel K. and Kidd, Erica and Wennemer, Jodie M. and Smith, Stephen M.	10.1111/rec.12083	focal_species	mya	NA	mya	NA	1
38	Molluscan community recovery in a New England back‐barrier salt marsh lagoon 10 Years after partial restoration	2014	Restoration Ecology	Thiet, Rachel K. and Kidd, Erica and Wennemer, Jodie M. and Smith, Stephen M.	10.1111/rec.12083	focal_species	mercenaria	NA	mercenaria	NA	1
38	Molluscan community recovery in a New England back‐barrier salt marsh lagoon 10 Years after partial restoration	2014	Restoration Ecology	Thiet, Rachel K. and Kidd, Erica and Wennemer, Jodie M. and Smith, Stephen M.	10.1111/rec.12083	focal_species	mercenaria	NA	mercenaria	NA	1
38	Molluscan community recovery in a New England back‐barrier salt marsh lagoon 10 Years after partial restoration	2014	Restoration Ecology	Thiet, Rachel K. and Kidd, Erica and Wennemer, Jodie M. and Smith, Stephen M.	10.1111/rec.12083	response_variables	species	speci	species	speci	1
38	Molluscan community recovery in a New England back‐barrier salt marsh lagoon 10 Years after partial restoration	2014	Restoration Ecology	Thiet, Rachel K. and Kidd, Erica and Wennemer, Jodie M. and Smith, Stephen M.	10.1111/rec.12083	response_variables	richness	rich	richness	rich	1
38	Molluscan community recovery in a New England back‐barrier salt marsh lagoon 10 Years after partial restoration	2014	Restoration Ecology	Thiet, Rachel K. and Kidd, Erica and Wennemer, Jodie M. and Smith, Stephen M.	10.1111/rec.12083	response_variables	aquatic	aquat	aquatic	aquat	1
38	Molluscan community recovery in a New England back‐barrier salt marsh lagoon 10 Years after partial restoration	2014	Restoration Ecology	Thiet, Rachel K. and Kidd, Erica and Wennemer, Jodie M. and Smith, Stephen M.	10.1111/rec.12083	response_variables	vegetation	veget	vegetation	veget	1
38	Molluscan community recovery in a New England back‐barrier salt marsh lagoon 10 Years after partial restoration	2014	Restoration Ecology	Thiet, Rachel K. and Kidd, Erica and Wennemer, Jodie M. and Smith, Stephen M.	10.1111/rec.12083	restoration_actions	restored	restor	restoration	restor	1
38	Molluscan community recovery in a New England back‐barrier salt marsh lagoon 10 Years after partial restoration	2014	Restoration Ecology	Thiet, Rachel K. and Kidd, Erica and Wennemer, Jodie M. and Smith, Stephen M.	10.1111/rec.12083	restoration_actions	restoration	restor	restoration	restor	1
39	Mangrove rehabilitation in high erosion areas: Assessment using bioindicators	2015	Estuarine Coastal and Shelf Science	Thornton, Stephen Ryan and Johnstone, Ron William	10.1016/j.ecss.2015.05.013	study_sites_names	ray	NA	ray	NA	1
39	Mangrove rehabilitation in high erosion areas: Assessment using bioindicators	2015	Estuarine Coastal and Shelf Science	Thornton, Stephen Ryan and Johnstone, Ron William	10.1016/j.ecss.2015.05.013	study_sites_names	reserve	NA	reserve	NA	1
39	Mangrove rehabilitation in high erosion areas: Assessment using bioindicators	2015	Estuarine Coastal and Shelf Science	Thornton, Stephen Ryan and Johnstone, Ron William	10.1016/j.ecss.2015.05.013	study_sites_coords	10.201407 n, 104.79828 e	NA	10.201407 N, 104.79828 E	NA	NA
39	Mangrove rehabilitation in high erosion areas: Assessment using bioindicators	2015	Estuarine Coastal and Shelf Science	Thornton, Stephen Ryan and Johnstone, Ron William	10.1016/j.ecss.2015.05.013	ecosystem_types	mangrove	mangrov	mangrove	mangrov	1
39	Mangrove rehabilitation in high erosion areas: Assessment using bioindicators	2015	Estuarine Coastal and Shelf Science	Thornton, Stephen Ryan and Johnstone, Ron William	10.1016/j.ecss.2015.05.013	restoration_start_date	2009	NA	2009	NA	NA
39	Mangrove rehabilitation in high erosion areas: Assessment using bioindicators	2015	Estuarine Coastal and Shelf Science	Thornton, Stephen Ryan and Johnstone, Ron William	10.1016/j.ecss.2015.05.013	monitoring_start_date	6/11/2013	NA	6/11/2013	NA	NA
39	Mangrove rehabilitation in high erosion areas: Assessment using bioindicators	2015	Estuarine Coastal and Shelf Science	Thornton, Stephen Ryan and Johnstone, Ron William	10.1016/j.ecss.2015.05.013	monitoring_end_date	8/17/2013	NA	7/17/2013	NA	NA
39	Mangrove rehabilitation in high erosion areas: Assessment using bioindicators	2015	Estuarine Coastal and Shelf Science	Thornton, Stephen Ryan and Johnstone, Ron William	10.1016/j.ecss.2015.05.013	focal_species	rhizophora	NA	rhizophora	NA	1
39	Mangrove rehabilitation in high erosion areas: Assessment using bioindicators	2015	Estuarine Coastal and Shelf Science	Thornton, Stephen Ryan and Johnstone, Ron William	10.1016/j.ecss.2015.05.013	focal_species	boleophthalmus	NA	boleophthalmus	NA	1
39	Mangrove rehabilitation in high erosion areas: Assessment using bioindicators	2015	Estuarine Coastal and Shelf Science	Thornton, Stephen Ryan and Johnstone, Ron William	10.1016/j.ecss.2015.05.013	focal_species	periophthalmus	NA	periophthalmodon	NA	0.869
39	Mangrove rehabilitation in high erosion areas: Assessment using bioindicators	2015	Estuarine Coastal and Shelf Science	Thornton, Stephen Ryan and Johnstone, Ron William	10.1016/j.ecss.2015.05.013	focal_species	periophthalmodon	NA	periophthalmodon	NA	1
39	Mangrove rehabilitation in high erosion areas: Assessment using bioindicators	2015	Estuarine Coastal and Shelf Science	Thornton, Stephen Ryan and Johnstone, Ron William	10.1016/j.ecss.2015.05.013	response_variables	tree	tree	tree	tree	1
39	Mangrove rehabilitation in high erosion areas: Assessment using bioindicators	2015	Estuarine Coastal and Shelf Science	Thornton, Stephen Ryan and Johnstone, Ron William	10.1016/j.ecss.2015.05.013	response_variables	tree	tree	tree	tree	1
39	Mangrove rehabilitation in high erosion areas: Assessment using bioindicators	2015	Estuarine Coastal and Shelf Science	Thornton, Stephen Ryan and Johnstone, Ron William	10.1016/j.ecss.2015.05.013	response_variables	density	densiti	density	densiti	1
39	Mangrove rehabilitation in high erosion areas: Assessment using bioindicators	2015	Estuarine Coastal and Shelf Science	Thornton, Stephen Ryan and Johnstone, Ron William	10.1016/j.ecss.2015.05.013	response_variables	density	densiti	density	densiti	1
39	Mangrove rehabilitation in high erosion areas: Assessment using bioindicators	2015	Estuarine Coastal and Shelf Science	Thornton, Stephen Ryan and Johnstone, Ron William	10.1016/j.ecss.2015.05.013	response_variables	diversity	divers	diversity	divers	1
39	Mangrove rehabilitation in high erosion areas: Assessment using bioindicators	2015	Estuarine Coastal and Shelf Science	Thornton, Stephen Ryan and Johnstone, Ron William	10.1016/j.ecss.2015.05.013	response_variables	forest	forest	forest	forest	1
39	Mangrove rehabilitation in high erosion areas: Assessment using bioindicators	2015	Estuarine Coastal and Shelf Science	Thornton, Stephen Ryan and Johnstone, Ron William	10.1016/j.ecss.2015.05.013	response_variables	cover	cover	cover	cover	1
39	Mangrove rehabilitation in high erosion areas: Assessment using bioindicators	2015	Estuarine Coastal and Shelf Science	Thornton, Stephen Ryan and Johnstone, Ron William	10.1016/j.ecss.2015.05.013	response_variables	diversity	divers	diversity	divers	1
39	Mangrove rehabilitation in high erosion areas: Assessment using bioindicators	2015	Estuarine Coastal and Shelf Science	Thornton, Stephen Ryan and Johnstone, Ron William	10.1016/j.ecss.2015.05.013	restoration_actions	fences	fenc	fence	fenc	1
39	Mangrove rehabilitation in high erosion areas: Assessment using bioindicators	2015	Estuarine Coastal and Shelf Science	Thornton, Stephen Ryan and Johnstone, Ron William	10.1016/j.ecss.2015.05.013	restoration_actions	fences	fenc	fence	fenc	1
40	Designing microtopographic structures to facilitate seedling recruitment in degraded salt marshes	2018	Ecological Engineering	Wang, Qing and Cui, Baoshan and Luo, Meng and Shi, Wei	10.1016/j.ecoleng.2018.06.012	study_sites_names	reserve	NA	reserve	NA	1
40	Designing microtopographic structures to facilitate seedling recruitment in degraded salt marshes	2018	Ecological Engineering	Wang, Qing and Cui, Baoshan and Luo, Meng and Shi, Wei	10.1016/j.ecoleng.2018.06.012	study_sites_coords	37.64°–38.15°n, 118.62°–119.37°e	NA	37.64°–38.15°N, 118.62°–119.37°E	NA	NA
40	Designing microtopographic structures to facilitate seedling recruitment in degraded salt marshes	2018	Ecological Engineering	Wang, Qing and Cui, Baoshan and Luo, Meng and Shi, Wei	10.1016/j.ecoleng.2018.06.012	study_sites_coords	37.64°–38.15°n, 118.62°–119.37°e	NA	37.64°–38.15°N, 118.62°–119.37°E	NA	NA
40	Designing microtopographic structures to facilitate seedling recruitment in degraded salt marshes	2018	Ecological Engineering	Wang, Qing and Cui, Baoshan and Luo, Meng and Shi, Wei	10.1016/j.ecoleng.2018.06.012	ecosystem_types	salt	salt	salt	salt	1
40	Designing microtopographic structures to facilitate seedling recruitment in degraded salt marshes	2018	Ecological Engineering	Wang, Qing and Cui, Baoshan and Luo, Meng and Shi, Wei	10.1016/j.ecoleng.2018.06.012	ecosystem_types	marsh	marsh	marsh	marsh	1
40	Designing microtopographic structures to facilitate seedling recruitment in degraded salt marshes	2018	Ecological Engineering	Wang, Qing and Cui, Baoshan and Luo, Meng and Shi, Wei	10.1016/j.ecoleng.2018.06.012	restoration_start_date	2014-09	NA	14-Oct	NA	NA
40	Designing microtopographic structures to facilitate seedling recruitment in degraded salt marshes	2018	Ecological Engineering	Wang, Qing and Cui, Baoshan and Luo, Meng and Shi, Wei	10.1016/j.ecoleng.2018.06.012	restoration_end_date	2015 May	NA	15-Apr	NA	NA
40	Designing microtopographic structures to facilitate seedling recruitment in degraded salt marshes	2018	Ecological Engineering	Wang, Qing and Cui, Baoshan and Luo, Meng and Shi, Wei	10.1016/j.ecoleng.2018.06.012	monitoring_start_date	2014-09	NA	14-Oct	NA	NA
40	Designing microtopographic structures to facilitate seedling recruitment in degraded salt marshes	2018	Ecological Engineering	Wang, Qing and Cui, Baoshan and Luo, Meng and Shi, Wei	10.1016/j.ecoleng.2018.06.012	monitoring_end_date	2015-04	NA	15-Apr	NA	NA
40	Designing microtopographic structures to facilitate seedling recruitment in degraded salt marshes	2018	Ecological Engineering	Wang, Qing and Cui, Baoshan and Luo, Meng and Shi, Wei	10.1016/j.ecoleng.2018.06.012	focal_species	suaeda	NA	suaeda	NA	1
40	Designing microtopographic structures to facilitate seedling recruitment in degraded salt marshes	2018	Ecological Engineering	Wang, Qing and Cui, Baoshan and Luo, Meng and Shi, Wei	10.1016/j.ecoleng.2018.06.012	focal_species	salsa	NA	salsa	NA	1
40	Designing microtopographic structures to facilitate seedling recruitment in degraded salt marshes	2018	Ecological Engineering	Wang, Qing and Cui, Baoshan and Luo, Meng and Shi, Wei	10.1016/j.ecoleng.2018.06.012	response_variables	seed	seed	seed	seed	1
40	Designing microtopographic structures to facilitate seedling recruitment in degraded salt marshes	2018	Ecological Engineering	Wang, Qing and Cui, Baoshan and Luo, Meng and Shi, Wei	10.1016/j.ecoleng.2018.06.012	response_variables	recruited	recruit	recruitment	recruit	1
40	Designing microtopographic structures to facilitate seedling recruitment in degraded salt marshes	2018	Ecological Engineering	Wang, Qing and Cui, Baoshan and Luo, Meng and Shi, Wei	10.1016/j.ecoleng.2018.06.012	response_variables	seedling	seedl	seed	seed	0.9333
40	Designing microtopographic structures to facilitate seedling recruitment in degraded salt marshes	2018	Ecological Engineering	Wang, Qing and Cui, Baoshan and Luo, Meng and Shi, Wei	10.1016/j.ecoleng.2018.06.012	response_variables	seedling	seedl	seedling	seedl	1
40	Designing microtopographic structures to facilitate seedling recruitment in degraded salt marshes	2018	Ecological Engineering	Wang, Qing and Cui, Baoshan and Luo, Meng and Shi, Wei	10.1016/j.ecoleng.2018.06.012	response_variables	recruited	recruit	recruitment	recruit	1
40	Designing microtopographic structures to facilitate seedling recruitment in degraded salt marshes	2018	Ecological Engineering	Wang, Qing and Cui, Baoshan and Luo, Meng and Shi, Wei	10.1016/j.ecoleng.2018.06.012	restoration_actions	structures	structur	structure	structur	1
40	Designing microtopographic structures to facilitate seedling recruitment in degraded salt marshes	2018	Ecological Engineering	Wang, Qing and Cui, Baoshan and Luo, Meng and Shi, Wei	10.1016/j.ecoleng.2018.06.012	restoration_actions	structure	structur	structure	structur	1
41	Mangrove Rehabilitation and Brachyuran Crab Biodiversity in Ranong, Thailand	2024	Diversity-Basel	Ashton, Elizabeth C. and Macintosh, Donald J.	10.3390/d16020092	study_sites_names	ranong	NA	ranong	NA	1
41	Mangrove Rehabilitation and Brachyuran Crab Biodiversity in Ranong, Thailand	2024	Diversity-Basel	Ashton, Elizabeth C. and Macintosh, Donald J.	10.3390/d16020092	study_sites_coords	9 52 36 n, 98 36 08 e	NA	9°52′36″ N, 98°36′08″ E	NA	NA
41	Mangrove Rehabilitation and Brachyuran Crab Biodiversity in Ranong, Thailand	2024	Diversity-Basel	Ashton, Elizabeth C. and Macintosh, Donald J.	10.3390/d16020092	study_sites_coords	9 52 37 n, 98 35 27 e	NA	9°52′37″ N, 98°35′27″ E	NA	NA
41	Mangrove Rehabilitation and Brachyuran Crab Biodiversity in Ranong, Thailand	2024	Diversity-Basel	Ashton, Elizabeth C. and Macintosh, Donald J.	10.3390/d16020092	study_sites_coords	9◦52′02′′ n, 98◦33′54′′ e	NA	9°52′02″ N, 98°33′54″ E	NA	NA
41	Mangrove Rehabilitation and Brachyuran Crab Biodiversity in Ranong, Thailand	2024	Diversity-Basel	Ashton, Elizabeth C. and Macintosh, Donald J.	10.3390/d16020092	ecosystem_types	mangrove	mangrov	mangrove	mangrov	1
41	Mangrove Rehabilitation and Brachyuran Crab Biodiversity in Ranong, Thailand	2024	Diversity-Basel	Ashton, Elizabeth C. and Macintosh, Donald J.	10.3390/d16020092	restoration_start_date	1985	NA	1985	NA	NA
41	Mangrove Rehabilitation and Brachyuran Crab Biodiversity in Ranong, Thailand	2024	Diversity-Basel	Ashton, Elizabeth C. and Macintosh, Donald J.	10.3390/d16020092	focal_species	austruca	NA	austruca	NA	1
41	Mangrove Rehabilitation and Brachyuran Crab Biodiversity in Ranong, Thailand	2024	Diversity-Basel	Ashton, Elizabeth C. and Macintosh, Donald J.	10.3390/d16020092	focal_species	tubuca	NA	tubuca	NA	1
41	Mangrove Rehabilitation and Brachyuran Crab Biodiversity in Ranong, Thailand	2024	Diversity-Basel	Ashton, Elizabeth C. and Macintosh, Donald J.	10.3390/d16020092	focal_species	rosea	NA	rosea	NA	1
41	Mangrove Rehabilitation and Brachyuran Crab Biodiversity in Ranong, Thailand	2024	Diversity-Basel	Ashton, Elizabeth C. and Macintosh, Donald J.	10.3390/d16020092	focal_species	metaplax	NA	metaplax	NA	1
41	Mangrove Rehabilitation and Brachyuran Crab Biodiversity in Ranong, Thailand	2024	Diversity-Basel	Ashton, Elizabeth C. and Macintosh, Donald J.	10.3390/d16020092	response_variables	abundance	abund	abundance	abund	1
42	Evaluation of salt marsh restoration by means of self-regulating tidal gate – Avon estuary, South Devon, UK	2017	Ecological Engineering	Masselink, Gerd and Hanley, Mick E. and Halwyn, Anissa C. and Blake, Will and Kingston, Ken and Newton, Thomas and Williams, Mike	10.1016/j.ecoleng.2017.05.038	study_sites_names	marsh	NA	marsh	NA	1
42	Evaluation of salt marsh restoration by means of self-regulating tidal gate – Avon estuary, South Devon, UK	2017	Ecological Engineering	Masselink, Gerd and Hanley, Mick E. and Halwyn, Anissa C. and Blake, Will and Kingston, Ken and Newton, Thomas and Williams, Mike	10.1016/j.ecoleng.2017.05.038	ecosystem_types	estuary	estuari	estuary	estuari	1
42	Evaluation of salt marsh restoration by means of self-regulating tidal gate – Avon estuary, South Devon, UK	2017	Ecological Engineering	Masselink, Gerd and Hanley, Mick E. and Halwyn, Anissa C. and Blake, Will and Kingston, Ken and Newton, Thomas and Williams, Mike	10.1016/j.ecoleng.2017.05.038	ecosystem_types	salt	salt	salt	salt	1
42	Evaluation of salt marsh restoration by means of self-regulating tidal gate – Avon estuary, South Devon, UK	2017	Ecological Engineering	Masselink, Gerd and Hanley, Mick E. and Halwyn, Anissa C. and Blake, Will and Kingston, Ken and Newton, Thomas and Williams, Mike	10.1016/j.ecoleng.2017.05.038	ecosystem_types	marsh	marsh	marsh	marsh	1
42	Evaluation of salt marsh restoration by means of self-regulating tidal gate – Avon estuary, South Devon, UK	2017	Ecological Engineering	Masselink, Gerd and Hanley, Mick E. and Halwyn, Anissa C. and Blake, Will and Kingston, Ken and Newton, Thomas and Williams, Mike	10.1016/j.ecoleng.2017.05.038	restoration_start_date	2011	NA	11-May	NA	NA
42	Evaluation of salt marsh restoration by means of self-regulating tidal gate – Avon estuary, South Devon, UK	2017	Ecological Engineering	Masselink, Gerd and Hanley, Mick E. and Halwyn, Anissa C. and Blake, Will and Kingston, Ken and Newton, Thomas and Williams, Mike	10.1016/j.ecoleng.2017.05.038	monitoring_methods	monitoring	monitor	monitoring	monitor	1
42	Evaluation of salt marsh restoration by means of self-regulating tidal gate – Avon estuary, South Devon, UK	2017	Ecological Engineering	Masselink, Gerd and Hanley, Mick E. and Halwyn, Anissa C. and Blake, Will and Kingston, Ken and Newton, Thomas and Williams, Mike	10.1016/j.ecoleng.2017.05.038	monitoring_methods	surveying	survey	survey	survey	1
42	Evaluation of salt marsh restoration by means of self-regulating tidal gate – Avon estuary, South Devon, UK	2017	Ecological Engineering	Masselink, Gerd and Hanley, Mick E. and Halwyn, Anissa C. and Blake, Will and Kingston, Ken and Newton, Thomas and Williams, Mike	10.1016/j.ecoleng.2017.05.038	monitoring_methods	surveying	survey	survey	survey	1
42	Evaluation of salt marsh restoration by means of self-regulating tidal gate – Avon estuary, South Devon, UK	2017	Ecological Engineering	Masselink, Gerd and Hanley, Mick E. and Halwyn, Anissa C. and Blake, Will and Kingston, Ken and Newton, Thomas and Williams, Mike	10.1016/j.ecoleng.2017.05.038	monitoring_start_date	2011	NA	11-May	NA	NA
42	Evaluation of salt marsh restoration by means of self-regulating tidal gate – Avon estuary, South Devon, UK	2017	Ecological Engineering	Masselink, Gerd and Hanley, Mick E. and Halwyn, Anissa C. and Blake, Will and Kingston, Ken and Newton, Thomas and Williams, Mike	10.1016/j.ecoleng.2017.05.038	monitoring_end_date	2016	NA	16-May	NA	NA
42	Evaluation of salt marsh restoration by means of self-regulating tidal gate – Avon estuary, South Devon, UK	2017	Ecological Engineering	Masselink, Gerd and Hanley, Mick E. and Halwyn, Anissa C. and Blake, Will and Kingston, Ken and Newton, Thomas and Williams, Mike	10.1016/j.ecoleng.2017.05.038	focal_species	tripolium	NA	tripolium	NA	1
42	Evaluation of salt marsh restoration by means of self-regulating tidal gate – Avon estuary, South Devon, UK	2017	Ecological Engineering	Masselink, Gerd and Hanley, Mick E. and Halwyn, Anissa C. and Blake, Will and Kingston, Ken and Newton, Thomas and Williams, Mike	10.1016/j.ecoleng.2017.05.038	focal_species	salicornia	NA	salicornia	NA	1
42	Evaluation of salt marsh restoration by means of self-regulating tidal gate – Avon estuary, South Devon, UK	2017	Ecological Engineering	Masselink, Gerd and Hanley, Mick E. and Halwyn, Anissa C. and Blake, Will and Kingston, Ken and Newton, Thomas and Williams, Mike	10.1016/j.ecoleng.2017.05.038	focal_species	europaea	NA	europaea	NA	1
42	Evaluation of salt marsh restoration by means of self-regulating tidal gate – Avon estuary, South Devon, UK	2017	Ecological Engineering	Masselink, Gerd and Hanley, Mick E. and Halwyn, Anissa C. and Blake, Will and Kingston, Ken and Newton, Thomas and Williams, Mike	10.1016/j.ecoleng.2017.05.038	focal_species	spergularia	NA	spergularia	NA	1
42	Evaluation of salt marsh restoration by means of self-regulating tidal gate – Avon estuary, South Devon, UK	2017	Ecological Engineering	Masselink, Gerd and Hanley, Mick E. and Halwyn, Anissa C. and Blake, Will and Kingston, Ken and Newton, Thomas and Williams, Mike	10.1016/j.ecoleng.2017.05.038	focal_species	marina	NA	marina	NA	1
42	Evaluation of salt marsh restoration by means of self-regulating tidal gate – Avon estuary, South Devon, UK	2017	Ecological Engineering	Masselink, Gerd and Hanley, Mick E. and Halwyn, Anissa C. and Blake, Will and Kingston, Ken and Newton, Thomas and Williams, Mike	10.1016/j.ecoleng.2017.05.038	response_variables	species	speci	species	speci	1
42	Evaluation of salt marsh restoration by means of self-regulating tidal gate – Avon estuary, South Devon, UK	2017	Ecological Engineering	Masselink, Gerd and Hanley, Mick E. and Halwyn, Anissa C. and Blake, Will and Kingston, Ken and Newton, Thomas and Williams, Mike	10.1016/j.ecoleng.2017.05.038	response_variables	richness	rich	richness	rich	1
42	Evaluation of salt marsh restoration by means of self-regulating tidal gate – Avon estuary, South Devon, UK	2017	Ecological Engineering	Masselink, Gerd and Hanley, Mick E. and Halwyn, Anissa C. and Blake, Will and Kingston, Ken and Newton, Thomas and Williams, Mike	10.1016/j.ecoleng.2017.05.038	response_variables	seed	seed	seed	seed	1
42	Evaluation of salt marsh restoration by means of self-regulating tidal gate – Avon estuary, South Devon, UK	2017	Ecological Engineering	Masselink, Gerd and Hanley, Mick E. and Halwyn, Anissa C. and Blake, Will and Kingston, Ken and Newton, Thomas and Williams, Mike	10.1016/j.ecoleng.2017.05.038	restoration_actions	exchange	exchang	exchange	exchang	1
43	Quantifying the Response of an Estuarine Nekton Community to Coastal Wetland Habitat Restoration	2021	Sustainability	Mahoney, Richard D. and Beal, Jeffrey L. and Lewis, Dakota M. and Cook, Geoffrey S.	10.3390/su132313299	study_sites_names	river	NA	river	NA	1
43	Quantifying the Response of an Estuarine Nekton Community to Coastal Wetland Habitat Restoration	2021	Sustainability	Mahoney, Richard D. and Beal, Jeffrey L. and Lewis, Dakota M. and Cook, Geoffrey S.	10.3390/su132313299	study_sites_names	halifax	NA	halifax	NA	1
43	Quantifying the Response of an Estuarine Nekton Community to Coastal Wetland Habitat Restoration	2021	Sustainability	Mahoney, Richard D. and Beal, Jeffrey L. and Lewis, Dakota M. and Cook, Geoffrey S.	10.3390/su132313299	study_sites_names	river	NA	river	NA	1
43	Quantifying the Response of an Estuarine Nekton Community to Coastal Wetland Habitat Restoration	2021	Sustainability	Mahoney, Richard D. and Beal, Jeffrey L. and Lewis, Dakota M. and Cook, Geoffrey S.	10.3390/su132313299	restoration_start_date	2011	NA	2011	NA	NA
43	Quantifying the Response of an Estuarine Nekton Community to Coastal Wetland Habitat Restoration	2021	Sustainability	Mahoney, Richard D. and Beal, Jeffrey L. and Lewis, Dakota M. and Cook, Geoffrey S.	10.3390/su132313299	restoration_start_date	2019	NA	2019	NA	NA
43	Quantifying the Response of an Estuarine Nekton Community to Coastal Wetland Habitat Restoration	2021	Sustainability	Mahoney, Richard D. and Beal, Jeffrey L. and Lewis, Dakota M. and Cook, Geoffrey S.	10.3390/su132313299	monitoring_methods	fyke	fyke	fyke	fyke	1
43	Quantifying the Response of an Estuarine Nekton Community to Coastal Wetland Habitat Restoration	2021	Sustainability	Mahoney, Richard D. and Beal, Jeffrey L. and Lewis, Dakota M. and Cook, Geoffrey S.	10.3390/su132313299	monitoring_methods	net	net	nets	net	1
43	Quantifying the Response of an Estuarine Nekton Community to Coastal Wetland Habitat Restoration	2021	Sustainability	Mahoney, Richard D. and Beal, Jeffrey L. and Lewis, Dakota M. and Cook, Geoffrey S.	10.3390/su132313299	monitoring_methods	sampling	sampl	sampling	sampl	1
43	Quantifying the Response of an Estuarine Nekton Community to Coastal Wetland Habitat Restoration	2021	Sustainability	Mahoney, Richard D. and Beal, Jeffrey L. and Lewis, Dakota M. and Cook, Geoffrey S.	10.3390/su132313299	monitoring_methods	water	water	water	water	1
43	Quantifying the Response of an Estuarine Nekton Community to Coastal Wetland Habitat Restoration	2021	Sustainability	Mahoney, Richard D. and Beal, Jeffrey L. and Lewis, Dakota M. and Cook, Geoffrey S.	10.3390/su132313299	monitoring_methods	quality	qualiti	quality	qualiti	1
43	Quantifying the Response of an Estuarine Nekton Community to Coastal Wetland Habitat Restoration	2021	Sustainability	Mahoney, Richard D. and Beal, Jeffrey L. and Lewis, Dakota M. and Cook, Geoffrey S.	10.3390/su132313299	monitoring_methods	monitoring	monitor	monitoring	monitor	1
43	Quantifying the Response of an Estuarine Nekton Community to Coastal Wetland Habitat Restoration	2021	Sustainability	Mahoney, Richard D. and Beal, Jeffrey L. and Lewis, Dakota M. and Cook, Geoffrey S.	10.3390/su132313299	focal_species	microgobius	NA	microgobius	NA	1
43	Quantifying the Response of an Estuarine Nekton Community to Coastal Wetland Habitat Restoration	2021	Sustainability	Mahoney, Richard D. and Beal, Jeffrey L. and Lewis, Dakota M. and Cook, Geoffrey S.	10.3390/su132313299	focal_species	centropomus	NA	centropomus	NA	1
43	Quantifying the Response of an Estuarine Nekton Community to Coastal Wetland Habitat Restoration	2021	Sustainability	Mahoney, Richard D. and Beal, Jeffrey L. and Lewis, Dakota M. and Cook, Geoffrey S.	10.3390/su132313299	focal_species	menidia	NA	menidia	NA	1
43	Quantifying the Response of an Estuarine Nekton Community to Coastal Wetland Habitat Restoration	2021	Sustainability	Mahoney, Richard D. and Beal, Jeffrey L. and Lewis, Dakota M. and Cook, Geoffrey S.	10.3390/su132313299	focal_species	mugil	NA	mugil	NA	1
43	Quantifying the Response of an Estuarine Nekton Community to Coastal Wetland Habitat Restoration	2021	Sustainability	Mahoney, Richard D. and Beal, Jeffrey L. and Lewis, Dakota M. and Cook, Geoffrey S.	10.3390/su132313299	focal_species	fundulus	NA	fundulus	NA	1
43	Quantifying the Response of an Estuarine Nekton Community to Coastal Wetland Habitat Restoration	2021	Sustainability	Mahoney, Richard D. and Beal, Jeffrey L. and Lewis, Dakota M. and Cook, Geoffrey S.	10.3390/su132313299	response_variables	nekton	nekton	nekton	nekton	1
43	Quantifying the Response of an Estuarine Nekton Community to Coastal Wetland Habitat Restoration	2021	Sustainability	Mahoney, Richard D. and Beal, Jeffrey L. and Lewis, Dakota M. and Cook, Geoffrey S.	10.3390/su132313299	response_variables	diversity	divers	diversity	divers	1
43	Quantifying the Response of an Estuarine Nekton Community to Coastal Wetland Habitat Restoration	2021	Sustainability	Mahoney, Richard D. and Beal, Jeffrey L. and Lewis, Dakota M. and Cook, Geoffrey S.	10.3390/su132313299	response_variables	salinty	salinti	salinity	salin	0.9048
43	Quantifying the Response of an Estuarine Nekton Community to Coastal Wetland Habitat Restoration	2021	Sustainability	Mahoney, Richard D. and Beal, Jeffrey L. and Lewis, Dakota M. and Cook, Geoffrey S.	10.3390/su132313299	response_variables	secchii	secchii	secchi	secchi	0.9524
43	Quantifying the Response of an Estuarine Nekton Community to Coastal Wetland Habitat Restoration	2021	Sustainability	Mahoney, Richard D. and Beal, Jeffrey L. and Lewis, Dakota M. and Cook, Geoffrey S.	10.3390/su132313299	response_variables	depth	depth	depth	depth	1
44	Ecological Succession on Restored Intertidal Oyster Habitat in the Tidal Creeks of Coastal Georgia	2010	Journal of Shellfish Research	Manley, Justin and Power, Alan and Walker, Randal and Hurley, Dorset and Belcher, Carolyn and Richardson, Joseph	10.2983/035.029.0424	study_sites_names	sapelo	NA	sapelo	NA	1
44	Ecological Succession on Restored Intertidal Oyster Habitat in the Tidal Creeks of Coastal Georgia	2010	Journal of Shellfish Research	Manley, Justin and Power, Alan and Walker, Randal and Hurley, Dorset and Belcher, Carolyn and Richardson, Joseph	10.2983/035.029.0424	study_sites_names	island	NA	island	NA	1
44	Ecological Succession on Restored Intertidal Oyster Habitat in the Tidal Creeks of Coastal Georgia	2010	Journal of Shellfish Research	Manley, Justin and Power, Alan and Walker, Randal and Hurley, Dorset and Belcher, Carolyn and Richardson, Joseph	10.2983/035.029.0424	study_sites_names	estuarine	NA	estuarine	NA	1
44	Ecological Succession on Restored Intertidal Oyster Habitat in the Tidal Creeks of Coastal Georgia	2010	Journal of Shellfish Research	Manley, Justin and Power, Alan and Walker, Randal and Hurley, Dorset and Belcher, Carolyn and Richardson, Joseph	10.2983/035.029.0424	study_sites_names	research	NA	research	NA	1
44	Ecological Succession on Restored Intertidal Oyster Habitat in the Tidal Creeks of Coastal Georgia	2010	Journal of Shellfish Research	Manley, Justin and Power, Alan and Walker, Randal and Hurley, Dorset and Belcher, Carolyn and Richardson, Joseph	10.2983/035.029.0424	study_sites_names	reserve	NA	reserve	NA	1
44	Ecological Succession on Restored Intertidal Oyster Habitat in the Tidal Creeks of Coastal Georgia	2010	Journal of Shellfish Research	Manley, Justin and Power, Alan and Walker, Randal and Hurley, Dorset and Belcher, Carolyn and Richardson, Joseph	10.2983/035.029.0424	study_sites_coords	31°27.617 n, 081°16.873 w	NA	31°27.617 N, 81°16.873 W	NA	NA
44	Ecological Succession on Restored Intertidal Oyster Habitat in the Tidal Creeks of Coastal Georgia	2010	Journal of Shellfish Research	Manley, Justin and Power, Alan and Walker, Randal and Hurley, Dorset and Belcher, Carolyn and Richardson, Joseph	10.2983/035.029.0424	ecosystem_types	oyster	oyster	oyster	oyster	1
44	Ecological Succession on Restored Intertidal Oyster Habitat in the Tidal Creeks of Coastal Georgia	2010	Journal of Shellfish Research	Manley, Justin and Power, Alan and Walker, Randal and Hurley, Dorset and Belcher, Carolyn and Richardson, Joseph	10.2983/035.029.0424	ecosystem_types	reef	reef	reef	reef	1
44	Ecological Succession on Restored Intertidal Oyster Habitat in the Tidal Creeks of Coastal Georgia	2010	Journal of Shellfish Research	Manley, Justin and Power, Alan and Walker, Randal and Hurley, Dorset and Belcher, Carolyn and Richardson, Joseph	10.2983/035.029.0424	restoration_start_date	2004 April	NA	4/1/2004	NA	NA
44	Ecological Succession on Restored Intertidal Oyster Habitat in the Tidal Creeks of Coastal Georgia	2010	Journal of Shellfish Research	Manley, Justin and Power, Alan and Walker, Randal and Hurley, Dorset and Belcher, Carolyn and Richardson, Joseph	10.2983/035.029.0424	monitoring_start_date	2004 July	NA	7/1/2004	NA	NA
44	Ecological Succession on Restored Intertidal Oyster Habitat in the Tidal Creeks of Coastal Georgia	2010	Journal of Shellfish Research	Manley, Justin and Power, Alan and Walker, Randal and Hurley, Dorset and Belcher, Carolyn and Richardson, Joseph	10.2983/035.029.0424	monitoring_end_date	2006 June	NA	1/1/2006	NA	NA
44	Ecological Succession on Restored Intertidal Oyster Habitat in the Tidal Creeks of Coastal Georgia	2010	Journal of Shellfish Research	Manley, Justin and Power, Alan and Walker, Randal and Hurley, Dorset and Belcher, Carolyn and Richardson, Joseph	10.2983/035.029.0424	focal_species	balanus	NA	balanus	NA	1
44	Ecological Succession on Restored Intertidal Oyster Habitat in the Tidal Creeks of Coastal Georgia	2010	Journal of Shellfish Research	Manley, Justin and Power, Alan and Walker, Randal and Hurley, Dorset and Belcher, Carolyn and Richardson, Joseph	10.2983/035.029.0424	focal_species	chthamalus	NA	chthamalus	NA	1
44	Ecological Succession on Restored Intertidal Oyster Habitat in the Tidal Creeks of Coastal Georgia	2010	Journal of Shellfish Research	Manley, Justin and Power, Alan and Walker, Randal and Hurley, Dorset and Belcher, Carolyn and Richardson, Joseph	10.2983/035.029.0424	focal_species	brachidontes	NA	brachidontes	NA	1
44	Ecological Succession on Restored Intertidal Oyster Habitat in the Tidal Creeks of Coastal Georgia	2010	Journal of Shellfish Research	Manley, Justin and Power, Alan and Walker, Randal and Hurley, Dorset and Belcher, Carolyn and Richardson, Joseph	10.2983/035.029.0424	focal_species	geukensia	NA	geukensia	NA	1
44	Ecological Succession on Restored Intertidal Oyster Habitat in the Tidal Creeks of Coastal Georgia	2010	Journal of Shellfish Research	Manley, Justin and Power, Alan and Walker, Randal and Hurley, Dorset and Belcher, Carolyn and Richardson, Joseph	10.2983/035.029.0424	focal_species	demissa	NA	demissa	NA	1
44	Ecological Succession on Restored Intertidal Oyster Habitat in the Tidal Creeks of Coastal Georgia	2010	Journal of Shellfish Research	Manley, Justin and Power, Alan and Walker, Randal and Hurley, Dorset and Belcher, Carolyn and Richardson, Joseph	10.2983/035.029.0424	response_variables	growth	growth	growth	growth	1
44	Ecological Succession on Restored Intertidal Oyster Habitat in the Tidal Creeks of Coastal Georgia	2010	Journal of Shellfish Research	Manley, Justin and Power, Alan and Walker, Randal and Hurley, Dorset and Belcher, Carolyn and Richardson, Joseph	10.2983/035.029.0424	response_variables	species	speci	species	speci	1
44	Ecological Succession on Restored Intertidal Oyster Habitat in the Tidal Creeks of Coastal Georgia	2010	Journal of Shellfish Research	Manley, Justin and Power, Alan and Walker, Randal and Hurley, Dorset and Belcher, Carolyn and Richardson, Joseph	10.2983/035.029.0424	response_variables	species	speci	species	speci	1
44	Ecological Succession on Restored Intertidal Oyster Habitat in the Tidal Creeks of Coastal Georgia	2010	Journal of Shellfish Research	Manley, Justin and Power, Alan and Walker, Randal and Hurley, Dorset and Belcher, Carolyn and Richardson, Joseph	10.2983/035.029.0424	response_variables	phyla	phyla	phyla	phyla	1
44	Ecological Succession on Restored Intertidal Oyster Habitat in the Tidal Creeks of Coastal Georgia	2010	Journal of Shellfish Research	Manley, Justin and Power, Alan and Walker, Randal and Hurley, Dorset and Belcher, Carolyn and Richardson, Joseph	10.2983/035.029.0424	response_variables	richness	rich	richness	rich	1
45	Restored saltmarshes have low beta diversity due to limited topographic variation, but this can be countered by management	2022	Journal of Applied Ecology	Lawrence, Peter J. and Sullivan, Martin J. P. and Mossman, Hannah L.	10.1111/1365-2664.14179	study_sites_names	tollesbury	NA	tollesbury	NA	1
45	Restored saltmarshes have low beta diversity due to limited topographic variation, but this can be countered by management	2022	Journal of Applied Ecology	Lawrence, Peter J. and Sullivan, Martin J. P. and Mossman, Hannah L.	10.1111/1365-2664.14179	study_sites_names	deveraux	NA	deveraux	NA	1
45	Restored saltmarshes have low beta diversity due to limited topographic variation, but this can be countered by management	2022	Journal of Applied Ecology	Lawrence, Peter J. and Sullivan, Martin J. P. and Mossman, Hannah L.	10.1111/1365-2664.14179	study_sites_names	farms	NA	farm	NA	0.9333
45	Restored saltmarshes have low beta diversity due to limited topographic variation, but this can be countered by management	2022	Journal of Applied Ecology	Lawrence, Peter J. and Sullivan, Martin J. P. and Mossman, Hannah L.	10.1111/1365-2664.14179	study_sites_names	freiston	NA	freiston	NA	1
45	Restored saltmarshes have low beta diversity due to limited topographic variation, but this can be countered by management	2022	Journal of Applied Ecology	Lawrence, Peter J. and Sullivan, Martin J. P. and Mossman, Hannah L.	10.1111/1365-2664.14179	study_sites_names	shore	NA	shore	NA	1
45	Restored saltmarshes have low beta diversity due to limited topographic variation, but this can be countered by management	2022	Journal of Applied Ecology	Lawrence, Peter J. and Sullivan, Martin J. P. and Mossman, Hannah L.	10.1111/1365-2664.14179	study_sites_names	orplands	NA	orplands	NA	1
45	Restored saltmarshes have low beta diversity due to limited topographic variation, but this can be countered by management	2022	Journal of Applied Ecology	Lawrence, Peter J. and Sullivan, Martin J. P. and Mossman, Hannah L.	10.1111/1365-2664.14179	study_sites_coords	51.7671 n, 0.8378 e	NA	51.7671 N, 0.8378 E	NA	NA
45	Restored saltmarshes have low beta diversity due to limited topographic variation, but this can be countered by management	2022	Journal of Applied Ecology	Lawrence, Peter J. and Sullivan, Martin J. P. and Mossman, Hannah L.	10.1111/1365-2664.14179	study_sites_coords	51.7191 n, 0.8631 e	NA	51.7191 N, 0.8631 E	NA	NA
45	Restored saltmarshes have low beta diversity due to limited topographic variation, but this can be countered by management	2022	Journal of Applied Ecology	Lawrence, Peter J. and Sullivan, Martin J. P. and Mossman, Hannah L.	10.1111/1365-2664.14179	study_sites_coords	52.9623 n, 0.0898 e	NA	52.9623 N, 0.0898 E	NA	NA
45	Restored saltmarshes have low beta diversity due to limited topographic variation, but this can be countered by management	2022	Journal of Applied Ecology	Lawrence, Peter J. and Sullivan, Martin J. P. and Mossman, Hannah L.	10.1111/1365-2664.14179	study_sites_coords	51.8564 n, 1.2478 e	NA	51.8564 N, 1.2478 E	NA	NA
45	Restored saltmarshes have low beta diversity due to limited topographic variation, but this can be countered by management	2022	Journal of Applied Ecology	Lawrence, Peter J. and Sullivan, Martin J. P. and Mossman, Hannah L.	10.1111/1365-2664.14179	ecosystem_types	salt	salt	salt	salt	1
45	Restored saltmarshes have low beta diversity due to limited topographic variation, but this can be countered by management	2022	Journal of Applied Ecology	Lawrence, Peter J. and Sullivan, Martin J. P. and Mossman, Hannah L.	10.1111/1365-2664.14179	ecosystem_types	marsh	marsh	marsh	marsh	1
45	Restored saltmarshes have low beta diversity due to limited topographic variation, but this can be countered by management	2022	Journal of Applied Ecology	Lawrence, Peter J. and Sullivan, Martin J. P. and Mossman, Hannah L.	10.1111/1365-2664.14179	monitoring_methods	sampling	sampl	sample	sampl	1
45	Restored saltmarshes have low beta diversity due to limited topographic variation, but this can be countered by management	2022	Journal of Applied Ecology	Lawrence, Peter J. and Sullivan, Martin J. P. and Mossman, Hannah L.	10.1111/1365-2664.14179	response_variables	redox	redox	redox	redox	1
45	Restored saltmarshes have low beta diversity due to limited topographic variation, but this can be countered by management	2022	Journal of Applied Ecology	Lawrence, Peter J. and Sullivan, Martin J. P. and Mossman, Hannah L.	10.1111/1365-2664.14179	response_variables	topography	topographi	topography	topographi	1
45	Restored saltmarshes have low beta diversity due to limited topographic variation, but this can be countered by management	2022	Journal of Applied Ecology	Lawrence, Peter J. and Sullivan, Martin J. P. and Mossman, Hannah L.	10.1111/1365-2664.14179	response_variables	species	speci	species	speci	1
45	Restored saltmarshes have low beta diversity due to limited topographic variation, but this can be countered by management	2022	Journal of Applied Ecology	Lawrence, Peter J. and Sullivan, Martin J. P. and Mossman, Hannah L.	10.1111/1365-2664.14179	response_variables	diversity	divers	diversity	divers	1
45	Restored saltmarshes have low beta diversity due to limited topographic variation, but this can be countered by management	2022	Journal of Applied Ecology	Lawrence, Peter J. and Sullivan, Martin J. P. and Mossman, Hannah L.	10.1111/1365-2664.14179	response_variables	species	speci	species	speci	1
45	Restored saltmarshes have low beta diversity due to limited topographic variation, but this can be countered by management	2022	Journal of Applied Ecology	Lawrence, Peter J. and Sullivan, Martin J. P. and Mossman, Hannah L.	10.1111/1365-2664.14179	response_variables	diversity	divers	diversity	divers	1
45	Restored saltmarshes have low beta diversity due to limited topographic variation, but this can be countered by management	2022	Journal of Applied Ecology	Lawrence, Peter J. and Sullivan, Martin J. P. and Mossman, Hannah L.	10.1111/1365-2664.14179	restoration_actions	managed	manag	managed	manag	1
45	Restored saltmarshes have low beta diversity due to limited topographic variation, but this can be countered by management	2022	Journal of Applied Ecology	Lawrence, Peter J. and Sullivan, Martin J. P. and Mossman, Hannah L.	10.1111/1365-2664.14179	restoration_actions	realignment	realign	realignment	realign	1
45	Restored saltmarshes have low beta diversity due to limited topographic variation, but this can be countered by management	2022	Journal of Applied Ecology	Lawrence, Peter J. and Sullivan, Martin J. P. and Mossman, Hannah L.	10.1111/1365-2664.14179	restoration_actions	topographical	topograph	topographic	topograph	1
45	Restored saltmarshes have low beta diversity due to limited topographic variation, but this can be countered by management	2022	Journal of Applied Ecology	Lawrence, Peter J. and Sullivan, Martin J. P. and Mossman, Hannah L.	10.1111/1365-2664.14179	restoration_actions	manipulation	manipul	manipulation	manipul	1
46	Patch-level processes of vegetation underlying site-level restoration patterns in a megatidal salt marsh	2022	Frontiers In Ecology and Evolution	Norris, Gregory S. and Virgin, Spencer D. S. and Schneider, Dylan W. and McCoy, Emily M. and Wilson, Jessica M. and Morrill, Kirby L. and Hayter, Lionel and Hicks, Meagan E. and Barbeau, Myriam A.	10.3389/fevo.2022.1000075	ecosystem_types	salt	salt	salt	salt	1
46	Patch-level processes of vegetation underlying site-level restoration patterns in a megatidal salt marsh	2022	Frontiers In Ecology and Evolution	Norris, Gregory S. and Virgin, Spencer D. S. and Schneider, Dylan W. and McCoy, Emily M. and Wilson, Jessica M. and Morrill, Kirby L. and Hayter, Lionel and Hicks, Meagan E. and Barbeau, Myriam A.	10.3389/fevo.2022.1000075	ecosystem_types	marsh	marsh	marsh	marsh	1
46	Patch-level processes of vegetation underlying site-level restoration patterns in a megatidal salt marsh	2022	Frontiers In Ecology and Evolution	Norris, Gregory S. and Virgin, Spencer D. S. and Schneider, Dylan W. and McCoy, Emily M. and Wilson, Jessica M. and Morrill, Kirby L. and Hayter, Lionel and Hicks, Meagan E. and Barbeau, Myriam A.	10.3389/fevo.2022.1000075	restoration_start_date	2009	NA	2009	NA	NA
46	Patch-level processes of vegetation underlying site-level restoration patterns in a megatidal salt marsh	2022	Frontiers In Ecology and Evolution	Norris, Gregory S. and Virgin, Spencer D. S. and Schneider, Dylan W. and McCoy, Emily M. and Wilson, Jessica M. and Morrill, Kirby L. and Hayter, Lionel and Hicks, Meagan E. and Barbeau, Myriam A.	10.3389/fevo.2022.1000075	monitoring_start_date	2011-Jul	NA	2011	NA	NA
46	Patch-level processes of vegetation underlying site-level restoration patterns in a megatidal salt marsh	2022	Frontiers In Ecology and Evolution	Norris, Gregory S. and Virgin, Spencer D. S. and Schneider, Dylan W. and McCoy, Emily M. and Wilson, Jessica M. and Morrill, Kirby L. and Hayter, Lionel and Hicks, Meagan E. and Barbeau, Myriam A.	10.3389/fevo.2022.1000075	monitoring_end_date	2020 fall	NA	2020	NA	NA
46	Patch-level processes of vegetation underlying site-level restoration patterns in a megatidal salt marsh	2022	Frontiers In Ecology and Evolution	Norris, Gregory S. and Virgin, Spencer D. S. and Schneider, Dylan W. and McCoy, Emily M. and Wilson, Jessica M. and Morrill, Kirby L. and Hayter, Lionel and Hicks, Meagan E. and Barbeau, Myriam A.	10.3389/fevo.2022.1000075	focal_species	alterniflora	NA	alterniflorus	NA	0.9209
46	Patch-level processes of vegetation underlying site-level restoration patterns in a megatidal salt marsh	2022	Frontiers In Ecology and Evolution	Norris, Gregory S. and Virgin, Spencer D. S. and Schneider, Dylan W. and McCoy, Emily M. and Wilson, Jessica M. and Morrill, Kirby L. and Hayter, Lionel and Hicks, Meagan E. and Barbeau, Myriam A.	10.3389/fevo.2022.1000075	response_variables	stem	stem	stem	stem	1
46	Patch-level processes of vegetation underlying site-level restoration patterns in a megatidal salt marsh	2022	Frontiers In Ecology and Evolution	Norris, Gregory S. and Virgin, Spencer D. S. and Schneider, Dylan W. and McCoy, Emily M. and Wilson, Jessica M. and Morrill, Kirby L. and Hayter, Lionel and Hicks, Meagan E. and Barbeau, Myriam A.	10.3389/fevo.2022.1000075	response_variables	canopy	canopi	canopy	canopi	1
46	Patch-level processes of vegetation underlying site-level restoration patterns in a megatidal salt marsh	2022	Frontiers In Ecology and Evolution	Norris, Gregory S. and Virgin, Spencer D. S. and Schneider, Dylan W. and McCoy, Emily M. and Wilson, Jessica M. and Morrill, Kirby L. and Hayter, Lionel and Hicks, Meagan E. and Barbeau, Myriam A.	10.3389/fevo.2022.1000075	response_variables	height	height	height	height	1
46	Patch-level processes of vegetation underlying site-level restoration patterns in a megatidal salt marsh	2022	Frontiers In Ecology and Evolution	Norris, Gregory S. and Virgin, Spencer D. S. and Schneider, Dylan W. and McCoy, Emily M. and Wilson, Jessica M. and Morrill, Kirby L. and Hayter, Lionel and Hicks, Meagan E. and Barbeau, Myriam A.	10.3389/fevo.2022.1000075	restoration_actions	dike	dike	dike	dike	1
46	Patch-level processes of vegetation underlying site-level restoration patterns in a megatidal salt marsh	2022	Frontiers In Ecology and Evolution	Norris, Gregory S. and Virgin, Spencer D. S. and Schneider, Dylan W. and McCoy, Emily M. and Wilson, Jessica M. and Morrill, Kirby L. and Hayter, Lionel and Hicks, Meagan E. and Barbeau, Myriam A.	10.3389/fevo.2022.1000075	restoration_actions	breach	breach	breaching	breach	1
47	Is mangrove planting insufficient for benthic macrofaunal recovery when environmental stress is persistent?	2016	Ecological Engineering	Pagliosa, Paulo R. and Oortman, Mariana S. and Rovai, Andre S. and Soriano-Sierra, Eduardo J.	10.1016/j.ecoleng.2016.06.036	study_sites_coords	27°34′59.16″s-48°30′50.11″w	NA	27°34′59.16′′S 48°30′50.11′′W	NA	NA
47	Is mangrove planting insufficient for benthic macrofaunal recovery when environmental stress is persistent?	2016	Ecological Engineering	Pagliosa, Paulo R. and Oortman, Mariana S. and Rovai, Andre S. and Soriano-Sierra, Eduardo J.	10.1016/j.ecoleng.2016.06.036	study_sites_coords	27◦32 50.80 s-48◦30 14.29 w	NA	27°32′50.80′′S 48°30′14.29′′W	NA	NA
47	Is mangrove planting insufficient for benthic macrofaunal recovery when environmental stress is persistent?	2016	Ecological Engineering	Pagliosa, Paulo R. and Oortman, Mariana S. and Rovai, Andre S. and Soriano-Sierra, Eduardo J.	10.1016/j.ecoleng.2016.06.036	study_sites_coords	27◦28 23.46 s-48◦29 42.13 w	NA	27°28′23.46′′S 48°29′42.13′′W	NA	NA
47	Is mangrove planting insufficient for benthic macrofaunal recovery when environmental stress is persistent?	2016	Ecological Engineering	Pagliosa, Paulo R. and Oortman, Mariana S. and Rovai, Andre S. and Soriano-Sierra, Eduardo J.	10.1016/j.ecoleng.2016.06.036	ecosystem_types	mangrove	mangrov	mangrove	mangrov	1
47	Is mangrove planting insufficient for benthic macrofaunal recovery when environmental stress is persistent?	2016	Ecological Engineering	Pagliosa, Paulo R. and Oortman, Mariana S. and Rovai, Andre S. and Soriano-Sierra, Eduardo J.	10.1016/j.ecoleng.2016.06.036	monitoring_methods	sampling	sampl	sampling	sampl	1
47	Is mangrove planting insufficient for benthic macrofaunal recovery when environmental stress is persistent?	2016	Ecological Engineering	Pagliosa, Paulo R. and Oortman, Mariana S. and Rovai, Andre S. and Soriano-Sierra, Eduardo J.	10.1016/j.ecoleng.2016.06.036	monitoring_methods	sampling	sampl	sampling	sampl	1
47	Is mangrove planting insufficient for benthic macrofaunal recovery when environmental stress is persistent?	2016	Ecological Engineering	Pagliosa, Paulo R. and Oortman, Mariana S. and Rovai, Andre S. and Soriano-Sierra, Eduardo J.	10.1016/j.ecoleng.2016.06.036	monitoring_start_date	2011-Jan	NA	11-Jan	NA	NA
47	Is mangrove planting insufficient for benthic macrofaunal recovery when environmental stress is persistent?	2016	Ecological Engineering	Pagliosa, Paulo R. and Oortman, Mariana S. and Rovai, Andre S. and Soriano-Sierra, Eduardo J.	10.1016/j.ecoleng.2016.06.036	monitoring_end_date	2013-Jan	NA	13-Jan	NA	NA
47	Is mangrove planting insufficient for benthic macrofaunal recovery when environmental stress is persistent?	2016	Ecological Engineering	Pagliosa, Paulo R. and Oortman, Mariana S. and Rovai, Andre S. and Soriano-Sierra, Eduardo J.	10.1016/j.ecoleng.2016.06.036	focal_species	avicennia	NA	avicennia	NA	1
47	Is mangrove planting insufficient for benthic macrofaunal recovery when environmental stress is persistent?	2016	Ecological Engineering	Pagliosa, Paulo R. and Oortman, Mariana S. and Rovai, Andre S. and Soriano-Sierra, Eduardo J.	10.1016/j.ecoleng.2016.06.036	focal_species	schaueriana	NA	schaueriana	NA	1
47	Is mangrove planting insufficient for benthic macrofaunal recovery when environmental stress is persistent?	2016	Ecological Engineering	Pagliosa, Paulo R. and Oortman, Mariana S. and Rovai, Andre S. and Soriano-Sierra, Eduardo J.	10.1016/j.ecoleng.2016.06.036	focal_species	laguncularia	NA	laguncularia	NA	1
47	Is mangrove planting insufficient for benthic macrofaunal recovery when environmental stress is persistent?	2016	Ecological Engineering	Pagliosa, Paulo R. and Oortman, Mariana S. and Rovai, Andre S. and Soriano-Sierra, Eduardo J.	10.1016/j.ecoleng.2016.06.036	focal_species	racemosa	NA	racemosa	NA	1
47	Is mangrove planting insufficient for benthic macrofaunal recovery when environmental stress is persistent?	2016	Ecological Engineering	Pagliosa, Paulo R. and Oortman, Mariana S. and Rovai, Andre S. and Soriano-Sierra, Eduardo J.	10.1016/j.ecoleng.2016.06.036	focal_species	rhizophora	NA	rhizophora	NA	1
47	Is mangrove planting insufficient for benthic macrofaunal recovery when environmental stress is persistent?	2016	Ecological Engineering	Pagliosa, Paulo R. and Oortman, Mariana S. and Rovai, Andre S. and Soriano-Sierra, Eduardo J.	10.1016/j.ecoleng.2016.06.036	focal_species	mangle	NA	mangle	NA	1
47	Is mangrove planting insufficient for benthic macrofaunal recovery when environmental stress is persistent?	2016	Ecological Engineering	Pagliosa, Paulo R. and Oortman, Mariana S. and Rovai, Andre S. and Soriano-Sierra, Eduardo J.	10.1016/j.ecoleng.2016.06.036	focal_species	capitella	NA	capitella	NA	1
47	Is mangrove planting insufficient for benthic macrofaunal recovery when environmental stress is persistent?	2016	Ecological Engineering	Pagliosa, Paulo R. and Oortman, Mariana S. and Rovai, Andre S. and Soriano-Sierra, Eduardo J.	10.1016/j.ecoleng.2016.06.036	focal_species	laeonereis	NA	laeonereis	NA	1
47	Is mangrove planting insufficient for benthic macrofaunal recovery when environmental stress is persistent?	2016	Ecological Engineering	Pagliosa, Paulo R. and Oortman, Mariana S. and Rovai, Andre S. and Soriano-Sierra, Eduardo J.	10.1016/j.ecoleng.2016.06.036	focal_species	heleobia	NA	heleobia	NA	1
47	Is mangrove planting insufficient for benthic macrofaunal recovery when environmental stress is persistent?	2016	Ecological Engineering	Pagliosa, Paulo R. and Oortman, Mariana S. and Rovai, Andre S. and Soriano-Sierra, Eduardo J.	10.1016/j.ecoleng.2016.06.036	focal_species	manayunkia	NA	manayunkia	NA	1
47	Is mangrove planting insufficient for benthic macrofaunal recovery when environmental stress is persistent?	2016	Ecological Engineering	Pagliosa, Paulo R. and Oortman, Mariana S. and Rovai, Andre S. and Soriano-Sierra, Eduardo J.	10.1016/j.ecoleng.2016.06.036	focal_species	monokalliapseudes	NA	monokalliapseudes	NA	1
47	Is mangrove planting insufficient for benthic macrofaunal recovery when environmental stress is persistent?	2016	Ecological Engineering	Pagliosa, Paulo R. and Oortman, Mariana S. and Rovai, Andre S. and Soriano-Sierra, Eduardo J.	10.1016/j.ecoleng.2016.06.036	focal_species	schubart	NA	schubarti	NA	0.963
47	Is mangrove planting insufficient for benthic macrofaunal recovery when environmental stress is persistent?	2016	Ecological Engineering	Pagliosa, Paulo R. and Oortman, Mariana S. and Rovai, Andre S. and Soriano-Sierra, Eduardo J.	10.1016/j.ecoleng.2016.06.036	restoration_actions	planting	plant	planting	plant	1
48	Photosynthetic performance of restored and natural mangroves under different environmental constraints	2013	Environmental Pollution	Rovai, Andre Scarlate and Barufi, Jose Bonomi and Pagliosa, Paulo Roberto and Scherner, Fernando and Torres, Moacir Aluisio and Horta, Paulo Antunes and Simonassi, Jose Carlos and Cunha Quadros, Daiane Paula and Gallindo Borges, Daniel Lazaro and Soriano-	10.1016/j.envpol.2013.06.023	ecosystem_types	mangrove	mangrov	mangrove	mangrov	1
48	Photosynthetic performance of restored and natural mangroves under different environmental constraints	2013	Environmental Pollution	Rovai, Andre Scarlate and Barufi, Jose Bonomi and Pagliosa, Paulo Roberto and Scherner, Fernando and Torres, Moacir Aluisio and Horta, Paulo Antunes and Simonassi, Jose Carlos and Cunha Quadros, Daiane Paula and Gallindo Borges, Daniel Lazaro and Soriano-	10.1016/j.envpol.2013.06.023	monitoring_start_date	2010-Nov	NA	10-Nov	NA	NA
48	Photosynthetic performance of restored and natural mangroves under different environmental constraints	2013	Environmental Pollution	Rovai, Andre Scarlate and Barufi, Jose Bonomi and Pagliosa, Paulo Roberto and Scherner, Fernando and Torres, Moacir Aluisio and Horta, Paulo Antunes and Simonassi, Jose Carlos and Cunha Quadros, Daiane Paula and Gallindo Borges, Daniel Lazaro and Soriano-	10.1016/j.envpol.2013.06.023	monitoring_end_date	2011-Mar	NA	11-Mar	NA	NA
48	Photosynthetic performance of restored and natural mangroves under different environmental constraints	2013	Environmental Pollution	Rovai, Andre Scarlate and Barufi, Jose Bonomi and Pagliosa, Paulo Roberto and Scherner, Fernando and Torres, Moacir Aluisio and Horta, Paulo Antunes and Simonassi, Jose Carlos and Cunha Quadros, Daiane Paula and Gallindo Borges, Daniel Lazaro and Soriano-	10.1016/j.envpol.2013.06.023	focal_species	avicennia	NA	avicennia	NA	1
48	Photosynthetic performance of restored and natural mangroves under different environmental constraints	2013	Environmental Pollution	Rovai, Andre Scarlate and Barufi, Jose Bonomi and Pagliosa, Paulo Roberto and Scherner, Fernando and Torres, Moacir Aluisio and Horta, Paulo Antunes and Simonassi, Jose Carlos and Cunha Quadros, Daiane Paula and Gallindo Borges, Daniel Lazaro and Soriano-	10.1016/j.envpol.2013.06.023	focal_species	schaueriana	NA	schaueriana	NA	1
48	Photosynthetic performance of restored and natural mangroves under different environmental constraints	2013	Environmental Pollution	Rovai, Andre Scarlate and Barufi, Jose Bonomi and Pagliosa, Paulo Roberto and Scherner, Fernando and Torres, Moacir Aluisio and Horta, Paulo Antunes and Simonassi, Jose Carlos and Cunha Quadros, Daiane Paula and Gallindo Borges, Daniel Lazaro and Soriano-	10.1016/j.envpol.2013.06.023	response_variables	photosynthetic	photosynthet	photosynthetic	photosynthet	1
48	Photosynthetic performance of restored and natural mangroves under different environmental constraints	2013	Environmental Pollution	Rovai, Andre Scarlate and Barufi, Jose Bonomi and Pagliosa, Paulo Roberto and Scherner, Fernando and Torres, Moacir Aluisio and Horta, Paulo Antunes and Simonassi, Jose Carlos and Cunha Quadros, Daiane Paula and Gallindo Borges, Daniel Lazaro and Soriano-	10.1016/j.envpol.2013.06.023	response_variables	parameters	paramet	parameter	paramet	1
48	Photosynthetic performance of restored and natural mangroves under different environmental constraints	2013	Environmental Pollution	Rovai, Andre Scarlate and Barufi, Jose Bonomi and Pagliosa, Paulo Roberto and Scherner, Fernando and Torres, Moacir Aluisio and Horta, Paulo Antunes and Simonassi, Jose Carlos and Cunha Quadros, Daiane Paula and Gallindo Borges, Daniel Lazaro and Soriano-	10.1016/j.envpol.2013.06.023	restoration_actions	mangrove	mangrov	mangroves	mangrov	1
48	Photosynthetic performance of restored and natural mangroves under different environmental constraints	2013	Environmental Pollution	Rovai, Andre Scarlate and Barufi, Jose Bonomi and Pagliosa, Paulo Roberto and Scherner, Fernando and Torres, Moacir Aluisio and Horta, Paulo Antunes and Simonassi, Jose Carlos and Cunha Quadros, Daiane Paula and Gallindo Borges, Daniel Lazaro and Soriano-	10.1016/j.envpol.2013.06.023	restoration_actions	planting	plant	planting	plant	1
49	Natural and Regenerated Saltmarshes Exhibit Similar Soil and Belowground Organic Carbon Stocks, Root Production and Soil Respiration	2019	Ecosystems	Santini, Nadia S. and Lovelock, Catherine E. and Hua, Quan and Zawadzki, Atun and Mazumder, Debashish and Mercer, Tim R. and Munoz-Rojas, Miriam and Hardwick, Simon A. and Madala, Bindu Swapna and Cornwell, William and Thomas, Torsten and Marzinelli, Ezeq	10.1007/s10021-019-00373-x	study_sites_names	sydney	NA	sydney	NA	1
49	Natural and Regenerated Saltmarshes Exhibit Similar Soil and Belowground Organic Carbon Stocks, Root Production and Soil Respiration	2019	Ecosystems	Santini, Nadia S. and Lovelock, Catherine E. and Hua, Quan and Zawadzki, Atun and Mazumder, Debashish and Mercer, Tim R. and Munoz-Rojas, Miriam and Hardwick, Simon A. and Madala, Bindu Swapna and Cornwell, William and Thomas, Torsten and Marzinelli, Ezeq	10.1007/s10021-019-00373-x	study_sites_coords	33°50'24.04"s, 151°03'48.57"e (natural) and 33°50'27.66"s, 151°03'31.16"e (regenerated)	NA	33°50′24.04″S, 151°03′48.57″E	NA	NA
49	Natural and Regenerated Saltmarshes Exhibit Similar Soil and Belowground Organic Carbon Stocks, Root Production and Soil Respiration	2019	Ecosystems	Santini, Nadia S. and Lovelock, Catherine E. and Hua, Quan and Zawadzki, Atun and Mazumder, Debashish and Mercer, Tim R. and Munoz-Rojas, Miriam and Hardwick, Simon A. and Madala, Bindu Swapna and Cornwell, William and Thomas, Torsten and Marzinelli, Ezeq	10.1007/s10021-019-00373-x	study_sites_coords	33°50'24.04"s, 151°03'48.57"e (natural) and 33°50'27.66"s, 151°03'31.16"e (regenerated)	NA	33°50′27.66″S, 151°03′31.16″E	NA	NA
49	Natural and Regenerated Saltmarshes Exhibit Similar Soil and Belowground Organic Carbon Stocks, Root Production and Soil Respiration	2019	Ecosystems	Santini, Nadia S. and Lovelock, Catherine E. and Hua, Quan and Zawadzki, Atun and Mazumder, Debashish and Mercer, Tim R. and Munoz-Rojas, Miriam and Hardwick, Simon A. and Madala, Bindu Swapna and Cornwell, William and Thomas, Torsten and Marzinelli, Ezeq	10.1007/s10021-019-00373-x	ecosystem_types	salt	salt	salt	salt	1
49	Natural and Regenerated Saltmarshes Exhibit Similar Soil and Belowground Organic Carbon Stocks, Root Production and Soil Respiration	2019	Ecosystems	Santini, Nadia S. and Lovelock, Catherine E. and Hua, Quan and Zawadzki, Atun and Mazumder, Debashish and Mercer, Tim R. and Munoz-Rojas, Miriam and Hardwick, Simon A. and Madala, Bindu Swapna and Cornwell, William and Thomas, Torsten and Marzinelli, Ezeq	10.1007/s10021-019-00373-x	ecosystem_types	marsh	marsh	marsh	marsh	1
49	Natural and Regenerated Saltmarshes Exhibit Similar Soil and Belowground Organic Carbon Stocks, Root Production and Soil Respiration	2019	Ecosystems	Santini, Nadia S. and Lovelock, Catherine E. and Hua, Quan and Zawadzki, Atun and Mazumder, Debashish and Mercer, Tim R. and Munoz-Rojas, Miriam and Hardwick, Simon A. and Madala, Bindu Swapna and Cornwell, William and Thomas, Torsten and Marzinelli, Ezeq	10.1007/s10021-019-00373-x	restoration_start_date	1993	NA	1993	NA	NA
49	Natural and Regenerated Saltmarshes Exhibit Similar Soil and Belowground Organic Carbon Stocks, Root Production and Soil Respiration	2019	Ecosystems	Santini, Nadia S. and Lovelock, Catherine E. and Hua, Quan and Zawadzki, Atun and Mazumder, Debashish and Mercer, Tim R. and Munoz-Rojas, Miriam and Hardwick, Simon A. and Madala, Bindu Swapna and Cornwell, William and Thomas, Torsten and Marzinelli, Ezeq	10.1007/s10021-019-00373-x	monitoring_methods	aboveground	aboveground	aboveground	aboveground	1
49	Natural and Regenerated Saltmarshes Exhibit Similar Soil and Belowground Organic Carbon Stocks, Root Production and Soil Respiration	2019	Ecosystems	Santini, Nadia S. and Lovelock, Catherine E. and Hua, Quan and Zawadzki, Atun and Mazumder, Debashish and Mercer, Tim R. and Munoz-Rojas, Miriam and Hardwick, Simon A. and Madala, Bindu Swapna and Cornwell, William and Thomas, Torsten and Marzinelli, Ezeq	10.1007/s10021-019-00373-x	monitoring_methods	biomass	biomass	biomass	biomass	1
49	Natural and Regenerated Saltmarshes Exhibit Similar Soil and Belowground Organic Carbon Stocks, Root Production and Soil Respiration	2019	Ecosystems	Santini, Nadia S. and Lovelock, Catherine E. and Hua, Quan and Zawadzki, Atun and Mazumder, Debashish and Mercer, Tim R. and Munoz-Rojas, Miriam and Hardwick, Simon A. and Madala, Bindu Swapna and Cornwell, William and Thomas, Torsten and Marzinelli, Ezeq	10.1007/s10021-019-00373-x	monitoring_methods	sediment	sediment	sediment	sediment	1
49	Natural and Regenerated Saltmarshes Exhibit Similar Soil and Belowground Organic Carbon Stocks, Root Production and Soil Respiration	2019	Ecosystems	Santini, Nadia S. and Lovelock, Catherine E. and Hua, Quan and Zawadzki, Atun and Mazumder, Debashish and Mercer, Tim R. and Munoz-Rojas, Miriam and Hardwick, Simon A. and Madala, Bindu Swapna and Cornwell, William and Thomas, Torsten and Marzinelli, Ezeq	10.1007/s10021-019-00373-x	monitoring_methods	soil	soil	soil	soil	1
49	Natural and Regenerated Saltmarshes Exhibit Similar Soil and Belowground Organic Carbon Stocks, Root Production and Soil Respiration	2019	Ecosystems	Santini, Nadia S. and Lovelock, Catherine E. and Hua, Quan and Zawadzki, Atun and Mazumder, Debashish and Mercer, Tim R. and Munoz-Rojas, Miriam and Hardwick, Simon A. and Madala, Bindu Swapna and Cornwell, William and Thomas, Torsten and Marzinelli, Ezeq	10.1007/s10021-019-00373-x	monitoring_methods	root	root	root	root	1
49	Natural and Regenerated Saltmarshes Exhibit Similar Soil and Belowground Organic Carbon Stocks, Root Production and Soil Respiration	2019	Ecosystems	Santini, Nadia S. and Lovelock, Catherine E. and Hua, Quan and Zawadzki, Atun and Mazumder, Debashish and Mercer, Tim R. and Munoz-Rojas, Miriam and Hardwick, Simon A. and Madala, Bindu Swapna and Cornwell, William and Thomas, Torsten and Marzinelli, Ezeq	10.1007/s10021-019-00373-x	monitoring_methods	soil	soil	soil	soil	1
49	Natural and Regenerated Saltmarshes Exhibit Similar Soil and Belowground Organic Carbon Stocks, Root Production and Soil Respiration	2019	Ecosystems	Santini, Nadia S. and Lovelock, Catherine E. and Hua, Quan and Zawadzki, Atun and Mazumder, Debashish and Mercer, Tim R. and Munoz-Rojas, Miriam and Hardwick, Simon A. and Madala, Bindu Swapna and Cornwell, William and Thomas, Torsten and Marzinelli, Ezeq	10.1007/s10021-019-00373-x	focal_species	quinqueflora	NA	quinqueflora	NA	1
49	Natural and Regenerated Saltmarshes Exhibit Similar Soil and Belowground Organic Carbon Stocks, Root Production and Soil Respiration	2019	Ecosystems	Santini, Nadia S. and Lovelock, Catherine E. and Hua, Quan and Zawadzki, Atun and Mazumder, Debashish and Mercer, Tim R. and Munoz-Rojas, Miriam and Hardwick, Simon A. and Madala, Bindu Swapna and Cornwell, William and Thomas, Torsten and Marzinelli, Ezeq	10.1007/s10021-019-00373-x	response_variables	soil	soil	soil	soil	1
49	Natural and Regenerated Saltmarshes Exhibit Similar Soil and Belowground Organic Carbon Stocks, Root Production and Soil Respiration	2019	Ecosystems	Santini, Nadia S. and Lovelock, Catherine E. and Hua, Quan and Zawadzki, Atun and Mazumder, Debashish and Mercer, Tim R. and Munoz-Rojas, Miriam and Hardwick, Simon A. and Madala, Bindu Swapna and Cornwell, William and Thomas, Torsten and Marzinelli, Ezeq	10.1007/s10021-019-00373-x	response_variables	organic	organ	organic	organ	1
49	Natural and Regenerated Saltmarshes Exhibit Similar Soil and Belowground Organic Carbon Stocks, Root Production and Soil Respiration	2019	Ecosystems	Santini, Nadia S. and Lovelock, Catherine E. and Hua, Quan and Zawadzki, Atun and Mazumder, Debashish and Mercer, Tim R. and Munoz-Rojas, Miriam and Hardwick, Simon A. and Madala, Bindu Swapna and Cornwell, William and Thomas, Torsten and Marzinelli, Ezeq	10.1007/s10021-019-00373-x	response_variables	carbon	carbon	carbon	carbon	1
49	Natural and Regenerated Saltmarshes Exhibit Similar Soil and Belowground Organic Carbon Stocks, Root Production and Soil Respiration	2019	Ecosystems	Santini, Nadia S. and Lovelock, Catherine E. and Hua, Quan and Zawadzki, Atun and Mazumder, Debashish and Mercer, Tim R. and Munoz-Rojas, Miriam and Hardwick, Simon A. and Madala, Bindu Swapna and Cornwell, William and Thomas, Torsten and Marzinelli, Ezeq	10.1007/s10021-019-00373-x	response_variables	carbon	carbon	carbon	carbon	1
49	Natural and Regenerated Saltmarshes Exhibit Similar Soil and Belowground Organic Carbon Stocks, Root Production and Soil Respiration	2019	Ecosystems	Santini, Nadia S. and Lovelock, Catherine E. and Hua, Quan and Zawadzki, Atun and Mazumder, Debashish and Mercer, Tim R. and Munoz-Rojas, Miriam and Hardwick, Simon A. and Madala, Bindu Swapna and Cornwell, William and Thomas, Torsten and Marzinelli, Ezeq	10.1007/s10021-019-00373-x	response_variables	organic	organ	organic	organ	1
49	Natural and Regenerated Saltmarshes Exhibit Similar Soil and Belowground Organic Carbon Stocks, Root Production and Soil Respiration	2019	Ecosystems	Santini, Nadia S. and Lovelock, Catherine E. and Hua, Quan and Zawadzki, Atun and Mazumder, Debashish and Mercer, Tim R. and Munoz-Rojas, Miriam and Hardwick, Simon A. and Madala, Bindu Swapna and Cornwell, William and Thomas, Torsten and Marzinelli, Ezeq	10.1007/s10021-019-00373-x	response_variables	belowground	belowground	belowground	belowground	1
49	Natural and Regenerated Saltmarshes Exhibit Similar Soil and Belowground Organic Carbon Stocks, Root Production and Soil Respiration	2019	Ecosystems	Santini, Nadia S. and Lovelock, Catherine E. and Hua, Quan and Zawadzki, Atun and Mazumder, Debashish and Mercer, Tim R. and Munoz-Rojas, Miriam and Hardwick, Simon A. and Madala, Bindu Swapna and Cornwell, William and Thomas, Torsten and Marzinelli, Ezeq	10.1007/s10021-019-00373-x	response_variables	aboveground	aboveground	aboveground	aboveground	1
49	Natural and Regenerated Saltmarshes Exhibit Similar Soil and Belowground Organic Carbon Stocks, Root Production and Soil Respiration	2019	Ecosystems	Santini, Nadia S. and Lovelock, Catherine E. and Hua, Quan and Zawadzki, Atun and Mazumder, Debashish and Mercer, Tim R. and Munoz-Rojas, Miriam and Hardwick, Simon A. and Madala, Bindu Swapna and Cornwell, William and Thomas, Torsten and Marzinelli, Ezeq	10.1007/s10021-019-00373-x	response_variables	biomass	biomass	biomass	biomass	1
49	Natural and Regenerated Saltmarshes Exhibit Similar Soil and Belowground Organic Carbon Stocks, Root Production and Soil Respiration	2019	Ecosystems	Santini, Nadia S. and Lovelock, Catherine E. and Hua, Quan and Zawadzki, Atun and Mazumder, Debashish and Mercer, Tim R. and Munoz-Rojas, Miriam and Hardwick, Simon A. and Madala, Bindu Swapna and Cornwell, William and Thomas, Torsten and Marzinelli, Ezeq	10.1007/s10021-019-00373-x	response_variables	biomass	biomass	biomass	biomass	1
49	Natural and Regenerated Saltmarshes Exhibit Similar Soil and Belowground Organic Carbon Stocks, Root Production and Soil Respiration	2019	Ecosystems	Santini, Nadia S. and Lovelock, Catherine E. and Hua, Quan and Zawadzki, Atun and Mazumder, Debashish and Mercer, Tim R. and Munoz-Rojas, Miriam and Hardwick, Simon A. and Madala, Bindu Swapna and Cornwell, William and Thomas, Torsten and Marzinelli, Ezeq	10.1007/s10021-019-00373-x	response_variables	microbial	microbi	microbial	microbi	1
49	Natural and Regenerated Saltmarshes Exhibit Similar Soil and Belowground Organic Carbon Stocks, Root Production and Soil Respiration	2019	Ecosystems	Santini, Nadia S. and Lovelock, Catherine E. and Hua, Quan and Zawadzki, Atun and Mazumder, Debashish and Mercer, Tim R. and Munoz-Rojas, Miriam and Hardwick, Simon A. and Madala, Bindu Swapna and Cornwell, William and Thomas, Torsten and Marzinelli, Ezeq	10.1007/s10021-019-00373-x	response_variables	communities	communiti	community	communiti	1
49	Natural and Regenerated Saltmarshes Exhibit Similar Soil and Belowground Organic Carbon Stocks, Root Production and Soil Respiration	2019	Ecosystems	Santini, Nadia S. and Lovelock, Catherine E. and Hua, Quan and Zawadzki, Atun and Mazumder, Debashish and Mercer, Tim R. and Munoz-Rojas, Miriam and Hardwick, Simon A. and Madala, Bindu Swapna and Cornwell, William and Thomas, Torsten and Marzinelli, Ezeq	10.1007/s10021-019-00373-x	response_variables	root	root	root	root	1
49	Natural and Regenerated Saltmarshes Exhibit Similar Soil and Belowground Organic Carbon Stocks, Root Production and Soil Respiration	2019	Ecosystems	Santini, Nadia S. and Lovelock, Catherine E. and Hua, Quan and Zawadzki, Atun and Mazumder, Debashish and Mercer, Tim R. and Munoz-Rojas, Miriam and Hardwick, Simon A. and Madala, Bindu Swapna and Cornwell, William and Thomas, Torsten and Marzinelli, Ezeq	10.1007/s10021-019-00373-x	response_variables	soil	soil	soil	soil	1
49	Natural and Regenerated Saltmarshes Exhibit Similar Soil and Belowground Organic Carbon Stocks, Root Production and Soil Respiration	2019	Ecosystems	Santini, Nadia S. and Lovelock, Catherine E. and Hua, Quan and Zawadzki, Atun and Mazumder, Debashish and Mercer, Tim R. and Munoz-Rojas, Miriam and Hardwick, Simon A. and Madala, Bindu Swapna and Cornwell, William and Thomas, Torsten and Marzinelli, Ezeq	10.1007/s10021-019-00373-x	response_variables	respiration	respir	respiration	respir	1
49	Natural and Regenerated Saltmarshes Exhibit Similar Soil and Belowground Organic Carbon Stocks, Root Production and Soil Respiration	2019	Ecosystems	Santini, Nadia S. and Lovelock, Catherine E. and Hua, Quan and Zawadzki, Atun and Mazumder, Debashish and Mercer, Tim R. and Munoz-Rojas, Miriam and Hardwick, Simon A. and Madala, Bindu Swapna and Cornwell, William and Thomas, Torsten and Marzinelli, Ezeq	10.1007/s10021-019-00373-x	response_variables	soil	soil	soil	soil	1
49	Natural and Regenerated Saltmarshes Exhibit Similar Soil and Belowground Organic Carbon Stocks, Root Production and Soil Respiration	2019	Ecosystems	Santini, Nadia S. and Lovelock, Catherine E. and Hua, Quan and Zawadzki, Atun and Mazumder, Debashish and Mercer, Tim R. and Munoz-Rojas, Miriam and Hardwick, Simon A. and Madala, Bindu Swapna and Cornwell, William and Thomas, Torsten and Marzinelli, Ezeq	10.1007/s10021-019-00373-x	response_variables	sequestration	sequestr	sequestration	sequestr	1
49	Natural and Regenerated Saltmarshes Exhibit Similar Soil and Belowground Organic Carbon Stocks, Root Production and Soil Respiration	2019	Ecosystems	Santini, Nadia S. and Lovelock, Catherine E. and Hua, Quan and Zawadzki, Atun and Mazumder, Debashish and Mercer, Tim R. and Munoz-Rojas, Miriam and Hardwick, Simon A. and Madala, Bindu Swapna and Cornwell, William and Thomas, Torsten and Marzinelli, Ezeq	10.1007/s10021-019-00373-x	restoration_actions	hydrological	hydrolog	hydrological	hydrolog	1
49	Natural and Regenerated Saltmarshes Exhibit Similar Soil and Belowground Organic Carbon Stocks, Root Production and Soil Respiration	2019	Ecosystems	Santini, Nadia S. and Lovelock, Catherine E. and Hua, Quan and Zawadzki, Atun and Mazumder, Debashish and Mercer, Tim R. and Munoz-Rojas, Miriam and Hardwick, Simon A. and Madala, Bindu Swapna and Cornwell, William and Thomas, Torsten and Marzinelli, Ezeq	10.1007/s10021-019-00373-x	restoration_actions	rehabilitation	rehabilit	rehabilitation	rehabilit	1
49	Natural and Regenerated Saltmarshes Exhibit Similar Soil and Belowground Organic Carbon Stocks, Root Production and Soil Respiration	2019	Ecosystems	Santini, Nadia S. and Lovelock, Catherine E. and Hua, Quan and Zawadzki, Atun and Mazumder, Debashish and Mercer, Tim R. and Munoz-Rojas, Miriam and Hardwick, Simon A. and Madala, Bindu Swapna and Cornwell, William and Thomas, Torsten and Marzinelli, Ezeq	10.1007/s10021-019-00373-x	restoration_actions	plant	plant	plant	plant	1
49	Natural and Regenerated Saltmarshes Exhibit Similar Soil and Belowground Organic Carbon Stocks, Root Production and Soil Respiration	2019	Ecosystems	Santini, Nadia S. and Lovelock, Catherine E. and Hua, Quan and Zawadzki, Atun and Mazumder, Debashish and Mercer, Tim R. and Munoz-Rojas, Miriam and Hardwick, Simon A. and Madala, Bindu Swapna and Cornwell, William and Thomas, Torsten and Marzinelli, Ezeq	10.1007/s10021-019-00373-x	restoration_actions	mangrove	mangrov	mangrove	mangrov	1
49	Natural and Regenerated Saltmarshes Exhibit Similar Soil and Belowground Organic Carbon Stocks, Root Production and Soil Respiration	2019	Ecosystems	Santini, Nadia S. and Lovelock, Catherine E. and Hua, Quan and Zawadzki, Atun and Mazumder, Debashish and Mercer, Tim R. and Munoz-Rojas, Miriam and Hardwick, Simon A. and Madala, Bindu Swapna and Cornwell, William and Thomas, Torsten and Marzinelli, Ezeq	10.1007/s10021-019-00373-x	restoration_actions	cutting	cut	cutting	cut	1
49	Natural and Regenerated Saltmarshes Exhibit Similar Soil and Belowground Organic Carbon Stocks, Root Production and Soil Respiration	2019	Ecosystems	Santini, Nadia S. and Lovelock, Catherine E. and Hua, Quan and Zawadzki, Atun and Mazumder, Debashish and Mercer, Tim R. and Munoz-Rojas, Miriam and Hardwick, Simon A. and Madala, Bindu Swapna and Cornwell, William and Thomas, Torsten and Marzinelli, Ezeq	10.1007/s10021-019-00373-x	restoration_actions	mangrove	mangrov	mangrove	mangrov	1
50	Restoring Ecological Function to a Submerged Salt Marsh	2010	Restoration Ecology	Stagg, Camille L and Mendelssohn, Irving A	10.1111/j.1526-100X.2010.00718.x	study_sites_names	basin	NA	basin	NA	1
50	Restoring Ecological Function to a Submerged Salt Marsh	2010	Restoration Ecology	Stagg, Camille L and Mendelssohn, Irving A	10.1111/j.1526-100X.2010.00718.x	study_sites_coords	29◦10.58′n and 90◦14.23′w	NA	29°10.58′N 90°14.23′W	NA	NA
50	Restoring Ecological Function to a Submerged Salt Marsh	2010	Restoration Ecology	Stagg, Camille L and Mendelssohn, Irving A	10.1111/j.1526-100X.2010.00718.x	restoration_start_date	2002	NA	2002	NA	NA
50	Restoring Ecological Function to a Submerged Salt Marsh	2010	Restoration Ecology	Stagg, Camille L and Mendelssohn, Irving A	10.1111/j.1526-100X.2010.00718.x	monitoring_methods	biomass	biomass	biomass	biomass	1
50	Restoring Ecological Function to a Submerged Salt Marsh	2010	Restoration Ecology	Stagg, Camille L and Mendelssohn, Irving A	10.1111/j.1526-100X.2010.00718.x	monitoring_methods	seasonal	season	seasonal	season	1
50	Restoring Ecological Function to a Submerged Salt Marsh	2010	Restoration Ecology	Stagg, Camille L and Mendelssohn, Irving A	10.1111/j.1526-100X.2010.00718.x	monitoring_methods	biomass	biomass	biomass	biomass	1
50	Restoring Ecological Function to a Submerged Salt Marsh	2010	Restoration Ecology	Stagg, Camille L and Mendelssohn, Irving A	10.1111/j.1526-100X.2010.00718.x	monitoring_methods	growth	growth	growth	growth	1
50	Restoring Ecological Function to a Submerged Salt Marsh	2010	Restoration Ecology	Stagg, Camille L and Mendelssohn, Irving A	10.1111/j.1526-100X.2010.00718.x	monitoring_methods	biomass	biomass	biomass	biomass	1
50	Restoring Ecological Function to a Submerged Salt Marsh	2010	Restoration Ecology	Stagg, Camille L and Mendelssohn, Irving A	10.1111/j.1526-100X.2010.00718.x	monitoring_methods	measurement	measur	measurement	measur	1
50	Restoring Ecological Function to a Submerged Salt Marsh	2010	Restoration Ecology	Stagg, Camille L and Mendelssohn, Irving A	10.1111/j.1526-100X.2010.00718.x	monitoring_methods	measurements	measur	measurement	measur	1
50	Restoring Ecological Function to a Submerged Salt Marsh	2010	Restoration Ecology	Stagg, Camille L and Mendelssohn, Irving A	10.1111/j.1526-100X.2010.00718.x	monitoring_start_date	2005-Apr	NA	4/1/2005	NA	NA
50	Restoring Ecological Function to a Submerged Salt Marsh	2010	Restoration Ecology	Stagg, Camille L and Mendelssohn, Irving A	10.1111/j.1526-100X.2010.00718.x	monitoring_end_date	2007	NA	2007	NA	NA
50	Restoring Ecological Function to a Submerged Salt Marsh	2010	Restoration Ecology	Stagg, Camille L and Mendelssohn, Irving A	10.1111/j.1526-100X.2010.00718.x	focal_species	alterniflora	NA	alterniflorus	NA	0.9209
50	Restoring Ecological Function to a Submerged Salt Marsh	2010	Restoration Ecology	Stagg, Camille L and Mendelssohn, Irving A	10.1111/j.1526-100X.2010.00718.x	response_variables	net	net	net	net	1
50	Restoring Ecological Function to a Submerged Salt Marsh	2010	Restoration Ecology	Stagg, Camille L and Mendelssohn, Irving A	10.1111/j.1526-100X.2010.00718.x	response_variables	primary	primari	primary	primari	1
50	Restoring Ecological Function to a Submerged Salt Marsh	2010	Restoration Ecology	Stagg, Camille L and Mendelssohn, Irving A	10.1111/j.1526-100X.2010.00718.x	response_variables	production	product	production	product	1
50	Restoring Ecological Function to a Submerged Salt Marsh	2010	Restoration Ecology	Stagg, Camille L and Mendelssohn, Irving A	10.1111/j.1526-100X.2010.00718.x	response_variables	aboveground	aboveground	aboveground	aboveground	1
50	Restoring Ecological Function to a Submerged Salt Marsh	2010	Restoration Ecology	Stagg, Camille L and Mendelssohn, Irving A	10.1111/j.1526-100X.2010.00718.x	response_variables	belowground	belowground	belowground	belowground	1
50	Restoring Ecological Function to a Submerged Salt Marsh	2010	Restoration Ecology	Stagg, Camille L and Mendelssohn, Irving A	10.1111/j.1526-100X.2010.00718.x	response_variables	production	product	production	product	1
50	Restoring Ecological Function to a Submerged Salt Marsh	2010	Restoration Ecology	Stagg, Camille L and Mendelssohn, Irving A	10.1111/j.1526-100X.2010.00718.x	restoration_actions	sediment	sediment	sediment	sediment	1
51	Diversity of benthic macrofauna and physical parameters of sediments in natural mangroves and in afforested mangroves three decades after compensatory planting	2019	Aquatic Sciences	Al-Khayat, Jassim A. and Abdulla, Maryam A. and Alatalo, Juha M.	10.1007/s00027-018-0599-7	study_sites_names	qatar	NA	qatar	NA	1
51	Diversity of benthic macrofauna and physical parameters of sediments in natural mangroves and in afforested mangroves three decades after compensatory planting	2019	Aquatic Sciences	Al-Khayat, Jassim A. and Abdulla, Maryam A. and Alatalo, Juha M.	10.1007/s00027-018-0599-7	ecosystem_types	mangroves	mangrov	mangroves	mangrov	1
51	Diversity of benthic macrofauna and physical parameters of sediments in natural mangroves and in afforested mangroves three decades after compensatory planting	2019	Aquatic Sciences	Al-Khayat, Jassim A. and Abdulla, Maryam A. and Alatalo, Juha M.	10.1007/s00027-018-0599-7	restoration_start_date	1980s	NA	1980s	NA	NA
51	Diversity of benthic macrofauna and physical parameters of sediments in natural mangroves and in afforested mangroves three decades after compensatory planting	2019	Aquatic Sciences	Al-Khayat, Jassim A. and Abdulla, Maryam A. and Alatalo, Juha M.	10.1007/s00027-018-0599-7	monitoring_methods	sediment	sediment	sediment	sediment	1
51	Diversity of benthic macrofauna and physical parameters of sediments in natural mangroves and in afforested mangroves three decades after compensatory planting	2019	Aquatic Sciences	Al-Khayat, Jassim A. and Abdulla, Maryam A. and Alatalo, Juha M.	10.1007/s00027-018-0599-7	monitoring_start_date	2013-Oct	NA	13-Oct	NA	NA
51	Diversity of benthic macrofauna and physical parameters of sediments in natural mangroves and in afforested mangroves three decades after compensatory planting	2019	Aquatic Sciences	Al-Khayat, Jassim A. and Abdulla, Maryam A. and Alatalo, Juha M.	10.1007/s00027-018-0599-7	monitoring_end_date	2014-Mar	NA	14-Mar	NA	NA
51	Diversity of benthic macrofauna and physical parameters of sediments in natural mangroves and in afforested mangroves three decades after compensatory planting	2019	Aquatic Sciences	Al-Khayat, Jassim A. and Abdulla, Maryam A. and Alatalo, Juha M.	10.1007/s00027-018-0599-7	focal_species	avicennia	NA	avicennia	NA	1
51	Diversity of benthic macrofauna and physical parameters of sediments in natural mangroves and in afforested mangroves three decades after compensatory planting	2019	Aquatic Sciences	Al-Khayat, Jassim A. and Abdulla, Maryam A. and Alatalo, Juha M.	10.1007/s00027-018-0599-7	focal_species	marina	NA	marina	NA	1
51	Diversity of benthic macrofauna and physical parameters of sediments in natural mangroves and in afforested mangroves three decades after compensatory planting	2019	Aquatic Sciences	Al-Khayat, Jassim A. and Abdulla, Maryam A. and Alatalo, Juha M.	10.1007/s00027-018-0599-7	response_variables	total	total	total	total	1
51	Diversity of benthic macrofauna and physical parameters of sediments in natural mangroves and in afforested mangroves three decades after compensatory planting	2019	Aquatic Sciences	Al-Khayat, Jassim A. and Abdulla, Maryam A. and Alatalo, Juha M.	10.1007/s00027-018-0599-7	response_variables	species	speci	species	speci	1
51	Diversity of benthic macrofauna and physical parameters of sediments in natural mangroves and in afforested mangroves three decades after compensatory planting	2019	Aquatic Sciences	Al-Khayat, Jassim A. and Abdulla, Maryam A. and Alatalo, Juha M.	10.1007/s00027-018-0599-7	response_variables	richness	rich	richness	rich	1
51	Diversity of benthic macrofauna and physical parameters of sediments in natural mangroves and in afforested mangroves three decades after compensatory planting	2019	Aquatic Sciences	Al-Khayat, Jassim A. and Abdulla, Maryam A. and Alatalo, Juha M.	10.1007/s00027-018-0599-7	response_variables	diversity	divers	diversity	divers	1
51	Diversity of benthic macrofauna and physical parameters of sediments in natural mangroves and in afforested mangroves three decades after compensatory planting	2019	Aquatic Sciences	Al-Khayat, Jassim A. and Abdulla, Maryam A. and Alatalo, Juha M.	10.1007/s00027-018-0599-7	response_variables	effective	effect	effective	effect	1
51	Diversity of benthic macrofauna and physical parameters of sediments in natural mangroves and in afforested mangroves three decades after compensatory planting	2019	Aquatic Sciences	Al-Khayat, Jassim A. and Abdulla, Maryam A. and Alatalo, Juha M.	10.1007/s00027-018-0599-7	response_variables	species	speci	species	speci	1
51	Diversity of benthic macrofauna and physical parameters of sediments in natural mangroves and in afforested mangroves three decades after compensatory planting	2019	Aquatic Sciences	Al-Khayat, Jassim A. and Abdulla, Maryam A. and Alatalo, Juha M.	10.1007/s00027-018-0599-7	response_variables	evenness	even	evenness	even	1
51	Diversity of benthic macrofauna and physical parameters of sediments in natural mangroves and in afforested mangroves three decades after compensatory planting	2019	Aquatic Sciences	Al-Khayat, Jassim A. and Abdulla, Maryam A. and Alatalo, Juha M.	10.1007/s00027-018-0599-7	response_variables	total	total	total	total	1
51	Diversity of benthic macrofauna and physical parameters of sediments in natural mangroves and in afforested mangroves three decades after compensatory planting	2019	Aquatic Sciences	Al-Khayat, Jassim A. and Abdulla, Maryam A. and Alatalo, Juha M.	10.1007/s00027-018-0599-7	response_variables	sediment	sediment	sediment	sediment	1
51	Diversity of benthic macrofauna and physical parameters of sediments in natural mangroves and in afforested mangroves three decades after compensatory planting	2019	Aquatic Sciences	Al-Khayat, Jassim A. and Abdulla, Maryam A. and Alatalo, Juha M.	10.1007/s00027-018-0599-7	response_variables	salinity	salin	salinity	salin	1
52	Long-term impacts of disturbance on nitrogen-cycling bacteria in a New England salt marsh	2015	Frontiers In Microbiology	Bernhard, Anne E. and Dwyer, Courtney and Idrizi, Adrian and Bender, Geoffrey and Zwick, Rachel	10.3389/fmicb.2015.00046	study_sites_names	barn	NA	barn	NA	1
52	Long-term impacts of disturbance on nitrogen-cycling bacteria in a New England salt marsh	2015	Frontiers In Microbiology	Bernhard, Anne E. and Dwyer, Courtney and Idrizi, Adrian and Bender, Geoffrey and Zwick, Rachel	10.3389/fmicb.2015.00046	study_sites_names	island	NA	island	NA	1
52	Long-term impacts of disturbance on nitrogen-cycling bacteria in a New England salt marsh	2015	Frontiers In Microbiology	Bernhard, Anne E. and Dwyer, Courtney and Idrizi, Adrian and Bender, Geoffrey and Zwick, Rachel	10.3389/fmicb.2015.00046	ecosystem_types	salt	salt	salt	salt	1
52	Long-term impacts of disturbance on nitrogen-cycling bacteria in a New England salt marsh	2015	Frontiers In Microbiology	Bernhard, Anne E. and Dwyer, Courtney and Idrizi, Adrian and Bender, Geoffrey and Zwick, Rachel	10.3389/fmicb.2015.00046	ecosystem_types	marsh	marsh	marsh	marsh	1
52	Long-term impacts of disturbance on nitrogen-cycling bacteria in a New England salt marsh	2015	Frontiers In Microbiology	Bernhard, Anne E. and Dwyer, Courtney and Idrizi, Adrian and Bender, Geoffrey and Zwick, Rachel	10.3389/fmicb.2015.00046	restoration_start_date	1978	NA	1978	NA	NA
52	Long-term impacts of disturbance on nitrogen-cycling bacteria in a New England salt marsh	2015	Frontiers In Microbiology	Bernhard, Anne E. and Dwyer, Courtney and Idrizi, Adrian and Bender, Geoffrey and Zwick, Rachel	10.3389/fmicb.2015.00046	restoration_start_date	1987	NA	1987	NA	NA
52	Long-term impacts of disturbance on nitrogen-cycling bacteria in a New England salt marsh	2015	Frontiers In Microbiology	Bernhard, Anne E. and Dwyer, Courtney and Idrizi, Adrian and Bender, Geoffrey and Zwick, Rachel	10.3389/fmicb.2015.00046	restoration_start_date	1991	NA	1991	NA	NA
52	Long-term impacts of disturbance on nitrogen-cycling bacteria in a New England salt marsh	2015	Frontiers In Microbiology	Bernhard, Anne E. and Dwyer, Courtney and Idrizi, Adrian and Bender, Geoffrey and Zwick, Rachel	10.3389/fmicb.2015.00046	monitoring_methods	sediment	sediment	sediment	sediment	1
52	Long-term impacts of disturbance on nitrogen-cycling bacteria in a New England salt marsh	2015	Frontiers In Microbiology	Bernhard, Anne E. and Dwyer, Courtney and Idrizi, Adrian and Bender, Geoffrey and Zwick, Rachel	10.3389/fmicb.2015.00046	monitoring_methods	dna	dna	dna	dna	1
52	Long-term impacts of disturbance on nitrogen-cycling bacteria in a New England salt marsh	2015	Frontiers In Microbiology	Bernhard, Anne E. and Dwyer, Courtney and Idrizi, Adrian and Bender, Geoffrey and Zwick, Rachel	10.3389/fmicb.2015.00046	monitoring_methods	extraction	extract	extraction	extract	1
52	Long-term impacts of disturbance on nitrogen-cycling bacteria in a New England salt marsh	2015	Frontiers In Microbiology	Bernhard, Anne E. and Dwyer, Courtney and Idrizi, Adrian and Bender, Geoffrey and Zwick, Rachel	10.3389/fmicb.2015.00046	monitoring_methods	porewater	porewat	pore	pore	0.8571
52	Long-term impacts of disturbance on nitrogen-cycling bacteria in a New England salt marsh	2015	Frontiers In Microbiology	Bernhard, Anne E. and Dwyer, Courtney and Idrizi, Adrian and Bender, Geoffrey and Zwick, Rachel	10.3389/fmicb.2015.00046	monitoring_methods	analyses	analys	analysis	analysi	0.9524
52	Long-term impacts of disturbance on nitrogen-cycling bacteria in a New England salt marsh	2015	Frontiers In Microbiology	Bernhard, Anne E. and Dwyer, Courtney and Idrizi, Adrian and Bender, Geoffrey and Zwick, Rachel	10.3389/fmicb.2015.00046	monitoring_methods	quantitative	quantit	quantitative	quantit	1
52	Long-term impacts of disturbance on nitrogen-cycling bacteria in a New England salt marsh	2015	Frontiers In Microbiology	Bernhard, Anne E. and Dwyer, Courtney and Idrizi, Adrian and Bender, Geoffrey and Zwick, Rachel	10.3389/fmicb.2015.00046	monitoring_methods	pcr	pcr	pcr	pcr	1
52	Long-term impacts of disturbance on nitrogen-cycling bacteria in a New England salt marsh	2015	Frontiers In Microbiology	Bernhard, Anne E. and Dwyer, Courtney and Idrizi, Adrian and Bender, Geoffrey and Zwick, Rachel	10.3389/fmicb.2015.00046	monitoring_methods	trflp	trflp	trflp	trflp	1
52	Long-term impacts of disturbance on nitrogen-cycling bacteria in a New England salt marsh	2015	Frontiers In Microbiology	Bernhard, Anne E. and Dwyer, Courtney and Idrizi, Adrian and Bender, Geoffrey and Zwick, Rachel	10.3389/fmicb.2015.00046	monitoring_start_date	2006-Jul	NA	6-Jul	NA	NA
52	Long-term impacts of disturbance on nitrogen-cycling bacteria in a New England salt marsh	2015	Frontiers In Microbiology	Bernhard, Anne E. and Dwyer, Courtney and Idrizi, Adrian and Bender, Geoffrey and Zwick, Rachel	10.3389/fmicb.2015.00046	response_variables	porewater	porewat	pore	pore	0.8571
52	Long-term impacts of disturbance on nitrogen-cycling bacteria in a New England salt marsh	2015	Frontiers In Microbiology	Bernhard, Anne E. and Dwyer, Courtney and Idrizi, Adrian and Bender, Geoffrey and Zwick, Rachel	10.3389/fmicb.2015.00046	response_variables	ammonium	ammonium	ammonium	ammonium	1
52	Long-term impacts of disturbance on nitrogen-cycling bacteria in a New England salt marsh	2015	Frontiers In Microbiology	Bernhard, Anne E. and Dwyer, Courtney and Idrizi, Adrian and Bender, Geoffrey and Zwick, Rachel	10.3389/fmicb.2015.00046	response_variables	water	water	water	water	1
52	Long-term impacts of disturbance on nitrogen-cycling bacteria in a New England salt marsh	2015	Frontiers In Microbiology	Bernhard, Anne E. and Dwyer, Courtney and Idrizi, Adrian and Bender, Geoffrey and Zwick, Rachel	10.3389/fmicb.2015.00046	response_variables	abundance	abund	abundance	abund	1
52	Long-term impacts of disturbance on nitrogen-cycling bacteria in a New England salt marsh	2015	Frontiers In Microbiology	Bernhard, Anne E. and Dwyer, Courtney and Idrizi, Adrian and Bender, Geoffrey and Zwick, Rachel	10.3389/fmicb.2015.00046	restoration_actions	flow	flow	flow	flow	1
53	Improved fish and crustacean passage in tidal creeks following floodgate remediation	2012	Journal of Applied Ecology	Boys, Craig A. and Kroon, Frederieke J. and Glasby, Tim M. and Wilkinson, Kevin	10.1111/j.1365-2664.2011.02101.x	study_sites_names	australia	NA	australia	NA	1
53	Improved fish and crustacean passage in tidal creeks following floodgate remediation	2012	Journal of Applied Ecology	Boys, Craig A. and Kroon, Frederieke J. and Glasby, Tim M. and Wilkinson, Kevin	10.1111/j.1365-2664.2011.02101.x	study_sites_names	clarence	NA	clarence	NA	1
53	Improved fish and crustacean passage in tidal creeks following floodgate remediation	2012	Journal of Applied Ecology	Boys, Craig A. and Kroon, Frederieke J. and Glasby, Tim M. and Wilkinson, Kevin	10.1111/j.1365-2664.2011.02101.x	study_sites_names	river	NA	river	NA	1
53	Improved fish and crustacean passage in tidal creeks following floodgate remediation	2012	Journal of Applied Ecology	Boys, Craig A. and Kroon, Frederieke J. and Glasby, Tim M. and Wilkinson, Kevin	10.1111/j.1365-2664.2011.02101.x	ecosystem_types	estuarine	estuarin	estuarine	estuarin	1
53	Improved fish and crustacean passage in tidal creeks following floodgate remediation	2012	Journal of Applied Ecology	Boys, Craig A. and Kroon, Frederieke J. and Glasby, Tim M. and Wilkinson, Kevin	10.1111/j.1365-2664.2011.02101.x	ecosystem_types	tidal	tidal	tidal	tidal	1
53	Improved fish and crustacean passage in tidal creeks following floodgate remediation	2012	Journal of Applied Ecology	Boys, Craig A. and Kroon, Frederieke J. and Glasby, Tim M. and Wilkinson, Kevin	10.1111/j.1365-2664.2011.02101.x	ecosystem_types	creeks	creek	creek	creek	1
53	Improved fish and crustacean passage in tidal creeks following floodgate remediation	2012	Journal of Applied Ecology	Boys, Craig A. and Kroon, Frederieke J. and Glasby, Tim M. and Wilkinson, Kevin	10.1111/j.1365-2664.2011.02101.x	restoration_start_date	2007-Dec	NA	7-May	NA	NA
53	Improved fish and crustacean passage in tidal creeks following floodgate remediation	2012	Journal of Applied Ecology	Boys, Craig A. and Kroon, Frederieke J. and Glasby, Tim M. and Wilkinson, Kevin	10.1111/j.1365-2664.2011.02101.x	monitoring_methods	seine	sein	seine	sein	1
53	Improved fish and crustacean passage in tidal creeks following floodgate remediation	2012	Journal of Applied Ecology	Boys, Craig A. and Kroon, Frederieke J. and Glasby, Tim M. and Wilkinson, Kevin	10.1111/j.1365-2664.2011.02101.x	monitoring_methods	net	net	netting	net	1
53	Improved fish and crustacean passage in tidal creeks following floodgate remediation	2012	Journal of Applied Ecology	Boys, Craig A. and Kroon, Frederieke J. and Glasby, Tim M. and Wilkinson, Kevin	10.1111/j.1365-2664.2011.02101.x	monitoring_start_date	2007-May	NA	7-May	NA	NA
53	Improved fish and crustacean passage in tidal creeks following floodgate remediation	2012	Journal of Applied Ecology	Boys, Craig A. and Kroon, Frederieke J. and Glasby, Tim M. and Wilkinson, Kevin	10.1111/j.1365-2664.2011.02101.x	monitoring_start_date	2000-Sep	NA	Sep-00	NA	NA
53	Improved fish and crustacean passage in tidal creeks following floodgate remediation	2012	Journal of Applied Ecology	Boys, Craig A. and Kroon, Frederieke J. and Glasby, Tim M. and Wilkinson, Kevin	10.1111/j.1365-2664.2011.02101.x	monitoring_end_date	2008-Dec	NA	8-Dec	NA	NA
53	Improved fish and crustacean passage in tidal creeks following floodgate remediation	2012	Journal of Applied Ecology	Boys, Craig A. and Kroon, Frederieke J. and Glasby, Tim M. and Wilkinson, Kevin	10.1111/j.1365-2664.2011.02101.x	monitoring_end_date	2002-May	NA	2-May	NA	NA
53	Improved fish and crustacean passage in tidal creeks following floodgate remediation	2012	Journal of Applied Ecology	Boys, Craig A. and Kroon, Frederieke J. and Glasby, Tim M. and Wilkinson, Kevin	10.1111/j.1365-2664.2011.02101.x	focal_species	sibogae	NA	sibogae	NA	1
53	Improved fish and crustacean passage in tidal creeks following floodgate remediation	2012	Journal of Applied Ecology	Boys, Craig A. and Kroon, Frederieke J. and Glasby, Tim M. and Wilkinson, Kevin	10.1111/j.1365-2664.2011.02101.x	focal_species	argentea	NA	argenteus	NA	0.8843
53	Improved fish and crustacean passage in tidal creeks following floodgate remediation	2012	Journal of Applied Ecology	Boys, Craig A. and Kroon, Frederieke J. and Glasby, Tim M. and Wilkinson, Kevin	10.1111/j.1365-2664.2011.02101.x	focal_species	macleayi	NA	macleayi	NA	1
53	Improved fish and crustacean passage in tidal creeks following floodgate remediation	2012	Journal of Applied Ecology	Boys, Craig A. and Kroon, Frederieke J. and Glasby, Tim M. and Wilkinson, Kevin	10.1111/j.1365-2664.2011.02101.x	focal_species	sibogae	NA	sibogae	NA	1
53	Improved fish and crustacean passage in tidal creeks following floodgate remediation	2012	Journal of Applied Ecology	Boys, Craig A. and Kroon, Frederieke J. and Glasby, Tim M. and Wilkinson, Kevin	10.1111/j.1365-2664.2011.02101.x	focal_species	argentea	NA	argenteus	NA	0.8843
53	Improved fish and crustacean passage in tidal creeks following floodgate remediation	2012	Journal of Applied Ecology	Boys, Craig A. and Kroon, Frederieke J. and Glasby, Tim M. and Wilkinson, Kevin	10.1111/j.1365-2664.2011.02101.x	focal_species	macleayi	NA	macleayi	NA	1
53	Improved fish and crustacean passage in tidal creeks following floodgate remediation	2012	Journal of Applied Ecology	Boys, Craig A. and Kroon, Frederieke J. and Glasby, Tim M. and Wilkinson, Kevin	10.1111/j.1365-2664.2011.02101.x	response_variables	species	speci	species	speci	1
53	Improved fish and crustacean passage in tidal creeks following floodgate remediation	2012	Journal of Applied Ecology	Boys, Craig A. and Kroon, Frederieke J. and Glasby, Tim M. and Wilkinson, Kevin	10.1111/j.1365-2664.2011.02101.x	response_variables	species	speci	species	speci	1
53	Improved fish and crustacean passage in tidal creeks following floodgate remediation	2012	Journal of Applied Ecology	Boys, Craig A. and Kroon, Frederieke J. and Glasby, Tim M. and Wilkinson, Kevin	10.1111/j.1365-2664.2011.02101.x	response_variables	composition	composit	composition	composit	1
53	Improved fish and crustacean passage in tidal creeks following floodgate remediation	2012	Journal of Applied Ecology	Boys, Craig A. and Kroon, Frederieke J. and Glasby, Tim M. and Wilkinson, Kevin	10.1111/j.1365-2664.2011.02101.x	restoration_actions	floodgate	floodgat	floodgate	floodgat	1
53	Improved fish and crustacean passage in tidal creeks following floodgate remediation	2012	Journal of Applied Ecology	Boys, Craig A. and Kroon, Frederieke J. and Glasby, Tim M. and Wilkinson, Kevin	10.1111/j.1365-2664.2011.02101.x	restoration_actions	remediation	remedi	remediation	remedi	1
53	Improved fish and crustacean passage in tidal creeks following floodgate remediation	2012	Journal of Applied Ecology	Boys, Craig A. and Kroon, Frederieke J. and Glasby, Tim M. and Wilkinson, Kevin	10.1111/j.1365-2664.2011.02101.x	restoration_actions	structural	structur	structural	structur	1
53	Improved fish and crustacean passage in tidal creeks following floodgate remediation	2012	Journal of Applied Ecology	Boys, Craig A. and Kroon, Frederieke J. and Glasby, Tim M. and Wilkinson, Kevin	10.1111/j.1365-2664.2011.02101.x	restoration_actions	operational	oper	operational	oper	1
53	Improved fish and crustacean passage in tidal creeks following floodgate remediation	2012	Journal of Applied Ecology	Boys, Craig A. and Kroon, Frederieke J. and Glasby, Tim M. and Wilkinson, Kevin	10.1111/j.1365-2664.2011.02101.x	restoration_actions	changes	chang	changes	chang	1
53	Improved fish and crustacean passage in tidal creeks following floodgate remediation	2012	Journal of Applied Ecology	Boys, Craig A. and Kroon, Frederieke J. and Glasby, Tim M. and Wilkinson, Kevin	10.1111/j.1365-2664.2011.02101.x	restoration_actions	flap	flap	flap	flap	1
53	Improved fish and crustacean passage in tidal creeks following floodgate remediation	2012	Journal of Applied Ecology	Boys, Craig A. and Kroon, Frederieke J. and Glasby, Tim M. and Wilkinson, Kevin	10.1111/j.1365-2664.2011.02101.x	restoration_actions	gates	gate	gates	gate	1
53	Improved fish and crustacean passage in tidal creeks following floodgate remediation	2012	Journal of Applied Ecology	Boys, Craig A. and Kroon, Frederieke J. and Glasby, Tim M. and Wilkinson, Kevin	10.1111/j.1365-2664.2011.02101.x	restoration_actions	gates	gate	gates	gate	1
53	Improved fish and crustacean passage in tidal creeks following floodgate remediation	2012	Journal of Applied Ecology	Boys, Craig A. and Kroon, Frederieke J. and Glasby, Tim M. and Wilkinson, Kevin	10.1111/j.1365-2664.2011.02101.x	restoration_actions	gates	gate	gates	gate	1
53	Improved fish and crustacean passage in tidal creeks following floodgate remediation	2012	Journal of Applied Ecology	Boys, Craig A. and Kroon, Frederieke J. and Glasby, Tim M. and Wilkinson, Kevin	10.1111/j.1365-2664.2011.02101.x	restoration_actions	manual	manual	manual	manual	1
53	Improved fish and crustacean passage in tidal creeks following floodgate remediation	2012	Journal of Applied Ecology	Boys, Craig A. and Kroon, Frederieke J. and Glasby, Tim M. and Wilkinson, Kevin	10.1111/j.1365-2664.2011.02101.x	restoration_actions	winching	winch	winching	winch	1
54	Mutualistic interactions amplify saltmarsh restoration success	2018	Journal of Applied Ecology	Derksen-Hooijberg, Marlous and Angelini, Christine and Lamers, Leon P. M. and Borst, Annieke and Smolders, Alfons and Hoogveld, Jasper R. H. and de Paoli, Helene and van de Koppel, Johan and Silliman, Brian R. and van der Heide, Tjisse	10.1111/1365-2664.12960	study_sites_names	sapelo	NA	sapelo	NA	1
54	Mutualistic interactions amplify saltmarsh restoration success	2018	Journal of Applied Ecology	Derksen-Hooijberg, Marlous and Angelini, Christine and Lamers, Leon P. M. and Borst, Annieke and Smolders, Alfons and Hoogveld, Jasper R. H. and de Paoli, Helene and van de Koppel, Johan and Silliman, Brian R. and van der Heide, Tjisse	10.1111/1365-2664.12960	study_sites_names	island	NA	island	NA	1
54	Mutualistic interactions amplify saltmarsh restoration success	2018	Journal of Applied Ecology	Derksen-Hooijberg, Marlous and Angelini, Christine and Lamers, Leon P. M. and Borst, Annieke and Smolders, Alfons and Hoogveld, Jasper R. H. and de Paoli, Helene and van de Koppel, Johan and Silliman, Brian R. and van der Heide, Tjisse	10.1111/1365-2664.12960	study_sites_coords	(latitude 31.40749167, longitude −81.28987601)	NA	31.40749167, -81.28987601	NA	NA
54	Mutualistic interactions amplify saltmarsh restoration success	2018	Journal of Applied Ecology	Derksen-Hooijberg, Marlous and Angelini, Christine and Lamers, Leon P. M. and Borst, Annieke and Smolders, Alfons and Hoogveld, Jasper R. H. and de Paoli, Helene and van de Koppel, Johan and Silliman, Brian R. and van der Heide, Tjisse	10.1111/1365-2664.12960	ecosystem_types	salt	salt	salt	salt	1
54	Mutualistic interactions amplify saltmarsh restoration success	2018	Journal of Applied Ecology	Derksen-Hooijberg, Marlous and Angelini, Christine and Lamers, Leon P. M. and Borst, Annieke and Smolders, Alfons and Hoogveld, Jasper R. H. and de Paoli, Helene and van de Koppel, Johan and Silliman, Brian R. and van der Heide, Tjisse	10.1111/1365-2664.12960	ecosystem_types	marsh	marsh	marsh	marsh	1
54	Mutualistic interactions amplify saltmarsh restoration success	2018	Journal of Applied Ecology	Derksen-Hooijberg, Marlous and Angelini, Christine and Lamers, Leon P. M. and Borst, Annieke and Smolders, Alfons and Hoogveld, Jasper R. H. and de Paoli, Helene and van de Koppel, Johan and Silliman, Brian R. and van der Heide, Tjisse	10.1111/1365-2664.12960	restoration_start_date	2013-Apr	NA	13-Apr	NA	NA
54	Mutualistic interactions amplify saltmarsh restoration success	2018	Journal of Applied Ecology	Derksen-Hooijberg, Marlous and Angelini, Christine and Lamers, Leon P. M. and Borst, Annieke and Smolders, Alfons and Hoogveld, Jasper R. H. and de Paoli, Helene and van de Koppel, Johan and Silliman, Brian R. and van der Heide, Tjisse	10.1111/1365-2664.12960	monitoring_end_date	2014-Aug	NA	14-Aug	NA	NA
54	Mutualistic interactions amplify saltmarsh restoration success	2018	Journal of Applied Ecology	Derksen-Hooijberg, Marlous and Angelini, Christine and Lamers, Leon P. M. and Borst, Annieke and Smolders, Alfons and Hoogveld, Jasper R. H. and de Paoli, Helene and van de Koppel, Johan and Silliman, Brian R. and van der Heide, Tjisse	10.1111/1365-2664.12960	focal_species	alterniflora	NA	alterniflorus	NA	0.9209
54	Mutualistic interactions amplify saltmarsh restoration success	2018	Journal of Applied Ecology	Derksen-Hooijberg, Marlous and Angelini, Christine and Lamers, Leon P. M. and Borst, Annieke and Smolders, Alfons and Hoogveld, Jasper R. H. and de Paoli, Helene and van de Koppel, Johan and Silliman, Brian R. and van der Heide, Tjisse	10.1111/1365-2664.12960	focal_species	geukensia	NA	geukensia	NA	1
54	Mutualistic interactions amplify saltmarsh restoration success	2018	Journal of Applied Ecology	Derksen-Hooijberg, Marlous and Angelini, Christine and Lamers, Leon P. M. and Borst, Annieke and Smolders, Alfons and Hoogveld, Jasper R. H. and de Paoli, Helene and van de Koppel, Johan and Silliman, Brian R. and van der Heide, Tjisse	10.1111/1365-2664.12960	focal_species	demissa	NA	demissa	NA	1
54	Mutualistic interactions amplify saltmarsh restoration success	2018	Journal of Applied Ecology	Derksen-Hooijberg, Marlous and Angelini, Christine and Lamers, Leon P. M. and Borst, Annieke and Smolders, Alfons and Hoogveld, Jasper R. H. and de Paoli, Helene and van de Koppel, Johan and Silliman, Brian R. and van der Heide, Tjisse	10.1111/1365-2664.12960	focal_species	geukensia	NA	geukensia	NA	1
54	Mutualistic interactions amplify saltmarsh restoration success	2018	Journal of Applied Ecology	Derksen-Hooijberg, Marlous and Angelini, Christine and Lamers, Leon P. M. and Borst, Annieke and Smolders, Alfons and Hoogveld, Jasper R. H. and de Paoli, Helene and van de Koppel, Johan and Silliman, Brian R. and van der Heide, Tjisse	10.1111/1365-2664.12960	focal_species	demissa	NA	demissa	NA	1
54	Mutualistic interactions amplify saltmarsh restoration success	2018	Journal of Applied Ecology	Derksen-Hooijberg, Marlous and Angelini, Christine and Lamers, Leon P. M. and Borst, Annieke and Smolders, Alfons and Hoogveld, Jasper R. H. and de Paoli, Helene and van de Koppel, Johan and Silliman, Brian R. and van der Heide, Tjisse	10.1111/1365-2664.12960	response_variables	growth	growth	growth	growth	1
54	Mutualistic interactions amplify saltmarsh restoration success	2018	Journal of Applied Ecology	Derksen-Hooijberg, Marlous and Angelini, Christine and Lamers, Leon P. M. and Borst, Annieke and Smolders, Alfons and Hoogveld, Jasper R. H. and de Paoli, Helene and van de Koppel, Johan and Silliman, Brian R. and van der Heide, Tjisse	10.1111/1365-2664.12960	response_variables	clonal	clonal	clonal	clonal	1
54	Mutualistic interactions amplify saltmarsh restoration success	2018	Journal of Applied Ecology	Derksen-Hooijberg, Marlous and Angelini, Christine and Lamers, Leon P. M. and Borst, Annieke and Smolders, Alfons and Hoogveld, Jasper R. H. and de Paoli, Helene and van de Koppel, Johan and Silliman, Brian R. and van der Heide, Tjisse	10.1111/1365-2664.12960	response_variables	ground	ground	ground	ground	1
54	Mutualistic interactions amplify saltmarsh restoration success	2018	Journal of Applied Ecology	Derksen-Hooijberg, Marlous and Angelini, Christine and Lamers, Leon P. M. and Borst, Annieke and Smolders, Alfons and Hoogveld, Jasper R. H. and de Paoli, Helene and van de Koppel, Johan and Silliman, Brian R. and van der Heide, Tjisse	10.1111/1365-2664.12960	response_variables	biomass	biomass	biomass	biomass	1
54	Mutualistic interactions amplify saltmarsh restoration success	2018	Journal of Applied Ecology	Derksen-Hooijberg, Marlous and Angelini, Christine and Lamers, Leon P. M. and Borst, Annieke and Smolders, Alfons and Hoogveld, Jasper R. H. and de Paoli, Helene and van de Koppel, Johan and Silliman, Brian R. and van der Heide, Tjisse	10.1111/1365-2664.12960	response_variables	porewater	porewat	pore	pore	0.8571
54	Mutualistic interactions amplify saltmarsh restoration success	2018	Journal of Applied Ecology	Derksen-Hooijberg, Marlous and Angelini, Christine and Lamers, Leon P. M. and Borst, Annieke and Smolders, Alfons and Hoogveld, Jasper R. H. and de Paoli, Helene and van de Koppel, Johan and Silliman, Brian R. and van der Heide, Tjisse	10.1111/1365-2664.12960	response_variables	shoots	shoot	shoot	shoot	1
54	Mutualistic interactions amplify saltmarsh restoration success	2018	Journal of Applied Ecology	Derksen-Hooijberg, Marlous and Angelini, Christine and Lamers, Leon P. M. and Borst, Annieke and Smolders, Alfons and Hoogveld, Jasper R. H. and de Paoli, Helene and van de Koppel, Johan and Silliman, Brian R. and van der Heide, Tjisse	10.1111/1365-2664.12960	response_variables	survival	surviv	survival	surviv	1
54	Mutualistic interactions amplify saltmarsh restoration success	2018	Journal of Applied Ecology	Derksen-Hooijberg, Marlous and Angelini, Christine and Lamers, Leon P. M. and Borst, Annieke and Smolders, Alfons and Hoogveld, Jasper R. H. and de Paoli, Helene and van de Koppel, Johan and Silliman, Brian R. and van der Heide, Tjisse	10.1111/1365-2664.12960	response_variables	growth	growth	growth	growth	1
54	Mutualistic interactions amplify saltmarsh restoration success	2018	Journal of Applied Ecology	Derksen-Hooijberg, Marlous and Angelini, Christine and Lamers, Leon P. M. and Borst, Annieke and Smolders, Alfons and Hoogveld, Jasper R. H. and de Paoli, Helene and van de Koppel, Johan and Silliman, Brian R. and van der Heide, Tjisse	10.1111/1365-2664.12960	restoration_actions	transplanted	transplant	transplantation	transplant	1
55	The role of surface elevation in the rehabilitation of abandoned aquaculture ponds to mangrove forests, Sulawesi, Indonesia	2017	Ecological Engineering	Oh, RRY and Friess, DA and Brown, BM	10.1016/j.ecoleng.2016.12.021	study_sites_coords	5◦ 01′ 57′′ s, 119◦ 28′ 04′′ e	NA	5°01′57″ S, 119°28′04″ E	NA	NA
55	The role of surface elevation in the rehabilitation of abandoned aquaculture ponds to mangrove forests, Sulawesi, Indonesia	2017	Ecological Engineering	Oh, RRY and Friess, DA and Brown, BM	10.1016/j.ecoleng.2016.12.021	ecosystem_types	mangrove	mangrov	mangrove	mangrov	1
55	The role of surface elevation in the rehabilitation of abandoned aquaculture ponds to mangrove forests, Sulawesi, Indonesia	2017	Ecological Engineering	Oh, RRY and Friess, DA and Brown, BM	10.1016/j.ecoleng.2016.12.021	ecosystem_types	forest	forest	forest	forest	1
55	The role of surface elevation in the rehabilitation of abandoned aquaculture ponds to mangrove forests, Sulawesi, Indonesia	2017	Ecological Engineering	Oh, RRY and Friess, DA and Brown, BM	10.1016/j.ecoleng.2016.12.021	restoration_start_date	2013-Nov	NA	13-Nov	NA	NA
55	The role of surface elevation in the rehabilitation of abandoned aquaculture ponds to mangrove forests, Sulawesi, Indonesia	2017	Ecological Engineering	Oh, RRY and Friess, DA and Brown, BM	10.1016/j.ecoleng.2016.12.021	restoration_end_date	2013-Dec	NA	13-Dec	NA	NA
55	The role of surface elevation in the rehabilitation of abandoned aquaculture ponds to mangrove forests, Sulawesi, Indonesia	2017	Ecological Engineering	Oh, RRY and Friess, DA and Brown, BM	10.1016/j.ecoleng.2016.12.021	monitoring_methods	surveys	survey	survey	survey	1
55	The role of surface elevation in the rehabilitation of abandoned aquaculture ponds to mangrove forests, Sulawesi, Indonesia	2017	Ecological Engineering	Oh, RRY and Friess, DA and Brown, BM	10.1016/j.ecoleng.2016.12.021	monitoring_methods	surveys	survey	survey	survey	1
55	The role of surface elevation in the rehabilitation of abandoned aquaculture ponds to mangrove forests, Sulawesi, Indonesia	2017	Ecological Engineering	Oh, RRY and Friess, DA and Brown, BM	10.1016/j.ecoleng.2016.12.021	monitoring_methods	vegetation	veget	vegetation	veget	1
55	The role of surface elevation in the rehabilitation of abandoned aquaculture ponds to mangrove forests, Sulawesi, Indonesia	2017	Ecological Engineering	Oh, RRY and Friess, DA and Brown, BM	10.1016/j.ecoleng.2016.12.021	monitoring_methods	vegetation	veget	vegetation	veget	1
55	The role of surface elevation in the rehabilitation of abandoned aquaculture ponds to mangrove forests, Sulawesi, Indonesia	2017	Ecological Engineering	Oh, RRY and Friess, DA and Brown, BM	10.1016/j.ecoleng.2016.12.021	monitoring_start_date	2013-Sep	NA	13-Sep	NA	NA
55	The role of surface elevation in the rehabilitation of abandoned aquaculture ponds to mangrove forests, Sulawesi, Indonesia	2017	Ecological Engineering	Oh, RRY and Friess, DA and Brown, BM	10.1016/j.ecoleng.2016.12.021	monitoring_end_date	2014-Jun	NA	14-Jun	NA	NA
55	The role of surface elevation in the rehabilitation of abandoned aquaculture ponds to mangrove forests, Sulawesi, Indonesia	2017	Ecological Engineering	Oh, RRY and Friess, DA and Brown, BM	10.1016/j.ecoleng.2016.12.021	focal_species	rhizophora	NA	rhizophora	NA	1
55	The role of surface elevation in the rehabilitation of abandoned aquaculture ponds to mangrove forests, Sulawesi, Indonesia	2017	Ecological Engineering	Oh, RRY and Friess, DA and Brown, BM	10.1016/j.ecoleng.2016.12.021	focal_species	avicennia	NA	avicennia	NA	1
55	The role of surface elevation in the rehabilitation of abandoned aquaculture ponds to mangrove forests, Sulawesi, Indonesia	2017	Ecological Engineering	Oh, RRY and Friess, DA and Brown, BM	10.1016/j.ecoleng.2016.12.021	focal_species	racemosa	NA	racemosa	NA	1
55	The role of surface elevation in the rehabilitation of abandoned aquaculture ponds to mangrove forests, Sulawesi, Indonesia	2017	Ecological Engineering	Oh, RRY and Friess, DA and Brown, BM	10.1016/j.ecoleng.2016.12.021	focal_species	marina	NA	marina	NA	1
55	The role of surface elevation in the rehabilitation of abandoned aquaculture ponds to mangrove forests, Sulawesi, Indonesia	2017	Ecological Engineering	Oh, RRY and Friess, DA and Brown, BM	10.1016/j.ecoleng.2016.12.021	focal_species	racemosa	NA	racemosa	NA	1
55	The role of surface elevation in the rehabilitation of abandoned aquaculture ponds to mangrove forests, Sulawesi, Indonesia	2017	Ecological Engineering	Oh, RRY and Friess, DA and Brown, BM	10.1016/j.ecoleng.2016.12.021	focal_species	marina	NA	marina	NA	1
55	The role of surface elevation in the rehabilitation of abandoned aquaculture ponds to mangrove forests, Sulawesi, Indonesia	2017	Ecological Engineering	Oh, RRY and Friess, DA and Brown, BM	10.1016/j.ecoleng.2016.12.021	focal_species	avicennia	NA	avicennia	NA	1
55	The role of surface elevation in the rehabilitation of abandoned aquaculture ponds to mangrove forests, Sulawesi, Indonesia	2017	Ecological Engineering	Oh, RRY and Friess, DA and Brown, BM	10.1016/j.ecoleng.2016.12.021	focal_species	rhizophora	NA	rhizophora	NA	1
55	The role of surface elevation in the rehabilitation of abandoned aquaculture ponds to mangrove forests, Sulawesi, Indonesia	2017	Ecological Engineering	Oh, RRY and Friess, DA and Brown, BM	10.1016/j.ecoleng.2016.12.021	focal_species	sonneratia	NA	sonneratia	NA	1
55	The role of surface elevation in the rehabilitation of abandoned aquaculture ponds to mangrove forests, Sulawesi, Indonesia	2017	Ecological Engineering	Oh, RRY and Friess, DA and Brown, BM	10.1016/j.ecoleng.2016.12.021	response_variables	seedling	seedl	seedling	seedl	1
55	The role of surface elevation in the rehabilitation of abandoned aquaculture ponds to mangrove forests, Sulawesi, Indonesia	2017	Ecological Engineering	Oh, RRY and Friess, DA and Brown, BM	10.1016/j.ecoleng.2016.12.021	response_variables	vegetation	veget	vegetation	veget	1
55	The role of surface elevation in the rehabilitation of abandoned aquaculture ponds to mangrove forests, Sulawesi, Indonesia	2017	Ecological Engineering	Oh, RRY and Friess, DA and Brown, BM	10.1016/j.ecoleng.2016.12.021	response_variables	seedling	seedl	seedling	seedl	1
55	The role of surface elevation in the rehabilitation of abandoned aquaculture ponds to mangrove forests, Sulawesi, Indonesia	2017	Ecological Engineering	Oh, RRY and Friess, DA and Brown, BM	10.1016/j.ecoleng.2016.12.021	response_variables	seedlings	seedl	seedling	seedl	1
55	The role of surface elevation in the rehabilitation of abandoned aquaculture ponds to mangrove forests, Sulawesi, Indonesia	2017	Ecological Engineering	Oh, RRY and Friess, DA and Brown, BM	10.1016/j.ecoleng.2016.12.021	restoration_actions	breached	breach	breaching	breach	1
55	The role of surface elevation in the rehabilitation of abandoned aquaculture ponds to mangrove forests, Sulawesi, Indonesia	2017	Ecological Engineering	Oh, RRY and Friess, DA and Brown, BM	10.1016/j.ecoleng.2016.12.021	restoration_actions	dyke	dyke	dyke	dyke	1
55	The role of surface elevation in the rehabilitation of abandoned aquaculture ponds to mangrove forests, Sulawesi, Indonesia	2017	Ecological Engineering	Oh, RRY and Friess, DA and Brown, BM	10.1016/j.ecoleng.2016.12.021	restoration_actions	walls	wall	wall	wall	1
55	The role of surface elevation in the rehabilitation of abandoned aquaculture ponds to mangrove forests, Sulawesi, Indonesia	2017	Ecological Engineering	Oh, RRY and Friess, DA and Brown, BM	10.1016/j.ecoleng.2016.12.021	restoration_actions	hand	hand	hand	hand	1
55	The role of surface elevation in the rehabilitation of abandoned aquaculture ponds to mangrove forests, Sulawesi, Indonesia	2017	Ecological Engineering	Oh, RRY and Friess, DA and Brown, BM	10.1016/j.ecoleng.2016.12.021	restoration_actions	broadcasting	broadcast	broadcasting	broadcast	1
55	The role of surface elevation in the rehabilitation of abandoned aquaculture ponds to mangrove forests, Sulawesi, Indonesia	2017	Ecological Engineering	Oh, RRY and Friess, DA and Brown, BM	10.1016/j.ecoleng.2016.12.021	restoration_actions	propagules	propagul	propagules	propagul	1
55	The role of surface elevation in the rehabilitation of abandoned aquaculture ponds to mangrove forests, Sulawesi, Indonesia	2017	Ecological Engineering	Oh, RRY and Friess, DA and Brown, BM	10.1016/j.ecoleng.2016.12.021	restoration_actions	propagule	propagul	propagules	propagul	1
56	Effects of climate variability and hydrological rehabilitation measures on long‐term mangrove trajectories: From reproduction to recruitment and landscape cover changes	2023	Journal of Applied Ecology	Sanchez-Nunez, David Alejandro and Rodriguez-Rodriguez, J. Alexandra and Pineda, Jose Ernesto Mancera	10.1111/1365-2664.14536	study_sites_names	santa	NA	santa	NA	1
56	Effects of climate variability and hydrological rehabilitation measures on long‐term mangrove trajectories: From reproduction to recruitment and landscape cover changes	2023	Journal of Applied Ecology	Sanchez-Nunez, David Alejandro and Rodriguez-Rodriguez, J. Alexandra and Pineda, Jose Ernesto Mancera	10.1111/1365-2664.14536	study_sites_names	marta	NA	marta	NA	1
56	Effects of climate variability and hydrological rehabilitation measures on long‐term mangrove trajectories: From reproduction to recruitment and landscape cover changes	2023	Journal of Applied Ecology	Sanchez-Nunez, David Alejandro and Rodriguez-Rodriguez, J. Alexandra and Pineda, Jose Ernesto Mancera	10.1111/1365-2664.14536	ecosystem_types	mangrove	mangrov	mangrove	mangrov	1
56	Effects of climate variability and hydrological rehabilitation measures on long‐term mangrove trajectories: From reproduction to recruitment and landscape cover changes	2023	Journal of Applied Ecology	Sanchez-Nunez, David Alejandro and Rodriguez-Rodriguez, J. Alexandra and Pineda, Jose Ernesto Mancera	10.1111/1365-2664.14536	ecosystem_types	forest	forest	forest	forest	1
56	Effects of climate variability and hydrological rehabilitation measures on long‐term mangrove trajectories: From reproduction to recruitment and landscape cover changes	2023	Journal of Applied Ecology	Sanchez-Nunez, David Alejandro and Rodriguez-Rodriguez, J. Alexandra and Pineda, Jose Ernesto Mancera	10.1111/1365-2664.14536	ecosystem_types	lagoon	lagoon	lagoon	lagoon	1
56	Effects of climate variability and hydrological rehabilitation measures on long‐term mangrove trajectories: From reproduction to recruitment and landscape cover changes	2023	Journal of Applied Ecology	Sanchez-Nunez, David Alejandro and Rodriguez-Rodriguez, J. Alexandra and Pineda, Jose Ernesto Mancera	10.1111/1365-2664.14536	restoration_start_date	1996	NA	1996	NA	NA
56	Effects of climate variability and hydrological rehabilitation measures on long‐term mangrove trajectories: From reproduction to recruitment and landscape cover changes	2023	Journal of Applied Ecology	Sanchez-Nunez, David Alejandro and Rodriguez-Rodriguez, J. Alexandra and Pineda, Jose Ernesto Mancera	10.1111/1365-2664.14536	monitoring_methods	remote	remot	remote	remot	1
56	Effects of climate variability and hydrological rehabilitation measures on long‐term mangrove trajectories: From reproduction to recruitment and landscape cover changes	2023	Journal of Applied Ecology	Sanchez-Nunez, David Alejandro and Rodriguez-Rodriguez, J. Alexandra and Pineda, Jose Ernesto Mancera	10.1111/1365-2664.14536	monitoring_methods	sensor	sensor	sensor	sensor	1
56	Effects of climate variability and hydrological rehabilitation measures on long‐term mangrove trajectories: From reproduction to recruitment and landscape cover changes	2023	Journal of Applied Ecology	Sanchez-Nunez, David Alejandro and Rodriguez-Rodriguez, J. Alexandra and Pineda, Jose Ernesto Mancera	10.1111/1365-2664.14536	monitoring_methods	analyses	analys	analysis	analysi	0.9524
56	Effects of climate variability and hydrological rehabilitation measures on long‐term mangrove trajectories: From reproduction to recruitment and landscape cover changes	2023	Journal of Applied Ecology	Sanchez-Nunez, David Alejandro and Rodriguez-Rodriguez, J. Alexandra and Pineda, Jose Ernesto Mancera	10.1111/1365-2664.14536	monitoring_methods	porewater	porewat	pore	pore	0.8571
56	Effects of climate variability and hydrological rehabilitation measures on long‐term mangrove trajectories: From reproduction to recruitment and landscape cover changes	2023	Journal of Applied Ecology	Sanchez-Nunez, David Alejandro and Rodriguez-Rodriguez, J. Alexandra and Pineda, Jose Ernesto Mancera	10.1111/1365-2664.14536	monitoring_methods	field	field	field	field	1
56	Effects of climate variability and hydrological rehabilitation measures on long‐term mangrove trajectories: From reproduction to recruitment and landscape cover changes	2023	Journal of Applied Ecology	Sanchez-Nunez, David Alejandro and Rodriguez-Rodriguez, J. Alexandra and Pineda, Jose Ernesto Mancera	10.1111/1365-2664.14536	monitoring_methods	surveys	survey	survey	survey	1
56	Effects of climate variability and hydrological rehabilitation measures on long‐term mangrove trajectories: From reproduction to recruitment and landscape cover changes	2023	Journal of Applied Ecology	Sanchez-Nunez, David Alejandro and Rodriguez-Rodriguez, J. Alexandra and Pineda, Jose Ernesto Mancera	10.1111/1365-2664.14536	monitoring_end_date	2019	NA	2019	NA	NA
56	Effects of climate variability and hydrological rehabilitation measures on long‐term mangrove trajectories: From reproduction to recruitment and landscape cover changes	2023	Journal of Applied Ecology	Sanchez-Nunez, David Alejandro and Rodriguez-Rodriguez, J. Alexandra and Pineda, Jose Ernesto Mancera	10.1111/1365-2664.14536	focal_species	rhizophora	NA	rhizophora	NA	1
56	Effects of climate variability and hydrological rehabilitation measures on long‐term mangrove trajectories: From reproduction to recruitment and landscape cover changes	2023	Journal of Applied Ecology	Sanchez-Nunez, David Alejandro and Rodriguez-Rodriguez, J. Alexandra and Pineda, Jose Ernesto Mancera	10.1111/1365-2664.14536	focal_species	mangle	NA	mangle	NA	1
56	Effects of climate variability and hydrological rehabilitation measures on long‐term mangrove trajectories: From reproduction to recruitment and landscape cover changes	2023	Journal of Applied Ecology	Sanchez-Nunez, David Alejandro and Rodriguez-Rodriguez, J. Alexandra and Pineda, Jose Ernesto Mancera	10.1111/1365-2664.14536	focal_species	laguncularia	NA	laguncularia	NA	1
56	Effects of climate variability and hydrological rehabilitation measures on long‐term mangrove trajectories: From reproduction to recruitment and landscape cover changes	2023	Journal of Applied Ecology	Sanchez-Nunez, David Alejandro and Rodriguez-Rodriguez, J. Alexandra and Pineda, Jose Ernesto Mancera	10.1111/1365-2664.14536	focal_species	racemosa	NA	racemosa	NA	1
56	Effects of climate variability and hydrological rehabilitation measures on long‐term mangrove trajectories: From reproduction to recruitment and landscape cover changes	2023	Journal of Applied Ecology	Sanchez-Nunez, David Alejandro and Rodriguez-Rodriguez, J. Alexandra and Pineda, Jose Ernesto Mancera	10.1111/1365-2664.14536	focal_species	avicennia	NA	avicennia	NA	1
56	Effects of climate variability and hydrological rehabilitation measures on long‐term mangrove trajectories: From reproduction to recruitment and landscape cover changes	2023	Journal of Applied Ecology	Sanchez-Nunez, David Alejandro and Rodriguez-Rodriguez, J. Alexandra and Pineda, Jose Ernesto Mancera	10.1111/1365-2664.14536	focal_species	rhizophora	NA	rhizophora	NA	1
56	Effects of climate variability and hydrological rehabilitation measures on long‐term mangrove trajectories: From reproduction to recruitment and landscape cover changes	2023	Journal of Applied Ecology	Sanchez-Nunez, David Alejandro and Rodriguez-Rodriguez, J. Alexandra and Pineda, Jose Ernesto Mancera	10.1111/1365-2664.14536	focal_species	mangle	NA	mangle	NA	1
56	Effects of climate variability and hydrological rehabilitation measures on long‐term mangrove trajectories: From reproduction to recruitment and landscape cover changes	2023	Journal of Applied Ecology	Sanchez-Nunez, David Alejandro and Rodriguez-Rodriguez, J. Alexandra and Pineda, Jose Ernesto Mancera	10.1111/1365-2664.14536	focal_species	laguncularia	NA	laguncularia	NA	1
56	Effects of climate variability and hydrological rehabilitation measures on long‐term mangrove trajectories: From reproduction to recruitment and landscape cover changes	2023	Journal of Applied Ecology	Sanchez-Nunez, David Alejandro and Rodriguez-Rodriguez, J. Alexandra and Pineda, Jose Ernesto Mancera	10.1111/1365-2664.14536	focal_species	racemosa	NA	racemosa	NA	1
56	Effects of climate variability and hydrological rehabilitation measures on long‐term mangrove trajectories: From reproduction to recruitment and landscape cover changes	2023	Journal of Applied Ecology	Sanchez-Nunez, David Alejandro and Rodriguez-Rodriguez, J. Alexandra and Pineda, Jose Ernesto Mancera	10.1111/1365-2664.14536	focal_species	avicennia	NA	avicennia	NA	1
56	Effects of climate variability and hydrological rehabilitation measures on long‐term mangrove trajectories: From reproduction to recruitment and landscape cover changes	2023	Journal of Applied Ecology	Sanchez-Nunez, David Alejandro and Rodriguez-Rodriguez, J. Alexandra and Pineda, Jose Ernesto Mancera	10.1111/1365-2664.14536	response_variables	density	densiti	density	densiti	1
56	Effects of climate variability and hydrological rehabilitation measures on long‐term mangrove trajectories: From reproduction to recruitment and landscape cover changes	2023	Journal of Applied Ecology	Sanchez-Nunez, David Alejandro and Rodriguez-Rodriguez, J. Alexandra and Pineda, Jose Ernesto Mancera	10.1111/1365-2664.14536	response_variables	seedling	seedl	seedling	seedl	1
56	Effects of climate variability and hydrological rehabilitation measures on long‐term mangrove trajectories: From reproduction to recruitment and landscape cover changes	2023	Journal of Applied Ecology	Sanchez-Nunez, David Alejandro and Rodriguez-Rodriguez, J. Alexandra and Pineda, Jose Ernesto Mancera	10.1111/1365-2664.14536	response_variables	seedling	seedl	seedling	seedl	1
56	Effects of climate variability and hydrological rehabilitation measures on long‐term mangrove trajectories: From reproduction to recruitment and landscape cover changes	2023	Journal of Applied Ecology	Sanchez-Nunez, David Alejandro and Rodriguez-Rodriguez, J. Alexandra and Pineda, Jose Ernesto Mancera	10.1111/1365-2664.14536	response_variables	densities	densiti	density	densiti	1
56	Effects of climate variability and hydrological rehabilitation measures on long‐term mangrove trajectories: From reproduction to recruitment and landscape cover changes	2023	Journal of Applied Ecology	Sanchez-Nunez, David Alejandro and Rodriguez-Rodriguez, J. Alexandra and Pineda, Jose Ernesto Mancera	10.1111/1365-2664.14536	response_variables	seedlings	seedl	seedling	seedl	1
56	Effects of climate variability and hydrological rehabilitation measures on long‐term mangrove trajectories: From reproduction to recruitment and landscape cover changes	2023	Journal of Applied Ecology	Sanchez-Nunez, David Alejandro and Rodriguez-Rodriguez, J. Alexandra and Pineda, Jose Ernesto Mancera	10.1111/1365-2664.14536	response_variables	trees	tree	tree	tree	1
56	Effects of climate variability and hydrological rehabilitation measures on long‐term mangrove trajectories: From reproduction to recruitment and landscape cover changes	2023	Journal of Applied Ecology	Sanchez-Nunez, David Alejandro and Rodriguez-Rodriguez, J. Alexandra and Pineda, Jose Ernesto Mancera	10.1111/1365-2664.14536	restoration_actions	hydrological	hydrolog	hydrological	hydrolog	1
56	Effects of climate variability and hydrological rehabilitation measures on long‐term mangrove trajectories: From reproduction to recruitment and landscape cover changes	2023	Journal of Applied Ecology	Sanchez-Nunez, David Alejandro and Rodriguez-Rodriguez, J. Alexandra and Pineda, Jose Ernesto Mancera	10.1111/1365-2664.14536	restoration_actions	rehabilitation	rehabilit	rehabilitation	rehabilit	1
56	Effects of climate variability and hydrological rehabilitation measures on long‐term mangrove trajectories: From reproduction to recruitment and landscape cover changes	2023	Journal of Applied Ecology	Sanchez-Nunez, David Alejandro and Rodriguez-Rodriguez, J. Alexandra and Pineda, Jose Ernesto Mancera	10.1111/1365-2664.14536	restoration_actions	channel	channel	channel	channel	1
57	Effects of reclamation and regeneration processes on organic matter from estuarine soils and sediments	2009	Organic Geochemistry	Santin, C and De La Rosa, JM and Knicker, Heike and Otero, Xos√© Luis and √Ålvarez, M√Å and Gonz√°lez-Vila, Francisco Javier	10.1016/j.orggeochem.2009.06.005	study_sites_names	spain	NA	spain	NA	1
57	Effects of reclamation and regeneration processes on organic matter from estuarine soils and sediments	2009	Organic Geochemistry	Santin, C and De La Rosa, JM and Knicker, Heike and Otero, Xos√© Luis and √Ålvarez, M√Å and Gonz√°lez-Vila, Francisco Javier	10.1016/j.orggeochem.2009.06.005	study_sites_coords	43° 240 n, 2° 410 w	NA	43°24'N, 2°41'W	NA	NA
57	Effects of reclamation and regeneration processes on organic matter from estuarine soils and sediments	2009	Organic Geochemistry	Santin, C and De La Rosa, JM and Knicker, Heike and Otero, Xos√© Luis and √Ålvarez, M√Å and Gonz√°lez-Vila, Francisco Javier	10.1016/j.orggeochem.2009.06.005	ecosystem_types	estuary	estuari	estuarine	estuarin	0.9583
57	Effects of reclamation and regeneration processes on organic matter from estuarine soils and sediments	2009	Organic Geochemistry	Santin, C and De La Rosa, JM and Knicker, Heike and Otero, Xos√© Luis and √Ålvarez, M√Å and Gonz√°lez-Vila, Francisco Javier	10.1016/j.orggeochem.2009.06.005	ecosystem_types	salt	salt	salt	salt	1
57	Effects of reclamation and regeneration processes on organic matter from estuarine soils and sediments	2009	Organic Geochemistry	Santin, C and De La Rosa, JM and Knicker, Heike and Otero, Xos√© Luis and √Ålvarez, M√Å and Gonz√°lez-Vila, Francisco Javier	10.1016/j.orggeochem.2009.06.005	ecosystem_types	marsh	marsh	marsh	marsh	1
57	Effects of reclamation and regeneration processes on organic matter from estuarine soils and sediments	2009	Organic Geochemistry	Santin, C and De La Rosa, JM and Knicker, Heike and Otero, Xos√© Luis and √Ålvarez, M√Å and Gonz√°lez-Vila, Francisco Javier	10.1016/j.orggeochem.2009.06.005	restoration_start_date	1960	NA	1960s	NA	NA
57	Effects of reclamation and regeneration processes on organic matter from estuarine soils and sediments	2009	Organic Geochemistry	Santin, C and De La Rosa, JM and Knicker, Heike and Otero, Xos√© Luis and √Ålvarez, M√Å and Gonz√°lez-Vila, Francisco Javier	10.1016/j.orggeochem.2009.06.005	monitoring_methods	magnetic	magnet	magnetic	magnet	1
57	Effects of reclamation and regeneration processes on organic matter from estuarine soils and sediments	2009	Organic Geochemistry	Santin, C and De La Rosa, JM and Knicker, Heike and Otero, Xos√© Luis and √Ålvarez, M√Å and Gonz√°lez-Vila, Francisco Javier	10.1016/j.orggeochem.2009.06.005	monitoring_methods	mass	mass	mass	mass	1
57	Effects of reclamation and regeneration processes on organic matter from estuarine soils and sediments	2009	Organic Geochemistry	Santin, C and De La Rosa, JM and Knicker, Heike and Otero, Xos√© Luis and √Ålvarez, M√Å and Gonz√°lez-Vila, Francisco Javier	10.1016/j.orggeochem.2009.06.005	monitoring_start_date	summer 2005	NA	Summer 2005	NA	NA
57	Effects of reclamation and regeneration processes on organic matter from estuarine soils and sediments	2009	Organic Geochemistry	Santin, C and De La Rosa, JM and Knicker, Heike and Otero, Xos√© Luis and √Ålvarez, M√Å and Gonz√°lez-Vila, Francisco Javier	10.1016/j.orggeochem.2009.06.005	monitoring_end_date	summer 2005	NA	Summer 2005	NA	NA
57	Effects of reclamation and regeneration processes on organic matter from estuarine soils and sediments	2009	Organic Geochemistry	Santin, C and De La Rosa, JM and Knicker, Heike and Otero, Xos√© Luis and √Ålvarez, M√Å and Gonz√°lez-Vila, Francisco Javier	10.1016/j.orggeochem.2009.06.005	response_variables	carbon	carbon	carbon	carbon	1
57	Effects of reclamation and regeneration processes on organic matter from estuarine soils and sediments	2009	Organic Geochemistry	Santin, C and De La Rosa, JM and Knicker, Heike and Otero, Xos√© Luis and √Ålvarez, M√Å and Gonz√°lez-Vila, Francisco Javier	10.1016/j.orggeochem.2009.06.005	response_variables	organic	organ	organic	organ	1
57	Effects of reclamation and regeneration processes on organic matter from estuarine soils and sediments	2009	Organic Geochemistry	Santin, C and De La Rosa, JM and Knicker, Heike and Otero, Xos√© Luis and √Ålvarez, M√Å and Gonz√°lez-Vila, Francisco Javier	10.1016/j.orggeochem.2009.06.005	restoration_actions	natural	natur	natural	natur	1
58	Community perspectives on an internationally funded mangrove restoration project: Kien Giang province, Vietnam	2016	Ocean and Coastal Management	Nguyen, T.P. and Van Tam, N. and Quoi, L.P. and Parnell, K.E.	10.1016/j.ocecoaman.2015.10.008	study_sites_names	ray	NA	ray	NA	1
58	Community perspectives on an internationally funded mangrove restoration project: Kien Giang province, Vietnam	2016	Ocean and Coastal Management	Nguyen, T.P. and Van Tam, N. and Quoi, L.P. and Parnell, K.E.	10.1016/j.ocecoaman.2015.10.008	study_sites_coords	10°11'53'' n and 104°48'11" e	NA	10°11'53 N, 104°48'11 E	NA	NA
58	Community perspectives on an internationally funded mangrove restoration project: Kien Giang province, Vietnam	2016	Ocean and Coastal Management	Nguyen, T.P. and Van Tam, N. and Quoi, L.P. and Parnell, K.E.	10.1016/j.ocecoaman.2015.10.008	ecosystem_types	coastal	coastal	coastal	coastal	1
58	Community perspectives on an internationally funded mangrove restoration project: Kien Giang province, Vietnam	2016	Ocean and Coastal Management	Nguyen, T.P. and Van Tam, N. and Quoi, L.P. and Parnell, K.E.	10.1016/j.ocecoaman.2015.10.008	monitoring_methods	interviews	interview	interview	interview	1
58	Community perspectives on an internationally funded mangrove restoration project: Kien Giang province, Vietnam	2016	Ocean and Coastal Management	Nguyen, T.P. and Van Tam, N. and Quoi, L.P. and Parnell, K.E.	10.1016/j.ocecoaman.2015.10.008	monitoring_methods	field	field	field	field	1
58	Community perspectives on an internationally funded mangrove restoration project: Kien Giang province, Vietnam	2016	Ocean and Coastal Management	Nguyen, T.P. and Van Tam, N. and Quoi, L.P. and Parnell, K.E.	10.1016/j.ocecoaman.2015.10.008	monitoring_methods	vists	vist	visits	visit	0.9333
58	Community perspectives on an internationally funded mangrove restoration project: Kien Giang province, Vietnam	2016	Ocean and Coastal Management	Nguyen, T.P. and Van Tam, N. and Quoi, L.P. and Parnell, K.E.	10.1016/j.ocecoaman.2015.10.008	monitoring_end_date	2011-May	NA	11-May	NA	NA
58	Community perspectives on an internationally funded mangrove restoration project: Kien Giang province, Vietnam	2016	Ocean and Coastal Management	Nguyen, T.P. and Van Tam, N. and Quoi, L.P. and Parnell, K.E.	10.1016/j.ocecoaman.2015.10.008	focal_species	bruguiera	NA	bruguiera	NA	1
58	Community perspectives on an internationally funded mangrove restoration project: Kien Giang province, Vietnam	2016	Ocean and Coastal Management	Nguyen, T.P. and Van Tam, N. and Quoi, L.P. and Parnell, K.E.	10.1016/j.ocecoaman.2015.10.008	focal_species	cylindrica	NA	cylindrica	NA	1
58	Community perspectives on an internationally funded mangrove restoration project: Kien Giang province, Vietnam	2016	Ocean and Coastal Management	Nguyen, T.P. and Van Tam, N. and Quoi, L.P. and Parnell, K.E.	10.1016/j.ocecoaman.2015.10.008	focal_species	nypa	NA	nypa	NA	1
58	Community perspectives on an internationally funded mangrove restoration project: Kien Giang province, Vietnam	2016	Ocean and Coastal Management	Nguyen, T.P. and Van Tam, N. and Quoi, L.P. and Parnell, K.E.	10.1016/j.ocecoaman.2015.10.008	focal_species	rhisophora	NA	rhizophora	NA	0.9333
58	Community perspectives on an internationally funded mangrove restoration project: Kien Giang province, Vietnam	2016	Ocean and Coastal Management	Nguyen, T.P. and Van Tam, N. and Quoi, L.P. and Parnell, K.E.	10.1016/j.ocecoaman.2015.10.008	focal_species	avicennia	NA	avicennia	NA	1
58	Community perspectives on an internationally funded mangrove restoration project: Kien Giang province, Vietnam	2016	Ocean and Coastal Management	Nguyen, T.P. and Van Tam, N. and Quoi, L.P. and Parnell, K.E.	10.1016/j.ocecoaman.2015.10.008	focal_species	marina	NA	marina	NA	1
58	Community perspectives on an internationally funded mangrove restoration project: Kien Giang province, Vietnam	2016	Ocean and Coastal Management	Nguyen, T.P. and Van Tam, N. and Quoi, L.P. and Parnell, K.E.	10.1016/j.ocecoaman.2015.10.008	focal_species	sonneratia	NA	sonneratia	NA	1
58	Community perspectives on an internationally funded mangrove restoration project: Kien Giang province, Vietnam	2016	Ocean and Coastal Management	Nguyen, T.P. and Van Tam, N. and Quoi, L.P. and Parnell, K.E.	10.1016/j.ocecoaman.2015.10.008	focal_species	alba	NA	alba	NA	1
58	Community perspectives on an internationally funded mangrove restoration project: Kien Giang province, Vietnam	2016	Ocean and Coastal Management	Nguyen, T.P. and Van Tam, N. and Quoi, L.P. and Parnell, K.E.	10.1016/j.ocecoaman.2015.10.008	response_variables	survival	surviv	survival	surviv	1
58	Community perspectives on an internationally funded mangrove restoration project: Kien Giang province, Vietnam	2016	Ocean and Coastal Management	Nguyen, T.P. and Van Tam, N. and Quoi, L.P. and Parnell, K.E.	10.1016/j.ocecoaman.2015.10.008	response_variables	rate	rate	rate	rate	1
58	Community perspectives on an internationally funded mangrove restoration project: Kien Giang province, Vietnam	2016	Ocean and Coastal Management	Nguyen, T.P. and Van Tam, N. and Quoi, L.P. and Parnell, K.E.	10.1016/j.ocecoaman.2015.10.008	response_variables	biodiversity	biodivers	biodiversity	biodivers	1
58	Community perspectives on an internationally funded mangrove restoration project: Kien Giang province, Vietnam	2016	Ocean and Coastal Management	Nguyen, T.P. and Van Tam, N. and Quoi, L.P. and Parnell, K.E.	10.1016/j.ocecoaman.2015.10.008	response_variables	accumulation	accumul	accumulation	accumul	1
58	Community perspectives on an internationally funded mangrove restoration project: Kien Giang province, Vietnam	2016	Ocean and Coastal Management	Nguyen, T.P. and Van Tam, N. and Quoi, L.P. and Parnell, K.E.	10.1016/j.ocecoaman.2015.10.008	restoration_actions	ecological	ecolog	ecological	ecolog	1
58	Community perspectives on an internationally funded mangrove restoration project: Kien Giang province, Vietnam	2016	Ocean and Coastal Management	Nguyen, T.P. and Van Tam, N. and Quoi, L.P. and Parnell, K.E.	10.1016/j.ocecoaman.2015.10.008	restoration_actions	engineering	engin	engineering	engin	1
58	Community perspectives on an internationally funded mangrove restoration project: Kien Giang province, Vietnam	2016	Ocean and Coastal Management	Nguyen, T.P. and Van Tam, N. and Quoi, L.P. and Parnell, K.E.	10.1016/j.ocecoaman.2015.10.008	restoration_actions	transplanted	transplant	transplanting	transplant	1
58	Community perspectives on an internationally funded mangrove restoration project: Kien Giang province, Vietnam	2016	Ocean and Coastal Management	Nguyen, T.P. and Van Tam, N. and Quoi, L.P. and Parnell, K.E.	10.1016/j.ocecoaman.2015.10.008	restoration_actions	mangrove	mangrov	mangroves	mangrov	1
58	Community perspectives on an internationally funded mangrove restoration project: Kien Giang province, Vietnam	2016	Ocean and Coastal Management	Nguyen, T.P. and Van Tam, N. and Quoi, L.P. and Parnell, K.E.	10.1016/j.ocecoaman.2015.10.008	restoration_actions	construction	construct	constructing	construct	1
58	Community perspectives on an internationally funded mangrove restoration project: Kien Giang province, Vietnam	2016	Ocean and Coastal Management	Nguyen, T.P. and Van Tam, N. and Quoi, L.P. and Parnell, K.E.	10.1016/j.ocecoaman.2015.10.008	restoration_actions	melaleuca	melaleuca	melaleuca	melaleuca	1
58	Community perspectives on an internationally funded mangrove restoration project: Kien Giang province, Vietnam	2016	Ocean and Coastal Management	Nguyen, T.P. and Van Tam, N. and Quoi, L.P. and Parnell, K.E.	10.1016/j.ocecoaman.2015.10.008	restoration_actions	fences	fenc	fences	fenc	1
59	Water and sediment quality parameters of the restored mangrove ecosystem of Gurupura River and natural mangrove ecosystem of Shambhavi River in Dakshina Kannada, India	2022	Marine Pollution Bulletin	Sulochanan, Bindu and Ratheesh, Lavanya and Veena, S. and Padua, Shelton and Prema, D. and Rohit, Prathibha and Kaladharan, P. and Kripa, V	10.1016/j.marpolbul.2022.113450	study_sites_names	river	NA	river	NA	1
59	Water and sediment quality parameters of the restored mangrove ecosystem of Gurupura River and natural mangrove ecosystem of Shambhavi River in Dakshina Kannada, India	2022	Marine Pollution Bulletin	Sulochanan, Bindu and Ratheesh, Lavanya and Veena, S. and Padua, Shelton and Prema, D. and Rohit, Prathibha and Kaladharan, P. and Kripa, V	10.1016/j.marpolbul.2022.113450	study_sites_names	river	NA	river	NA	1
59	Water and sediment quality parameters of the restored mangrove ecosystem of Gurupura River and natural mangrove ecosystem of Shambhavi River in Dakshina Kannada, India	2022	Marine Pollution Bulletin	Sulochanan, Bindu and Ratheesh, Lavanya and Veena, S. and Padua, Shelton and Prema, D. and Rohit, Prathibha and Kaladharan, P. and Kripa, V	10.1016/j.marpolbul.2022.113450	study_sites_names	river	NA	river	NA	1
59	Water and sediment quality parameters of the restored mangrove ecosystem of Gurupura River and natural mangrove ecosystem of Shambhavi River in Dakshina Kannada, India	2022	Marine Pollution Bulletin	Sulochanan, Bindu and Ratheesh, Lavanya and Veena, S. and Padua, Shelton and Prema, D. and Rohit, Prathibha and Kaladharan, P. and Kripa, V	10.1016/j.marpolbul.2022.113450	study_sites_coords	12◦0.01′n, 74 ◦0.01′e	NA	12°0.01′N, 74°0.01′E	NA	NA
59	Water and sediment quality parameters of the restored mangrove ecosystem of Gurupura River and natural mangrove ecosystem of Shambhavi River in Dakshina Kannada, India	2022	Marine Pollution Bulletin	Sulochanan, Bindu and Ratheesh, Lavanya and Veena, S. and Padua, Shelton and Prema, D. and Rohit, Prathibha and Kaladharan, P. and Kripa, V	10.1016/j.marpolbul.2022.113450	ecosystem_types	estuary	estuari	estuarine	estuarin	0.9583
59	Water and sediment quality parameters of the restored mangrove ecosystem of Gurupura River and natural mangrove ecosystem of Shambhavi River in Dakshina Kannada, India	2022	Marine Pollution Bulletin	Sulochanan, Bindu and Ratheesh, Lavanya and Veena, S. and Padua, Shelton and Prema, D. and Rohit, Prathibha and Kaladharan, P. and Kripa, V	10.1016/j.marpolbul.2022.113450	ecosystem_types	mangrove	mangrov	mangrove	mangrov	1
59	Water and sediment quality parameters of the restored mangrove ecosystem of Gurupura River and natural mangrove ecosystem of Shambhavi River in Dakshina Kannada, India	2022	Marine Pollution Bulletin	Sulochanan, Bindu and Ratheesh, Lavanya and Veena, S. and Padua, Shelton and Prema, D. and Rohit, Prathibha and Kaladharan, P. and Kripa, V	10.1016/j.marpolbul.2022.113450	monitoring_methods	water	water	water	water	1
59	Water and sediment quality parameters of the restored mangrove ecosystem of Gurupura River and natural mangrove ecosystem of Shambhavi River in Dakshina Kannada, India	2022	Marine Pollution Bulletin	Sulochanan, Bindu and Ratheesh, Lavanya and Veena, S. and Padua, Shelton and Prema, D. and Rohit, Prathibha and Kaladharan, P. and Kripa, V	10.1016/j.marpolbul.2022.113450	monitoring_methods	sediment	sediment	sediment	sediment	1
59	Water and sediment quality parameters of the restored mangrove ecosystem of Gurupura River and natural mangrove ecosystem of Shambhavi River in Dakshina Kannada, India	2022	Marine Pollution Bulletin	Sulochanan, Bindu and Ratheesh, Lavanya and Veena, S. and Padua, Shelton and Prema, D. and Rohit, Prathibha and Kaladharan, P. and Kripa, V	10.1016/j.marpolbul.2022.113450	monitoring_methods	grab	grab	grab	grab	1
59	Water and sediment quality parameters of the restored mangrove ecosystem of Gurupura River and natural mangrove ecosystem of Shambhavi River in Dakshina Kannada, India	2022	Marine Pollution Bulletin	Sulochanan, Bindu and Ratheesh, Lavanya and Veena, S. and Padua, Shelton and Prema, D. and Rohit, Prathibha and Kaladharan, P. and Kripa, V	10.1016/j.marpolbul.2022.113450	monitoring_start_date	2011	NA	2011	NA	NA
59	Water and sediment quality parameters of the restored mangrove ecosystem of Gurupura River and natural mangrove ecosystem of Shambhavi River in Dakshina Kannada, India	2022	Marine Pollution Bulletin	Sulochanan, Bindu and Ratheesh, Lavanya and Veena, S. and Padua, Shelton and Prema, D. and Rohit, Prathibha and Kaladharan, P. and Kripa, V	10.1016/j.marpolbul.2022.113450	monitoring_end_date	2016	NA	2016	NA	NA
59	Water and sediment quality parameters of the restored mangrove ecosystem of Gurupura River and natural mangrove ecosystem of Shambhavi River in Dakshina Kannada, India	2022	Marine Pollution Bulletin	Sulochanan, Bindu and Ratheesh, Lavanya and Veena, S. and Padua, Shelton and Prema, D. and Rohit, Prathibha and Kaladharan, P. and Kripa, V	10.1016/j.marpolbul.2022.113450	focal_species	rhizophora	NA	rhizophora	NA	1
59	Water and sediment quality parameters of the restored mangrove ecosystem of Gurupura River and natural mangrove ecosystem of Shambhavi River in Dakshina Kannada, India	2022	Marine Pollution Bulletin	Sulochanan, Bindu and Ratheesh, Lavanya and Veena, S. and Padua, Shelton and Prema, D. and Rohit, Prathibha and Kaladharan, P. and Kripa, V	10.1016/j.marpolbul.2022.113450	response_variables	nitrate	nitrat	nitrate	nitrat	1
59	Water and sediment quality parameters of the restored mangrove ecosystem of Gurupura River and natural mangrove ecosystem of Shambhavi River in Dakshina Kannada, India	2022	Marine Pollution Bulletin	Sulochanan, Bindu and Ratheesh, Lavanya and Veena, S. and Padua, Shelton and Prema, D. and Rohit, Prathibha and Kaladharan, P. and Kripa, V	10.1016/j.marpolbul.2022.113450	response_variables	chlorophyll	chlorophyl	chlorophyll	chlorophyl	1
59	Water and sediment quality parameters of the restored mangrove ecosystem of Gurupura River and natural mangrove ecosystem of Shambhavi River in Dakshina Kannada, India	2022	Marine Pollution Bulletin	Sulochanan, Bindu and Ratheesh, Lavanya and Veena, S. and Padua, Shelton and Prema, D. and Rohit, Prathibha and Kaladharan, P. and Kripa, V	10.1016/j.marpolbul.2022.113450	response_variables	nitrite	nitrit	nitrate	nitrat	0.8889
59	Water and sediment quality parameters of the restored mangrove ecosystem of Gurupura River and natural mangrove ecosystem of Shambhavi River in Dakshina Kannada, India	2022	Marine Pollution Bulletin	Sulochanan, Bindu and Ratheesh, Lavanya and Veena, S. and Padua, Shelton and Prema, D. and Rohit, Prathibha and Kaladharan, P. and Kripa, V	10.1016/j.marpolbul.2022.113450	response_variables	salinity	salin	salinity	salin	1
59	Water and sediment quality parameters of the restored mangrove ecosystem of Gurupura River and natural mangrove ecosystem of Shambhavi River in Dakshina Kannada, India	2022	Marine Pollution Bulletin	Sulochanan, Bindu and Ratheesh, Lavanya and Veena, S. and Padua, Shelton and Prema, D. and Rohit, Prathibha and Kaladharan, P. and Kripa, V	10.1016/j.marpolbul.2022.113450	response_variables	silicate	silic	silicate	silic	1
59	Water and sediment quality parameters of the restored mangrove ecosystem of Gurupura River and natural mangrove ecosystem of Shambhavi River in Dakshina Kannada, India	2022	Marine Pollution Bulletin	Sulochanan, Bindu and Ratheesh, Lavanya and Veena, S. and Padua, Shelton and Prema, D. and Rohit, Prathibha and Kaladharan, P. and Kripa, V	10.1016/j.marpolbul.2022.113450	response_variables	phosphate	phosphat	phosphate	phosphat	1
59	Water and sediment quality parameters of the restored mangrove ecosystem of Gurupura River and natural mangrove ecosystem of Shambhavi River in Dakshina Kannada, India	2022	Marine Pollution Bulletin	Sulochanan, Bindu and Ratheesh, Lavanya and Veena, S. and Padua, Shelton and Prema, D. and Rohit, Prathibha and Kaladharan, P. and Kripa, V	10.1016/j.marpolbul.2022.113450	response_variables	ammonia	ammonia	ammonium	ammonium	0.869
59	Water and sediment quality parameters of the restored mangrove ecosystem of Gurupura River and natural mangrove ecosystem of Shambhavi River in Dakshina Kannada, India	2022	Marine Pollution Bulletin	Sulochanan, Bindu and Ratheesh, Lavanya and Veena, S. and Padua, Shelton and Prema, D. and Rohit, Prathibha and Kaladharan, P. and Kripa, V	10.1016/j.marpolbul.2022.113450	response_variables	rainfall	rainfal	rainfall	rainfal	1
59	Water and sediment quality parameters of the restored mangrove ecosystem of Gurupura River and natural mangrove ecosystem of Shambhavi River in Dakshina Kannada, India	2022	Marine Pollution Bulletin	Sulochanan, Bindu and Ratheesh, Lavanya and Veena, S. and Padua, Shelton and Prema, D. and Rohit, Prathibha and Kaladharan, P. and Kripa, V	10.1016/j.marpolbul.2022.113450	response_variables	water	water	water	water	1
59	Water and sediment quality parameters of the restored mangrove ecosystem of Gurupura River and natural mangrove ecosystem of Shambhavi River in Dakshina Kannada, India	2022	Marine Pollution Bulletin	Sulochanan, Bindu and Ratheesh, Lavanya and Veena, S. and Padua, Shelton and Prema, D. and Rohit, Prathibha and Kaladharan, P. and Kripa, V	10.1016/j.marpolbul.2022.113450	response_variables	quality	qualiti	quality	qualiti	1
59	Water and sediment quality parameters of the restored mangrove ecosystem of Gurupura River and natural mangrove ecosystem of Shambhavi River in Dakshina Kannada, India	2022	Marine Pollution Bulletin	Sulochanan, Bindu and Ratheesh, Lavanya and Veena, S. and Padua, Shelton and Prema, D. and Rohit, Prathibha and Kaladharan, P. and Kripa, V	10.1016/j.marpolbul.2022.113450	restoration_actions	planting	plant	planting	plant	1
60	Coastal restoration success via emergent trait-mimicry is context dependent	2021	Biological Conservation	van der Heide, Tjisse and Temmink, Ralph J. M. and Fivash, Greg S. and Bouma, Tjeerd J. and Bostrom, Christoffer and Didderen, Karin and Esteban, Nicole and Gaeckle, Jeffrey and Gagnon, Karine and Infantes, Eduardo and van de Koppel, Johan and Lengkeek, W	10.1016/j.biocon.2021.109373	study_sites_names	sea	NA	sea	NA	1
60	Coastal restoration success via emergent trait-mimicry is context dependent	2021	Biological Conservation	van der Heide, Tjisse and Temmink, Ralph J. M. and Fivash, Greg S. and Bouma, Tjeerd J. and Bostrom, Christoffer and Didderen, Karin and Esteban, Nicole and Gaeckle, Jeffrey and Gagnon, Karine and Infantes, Eduardo and van de Koppel, Johan and Lengkeek, W	10.1016/j.biocon.2021.109373	study_sites_names	sweden	NA	sweden	NA	1
60	Coastal restoration success via emergent trait-mimicry is context dependent	2021	Biological Conservation	van der Heide, Tjisse and Temmink, Ralph J. M. and Fivash, Greg S. and Bouma, Tjeerd J. and Bostrom, Christoffer and Didderen, Karin and Esteban, Nicole and Gaeckle, Jeffrey and Gagnon, Karine and Infantes, Eduardo and van de Koppel, Johan and Lengkeek, W	10.1016/j.biocon.2021.109373	study_sites_names	sea	NA	sea	NA	1
60	Coastal restoration success via emergent trait-mimicry is context dependent	2021	Biological Conservation	van der Heide, Tjisse and Temmink, Ralph J. M. and Fivash, Greg S. and Bouma, Tjeerd J. and Bostrom, Christoffer and Didderen, Karin and Esteban, Nicole and Gaeckle, Jeffrey and Gagnon, Karine and Infantes, Eduardo and van de Koppel, Johan and Lengkeek, W	10.1016/j.biocon.2021.109373	study_sites_names	sea	NA	sea	NA	1
60	Coastal restoration success via emergent trait-mimicry is context dependent	2021	Biological Conservation	van der Heide, Tjisse and Temmink, Ralph J. M. and Fivash, Greg S. and Bouma, Tjeerd J. and Bostrom, Christoffer and Didderen, Karin and Esteban, Nicole and Gaeckle, Jeffrey and Gagnon, Karine and Infantes, Eduardo and van de Koppel, Johan and Lengkeek, W	10.1016/j.biocon.2021.109373	study_sites_names	puget	NA	puget	NA	1
60	Coastal restoration success via emergent trait-mimicry is context dependent	2021	Biological Conservation	van der Heide, Tjisse and Temmink, Ralph J. M. and Fivash, Greg S. and Bouma, Tjeerd J. and Bostrom, Christoffer and Didderen, Karin and Esteban, Nicole and Gaeckle, Jeffrey and Gagnon, Karine and Infantes, Eduardo and van de Koppel, Johan and Lengkeek, W	10.1016/j.biocon.2021.109373	study_sites_names	sound	NA	sound	NA	1
60	Coastal restoration success via emergent trait-mimicry is context dependent	2021	Biological Conservation	van der Heide, Tjisse and Temmink, Ralph J. M. and Fivash, Greg S. and Bouma, Tjeerd J. and Bostrom, Christoffer and Didderen, Karin and Esteban, Nicole and Gaeckle, Jeffrey and Gagnon, Karine and Infantes, Eduardo and van de Koppel, Johan and Lengkeek, W	10.1016/j.biocon.2021.109373	study_sites_coords	58.335320, 11.542482	NA	58.335320 11.542482	NA	NA
60	Coastal restoration success via emergent trait-mimicry is context dependent	2021	Biological Conservation	van der Heide, Tjisse and Temmink, Ralph J. M. and Fivash, Greg S. and Bouma, Tjeerd J. and Bostrom, Christoffer and Didderen, Karin and Esteban, Nicole and Gaeckle, Jeffrey and Gagnon, Karine and Infantes, Eduardo and van de Koppel, Johan and Lengkeek, W	10.1016/j.biocon.2021.109373	study_sites_coords	59.919726, 21.796689	NA	59.919726 21.796689	NA	NA
60	Coastal restoration success via emergent trait-mimicry is context dependent	2021	Biological Conservation	van der Heide, Tjisse and Temmink, Ralph J. M. and Fivash, Greg S. and Bouma, Tjeerd J. and Bostrom, Christoffer and Didderen, Karin and Esteban, Nicole and Gaeckle, Jeffrey and Gagnon, Karine and Infantes, Eduardo and van de Koppel, Johan and Lengkeek, W	10.1016/j.biocon.2021.109373	study_sites_coords	51.712468, -5.114020	NA	51.712468 -5.114020	NA	NA
60	Coastal restoration success via emergent trait-mimicry is context dependent	2021	Biological Conservation	van der Heide, Tjisse and Temmink, Ralph J. M. and Fivash, Greg S. and Bouma, Tjeerd J. and Bostrom, Christoffer and Didderen, Karin and Esteban, Nicole and Gaeckle, Jeffrey and Gagnon, Karine and Infantes, Eduardo and van de Koppel, Johan and Lengkeek, W	10.1016/j.biocon.2021.109373	study_sites_coords	47.222461, -122.810239	NA	47.222461 -122.810239	NA	NA
60	Coastal restoration success via emergent trait-mimicry is context dependent	2021	Biological Conservation	van der Heide, Tjisse and Temmink, Ralph J. M. and Fivash, Greg S. and Bouma, Tjeerd J. and Bostrom, Christoffer and Didderen, Karin and Esteban, Nicole and Gaeckle, Jeffrey and Gagnon, Karine and Infantes, Eduardo and van de Koppel, Johan and Lengkeek, W	10.1016/j.biocon.2021.109373	ecosystem_types	sea	sea	sea	sea	1
60	Coastal restoration success via emergent trait-mimicry is context dependent	2021	Biological Conservation	van der Heide, Tjisse and Temmink, Ralph J. M. and Fivash, Greg S. and Bouma, Tjeerd J. and Bostrom, Christoffer and Didderen, Karin and Esteban, Nicole and Gaeckle, Jeffrey and Gagnon, Karine and Infantes, Eduardo and van de Koppel, Johan and Lengkeek, W	10.1016/j.biocon.2021.109373	ecosystem_types	grass	grass	grass	grass	1
60	Coastal restoration success via emergent trait-mimicry is context dependent	2021	Biological Conservation	van der Heide, Tjisse and Temmink, Ralph J. M. and Fivash, Greg S. and Bouma, Tjeerd J. and Bostrom, Christoffer and Didderen, Karin and Esteban, Nicole and Gaeckle, Jeffrey and Gagnon, Karine and Infantes, Eduardo and van de Koppel, Johan and Lengkeek, W	10.1016/j.biocon.2021.109373	restoration_start_date	2017	NA	6/1/2017	NA	NA
60	Coastal restoration success via emergent trait-mimicry is context dependent	2021	Biological Conservation	van der Heide, Tjisse and Temmink, Ralph J. M. and Fivash, Greg S. and Bouma, Tjeerd J. and Bostrom, Christoffer and Didderen, Karin and Esteban, Nicole and Gaeckle, Jeffrey and Gagnon, Karine and Infantes, Eduardo and van de Koppel, Johan and Lengkeek, W	10.1016/j.biocon.2021.109373	restoration_start_date	NA	NA	6/1/2017	NA	NA
60	Coastal restoration success via emergent trait-mimicry is context dependent	2021	Biological Conservation	van der Heide, Tjisse and Temmink, Ralph J. M. and Fivash, Greg S. and Bouma, Tjeerd J. and Bostrom, Christoffer and Didderen, Karin and Esteban, Nicole and Gaeckle, Jeffrey and Gagnon, Karine and Infantes, Eduardo and van de Koppel, Johan and Lengkeek, W	10.1016/j.biocon.2021.109373	restoration_start_date	NA	NA	5/1/2017	NA	NA
60	Coastal restoration success via emergent trait-mimicry is context dependent	2021	Biological Conservation	van der Heide, Tjisse and Temmink, Ralph J. M. and Fivash, Greg S. and Bouma, Tjeerd J. and Bostrom, Christoffer and Didderen, Karin and Esteban, Nicole and Gaeckle, Jeffrey and Gagnon, Karine and Infantes, Eduardo and van de Koppel, Johan and Lengkeek, W	10.1016/j.biocon.2021.109373	restoration_end_date	2018	NA	7/1/2018	NA	NA
60	Coastal restoration success via emergent trait-mimicry is context dependent	2021	Biological Conservation	van der Heide, Tjisse and Temmink, Ralph J. M. and Fivash, Greg S. and Bouma, Tjeerd J. and Bostrom, Christoffer and Didderen, Karin and Esteban, Nicole and Gaeckle, Jeffrey and Gagnon, Karine and Infantes, Eduardo and van de Koppel, Johan and Lengkeek, W	10.1016/j.biocon.2021.109373	restoration_end_date	NA	NA	6/1/2018	NA	NA
60	Coastal restoration success via emergent trait-mimicry is context dependent	2021	Biological Conservation	van der Heide, Tjisse and Temmink, Ralph J. M. and Fivash, Greg S. and Bouma, Tjeerd J. and Bostrom, Christoffer and Didderen, Karin and Esteban, Nicole and Gaeckle, Jeffrey and Gagnon, Karine and Infantes, Eduardo and van de Koppel, Johan and Lengkeek, W	10.1016/j.biocon.2021.109373	restoration_end_date	NA	NA	9/1/2018	NA	NA
60	Coastal restoration success via emergent trait-mimicry is context dependent	2021	Biological Conservation	van der Heide, Tjisse and Temmink, Ralph J. M. and Fivash, Greg S. and Bouma, Tjeerd J. and Bostrom, Christoffer and Didderen, Karin and Esteban, Nicole and Gaeckle, Jeffrey and Gagnon, Karine and Infantes, Eduardo and van de Koppel, Johan and Lengkeek, W	10.1016/j.biocon.2021.109373	monitoring_methods	sediment	sediment	sediment	sediment	1
60	Coastal restoration success via emergent trait-mimicry is context dependent	2021	Biological Conservation	van der Heide, Tjisse and Temmink, Ralph J. M. and Fivash, Greg S. and Bouma, Tjeerd J. and Bostrom, Christoffer and Didderen, Karin and Esteban, Nicole and Gaeckle, Jeffrey and Gagnon, Karine and Infantes, Eduardo and van de Koppel, Johan and Lengkeek, W	10.1016/j.biocon.2021.109373	monitoring_end_date	2018-Jul	NA	7/1/2018	NA	NA
60	Coastal restoration success via emergent trait-mimicry is context dependent	2021	Biological Conservation	van der Heide, Tjisse and Temmink, Ralph J. M. and Fivash, Greg S. and Bouma, Tjeerd J. and Bostrom, Christoffer and Didderen, Karin and Esteban, Nicole and Gaeckle, Jeffrey and Gagnon, Karine and Infantes, Eduardo and van de Koppel, Johan and Lengkeek, W	10.1016/j.biocon.2021.109373	monitoring_end_date	NA	NA	6/1/2018	NA	NA
60	Coastal restoration success via emergent trait-mimicry is context dependent	2021	Biological Conservation	van der Heide, Tjisse and Temmink, Ralph J. M. and Fivash, Greg S. and Bouma, Tjeerd J. and Bostrom, Christoffer and Didderen, Karin and Esteban, Nicole and Gaeckle, Jeffrey and Gagnon, Karine and Infantes, Eduardo and van de Koppel, Johan and Lengkeek, W	10.1016/j.biocon.2021.109373	focal_species	zostera	NA	zostera	NA	1
60	Coastal restoration success via emergent trait-mimicry is context dependent	2021	Biological Conservation	van der Heide, Tjisse and Temmink, Ralph J. M. and Fivash, Greg S. and Bouma, Tjeerd J. and Bostrom, Christoffer and Didderen, Karin and Esteban, Nicole and Gaeckle, Jeffrey and Gagnon, Karine and Infantes, Eduardo and van de Koppel, Johan and Lengkeek, W	10.1016/j.biocon.2021.109373	focal_species	marina	NA	marina	NA	1
60	Coastal restoration success via emergent trait-mimicry is context dependent	2021	Biological Conservation	van der Heide, Tjisse and Temmink, Ralph J. M. and Fivash, Greg S. and Bouma, Tjeerd J. and Bostrom, Christoffer and Didderen, Karin and Esteban, Nicole and Gaeckle, Jeffrey and Gagnon, Karine and Infantes, Eduardo and van de Koppel, Johan and Lengkeek, W	10.1016/j.biocon.2021.109373	response_variables	survival	surviv	survival	surviv	1
60	Coastal restoration success via emergent trait-mimicry is context dependent	2021	Biological Conservation	van der Heide, Tjisse and Temmink, Ralph J. M. and Fivash, Greg S. and Bouma, Tjeerd J. and Bostrom, Christoffer and Didderen, Karin and Esteban, Nicole and Gaeckle, Jeffrey and Gagnon, Karine and Infantes, Eduardo and van de Koppel, Johan and Lengkeek, W	10.1016/j.biocon.2021.109373	response_variables	shoot	shoot	shoot	shoot	1
60	Coastal restoration success via emergent trait-mimicry is context dependent	2021	Biological Conservation	van der Heide, Tjisse and Temmink, Ralph J. M. and Fivash, Greg S. and Bouma, Tjeerd J. and Bostrom, Christoffer and Didderen, Karin and Esteban, Nicole and Gaeckle, Jeffrey and Gagnon, Karine and Infantes, Eduardo and van de Koppel, Johan and Lengkeek, W	10.1016/j.biocon.2021.109373	response_variables	sediment	sediment	sediment	sediment	1
60	Coastal restoration success via emergent trait-mimicry is context dependent	2021	Biological Conservation	van der Heide, Tjisse and Temmink, Ralph J. M. and Fivash, Greg S. and Bouma, Tjeerd J. and Bostrom, Christoffer and Didderen, Karin and Esteban, Nicole and Gaeckle, Jeffrey and Gagnon, Karine and Infantes, Eduardo and van de Koppel, Johan and Lengkeek, W	10.1016/j.biocon.2021.109373	response_variables	sediment	sediment	sediment	sediment	1
60	Coastal restoration success via emergent trait-mimicry is context dependent	2021	Biological Conservation	van der Heide, Tjisse and Temmink, Ralph J. M. and Fivash, Greg S. and Bouma, Tjeerd J. and Bostrom, Christoffer and Didderen, Karin and Esteban, Nicole and Gaeckle, Jeffrey and Gagnon, Karine and Infantes, Eduardo and van de Koppel, Johan and Lengkeek, W	10.1016/j.biocon.2021.109373	response_variables	sediment	sediment	sediment	sediment	1
60	Coastal restoration success via emergent trait-mimicry is context dependent	2021	Biological Conservation	van der Heide, Tjisse and Temmink, Ralph J. M. and Fivash, Greg S. and Bouma, Tjeerd J. and Bostrom, Christoffer and Didderen, Karin and Esteban, Nicole and Gaeckle, Jeffrey and Gagnon, Karine and Infantes, Eduardo and van de Koppel, Johan and Lengkeek, W	10.1016/j.biocon.2021.109373	restoration_actions	transplanted	transplant	transplantation	transplant	1
60	Coastal restoration success via emergent trait-mimicry is context dependent	2021	Biological Conservation	van der Heide, Tjisse and Temmink, Ralph J. M. and Fivash, Greg S. and Bouma, Tjeerd J. and Bostrom, Christoffer and Didderen, Karin and Esteban, Nicole and Gaeckle, Jeffrey and Gagnon, Karine and Infantes, Eduardo and van de Koppel, Johan and Lengkeek, W	10.1016/j.biocon.2021.109373	restoration_actions	sea	sea	sea	sea	1
60	Coastal restoration success via emergent trait-mimicry is context dependent	2021	Biological Conservation	van der Heide, Tjisse and Temmink, Ralph J. M. and Fivash, Greg S. and Bouma, Tjeerd J. and Bostrom, Christoffer and Didderen, Karin and Esteban, Nicole and Gaeckle, Jeffrey and Gagnon, Karine and Infantes, Eduardo and van de Koppel, Johan and Lengkeek, W	10.1016/j.biocon.2021.109373	restoration_actions	grass	grass	grass	grass	1
60	Coastal restoration success via emergent trait-mimicry is context dependent	2021	Biological Conservation	van der Heide, Tjisse and Temmink, Ralph J. M. and Fivash, Greg S. and Bouma, Tjeerd J. and Bostrom, Christoffer and Didderen, Karin and Esteban, Nicole and Gaeckle, Jeffrey and Gagnon, Karine and Infantes, Eduardo and van de Koppel, Johan and Lengkeek, W	10.1016/j.biocon.2021.109373	restoration_actions	structures	structur	structure	structur	1
60	Coastal restoration success via emergent trait-mimicry is context dependent	2021	Biological Conservation	van der Heide, Tjisse and Temmink, Ralph J. M. and Fivash, Greg S. and Bouma, Tjeerd J. and Bostrom, Christoffer and Didderen, Karin and Esteban, Nicole and Gaeckle, Jeffrey and Gagnon, Karine and Infantes, Eduardo and van de Koppel, Johan and Lengkeek, W	10.1016/j.biocon.2021.109373	restoration_actions	structures	structur	structure	structur	1
61	Accumulation of nutrients and potentially toxic elements in plants and fishes in restored mangrove ecosystems in South China	2022	Science of the Total Environment	Zhao, Puhui and Sanganyado, Edmond and Wang, Tieyu and Sun, Zewei and Jiang, Ziyang and Zeng, Mingrui and Huang, Zhangxun and Li, Yifan and Li, Ping and Bi, Ran and Liu, Wenhua	10.1016/j.scitotenv.2022.155964	study_sites_names	china	NA	china	NA	1
61	Accumulation of nutrients and potentially toxic elements in plants and fishes in restored mangrove ecosystems in South China	2022	Science of the Total Environment	Zhao, Puhui and Sanganyado, Edmond and Wang, Tieyu and Sun, Zewei and Jiang, Ziyang and Zeng, Mingrui and Huang, Zhangxun and Li, Yifan and Li, Ping and Bi, Ran and Liu, Wenhua	10.1016/j.scitotenv.2022.155964	study_sites_names	forest	NA	forest	NA	1
61	Accumulation of nutrients and potentially toxic elements in plants and fishes in restored mangrove ecosystems in South China	2022	Science of the Total Environment	Zhao, Puhui and Sanganyado, Edmond and Wang, Tieyu and Sun, Zewei and Jiang, Ziyang and Zeng, Mingrui and Huang, Zhangxun and Li, Yifan and Li, Ping and Bi, Ran and Liu, Wenhua	10.1016/j.scitotenv.2022.155964	study_sites_coords	23°34′n, 116°61′e	NA	23°34′N, 116°61′E	NA	NA
61	Accumulation of nutrients and potentially toxic elements in plants and fishes in restored mangrove ecosystems in South China	2022	Science of the Total Environment	Zhao, Puhui and Sanganyado, Edmond and Wang, Tieyu and Sun, Zewei and Jiang, Ziyang and Zeng, Mingrui and Huang, Zhangxun and Li, Yifan and Li, Ping and Bi, Ran and Liu, Wenhua	10.1016/j.scitotenv.2022.155964	study_sites_coords	23°36′n, 116°65′e	NA	23°36′N, 116°65′E	NA	NA
61	Accumulation of nutrients and potentially toxic elements in plants and fishes in restored mangrove ecosystems in South China	2022	Science of the Total Environment	Zhao, Puhui and Sanganyado, Edmond and Wang, Tieyu and Sun, Zewei and Jiang, Ziyang and Zeng, Mingrui and Huang, Zhangxun and Li, Yifan and Li, Ping and Bi, Ran and Liu, Wenhua	10.1016/j.scitotenv.2022.155964	ecosystem_types	mangrove	mangrov	mangrove	mangrov	1
61	Accumulation of nutrients and potentially toxic elements in plants and fishes in restored mangrove ecosystems in South China	2022	Science of the Total Environment	Zhao, Puhui and Sanganyado, Edmond and Wang, Tieyu and Sun, Zewei and Jiang, Ziyang and Zeng, Mingrui and Huang, Zhangxun and Li, Yifan and Li, Ping and Bi, Ran and Liu, Wenhua	10.1016/j.scitotenv.2022.155964	restoration_start_date	2018	NA	2018	NA	NA
[truncated: 402 more rows]
