# Supplementary material for: Assessing the effectiveness of ontology-grounded AI term extraction using OntoGPT for environmental evidence synthesis
Source: Environ Evid. 2026 Feb 8;15:1. doi: 10.1186/s13750-026-00381-0 (PMC12892472; doi:10.1186/s13750-026-00381-0)
Supplement: Supplementary file 11 — Supplementary Material 11. [file 13750_2026_381_MOESM11_ESM.csv]

pap_num	title	year	journal	auth	doi	attribute	token_man	stem_man	token_onto	stem_onto
1	Bund removal to re-establish tidal flow, remove aquatic weeds and restore coastal wetland services—North Queensland, Australia	2020	PLOS One	Abbott, Brett N. and Wallace, Jim and Nicholas, David M. and Karim, Fazlul and Waltham, Nathan J.	10.1371/journal.pone.0217531	ecosystem_types	intertidal	intertid	coastal	coastal
1	Bund removal to re-establish tidal flow, remove aquatic weeds and restore coastal wetland services—North Queensland, Australia	2020	PLOS One	Abbott, Brett N. and Wallace, Jim and Nicholas, David M. and Karim, Fazlul and Waltham, Nathan J.	10.1371/journal.pone.0217531	ecosystem_types	wetland	wetland	ecosystem	ecosystem
1	Bund removal to re-establish tidal flow, remove aquatic weeds and restore coastal wetland services—North Queensland, Australia	2020	PLOS One	Abbott, Brett N. and Wallace, Jim and Nicholas, David M. and Karim, Fazlul and Waltham, Nathan J.	10.1371/journal.pone.0217531	focal_species	fish	NA	echinochloa	NA
1	Bund removal to re-establish tidal flow, remove aquatic weeds and restore coastal wetland services—North Queensland, Australia	2020	PLOS One	Abbott, Brett N. and Wallace, Jim and Nicholas, David M. and Karim, Fazlul and Waltham, Nathan J.	10.1371/journal.pone.0217531	focal_species	listed	NA	pontederia	NA
1	Bund removal to re-establish tidal flow, remove aquatic weeds and restore coastal wetland services—North Queensland, Australia	2020	PLOS One	Abbott, Brett N. and Wallace, Jim and Nicholas, David M. and Karim, Fazlul and Waltham, Nathan J.	10.1371/journal.pone.0217531	focal_species	lots	NA	mutica	NA
1	Bund removal to re-establish tidal flow, remove aquatic weeds and restore coastal wetland services—North Queensland, Australia	2020	PLOS One	Abbott, Brett N. and Wallace, Jim and Nicholas, David M. and Karim, Fazlul and Waltham, Nathan J.	10.1371/journal.pone.0217531	focal_species	plants	NA	hymenachne	NA
1	Bund removal to re-establish tidal flow, remove aquatic weeds and restore coastal wetland services—North Queensland, Australia	2020	PLOS One	Abbott, Brett N. and Wallace, Jim and Nicholas, David M. and Karim, Fazlul and Waltham, Nathan J.	10.1371/journal.pone.0217531	focal_species	species	NA	salvinia	NA
1	Bund removal to re-establish tidal flow, remove aquatic weeds and restore coastal wetland services—North Queensland, Australia	2020	PLOS One	Abbott, Brett N. and Wallace, Jim and Nicholas, David M. and Karim, Fazlul and Waltham, Nathan J.	10.1371/journal.pone.0217531	focal_species	unsure	NA	urochloa	NA
1	Bund removal to re-establish tidal flow, remove aquatic weeds and restore coastal wetland services—North Queensland, Australia	2020	PLOS One	Abbott, Brett N. and Wallace, Jim and Nicholas, David M. and Karim, Fazlul and Waltham, Nathan J.	10.1371/journal.pone.0217531	focal_species	NA	NA	anguilla	NA
1	Bund removal to re-establish tidal flow, remove aquatic weeds and restore coastal wetland services—North Queensland, Australia	2020	PLOS One	Abbott, Brett N. and Wallace, Jim and Nicholas, David M. and Karim, Fazlul and Waltham, Nathan J.	10.1371/journal.pone.0217531	focal_species	NA	NA	calcarifer	NA
1	Bund removal to re-establish tidal flow, remove aquatic weeds and restore coastal wetland services—North Queensland, Australia	2020	PLOS One	Abbott, Brett N. and Wallace, Jim and Nicholas, David M. and Karim, Fazlul and Waltham, Nathan J.	10.1371/journal.pone.0217531	focal_species	NA	NA	compressa	NA
1	Bund removal to re-establish tidal flow, remove aquatic weeds and restore coastal wetland services—North Queensland, Australia	2020	PLOS One	Abbott, Brett N. and Wallace, Jim and Nicholas, David M. and Karim, Fazlul and Waltham, Nathan J.	10.1371/journal.pone.0217531	focal_species	NA	NA	craterocephalus	NA
1	Bund removal to re-establish tidal flow, remove aquatic weeds and restore coastal wetland services—North Queensland, Australia	2020	PLOS One	Abbott, Brett N. and Wallace, Jim and Nicholas, David M. and Karim, Fazlul and Waltham, Nathan J.	10.1371/journal.pone.0217531	focal_species	NA	NA	eichhornia	NA
1	Bund removal to re-establish tidal flow, remove aquatic weeds and restore coastal wetland services—North Queensland, Australia	2020	PLOS One	Abbott, Brett N. and Wallace, Jim and Nicholas, David M. and Karim, Fazlul and Waltham, Nathan J.	10.1371/journal.pone.0217531	focal_species	NA	NA	gambusia	NA
1	Bund removal to re-establish tidal flow, remove aquatic weeds and restore coastal wetland services—North Queensland, Australia	2020	PLOS One	Abbott, Brett N. and Wallace, Jim and Nicholas, David M. and Karim, Fazlul and Waltham, Nathan J.	10.1371/journal.pone.0217531	focal_species	NA	NA	gerres	NA
1	Bund removal to re-establish tidal flow, remove aquatic weeds and restore coastal wetland services—North Queensland, Australia	2020	PLOS One	Abbott, Brett N. and Wallace, Jim and Nicholas, David M. and Karim, Fazlul and Waltham, Nathan J.	10.1371/journal.pone.0217531	focal_species	NA	NA	holbrooki	NA
1	Bund removal to re-establish tidal flow, remove aquatic weeds and restore coastal wetland services—North Queensland, Australia	2020	PLOS One	Abbott, Brett N. and Wallace, Jim and Nicholas, David M. and Karim, Fazlul and Waltham, Nathan J.	10.1371/journal.pone.0217531	focal_species	NA	NA	hypseleotris	NA
1	Bund removal to re-establish tidal flow, remove aquatic weeds and restore coastal wetland services—North Queensland, Australia	2020	PLOS One	Abbott, Brett N. and Wallace, Jim and Nicholas, David M. and Karim, Fazlul and Waltham, Nathan J.	10.1371/journal.pone.0217531	focal_species	NA	NA	lates	NA
1	Bund removal to re-establish tidal flow, remove aquatic weeds and restore coastal wetland services—North Queensland, Australia	2020	PLOS One	Abbott, Brett N. and Wallace, Jim and Nicholas, David M. and Karim, Fazlul and Waltham, Nathan J.	10.1371/journal.pone.0217531	focal_species	NA	NA	megalops	NA
1	Bund removal to re-establish tidal flow, remove aquatic weeds and restore coastal wetland services—North Queensland, Australia	2020	PLOS One	Abbott, Brett N. and Wallace, Jim and Nicholas, David M. and Karim, Fazlul and Waltham, Nathan J.	10.1371/journal.pone.0217531	focal_species	NA	NA	melanotaenia	NA
1	Bund removal to re-establish tidal flow, remove aquatic weeds and restore coastal wetland services—North Queensland, Australia	2020	PLOS One	Abbott, Brett N. and Wallace, Jim and Nicholas, David M. and Karim, Fazlul and Waltham, Nathan J.	10.1371/journal.pone.0217531	focal_species	NA	NA	reinhardtii	NA
1	Bund removal to re-establish tidal flow, remove aquatic weeds and restore coastal wetland services—North Queensland, Australia	2020	PLOS One	Abbott, Brett N. and Wallace, Jim and Nicholas, David M. and Karim, Fazlul and Waltham, Nathan J.	10.1371/journal.pone.0217531	focal_species	NA	NA	selenotoca	NA
1	Bund removal to re-establish tidal flow, remove aquatic weeds and restore coastal wetland services—North Queensland, Australia	2020	PLOS One	Abbott, Brett N. and Wallace, Jim and Nicholas, David M. and Karim, Fazlul and Waltham, Nathan J.	10.1371/journal.pone.0217531	focal_species	NA	NA	splendida	NA
1	Bund removal to re-establish tidal flow, remove aquatic weeds and restore coastal wetland services—North Queensland, Australia	2020	PLOS One	Abbott, Brett N. and Wallace, Jim and Nicholas, David M. and Karim, Fazlul and Waltham, Nathan J.	10.1371/journal.pone.0217531	focal_species	NA	NA	stercusmuscarum	NA
1	Bund removal to re-establish tidal flow, remove aquatic weeds and restore coastal wetland services—North Queensland, Australia	2020	PLOS One	Abbott, Brett N. and Wallace, Jim and Nicholas, David M. and Karim, Fazlul and Waltham, Nathan J.	10.1371/journal.pone.0217531	focal_species	NA	NA	subgen	NA
1	Bund removal to re-establish tidal flow, remove aquatic weeds and restore coastal wetland services—North Queensland, Australia	2020	PLOS One	Abbott, Brett N. and Wallace, Jim and Nicholas, David M. and Karim, Fazlul and Waltham, Nathan J.	10.1371/journal.pone.0217531	monitoring_methods	monitoring	monitor	NA	NA
1	Bund removal to re-establish tidal flow, remove aquatic weeds and restore coastal wetland services—North Queensland, Australia	2020	PLOS One	Abbott, Brett N. and Wallace, Jim and Nicholas, David M. and Karim, Fazlul and Waltham, Nathan J.	10.1371/journal.pone.0217531	response_variables	abundance	abund	electrical	electr
1	Bund removal to re-establish tidal flow, remove aquatic weeds and restore coastal wetland services—North Queensland, Australia	2020	PLOS One	Abbott, Brett N. and Wallace, Jim and Nicholas, David M. and Karim, Fazlul and Waltham, Nathan J.	10.1371/journal.pone.0217531	response_variables	biodiversity	biodivers	conductivity	conduct
1	Bund removal to re-establish tidal flow, remove aquatic weeds and restore coastal wetland services—North Queensland, Australia	2020	PLOS One	Abbott, Brett N. and Wallace, Jim and Nicholas, David M. and Karim, Fazlul and Waltham, Nathan J.	10.1371/journal.pone.0217531	response_variables	quality	qualiti	temperature	temperatur
1	Bund removal to re-establish tidal flow, remove aquatic weeds and restore coastal wetland services—North Queensland, Australia	2020	PLOS One	Abbott, Brett N. and Wallace, Jim and Nicholas, David M. and Karim, Fazlul and Waltham, Nathan J.	10.1371/journal.pone.0217531	response_variables	weed	weed	depth	depth
1	Bund removal to re-establish tidal flow, remove aquatic weeds and restore coastal wetland services—North Queensland, Australia	2020	PLOS One	Abbott, Brett N. and Wallace, Jim and Nicholas, David M. and Karim, Fazlul and Waltham, Nathan J.	10.1371/journal.pone.0217531	response_variables	NA	NA	dioxygen	dioxygen
1	Bund removal to re-establish tidal flow, remove aquatic weeds and restore coastal wetland services—North Queensland, Australia	2020	PLOS One	Abbott, Brett N. and Wallace, Jim and Nicholas, David M. and Karim, Fazlul and Waltham, Nathan J.	10.1371/journal.pone.0217531	response_variables	NA	NA	dissolved	dissolv
1	Bund removal to re-establish tidal flow, remove aquatic weeds and restore coastal wetland services—North Queensland, Australia	2020	PLOS One	Abbott, Brett N. and Wallace, Jim and Nicholas, David M. and Karim, Fazlul and Waltham, Nathan J.	10.1371/journal.pone.0217531	response_variables	NA	NA	level	level
1	Bund removal to re-establish tidal flow, remove aquatic weeds and restore coastal wetland services—North Queensland, Australia	2020	PLOS One	Abbott, Brett N. and Wallace, Jim and Nicholas, David M. and Karim, Fazlul and Waltham, Nathan J.	10.1371/journal.pone.0217531	response_variables	NA	NA	marine	marin
1	Bund removal to re-establish tidal flow, remove aquatic weeds and restore coastal wetland services—North Queensland, Australia	2020	PLOS One	Abbott, Brett N. and Wallace, Jim and Nicholas, David M. and Karim, Fazlul and Waltham, Nathan J.	10.1371/journal.pone.0217531	response_variables	NA	NA	vegetation	veget
1	Bund removal to re-establish tidal flow, remove aquatic weeds and restore coastal wetland services—North Queensland, Australia	2020	PLOS One	Abbott, Brett N. and Wallace, Jim and Nicholas, David M. and Karim, Fazlul and Waltham, Nathan J.	10.1371/journal.pone.0217531	restoration_actions	reinstatement	reinstat	NA	NA
1	Bund removal to re-establish tidal flow, remove aquatic weeds and restore coastal wetland services—North Queensland, Australia	2020	PLOS One	Abbott, Brett N. and Wallace, Jim and Nicholas, David M. and Karim, Fazlul and Waltham, Nathan J.	10.1371/journal.pone.0217531	restoration_actions	tidal	tidal	NA	NA
1	Bund removal to re-establish tidal flow, remove aquatic weeds and restore coastal wetland services—North Queensland, Australia	2020	PLOS One	Abbott, Brett N. and Wallace, Jim and Nicholas, David M. and Karim, Fazlul and Waltham, Nathan J.	10.1371/journal.pone.0217531	study_sites_names	australia	NA	NA	NA
1	Bund removal to re-establish tidal flow, remove aquatic weeds and restore coastal wetland services—North Queensland, Australia	2020	PLOS One	Abbott, Brett N. and Wallace, Jim and Nicholas, David M. and Karim, Fazlul and Waltham, Nathan J.	10.1371/journal.pone.0217531	study_sites_names	boolgooroo	NA	NA	NA
1	Bund removal to re-establish tidal flow, remove aquatic weeds and restore coastal wetland services—North Queensland, Australia	2020	PLOS One	Abbott, Brett N. and Wallace, Jim and Nicholas, David M. and Karim, Fazlul and Waltham, Nathan J.	10.1371/journal.pone.0217531	study_sites_names	lagoon	NA	NA	NA
1	Bund removal to re-establish tidal flow, remove aquatic weeds and restore coastal wetland services—North Queensland, Australia	2020	PLOS One	Abbott, Brett N. and Wallace, Jim and Nicholas, David M. and Karim, Fazlul and Waltham, Nathan J.	10.1371/journal.pone.0217531	study_sites_names	mungalla	NA	NA	NA
1	Bund removal to re-establish tidal flow, remove aquatic weeds and restore coastal wetland services—North Queensland, Australia	2020	PLOS One	Abbott, Brett N. and Wallace, Jim and Nicholas, David M. and Karim, Fazlul and Waltham, Nathan J.	10.1371/journal.pone.0217531	study_sites_names	region	NA	NA	NA
1	Bund removal to re-establish tidal flow, remove aquatic weeds and restore coastal wetland services—North Queensland, Australia	2020	PLOS One	Abbott, Brett N. and Wallace, Jim and Nicholas, David M. and Karim, Fazlul and Waltham, Nathan J.	10.1371/journal.pone.0217531	study_sites_names	wetland	NA	NA	NA
2	Evaluation of plant growth and potential of carbon storage in the restored mangrove of an abandoned pond in Lubuk Kertang, North Sumatra, Indonesia	2023	Forests	Amelia, Rizka and Basyuni, Mohammad and Alfinsyahri, Alfinsyahri and Sulistiyono, Nurdin and Slamet, Bejo and Bimantara, Yuntha and Harahap, Salma Safrina Hashilah and Harahap, Mikrajni and Harahap, Insar Maulid and Al Mustaniroh, Shofiyah Sabilah and Sasmito, Sigit D. D. and Arifanti, Virni Budi	10.3390/f14010158	focal_species	apiculata	NA	sonneratia	NA
2	Evaluation of plant growth and potential of carbon storage in the restored mangrove of an abandoned pond in Lubuk Kertang, North Sumatra, Indonesia	2023	Forests	Amelia, Rizka and Basyuni, Mohammad and Alfinsyahri, Alfinsyahri and Sulistiyono, Nurdin and Slamet, Bejo and Bimantara, Yuntha and Harahap, Salma Safrina Hashilah and Harahap, Mikrajni and Harahap, Insar Maulid and Al Mustaniroh, Shofiyah Sabilah and Sasmito, Sigit D. D. and Arifanti, Virni Budi	10.3390/f14010158	focal_species	NA	NA	alba	NA
2	Evaluation of plant growth and potential of carbon storage in the restored mangrove of an abandoned pond in Lubuk Kertang, North Sumatra, Indonesia	2023	Forests	Amelia, Rizka and Basyuni, Mohammad and Alfinsyahri, Alfinsyahri and Sulistiyono, Nurdin and Slamet, Bejo and Bimantara, Yuntha and Harahap, Salma Safrina Hashilah and Harahap, Mikrajni and Harahap, Insar Maulid and Al Mustaniroh, Shofiyah Sabilah and Sasmito, Sigit D. D. and Arifanti, Virni Budi	10.3390/f14010158	focal_species	NA	NA	stylosa	NA
2	Evaluation of plant growth and potential of carbon storage in the restored mangrove of an abandoned pond in Lubuk Kertang, North Sumatra, Indonesia	2023	Forests	Amelia, Rizka and Basyuni, Mohammad and Alfinsyahri, Alfinsyahri and Sulistiyono, Nurdin and Slamet, Bejo and Bimantara, Yuntha and Harahap, Salma Safrina Hashilah and Harahap, Mikrajni and Harahap, Insar Maulid and Al Mustaniroh, Shofiyah Sabilah and Sasmito, Sigit D. D. and Arifanti, Virni Budi	10.3390/f14010158	monitoring_methods	assesment	asses	NA	NA
2	Evaluation of plant growth and potential of carbon storage in the restored mangrove of an abandoned pond in Lubuk Kertang, North Sumatra, Indonesia	2023	Forests	Amelia, Rizka and Basyuni, Mohammad and Alfinsyahri, Alfinsyahri and Sulistiyono, Nurdin and Slamet, Bejo and Bimantara, Yuntha and Harahap, Salma Safrina Hashilah and Harahap, Mikrajni and Harahap, Insar Maulid and Al Mustaniroh, Shofiyah Sabilah and Sasmito, Sigit D. D. and Arifanti, Virni Budi	10.3390/f14010158	monitoring_methods	biomass	biomass	census	census
2	Evaluation of plant growth and potential of carbon storage in the restored mangrove of an abandoned pond in Lubuk Kertang, North Sumatra, Indonesia	2023	Forests	Amelia, Rizka and Basyuni, Mohammad and Alfinsyahri, Alfinsyahri and Sulistiyono, Nurdin and Slamet, Bejo and Bimantara, Yuntha and Harahap, Salma Safrina Hashilah and Harahap, Mikrajni and Harahap, Insar Maulid and Al Mustaniroh, Shofiyah Sabilah and Sasmito, Sigit D. D. and Arifanti, Virni Budi	10.3390/f14010158	monitoring_methods	soil	soil	theory	theori
2	Evaluation of plant growth and potential of carbon storage in the restored mangrove of an abandoned pond in Lubuk Kertang, North Sumatra, Indonesia	2023	Forests	Amelia, Rizka and Basyuni, Mohammad and Alfinsyahri, Alfinsyahri and Sulistiyono, Nurdin and Slamet, Bejo and Bimantara, Yuntha and Harahap, Salma Safrina Hashilah and Harahap, Mikrajni and Harahap, Insar Maulid and Al Mustaniroh, Shofiyah Sabilah and Sasmito, Sigit D. D. and Arifanti, Virni Budi	10.3390/f14010158	monitoring_methods	surveys	survey	field	field
2	Evaluation of plant growth and potential of carbon storage in the restored mangrove of an abandoned pond in Lubuk Kertang, North Sumatra, Indonesia	2023	Forests	Amelia, Rizka and Basyuni, Mohammad and Alfinsyahri, Alfinsyahri and Sulistiyono, Nurdin and Slamet, Bejo and Bimantara, Yuntha and Harahap, Salma Safrina Hashilah and Harahap, Mikrajni and Harahap, Insar Maulid and Al Mustaniroh, Shofiyah Sabilah and Sasmito, Sigit D. D. and Arifanti, Virni Budi	10.3390/f14010158	response_variables	chemical	chemic	tree	tree
2	Evaluation of plant growth and potential of carbon storage in the restored mangrove of an abandoned pond in Lubuk Kertang, North Sumatra, Indonesia	2023	Forests	Amelia, Rizka and Basyuni, Mohammad and Alfinsyahri, Alfinsyahri and Sulistiyono, Nurdin and Slamet, Bejo and Bimantara, Yuntha and Harahap, Salma Safrina Hashilah and Harahap, Mikrajni and Harahap, Insar Maulid and Al Mustaniroh, Shofiyah Sabilah and Sasmito, Sigit D. D. and Arifanti, Virni Budi	10.3390/f14010158	response_variables	mortality	mortal	NA	NA
2	Evaluation of plant growth and potential of carbon storage in the restored mangrove of an abandoned pond in Lubuk Kertang, North Sumatra, Indonesia	2023	Forests	Amelia, Rizka and Basyuni, Mohammad and Alfinsyahri, Alfinsyahri and Sulistiyono, Nurdin and Slamet, Bejo and Bimantara, Yuntha and Harahap, Salma Safrina Hashilah and Harahap, Mikrajni and Harahap, Insar Maulid and Al Mustaniroh, Shofiyah Sabilah and Sasmito, Sigit D. D. and Arifanti, Virni Budi	10.3390/f14010158	response_variables	physical	physic	pest	pest
2	Evaluation of plant growth and potential of carbon storage in the restored mangrove of an abandoned pond in Lubuk Kertang, North Sumatra, Indonesia	2023	Forests	Amelia, Rizka and Basyuni, Mohammad and Alfinsyahri, Alfinsyahri and Sulistiyono, Nurdin and Slamet, Bejo and Bimantara, Yuntha and Harahap, Salma Safrina Hashilah and Harahap, Mikrajni and Harahap, Insar Maulid and Al Mustaniroh, Shofiyah Sabilah and Sasmito, Sigit D. D. and Arifanti, Virni Budi	10.3390/f14010158	response_variables	properties	properti	height	height
2	Evaluation of plant growth and potential of carbon storage in the restored mangrove of an abandoned pond in Lubuk Kertang, North Sumatra, Indonesia	2023	Forests	Amelia, Rizka and Basyuni, Mohammad and Alfinsyahri, Alfinsyahri and Sulistiyono, Nurdin and Slamet, Bejo and Bimantara, Yuntha and Harahap, Salma Safrina Hashilah and Harahap, Mikrajni and Harahap, Insar Maulid and Al Mustaniroh, Shofiyah Sabilah and Sasmito, Sigit D. D. and Arifanti, Virni Budi	10.3390/f14010158	response_variables	soil	soil	tree	tree
2	Evaluation of plant growth and potential of carbon storage in the restored mangrove of an abandoned pond in Lubuk Kertang, North Sumatra, Indonesia	2023	Forests	Amelia, Rizka and Basyuni, Mohammad and Alfinsyahri, Alfinsyahri and Sulistiyono, Nurdin and Slamet, Bejo and Bimantara, Yuntha and Harahap, Salma Safrina Hashilah and Harahap, Mikrajni and Harahap, Insar Maulid and Al Mustaniroh, Shofiyah Sabilah and Sasmito, Sigit D. D. and Arifanti, Virni Budi	10.3390/f14010158	response_variables	storage	storag	diameter	diamet
2	Evaluation of plant growth and potential of carbon storage in the restored mangrove of an abandoned pond in Lubuk Kertang, North Sumatra, Indonesia	2023	Forests	Amelia, Rizka and Basyuni, Mohammad and Alfinsyahri, Alfinsyahri and Sulistiyono, Nurdin and Slamet, Bejo and Bimantara, Yuntha and Harahap, Salma Safrina Hashilah and Harahap, Mikrajni and Harahap, Insar Maulid and Al Mustaniroh, Shofiyah Sabilah and Sasmito, Sigit D. D. and Arifanti, Virni Budi	10.3390/f14010158	response_variables	structure	structur	biomass	biomass
2	Evaluation of plant growth and potential of carbon storage in the restored mangrove of an abandoned pond in Lubuk Kertang, North Sumatra, Indonesia	2023	Forests	Amelia, Rizka and Basyuni, Mohammad and Alfinsyahri, Alfinsyahri and Sulistiyono, Nurdin and Slamet, Bejo and Bimantara, Yuntha and Harahap, Salma Safrina Hashilah and Harahap, Mikrajni and Harahap, Insar Maulid and Al Mustaniroh, Shofiyah Sabilah and Sasmito, Sigit D. D. and Arifanti, Virni Budi	10.3390/f14010158	response_variables	survival	surviv	ground	ground
2	Evaluation of plant growth and potential of carbon storage in the restored mangrove of an abandoned pond in Lubuk Kertang, North Sumatra, Indonesia	2023	Forests	Amelia, Rizka and Basyuni, Mohammad and Alfinsyahri, Alfinsyahri and Sulistiyono, Nurdin and Slamet, Bejo and Bimantara, Yuntha and Harahap, Salma Safrina Hashilah and Harahap, Mikrajni and Harahap, Insar Maulid and Al Mustaniroh, Shofiyah Sabilah and Sasmito, Sigit D. D. and Arifanti, Virni Budi	10.3390/f14010158	response_variables	vegetation	veget	ground	ground
2	Evaluation of plant growth and potential of carbon storage in the restored mangrove of an abandoned pond in Lubuk Kertang, North Sumatra, Indonesia	2023	Forests	Amelia, Rizka and Basyuni, Mohammad and Alfinsyahri, Alfinsyahri and Sulistiyono, Nurdin and Slamet, Bejo and Bimantara, Yuntha and Harahap, Salma Safrina Hashilah and Harahap, Mikrajni and Harahap, Insar Maulid and Al Mustaniroh, Shofiyah Sabilah and Sasmito, Sigit D. D. and Arifanti, Virni Budi	10.3390/f14010158	restoration_actions	NA	NA	apiculata	apiculata
2	Evaluation of plant growth and potential of carbon storage in the restored mangrove of an abandoned pond in Lubuk Kertang, North Sumatra, Indonesia	2023	Forests	Amelia, Rizka and Basyuni, Mohammad and Alfinsyahri, Alfinsyahri and Sulistiyono, Nurdin and Slamet, Bejo and Bimantara, Yuntha and Harahap, Salma Safrina Hashilah and Harahap, Mikrajni and Harahap, Insar Maulid and Al Mustaniroh, Shofiyah Sabilah and Sasmito, Sigit D. D. and Arifanti, Virni Budi	10.3390/f14010158	restoration_actions	NA	NA	rhizophora	rhizophora
2	Evaluation of plant growth and potential of carbon storage in the restored mangrove of an abandoned pond in Lubuk Kertang, North Sumatra, Indonesia	2023	Forests	Amelia, Rizka and Basyuni, Mohammad and Alfinsyahri, Alfinsyahri and Sulistiyono, Nurdin and Slamet, Bejo and Bimantara, Yuntha and Harahap, Salma Safrina Hashilah and Harahap, Mikrajni and Harahap, Insar Maulid and Al Mustaniroh, Shofiyah Sabilah and Sasmito, Sigit D. D. and Arifanti, Virni Budi	10.3390/f14010158	study_sites_names	brandan	NA	NA	NA
2	Evaluation of plant growth and potential of carbon storage in the restored mangrove of an abandoned pond in Lubuk Kertang, North Sumatra, Indonesia	2023	Forests	Amelia, Rizka and Basyuni, Mohammad and Alfinsyahri, Alfinsyahri and Sulistiyono, Nurdin and Slamet, Bejo and Bimantara, Yuntha and Harahap, Salma Safrina Hashilah and Harahap, Mikrajni and Harahap, Insar Maulid and Al Mustaniroh, Shofiyah Sabilah and Sasmito, Sigit D. D. and Arifanti, Virni Budi	10.3390/f14010158	study_sites_names	kertang	NA	NA	NA
2	Evaluation of plant growth and potential of carbon storage in the restored mangrove of an abandoned pond in Lubuk Kertang, North Sumatra, Indonesia	2023	Forests	Amelia, Rizka and Basyuni, Mohammad and Alfinsyahri, Alfinsyahri and Sulistiyono, Nurdin and Slamet, Bejo and Bimantara, Yuntha and Harahap, Salma Safrina Hashilah and Harahap, Mikrajni and Harahap, Insar Maulid and Al Mustaniroh, Shofiyah Sabilah and Sasmito, Sigit D. D. and Arifanti, Virni Budi	10.3390/f14010158	study_sites_names	lubuk	NA	sumatra	NA
2	Evaluation of plant growth and potential of carbon storage in the restored mangrove of an abandoned pond in Lubuk Kertang, North Sumatra, Indonesia	2023	Forests	Amelia, Rizka and Basyuni, Mohammad and Alfinsyahri, Alfinsyahri and Sulistiyono, Nurdin and Slamet, Bejo and Bimantara, Yuntha and Harahap, Salma Safrina Hashilah and Harahap, Mikrajni and Harahap, Insar Maulid and Al Mustaniroh, Shofiyah Sabilah and Sasmito, Sigit D. D. and Arifanti, Virni Budi	10.3390/f14010158	study_sites_names	village	NA	NA	NA
2	Evaluation of plant growth and potential of carbon storage in the restored mangrove of an abandoned pond in Lubuk Kertang, North Sumatra, Indonesia	2023	Forests	Amelia, Rizka and Basyuni, Mohammad and Alfinsyahri, Alfinsyahri and Sulistiyono, Nurdin and Slamet, Bejo and Bimantara, Yuntha and Harahap, Salma Safrina Hashilah and Harahap, Mikrajni and Harahap, Insar Maulid and Al Mustaniroh, Shofiyah Sabilah and Sasmito, Sigit D. D. and Arifanti, Virni Budi	10.3390/f14010158	study_sites_names	west	NA	NA	NA
3	Evaluating the success of vegetation restoration in rewilded salt marshes	2024	Science of the Total Environment	Carneiro, Ines and Carrasco, A. Rita and Didderen, Karin and Sousa, Ana I.	10.1016/j.scitotenv.2024.171699	ecosystem_types	NA	NA	coastal	coastal
3	Evaluating the success of vegetation restoration in rewilded salt marshes	2024	Science of the Total Environment	Carneiro, Ines and Carrasco, A. Rita and Didderen, Karin and Sousa, Ana I.	10.1016/j.scitotenv.2024.171699	focal_species	perennis	NA	NA	NA
3	Evaluating the success of vegetation restoration in rewilded salt marshes	2024	Science of the Total Environment	Carneiro, Ines and Carrasco, A. Rita and Didderen, Karin and Sousa, Ana I.	10.1016/j.scitotenv.2024.171699	focal_species	sarcocornia	NA	salicornia	NA
3	Evaluating the success of vegetation restoration in rewilded salt marshes	2024	Science of the Total Environment	Carneiro, Ines and Carrasco, A. Rita and Didderen, Karin and Sousa, Ana I.	10.1016/j.scitotenv.2024.171699	focal_species	spartina	NA	sporobolus	NA
3	Evaluating the success of vegetation restoration in rewilded salt marshes	2024	Science of the Total Environment	Carneiro, Ines and Carrasco, A. Rita and Didderen, Karin and Sousa, Ana I.	10.1016/j.scitotenv.2024.171699	monitoring_methods	bed	bed	NA	NA
3	Evaluating the success of vegetation restoration in rewilded salt marshes	2024	Science of the Total Environment	Carneiro, Ines and Carrasco, A. Rita and Didderen, Karin and Sousa, Ana I.	10.1016/j.scitotenv.2024.171699	monitoring_methods	characteristics	characterist	NA	NA
3	Evaluating the success of vegetation restoration in rewilded salt marshes	2024	Science of the Total Environment	Carneiro, Ines and Carrasco, A. Rita and Didderen, Karin and Sousa, Ana I.	10.1016/j.scitotenv.2024.171699	monitoring_methods	coverage	coverag	survey	survey
3	Evaluating the success of vegetation restoration in rewilded salt marshes	2024	Science of the Total Environment	Carneiro, Ines and Carrasco, A. Rita and Didderen, Karin and Sousa, Ana I.	10.1016/j.scitotenv.2024.171699	monitoring_methods	deposition	deposit	NA	NA
3	Evaluating the success of vegetation restoration in rewilded salt marshes	2024	Science of the Total Environment	Carneiro, Ines and Carrasco, A. Rita and Didderen, Karin and Sousa, Ana I.	10.1016/j.scitotenv.2024.171699	monitoring_methods	hydrperiod	hydrperiod	NA	NA
3	Evaluating the success of vegetation restoration in rewilded salt marshes	2024	Science of the Total Environment	Carneiro, Ines and Carrasco, A. Rita and Didderen, Karin and Sousa, Ana I.	10.1016/j.scitotenv.2024.171699	monitoring_methods	inventories	inventori	sampling	sampl
3	Evaluating the success of vegetation restoration in rewilded salt marshes	2024	Science of the Total Environment	Carneiro, Ines and Carrasco, A. Rita and Didderen, Karin and Sousa, Ana I.	10.1016/j.scitotenv.2024.171699	monitoring_methods	plant	plant	time	time
3	Evaluating the success of vegetation restoration in rewilded salt marshes	2024	Science of the Total Environment	Carneiro, Ines and Carrasco, A. Rita and Didderen, Karin and Sousa, Ana I.	10.1016/j.scitotenv.2024.171699	monitoring_methods	properties	properti	NA	NA
3	Evaluating the success of vegetation restoration in rewilded salt marshes	2024	Science of the Total Environment	Carneiro, Ines and Carrasco, A. Rita and Didderen, Karin and Sousa, Ana I.	10.1016/j.scitotenv.2024.171699	monitoring_methods	properties	properti	NA	NA
3	Evaluating the success of vegetation restoration in rewilded salt marshes	2024	Science of the Total Environment	Carneiro, Ines and Carrasco, A. Rita and Didderen, Karin and Sousa, Ana I.	10.1016/j.scitotenv.2024.171699	monitoring_methods	sediment	sediment	NA	NA
3	Evaluating the success of vegetation restoration in rewilded salt marshes	2024	Science of the Total Environment	Carneiro, Ines and Carrasco, A. Rita and Didderen, Karin and Sousa, Ana I.	10.1016/j.scitotenv.2024.171699	monitoring_methods	sediment	sediment	NA	NA
3	Evaluating the success of vegetation restoration in rewilded salt marshes	2024	Science of the Total Environment	Carneiro, Ines and Carrasco, A. Rita and Didderen, Karin and Sousa, Ana I.	10.1016/j.scitotenv.2024.171699	monitoring_methods	shoots	shoot	NA	NA
3	Evaluating the success of vegetation restoration in rewilded salt marshes	2024	Science of the Total Environment	Carneiro, Ines and Carrasco, A. Rita and Didderen, Karin and Sousa, Ana I.	10.1016/j.scitotenv.2024.171699	monitoring_methods	species	speci	field	field
3	Evaluating the success of vegetation restoration in rewilded salt marshes	2024	Science of the Total Environment	Carneiro, Ines and Carrasco, A. Rita and Didderen, Karin and Sousa, Ana I.	10.1016/j.scitotenv.2024.171699	monitoring_methods	vegetation	veget	NA	NA
3	Evaluating the success of vegetation restoration in rewilded salt marshes	2024	Science of the Total Environment	Carneiro, Ines and Carrasco, A. Rita and Didderen, Karin and Sousa, Ana I.	10.1016/j.scitotenv.2024.171699	response_variables	adjustment	adjust	NA	NA
3	Evaluating the success of vegetation restoration in rewilded salt marshes	2024	Science of the Total Environment	Carneiro, Ines and Carrasco, A. Rita and Didderen, Karin and Sousa, Ana I.	10.1016/j.scitotenv.2024.171699	response_variables	biomass	biomass	height	height
3	Evaluating the success of vegetation restoration in rewilded salt marshes	2024	Science of the Total Environment	Carneiro, Ines and Carrasco, A. Rita and Didderen, Karin and Sousa, Ana I.	10.1016/j.scitotenv.2024.171699	response_variables	grain	grain	NA	NA
3	Evaluating the success of vegetation restoration in rewilded salt marshes	2024	Science of the Total Environment	Carneiro, Ines and Carrasco, A. Rita and Didderen, Karin and Sousa, Ana I.	10.1016/j.scitotenv.2024.171699	response_variables	phytosociology	phytosociolog	hydroperiod	hydroperiod
3	Evaluating the success of vegetation restoration in rewilded salt marshes	2024	Science of the Total Environment	Carneiro, Ines and Carrasco, A. Rita and Didderen, Karin and Sousa, Ana I.	10.1016/j.scitotenv.2024.171699	response_variables	properties	properti	NA	NA
3	Evaluating the success of vegetation restoration in rewilded salt marshes	2024	Science of the Total Environment	Carneiro, Ines and Carrasco, A. Rita and Didderen, Karin and Sousa, Ana I.	10.1016/j.scitotenv.2024.171699	response_variables	restoration	restor	water	water
3	Evaluating the success of vegetation restoration in rewilded salt marshes	2024	Science of the Total Environment	Carneiro, Ines and Carrasco, A. Rita and Didderen, Karin and Sousa, Ana I.	10.1016/j.scitotenv.2024.171699	response_variables	site	site	inorganic	inorgan
3	Evaluating the success of vegetation restoration in rewilded salt marshes	2024	Science of the Total Environment	Carneiro, Ines and Carrasco, A. Rita and Didderen, Karin and Sousa, Ana I.	10.1016/j.scitotenv.2024.171699	response_variables	size	size	NA	NA
3	Evaluating the success of vegetation restoration in rewilded salt marshes	2024	Science of the Total Environment	Carneiro, Ines and Carrasco, A. Rita and Didderen, Karin and Sousa, Ana I.	10.1016/j.scitotenv.2024.171699	restoration_actions	bank	bank	maritima	maritima
3	Evaluating the success of vegetation restoration in rewilded salt marshes	2024	Science of the Total Environment	Carneiro, Ines and Carrasco, A. Rita and Didderen, Karin and Sousa, Ana I.	10.1016/j.scitotenv.2024.171699	restoration_actions	flood	flood	s	s
3	Evaluating the success of vegetation restoration in rewilded salt marshes	2024	Science of the Total Environment	Carneiro, Ines and Carrasco, A. Rita and Didderen, Karin and Sousa, Ana I.	10.1016/j.scitotenv.2024.171699	restoration_actions	realignment	realign	s	s
3	Evaluating the success of vegetation restoration in rewilded salt marshes	2024	Science of the Total Environment	Carneiro, Ines and Carrasco, A. Rita and Didderen, Karin and Sousa, Ana I.	10.1016/j.scitotenv.2024.171699	restoration_actions	NA	NA	perennis	perenni
3	Evaluating the success of vegetation restoration in rewilded salt marshes	2024	Science of the Total Environment	Carneiro, Ines and Carrasco, A. Rita and Didderen, Karin and Sousa, Ana I.	10.1016/j.scitotenv.2024.171699	restoration_actions	NA	NA	structure	structur
3	Evaluating the success of vegetation restoration in rewilded salt marshes	2024	Science of the Total Environment	Carneiro, Ines and Carrasco, A. Rita and Didderen, Karin and Sousa, Ana I.	10.1016/j.scitotenv.2024.171699	study_sites_names	coastal	NA	district	NA
3	Evaluating the success of vegetation restoration in rewilded salt marshes	2024	Science of the Total Environment	Carneiro, Ines and Carrasco, A. Rita and Didderen, Karin and Sousa, Ana I.	10.1016/j.scitotenv.2024.171699	study_sites_names	formosa	NA	faro	NA
3	Evaluating the success of vegetation restoration in rewilded salt marshes	2024	Science of the Total Environment	Carneiro, Ines and Carrasco, A. Rita and Didderen, Karin and Sousa, Ana I.	10.1016/j.scitotenv.2024.171699	study_sites_names	lagoon	NA	faro	NA
3	Evaluating the success of vegetation restoration in rewilded salt marshes	2024	Science of the Total Environment	Carneiro, Ines and Carrasco, A. Rita and Didderen, Karin and Sousa, Ana I.	10.1016/j.scitotenv.2024.171699	study_sites_names	portugal	NA	NA	NA
3	Evaluating the success of vegetation restoration in rewilded salt marshes	2024	Science of the Total Environment	Carneiro, Ines and Carrasco, A. Rita and Didderen, Karin and Sousa, Ana I.	10.1016/j.scitotenv.2024.171699	study_sites_names	ria	NA	faro	NA
3	Evaluating the success of vegetation restoration in rewilded salt marshes	2024	Science of the Total Environment	Carneiro, Ines and Carrasco, A. Rita and Didderen, Karin and Sousa, Ana I.	10.1016/j.scitotenv.2024.171699	study_sites_names	south	NA	district	NA
4	What factors determined restoration success of a salt marsh ten years after de‐embankment?	2016	Applied Vegetation Science	Chang, Esther R. and Veeneklaas, Roos M. and Bakker, Jan P. and Daniels, Petra and Esselink, Peter	10.1111/avsc.12195	ecosystem_types	marsh	marsh	mainland	mainland
4	What factors determined restoration success of a salt marsh ten years after de‐embankment?	2016	Applied Vegetation Science	Chang, Esther R. and Veeneklaas, Roos M. and Bakker, Jan P. and Daniels, Petra and Esselink, Peter	10.1111/avsc.12195	ecosystem_types	salt	salt	coastal	coastal
4	What factors determined restoration success of a salt marsh ten years after de‐embankment?	2016	Applied Vegetation Science	Chang, Esther R. and Veeneklaas, Roos M. and Bakker, Jan P. and Daniels, Petra and Esselink, Peter	10.1111/avsc.12195	ecosystem_types	NA	NA	coast	coast
4	What factors determined restoration success of a salt marsh ten years after de‐embankment?	2016	Applied Vegetation Science	Chang, Esther R. and Veeneklaas, Roos M. and Bakker, Jan P. and Daniels, Petra and Esselink, Peter	10.1111/avsc.12195	ecosystem_types	NA	NA	dutch	dutch
4	What factors determined restoration success of a salt marsh ten years after de‐embankment?	2016	Applied Vegetation Science	Chang, Esther R. and Veeneklaas, Roos M. and Bakker, Jan P. and Daniels, Petra and Esselink, Peter	10.1111/avsc.12195	ecosystem_types	NA	NA	netherlands	netherland
4	What factors determined restoration success of a salt marsh ten years after de‐embankment?	2016	Applied Vegetation Science	Chang, Esther R. and Veeneklaas, Roos M. and Bakker, Jan P. and Daniels, Petra and Esselink, Peter	10.1111/avsc.12195	ecosystem_types	NA	NA	northwest	northwest
4	What factors determined restoration success of a salt marsh ten years after de‐embankment?	2016	Applied Vegetation Science	Chang, Esther R. and Veeneklaas, Roos M. and Bakker, Jan P. and Daniels, Petra and Esselink, Peter	10.1111/avsc.12195	ecosystem_types	NA	NA	sea	sea
4	What factors determined restoration success of a salt marsh ten years after de‐embankment?	2016	Applied Vegetation Science	Chang, Esther R. and Veeneklaas, Roos M. and Bakker, Jan P. and Daniels, Petra and Esselink, Peter	10.1111/avsc.12195	ecosystem_types	NA	NA	wadden	wadden
4	What factors determined restoration success of a salt marsh ten years after de‐embankment?	2016	Applied Vegetation Science	Chang, Esther R. and Veeneklaas, Roos M. and Bakker, Jan P. and Daniels, Petra and Esselink, Peter	10.1111/avsc.12195	focal_species	39	NA	europaea	NA
4	What factors determined restoration success of a salt marsh ten years after de‐embankment?	2016	Applied Vegetation Science	Chang, Esther R. and Veeneklaas, Roos M. and Bakker, Jan P. and Daniels, Petra and Esselink, Peter	10.1111/avsc.12195	focal_species	list	NA	salicornia	NA
4	What factors determined restoration success of a salt marsh ten years after de‐embankment?	2016	Applied Vegetation Science	Chang, Esther R. and Veeneklaas, Roos M. and Bakker, Jan P. and Daniels, Petra and Esselink, Peter	10.1111/avsc.12195	focal_species	species	NA	maritima	NA
4	What factors determined restoration success of a salt marsh ten years after de‐embankment?	2016	Applied Vegetation Science	Chang, Esther R. and Veeneklaas, Roos M. and Bakker, Jan P. and Daniels, Petra and Esselink, Peter	10.1111/avsc.12195	focal_species	target	NA	suaeda	NA
4	What factors determined restoration success of a salt marsh ten years after de‐embankment?	2016	Applied Vegetation Science	Chang, Esther R. and Veeneklaas, Roos M. and Bakker, Jan P. and Daniels, Petra and Esselink, Peter	10.1111/avsc.12195	focal_species	NA	NA	artemisia	NA
4	What factors determined restoration success of a salt marsh ten years after de‐embankment?	2016	Applied Vegetation Science	Chang, Esther R. and Veeneklaas, Roos M. and Bakker, Jan P. and Daniels, Petra and Esselink, Peter	10.1111/avsc.12195	focal_species	NA	NA	atriplex	NA
4	What factors determined restoration success of a salt marsh ten years after de‐embankment?	2016	Applied Vegetation Science	Chang, Esther R. and Veeneklaas, Roos M. and Bakker, Jan P. and Daniels, Petra and Esselink, Peter	10.1111/avsc.12195	focal_species	NA	NA	elymus	NA
4	What factors determined restoration success of a salt marsh ten years after de‐embankment?	2016	Applied Vegetation Science	Chang, Esther R. and Veeneklaas, Roos M. and Bakker, Jan P. and Daniels, Petra and Esselink, Peter	10.1111/avsc.12195	focal_species	NA	NA	maritima	NA
4	What factors determined restoration success of a salt marsh ten years after de‐embankment?	2016	Applied Vegetation Science	Chang, Esther R. and Veeneklaas, Roos M. and Bakker, Jan P. and Daniels, Petra and Esselink, Peter	10.1111/avsc.12195	focal_species	NA	NA	maritima	NA
4	What factors determined restoration success of a salt marsh ten years after de‐embankment?	2016	Applied Vegetation Science	Chang, Esther R. and Veeneklaas, Roos M. and Bakker, Jan P. and Daniels, Petra and Esselink, Peter	10.1111/avsc.12195	focal_species	NA	NA	puccinellia	NA
4	What factors determined restoration success of a salt marsh ten years after de‐embankment?	2016	Applied Vegetation Science	Chang, Esther R. and Veeneklaas, Roos M. and Bakker, Jan P. and Daniels, Petra and Esselink, Peter	10.1111/avsc.12195	focal_species	NA	NA	repens	NA
4	What factors determined restoration success of a salt marsh ten years after de‐embankment?	2016	Applied Vegetation Science	Chang, Esther R. and Veeneklaas, Roos M. and Bakker, Jan P. and Daniels, Petra and Esselink, Peter	10.1111/avsc.12195	monitoring_methods	aerial	aerial	vegetation	veget
4	What factors determined restoration success of a salt marsh ten years after de‐embankment?	2016	Applied Vegetation Science	Chang, Esther R. and Veeneklaas, Roos M. and Bakker, Jan P. and Daniels, Petra and Esselink, Peter	10.1111/avsc.12195	monitoring_methods	counts	count	sampling	sampl
4	What factors determined restoration success of a salt marsh ten years after de‐embankment?	2016	Applied Vegetation Science	Chang, Esther R. and Veeneklaas, Roos M. and Bakker, Jan P. and Daniels, Petra and Esselink, Peter	10.1111/avsc.12195	monitoring_methods	imagery	imageri	mapping	map
4	What factors determined restoration success of a salt marsh ten years after de‐embankment?	2016	Applied Vegetation Science	Chang, Esther R. and Veeneklaas, Roos M. and Bakker, Jan P. and Daniels, Petra and Esselink, Peter	10.1111/avsc.12195	monitoring_methods	NA	NA	c	c
4	What factors determined restoration success of a salt marsh ten years after de‐embankment?	2016	Applied Vegetation Science	Chang, Esther R. and Veeneklaas, Roos M. and Bakker, Jan P. and Daniels, Petra and Esselink, Peter	10.1111/avsc.12195	monitoring_methods	NA	NA	n	n
4	What factors determined restoration success of a salt marsh ten years after de‐embankment?	2016	Applied Vegetation Science	Chang, Esther R. and Veeneklaas, Roos M. and Bakker, Jan P. and Daniels, Petra and Esselink, Peter	10.1111/avsc.12195	monitoring_methods	NA	NA	plots	plot
4	What factors determined restoration success of a salt marsh ten years after de‐embankment?	2016	Applied Vegetation Science	Chang, Esther R. and Veeneklaas, Roos M. and Bakker, Jan P. and Daniels, Petra and Esselink, Peter	10.1111/avsc.12195	monitoring_methods	NA	NA	ratio	ratio
4	What factors determined restoration success of a salt marsh ten years after de‐embankment?	2016	Applied Vegetation Science	Chang, Esther R. and Veeneklaas, Roos M. and Bakker, Jan P. and Daniels, Petra and Esselink, Peter	10.1111/avsc.12195	monitoring_methods	NA	NA	redox	redox
4	What factors determined restoration success of a salt marsh ten years after de‐embankment?	2016	Applied Vegetation Science	Chang, Esther R. and Veeneklaas, Roos M. and Bakker, Jan P. and Daniels, Petra and Esselink, Peter	10.1111/avsc.12195	monitoring_methods	NA	NA	sedimentation	sediment
4	What factors determined restoration success of a salt marsh ten years after de‐embankment?	2016	Applied Vegetation Science	Chang, Esther R. and Veeneklaas, Roos M. and Bakker, Jan P. and Daniels, Petra and Esselink, Peter	10.1111/avsc.12195	monitoring_methods	NA	NA	soil	soil
4	What factors determined restoration success of a salt marsh ten years after de‐embankment?	2016	Applied Vegetation Science	Chang, Esther R. and Veeneklaas, Roos M. and Bakker, Jan P. and Daniels, Petra and Esselink, Peter	10.1111/avsc.12195	response_variables	abundance	abund	composition	composit
4	What factors determined restoration success of a salt marsh ten years after de‐embankment?	2016	Applied Vegetation Science	Chang, Esther R. and Veeneklaas, Roos M. and Bakker, Jan P. and Daniels, Petra and Esselink, Peter	10.1111/avsc.12195	response_variables	diversity	divers	presence	presenc
4	What factors determined restoration success of a salt marsh ten years after de‐embankment?	2016	Applied Vegetation Science	Chang, Esther R. and Veeneklaas, Roos M. and Bakker, Jan P. and Daniels, Petra and Esselink, Peter	10.1111/avsc.12195	response_variables	vegetation	veget	species	speci
4	What factors determined restoration success of a salt marsh ten years after de‐embankment?	2016	Applied Vegetation Science	Chang, Esther R. and Veeneklaas, Roos M. and Bakker, Jan P. and Daniels, Petra and Esselink, Peter	10.1111/avsc.12195	response_variables	vegetation	veget	species	speci
4	What factors determined restoration success of a salt marsh ten years after de‐embankment?	2016	Applied Vegetation Science	Chang, Esther R. and Veeneklaas, Roos M. and Bakker, Jan P. and Daniels, Petra and Esselink, Peter	10.1111/avsc.12195	response_variables	NA	NA	c	c
4	What factors determined restoration success of a salt marsh ten years after de‐embankment?	2016	Applied Vegetation Science	Chang, Esther R. and Veeneklaas, Roos M. and Bakker, Jan P. and Daniels, Petra and Esselink, Peter	10.1111/avsc.12195	response_variables	NA	NA	elevation	elev
4	What factors determined restoration success of a salt marsh ten years after de‐embankment?	2016	Applied Vegetation Science	Chang, Esther R. and Veeneklaas, Roos M. and Bakker, Jan P. and Daniels, Petra and Esselink, Peter	10.1111/avsc.12195	response_variables	NA	NA	n	n
4	What factors determined restoration success of a salt marsh ten years after de‐embankment?	2016	Applied Vegetation Science	Chang, Esther R. and Veeneklaas, Roos M. and Bakker, Jan P. and Daniels, Petra and Esselink, Peter	10.1111/avsc.12195	response_variables	NA	NA	ratio	ratio
4	What factors determined restoration success of a salt marsh ten years after de‐embankment?	2016	Applied Vegetation Science	Chang, Esther R. and Veeneklaas, Roos M. and Bakker, Jan P. and Daniels, Petra and Esselink, Peter	10.1111/avsc.12195	response_variables	NA	NA	salinity	salin
4	What factors determined restoration success of a salt marsh ten years after de‐embankment?	2016	Applied Vegetation Science	Chang, Esther R. and Veeneklaas, Roos M. and Bakker, Jan P. and Daniels, Petra and Esselink, Peter	10.1111/avsc.12195	response_variables	NA	NA	sedimentation	sediment
4	What factors determined restoration success of a salt marsh ten years after de‐embankment?	2016	Applied Vegetation Science	Chang, Esther R. and Veeneklaas, Roos M. and Bakker, Jan P. and Daniels, Petra and Esselink, Peter	10.1111/avsc.12195	response_variables	NA	NA	soil	soil
4	What factors determined restoration success of a salt marsh ten years after de‐embankment?	2016	Applied Vegetation Science	Chang, Esther R. and Veeneklaas, Roos M. and Bakker, Jan P. and Daniels, Petra and Esselink, Peter	10.1111/avsc.12195	response_variables	NA	NA	soil	soil
4	What factors determined restoration success of a salt marsh ten years after de‐embankment?	2016	Applied Vegetation Science	Chang, Esther R. and Veeneklaas, Roos M. and Bakker, Jan P. and Daniels, Petra and Esselink, Peter	10.1111/avsc.12195	restoration_actions	bankment	bankment	embankment	embank
4	What factors determined restoration success of a salt marsh ten years after de‐embankment?	2016	Applied Vegetation Science	Chang, Esther R. and Veeneklaas, Roos M. and Bakker, Jan P. and Daniels, Petra and Esselink, Peter	10.1111/avsc.12195	restoration_actions	de	de	de	de
4	What factors determined restoration success of a salt marsh ten years after de‐embankment?	2016	Applied Vegetation Science	Chang, Esther R. and Veeneklaas, Roos M. and Bakker, Jan P. and Daniels, Petra and Esselink, Peter	10.1111/avsc.12195	study_sites_names	bu	NA	vries	NA
4	What factors determined restoration success of a salt marsh ten years after de‐embankment?	2016	Applied Vegetation Science	Chang, Esther R. and Veeneklaas, Roos M. and Bakker, Jan P. and Daniels, Petra and Esselink, Peter	10.1111/avsc.12195	study_sites_names	frysl	NA	groningen	NA
4	What factors determined restoration success of a salt marsh ten years after de‐embankment?	2016	Applied Vegetation Science	Chang, Esther R. and Veeneklaas, Roos M. and Bakker, Jan P. and Daniels, Petra and Esselink, Peter	10.1111/avsc.12195	study_sites_names	noard	NA	kingdom	NA
4	What factors determined restoration success of a salt marsh ten years after de‐embankment?	2016	Applied Vegetation Science	Chang, Esther R. and Veeneklaas, Roos M. and Bakker, Jan P. and Daniels, Petra and Esselink, Peter	10.1111/avsc.12195	study_sites_names	northwest	NA	NA	NA
4	What factors determined restoration success of a salt marsh ten years after de‐embankment?	2016	Applied Vegetation Science	Chang, Esther R. and Veeneklaas, Roos M. and Bakker, Jan P. and Daniels, Petra and Esselink, Peter	10.1111/avsc.12195	study_sites_names	tendyks	NA	NA	NA
5	Public perceptions and uses of natural and restored salt marshes	2014	Landscape Research	Curado, Guillermo and Manzano-Arrondo, V. and Figueroa, E. and Castillo, J. M.	10.1080/01426397.2013.772960	ecosystem_types	NA	NA	coastal	coastal
5	Public perceptions and uses of natural and restored salt marshes	2014	Landscape Research	Curado, Guillermo and Manzano-Arrondo, V. and Figueroa, E. and Castillo, J. M.	10.1080/01426397.2013.772960	focal_species	perennis	NA	densiflorus	NA
5	Public perceptions and uses of natural and restored salt marshes	2014	Landscape Research	Curado, Guillermo and Manzano-Arrondo, V. and Figueroa, E. and Castillo, J. M.	10.1080/01426397.2013.772960	focal_species	s	NA	sporobolus	NA
5	Public perceptions and uses of natural and restored salt marshes	2014	Landscape Research	Curado, Guillermo and Manzano-Arrondo, V. and Figueroa, E. and Castillo, J. M.	10.1080/01426397.2013.772960	focal_species	s	NA	sporobolus	NA
5	Public perceptions and uses of natural and restored salt marshes	2014	Landscape Research	Curado, Guillermo and Manzano-Arrondo, V. and Figueroa, E. and Castillo, J. M.	10.1080/01426397.2013.772960	focal_species	NA	NA	atriplex	NA
5	Public perceptions and uses of natural and restored salt marshes	2014	Landscape Research	Curado, Guillermo and Manzano-Arrondo, V. and Figueroa, E. and Castillo, J. M.	10.1080/01426397.2013.772960	focal_species	NA	NA	maritima	NA
5	Public perceptions and uses of natural and restored salt marshes	2014	Landscape Research	Curado, Guillermo and Manzano-Arrondo, V. and Figueroa, E. and Castillo, J. M.	10.1080/01426397.2013.772960	focal_species	NA	NA	noltei	NA
5	Public perceptions and uses of natural and restored salt marshes	2014	Landscape Research	Curado, Guillermo and Manzano-Arrondo, V. and Figueroa, E. and Castillo, J. M.	10.1080/01426397.2013.772960	focal_species	NA	NA	ramosissima	NA
5	Public perceptions and uses of natural and restored salt marshes	2014	Landscape Research	Curado, Guillermo and Manzano-Arrondo, V. and Figueroa, E. and Castillo, J. M.	10.1080/01426397.2013.772960	focal_species	NA	NA	salicornia	NA
5	Public perceptions and uses of natural and restored salt marshes	2014	Landscape Research	Curado, Guillermo and Manzano-Arrondo, V. and Figueroa, E. and Castillo, J. M.	10.1080/01426397.2013.772960	focal_species	NA	NA	salicornia	NA
5	Public perceptions and uses of natural and restored salt marshes	2014	Landscape Research	Curado, Guillermo and Manzano-Arrondo, V. and Figueroa, E. and Castillo, J. M.	10.1080/01426397.2013.772960	focal_species	NA	NA	sporobolus	NA
5	Public perceptions and uses of natural and restored salt marshes	2014	Landscape Research	Curado, Guillermo and Manzano-Arrondo, V. and Figueroa, E. and Castillo, J. M.	10.1080/01426397.2013.772960	focal_species	NA	NA	suaeda	NA
5	Public perceptions and uses of natural and restored salt marshes	2014	Landscape Research	Curado, Guillermo and Manzano-Arrondo, V. and Figueroa, E. and Castillo, J. M.	10.1080/01426397.2013.772960	focal_species	NA	NA	zostera	NA
5	Public perceptions and uses of natural and restored salt marshes	2014	Landscape Research	Curado, Guillermo and Manzano-Arrondo, V. and Figueroa, E. and Castillo, J. M.	10.1080/01426397.2013.772960	monitoring_methods	questionaire	questionair	interview	interview
5	Public perceptions and uses of natural and restored salt marshes	2014	Landscape Research	Curado, Guillermo and Manzano-Arrondo, V. and Figueroa, E. and Castillo, J. M.	10.1080/01426397.2013.772960	response_variables	marshes	marsh	NA	NA
5	Public perceptions and uses of natural and restored salt marshes	2014	Landscape Research	Curado, Guillermo and Manzano-Arrondo, V. and Figueroa, E. and Castillo, J. M.	10.1080/01426397.2013.772960	response_variables	natural	natur	public	public
5	Public perceptions and uses of natural and restored salt marshes	2014	Landscape Research	Curado, Guillermo and Manzano-Arrondo, V. and Figueroa, E. and Castillo, J. M.	10.1080/01426397.2013.772960	response_variables	restored	restor	citizens	citizen
5	Public perceptions and uses of natural and restored salt marshes	2014	Landscape Research	Curado, Guillermo and Manzano-Arrondo, V. and Figueroa, E. and Castillo, J. M.	10.1080/01426397.2013.772960	restoration_actions	re	re	spartina	spartina
5	Public perceptions and uses of natural and restored salt marshes	2014	Landscape Research	Curado, Guillermo and Manzano-Arrondo, V. and Figueroa, E. and Castillo, J. M.	10.1080/01426397.2013.772960	restoration_actions	NA	NA	maritima	maritima
5	Public perceptions and uses of natural and restored salt marshes	2014	Landscape Research	Curado, Guillermo and Manzano-Arrondo, V. and Figueroa, E. and Castillo, J. M.	10.1080/01426397.2013.772960	restoration_actions	NA	NA	vegetation	veget
5	Public perceptions and uses of natural and restored salt marshes	2014	Landscape Research	Curado, Guillermo and Manzano-Arrondo, V. and Figueroa, E. and Castillo, J. M.	10.1080/01426397.2013.772960	study_sites_names	huelva	NA	andalusia	NA
5	Public perceptions and uses of natural and restored salt marshes	2014	Landscape Research	Curado, Guillermo and Manzano-Arrondo, V. and Figueroa, E. and Castillo, J. M.	10.1080/01426397.2013.772960	study_sites_names	iberian	NA	NA	NA
5	Public perceptions and uses of natural and restored salt marshes	2014	Landscape Research	Curado, Guillermo and Manzano-Arrondo, V. and Figueroa, E. and Castillo, J. M.	10.1080/01426397.2013.772960	study_sites_names	marshes	NA	andalusia	NA
5	Public perceptions and uses of natural and restored salt marshes	2014	Landscape Research	Curado, Guillermo and Manzano-Arrondo, V. and Figueroa, E. and Castillo, J. M.	10.1080/01426397.2013.772960	study_sites_names	odiel	NA	andalusia	NA
5	Public perceptions and uses of natural and restored salt marshes	2014	Landscape Research	Curado, Guillermo and Manzano-Arrondo, V. and Figueroa, E. and Castillo, J. M.	10.1080/01426397.2013.772960	study_sites_names	penninsula	NA	NA	NA
6	Tidal flushing restores the physiological condition of fish residing in degraded salt marshes	2012	PLOS One	Dibble, Kimberly L. and Meyerson, Laura A.	10.1371/journal.pone.0046161	focal_species	heteroclitus	NA	NA	NA
6	Tidal flushing restores the physiological condition of fish residing in degraded salt marshes	2012	PLOS One	Dibble, Kimberly L. and Meyerson, Laura A.	10.1371/journal.pone.0046161	monitoring_methods	assessment	assess	daily	daili
6	Tidal flushing restores the physiological condition of fish residing in degraded salt marshes	2012	PLOS One	Dibble, Kimberly L. and Meyerson, Laura A.	10.1371/journal.pone.0046161	monitoring_methods	morphological	morpholog	body	bodi
6	Tidal flushing restores the physiological condition of fish residing in degraded salt marshes	2012	PLOS One	Dibble, Kimberly L. and Meyerson, Laura A.	10.1371/journal.pone.0046161	monitoring_methods	physiological	physiolog	fish	fish
6	Tidal flushing restores the physiological condition of fish residing in degraded salt marshes	2012	PLOS One	Dibble, Kimberly L. and Meyerson, Laura A.	10.1371/journal.pone.0046161	monitoring_methods	NA	NA	parasitism	parasit
6	Tidal flushing restores the physiological condition of fish residing in degraded salt marshes	2012	PLOS One	Dibble, Kimberly L. and Meyerson, Laura A.	10.1371/journal.pone.0046161	response_variables	health	health	dry	dri
6	Tidal flushing restores the physiological condition of fish residing in degraded salt marshes	2012	PLOS One	Dibble, Kimberly L. and Meyerson, Laura A.	10.1371/journal.pone.0046161	response_variables	NA	NA	content	content
6	Tidal flushing restores the physiological condition of fish residing in degraded salt marshes	2012	PLOS One	Dibble, Kimberly L. and Meyerson, Laura A.	10.1371/journal.pone.0046161	response_variables	NA	NA	daily	daili
6	Tidal flushing restores the physiological condition of fish residing in degraded salt marshes	2012	PLOS One	Dibble, Kimberly L. and Meyerson, Laura A.	10.1371/journal.pone.0046161	response_variables	NA	NA	fulton’s	fulton’
6	Tidal flushing restores the physiological condition of fish residing in degraded salt marshes	2012	PLOS One	Dibble, Kimberly L. and Meyerson, Laura A.	10.1371/journal.pone.0046161	response_variables	NA	NA	gravidity	gravid
6	Tidal flushing restores the physiological condition of fish residing in degraded salt marshes	2012	PLOS One	Dibble, Kimberly L. and Meyerson, Laura A.	10.1371/journal.pone.0046161	response_variables	NA	NA	k	k
6	Tidal flushing restores the physiological condition of fish residing in degraded salt marshes	2012	PLOS One	Dibble, Kimberly L. and Meyerson, Laura A.	10.1371/journal.pone.0046161	response_variables	NA	NA	mass	mass
6	Tidal flushing restores the physiological condition of fish residing in degraded salt marshes	2012	PLOS One	Dibble, Kimberly L. and Meyerson, Laura A.	10.1371/journal.pone.0046161	response_variables	NA	NA	parasitism	parasit
6	Tidal flushing restores the physiological condition of fish residing in degraded salt marshes	2012	PLOS One	Dibble, Kimberly L. and Meyerson, Laura A.	10.1371/journal.pone.0046161	response_variables	NA	NA	status	status
6	Tidal flushing restores the physiological condition of fish residing in degraded salt marshes	2012	PLOS One	Dibble, Kimberly L. and Meyerson, Laura A.	10.1371/journal.pone.0046161	response_variables	NA	NA	water	water
6	Tidal flushing restores the physiological condition of fish residing in degraded salt marshes	2012	PLOS One	Dibble, Kimberly L. and Meyerson, Laura A.	10.1371/journal.pone.0046161	restoration_actions	flow	flow	flushing	flush
6	Tidal flushing restores the physiological condition of fish residing in degraded salt marshes	2012	PLOS One	Dibble, Kimberly L. and Meyerson, Laura A.	10.1371/journal.pone.0046161	restoration_actions	NA	NA	remove	remov
6	Tidal flushing restores the physiological condition of fish residing in degraded salt marshes	2012	PLOS One	Dibble, Kimberly L. and Meyerson, Laura A.	10.1371/journal.pone.0046161	restoration_actions	NA	NA	restoration	restor
6	Tidal flushing restores the physiological condition of fish residing in degraded salt marshes	2012	PLOS One	Dibble, Kimberly L. and Meyerson, Laura A.	10.1371/journal.pone.0046161	restoration_actions	NA	NA	restrictions	restrict
6	Tidal flushing restores the physiological condition of fish residing in degraded salt marshes	2012	PLOS One	Dibble, Kimberly L. and Meyerson, Laura A.	10.1371/journal.pone.0046161	study_sites_names	england	NA	island	NA
6	Tidal flushing restores the physiological condition of fish residing in degraded salt marshes	2012	PLOS One	Dibble, Kimberly L. and Meyerson, Laura A.	10.1371/journal.pone.0046161	study_sites_names	new	NA	barn	NA
6	Tidal flushing restores the physiological condition of fish residing in degraded salt marshes	2012	PLOS One	Dibble, Kimberly L. and Meyerson, Laura A.	10.1371/journal.pone.0046161	study_sites_names	NA	NA	branford	NA
6	Tidal flushing restores the physiological condition of fish residing in degraded salt marshes	2012	PLOS One	Dibble, Kimberly L. and Meyerson, Laura A.	10.1371/journal.pone.0046161	study_sites_names	NA	NA	brook	NA
6	Tidal flushing restores the physiological condition of fish residing in degraded salt marshes	2012	PLOS One	Dibble, Kimberly L. and Meyerson, Laura A.	10.1371/journal.pone.0046161	study_sites_names	NA	NA	creek	NA
6	Tidal flushing restores the physiological condition of fish residing in degraded salt marshes	2012	PLOS One	Dibble, Kimberly L. and Meyerson, Laura A.	10.1371/journal.pone.0046161	study_sites_names	NA	NA	drakes	NA
6	Tidal flushing restores the physiological condition of fish residing in degraded salt marshes	2012	PLOS One	Dibble, Kimberly L. and Meyerson, Laura A.	10.1371/journal.pone.0046161	study_sites_names	NA	NA	galilee	NA
6	Tidal flushing restores the physiological condition of fish residing in degraded salt marshes	2012	PLOS One	Dibble, Kimberly L. and Meyerson, Laura A.	10.1371/journal.pone.0046161	study_sites_names	NA	NA	galilee	NA
6	Tidal flushing restores the physiological condition of fish residing in degraded salt marshes	2012	PLOS One	Dibble, Kimberly L. and Meyerson, Laura A.	10.1371/journal.pone.0046161	study_sites_names	NA	NA	harbor	NA
6	Tidal flushing restores the physiological condition of fish residing in degraded salt marshes	2012	PLOS One	Dibble, Kimberly L. and Meyerson, Laura A.	10.1371/journal.pone.0046161	study_sites_names	NA	NA	hatches	NA
6	Tidal flushing restores the physiological condition of fish residing in degraded salt marshes	2012	PLOS One	Dibble, Kimberly L. and Meyerson, Laura A.	10.1371/journal.pone.0046161	study_sites_names	NA	NA	herring	NA
6	Tidal flushing restores the physiological condition of fish residing in degraded salt marshes	2012	PLOS One	Dibble, Kimberly L. and Meyerson, Laura A.	10.1371/journal.pone.0046161	study_sites_names	NA	NA	island	NA
6	Tidal flushing restores the physiological condition of fish residing in degraded salt marshes	2012	PLOS One	Dibble, Kimberly L. and Meyerson, Laura A.	10.1371/journal.pone.0046161	study_sites_names	NA	NA	island	NA
6	Tidal flushing restores the physiological condition of fish residing in degraded salt marshes	2012	PLOS One	Dibble, Kimberly L. and Meyerson, Laura A.	10.1371/journal.pone.0046161	study_sites_names	NA	NA	rhode	NA
6	Tidal flushing restores the physiological condition of fish residing in degraded salt marshes	2012	PLOS One	Dibble, Kimberly L. and Meyerson, Laura A.	10.1371/journal.pone.0046161	study_sites_names	NA	NA	river	NA
6	Tidal flushing restores the physiological condition of fish residing in degraded salt marshes	2012	PLOS One	Dibble, Kimberly L. and Meyerson, Laura A.	10.1371/journal.pone.0046161	study_sites_names	NA	NA	sluice	NA
6	Tidal flushing restores the physiological condition of fish residing in degraded salt marshes	2012	PLOS One	Dibble, Kimberly L. and Meyerson, Laura A.	10.1371/journal.pone.0046161	study_sites_names	NA	NA	states	NA
6	Tidal flushing restores the physiological condition of fish residing in degraded salt marshes	2012	PLOS One	Dibble, Kimberly L. and Meyerson, Laura A.	10.1371/journal.pone.0046161	study_sites_names	NA	NA	stony	NA
6	Tidal flushing restores the physiological condition of fish residing in degraded salt marshes	2012	PLOS One	Dibble, Kimberly L. and Meyerson, Laura A.	10.1371/journal.pone.0046161	study_sites_names	NA	NA	united	NA
7	Temporal response of California black rails to tidal wetland restoration	2020	Western Birds	Evens, Jules	10.21199/WB51.2.4	ecosystem_types	tidal	tidal	salt	salt
7	Temporal response of California black rails to tidal wetland restoration	2020	Western Birds	Evens, Jules	10.21199/WB51.2.4	ecosystem_types	NA	NA	estuary	estuari
7	Temporal response of California black rails to tidal wetland restoration	2020	Western Birds	Evens, Jules	10.21199/WB51.2.4	ecosystem_types	NA	NA	marsh	marsh
7	Temporal response of California black rails to tidal wetland restoration	2020	Western Birds	Evens, Jules	10.21199/WB51.2.4	focal_species	coturniculus	NA	NA	NA
7	Temporal response of California black rails to tidal wetland restoration	2020	Western Birds	Evens, Jules	10.21199/WB51.2.4	monitoring_methods	digital	digit	broadcasting	broadcast
7	Temporal response of California black rails to tidal wetland restoration	2020	Western Birds	Evens, Jules	10.21199/WB51.2.4	monitoring_methods	recordings	record	taped	tape
7	Temporal response of California black rails to tidal wetland restoration	2020	Western Birds	Evens, Jules	10.21199/WB51.2.4	monitoring_methods	species	speci	NA	NA
7	Temporal response of California black rails to tidal wetland restoration	2020	Western Birds	Evens, Jules	10.21199/WB51.2.4	monitoring_methods	species	speci	NA	NA
7	Temporal response of California black rails to tidal wetland restoration	2020	Western Birds	Evens, Jules	10.21199/WB51.2.4	response_variables	blackrail	blackrail	occupancy	occup
7	Temporal response of California black rails to tidal wetland restoration	2020	Western Birds	Evens, Jules	10.21199/WB51.2.4	response_variables	NA	NA	abundance	abund
7	Temporal response of California black rails to tidal wetland restoration	2020	Western Birds	Evens, Jules	10.21199/WB51.2.4	restoration_actions	influence	influenc	NA	NA
7	Temporal response of California black rails to tidal wetland restoration	2020	Western Birds	Evens, Jules	10.21199/WB51.2.4	restoration_actions	tidal	tidal	NA	NA
7	Temporal response of California black rails to tidal wetland restoration	2020	Western Birds	Evens, Jules	10.21199/WB51.2.4	study_sites_names	baylands	NA	NA	NA
7	Temporal response of California black rails to tidal wetland restoration	2020	Western Birds	Evens, Jules	10.21199/WB51.2.4	study_sites_names	corte	NA	NA	NA
7	Temporal response of California black rails to tidal wetland restoration	2020	Western Birds	Evens, Jules	10.21199/WB51.2.4	study_sites_names	demonstration	NA	NA	NA
7	Temporal response of California black rails to tidal wetland restoration	2020	Western Birds	Evens, Jules	10.21199/WB51.2.4	study_sites_names	ecological	NA	NA	NA
7	Temporal response of California black rails to tidal wetland restoration	2020	Western Birds	Evens, Jules	10.21199/WB51.2.4	study_sites_names	francisco	NA	NA	NA
7	Temporal response of California black rails to tidal wetland restoration	2020	Western Birds	Evens, Jules	10.21199/WB51.2.4	study_sites_names	giacomini	NA	NA	NA
7	Temporal response of California black rails to tidal wetland restoration	2020	Western Birds	Evens, Jules	10.21199/WB51.2.4	study_sites_names	marsh	NA	NA	NA
7	Temporal response of California black rails to tidal wetland restoration	2020	Western Birds	Evens, Jules	10.21199/WB51.2.4	study_sites_names	muzzi	NA	NA	NA
7	Temporal response of California black rails to tidal wetland restoration	2020	Western Birds	Evens, Jules	10.21199/WB51.2.4	study_sites_names	project	NA	NA	NA
7	Temporal response of California black rails to tidal wetland restoration	2020	Western Birds	Evens, Jules	10.21199/WB51.2.4	study_sites_names	reserve	NA	NA	NA
7	Temporal response of California black rails to tidal wetland restoration	2020	Western Birds	Evens, Jules	10.21199/WB51.2.4	study_sites_names	restoration	NA	NA	NA
7	Temporal response of California black rails to tidal wetland restoration	2020	Western Birds	Evens, Jules	10.21199/WB51.2.4	study_sites_names	sanoma	NA	NA	NA
7	Temporal response of California black rails to tidal wetland restoration	2020	Western Birds	Evens, Jules	10.21199/WB51.2.4	study_sites_names	wetland	NA	NA	NA
7	Temporal response of California black rails to tidal wetland restoration	2020	Western Birds	Evens, Jules	10.21199/WB51.2.4	study_sites_names	wetland	NA	NA	NA
8	Impacts of repeated coastal flooding on soil and groundwater following managed dike realignment	2023	Science of the Total Environment	Tackley, Hayden A. and Kurylyk, Barret L. and Lake, Craig B. and Lapen, David R. and van Proosdij, Danika	10.1016/j.scitotenv.2023.164957	ecosystem_types	marsh	marsh	wetland	wetland
8	Impacts of repeated coastal flooding on soil and groundwater following managed dike realignment	2023	Science of the Total Environment	Tackley, Hayden A. and Kurylyk, Barret L. and Lake, Craig B. and Lapen, David R. and van Proosdij, Danika	10.1016/j.scitotenv.2023.164957	ecosystem_types	salt	salt	estuarine	estuarin
8	Impacts of repeated coastal flooding on soil and groundwater following managed dike realignment	2023	Science of the Total Environment	Tackley, Hayden A. and Kurylyk, Barret L. and Lake, Craig B. and Lapen, David R. and van Proosdij, Danika	10.1016/j.scitotenv.2023.164957	focal_species	NA	NA	none_reported	NA
8	Impacts of repeated coastal flooding on soil and groundwater following managed dike realignment	2023	Science of the Total Environment	Tackley, Hayden A. and Kurylyk, Barret L. and Lake, Craig B. and Lapen, David R. and van Proosdij, Danika	10.1016/j.scitotenv.2023.164957	monitoring_methods	cores	core	stilling	still
8	Impacts of repeated coastal flooding on soil and groundwater following managed dike realignment	2023	Science of the Total Environment	Tackley, Hayden A. and Kurylyk, Barret L. and Lake, Craig B. and Lapen, David R. and van Proosdij, Danika	10.1016/j.scitotenv.2023.164957	monitoring_methods	geophysical	geophys	soil	soil
8	Impacts of repeated coastal flooding on soil and groundwater following managed dike realignment	2023	Science of the Total Environment	Tackley, Hayden A. and Kurylyk, Barret L. and Lake, Craig B. and Lapen, David R. and van Proosdij, Danika	10.1016/j.scitotenv.2023.164957	monitoring_methods	monitoring	monitor	survey	survey
8	Impacts of repeated coastal flooding on soil and groundwater following managed dike realignment	2023	Science of the Total Environment	Tackley, Hayden A. and Kurylyk, Barret L. and Lake, Craig B. and Lapen, David R. and van Proosdij, Danika	10.1016/j.scitotenv.2023.164957	monitoring_methods	techniques	techniqu	moisture	moistur
8	Impacts of repeated coastal flooding on soil and groundwater following managed dike realignment	2023	Science of the Total Environment	Tackley, Hayden A. and Kurylyk, Barret L. and Lake, Craig B. and Lapen, David R. and van Proosdij, Danika	10.1016/j.scitotenv.2023.164957	monitoring_methods	NA	NA	probe	probe
8	Impacts of repeated coastal flooding on soil and groundwater following managed dike realignment	2023	Science of the Total Environment	Tackley, Hayden A. and Kurylyk, Barret L. and Lake, Craig B. and Lapen, David R. and van Proosdij, Danika	10.1016/j.scitotenv.2023.164957	monitoring_methods	NA	NA	survey	survey
8	Impacts of repeated coastal flooding on soil and groundwater following managed dike realignment	2023	Science of the Total Environment	Tackley, Hayden A. and Kurylyk, Barret L. and Lake, Craig B. and Lapen, David R. and van Proosdij, Danika	10.1016/j.scitotenv.2023.164957	response_variables	content	content	conductivity	conduct
8	Impacts of repeated coastal flooding on soil and groundwater following managed dike realignment	2023	Science of the Total Environment	Tackley, Hayden A. and Kurylyk, Barret L. and Lake, Craig B. and Lapen, David R. and van Proosdij, Danika	10.1016/j.scitotenv.2023.164957	response_variables	increased	increas	electrical	electr
8	Impacts of repeated coastal flooding on soil and groundwater following managed dike realignment	2023	Science of the Total Environment	Tackley, Hayden A. and Kurylyk, Barret L. and Lake, Craig B. and Lapen, David R. and van Proosdij, Danika	10.1016/j.scitotenv.2023.164957	response_variables	increased	increas	soil	soil
8	Impacts of repeated coastal flooding on soil and groundwater following managed dike realignment	2023	Science of the Total Environment	Tackley, Hayden A. and Kurylyk, Barret L. and Lake, Craig B. and Lapen, David R. and van Proosdij, Danika	10.1016/j.scitotenv.2023.164957	response_variables	NA	NA	sediment	sediment
8	Impacts of repeated coastal flooding on soil and groundwater following managed dike realignment	2023	Science of the Total Environment	Tackley, Hayden A. and Kurylyk, Barret L. and Lake, Craig B. and Lapen, David R. and van Proosdij, Danika	10.1016/j.scitotenv.2023.164957	restoration_actions	NA	NA	marsh	marsh
8	Impacts of repeated coastal flooding on soil and groundwater following managed dike realignment	2023	Science of the Total Environment	Tackley, Hayden A. and Kurylyk, Barret L. and Lake, Craig B. and Lapen, David R. and van Proosdij, Danika	10.1016/j.scitotenv.2023.164957	restoration_actions	NA	NA	salt	salt
8	Impacts of repeated coastal flooding on soil and groundwater following managed dike realignment	2023	Science of the Total Environment	Tackley, Hayden A. and Kurylyk, Barret L. and Lake, Craig B. and Lapen, David R. and van Proosdij, Danika	10.1016/j.scitotenv.2023.164957	study_sites_names	canada	NA	NA	NA
8	Impacts of repeated coastal flooding on soil and groundwater following managed dike realignment	2023	Science of the Total Environment	Tackley, Hayden A. and Kurylyk, Barret L. and Lake, Craig B. and Lapen, David R. and van Proosdij, Danika	10.1016/j.scitotenv.2023.164957	study_sites_names	central	NA	truro	NA
8	Impacts of repeated coastal flooding on soil and groundwater following managed dike realignment	2023	Science of the Total Environment	Tackley, Hayden A. and Kurylyk, Barret L. and Lake, Craig B. and Lapen, David R. and van Proosdij, Danika	10.1016/j.scitotenv.2023.164957	study_sites_names	confluence	NA	NA	NA
8	Impacts of repeated coastal flooding on soil and groundwater following managed dike realignment	2023	Science of the Total Environment	Tackley, Hayden A. and Kurylyk, Barret L. and Lake, Craig B. and Lapen, David R. and van Proosdij, Danika	10.1016/j.scitotenv.2023.164957	study_sites_names	north	NA	NA	NA
8	Impacts of repeated coastal flooding on soil and groundwater following managed dike realignment	2023	Science of the Total Environment	Tackley, Hayden A. and Kurylyk, Barret L. and Lake, Craig B. and Lapen, David R. and van Proosdij, Danika	10.1016/j.scitotenv.2023.164957	study_sites_names	rivers	NA	NA	NA
8	Impacts of repeated coastal flooding on soil and groundwater following managed dike realignment	2023	Science of the Total Environment	Tackley, Hayden A. and Kurylyk, Barret L. and Lake, Craig B. and Lapen, David R. and van Proosdij, Danika	10.1016/j.scitotenv.2023.164957	study_sites_names	salmon	NA	NA	NA
8	Impacts of repeated coastal flooding on soil and groundwater following managed dike realignment	2023	Science of the Total Environment	Tackley, Hayden A. and Kurylyk, Barret L. and Lake, Craig B. and Lapen, David R. and van Proosdij, Danika	10.1016/j.scitotenv.2023.164957	study_sites_names	scotia	NA	NA	NA
9	Eco-engineering mangrove restoration at Gazi Bay, Kenya	2024	Diversity-Basel	Kinya, Gladys and Kairo, James Gitundu and Nyoike, Rossa Ngendo and Nguu, Josphat Gachoki and Githinji, Brian Kiiru and Githaiga, Michael N.	10.3390/d16030135	focal_species	mucronata	NA	NA	NA
9	Eco-engineering mangrove restoration at Gazi Bay, Kenya	2024	Diversity-Basel	Kinya, Gladys and Kairo, James Gitundu and Nyoike, Rossa Ngendo and Nguu, Josphat Gachoki and Githinji, Brian Kiiru and Githaiga, Michael N.	10.3390/d16030135	monitoring_methods	sampling	sampl	design	design
9	Eco-engineering mangrove restoration at Gazi Bay, Kenya	2024	Diversity-Basel	Kinya, Gladys and Kairo, James Gitundu and Nyoike, Rossa Ngendo and Nguu, Josphat Gachoki and Githinji, Brian Kiiru and Githaiga, Michael N.	10.3390/d16030135	monitoring_methods	surveys	survey	block	block
9	Eco-engineering mangrove restoration at Gazi Bay, Kenya	2024	Diversity-Basel	Kinya, Gladys and Kairo, James Gitundu and Nyoike, Rossa Ngendo and Nguu, Josphat Gachoki and Githinji, Brian Kiiru and Githaiga, Michael N.	10.3390/d16030135	response_variables	characteristics	characterist	rate	rate
9	Eco-engineering mangrove restoration at Gazi Bay, Kenya	2024	Diversity-Basel	Kinya, Gladys and Kairo, James Gitundu and Nyoike, Rossa Ngendo and Nguu, Josphat Gachoki and Githinji, Brian Kiiru and Githaiga, Michael N.	10.3390/d16030135	response_variables	forest	forest	number	number
9	Eco-engineering mangrove restoration at Gazi Bay, Kenya	2024	Diversity-Basel	Kinya, Gladys and Kairo, James Gitundu and Nyoike, Rossa Ngendo and Nguu, Josphat Gachoki and Githinji, Brian Kiiru and Githaiga, Michael N.	10.3390/d16030135	response_variables	growth	growth	soil	soil
9	Eco-engineering mangrove restoration at Gazi Bay, Kenya	2024	Diversity-Basel	Kinya, Gladys and Kairo, James Gitundu and Nyoike, Rossa Ngendo and Nguu, Josphat Gachoki and Githinji, Brian Kiiru and Githaiga, Michael N.	10.3390/d16030135	response_variables	mangrove	mangrov	internodes	internod
9	Eco-engineering mangrove restoration at Gazi Bay, Kenya	2024	Diversity-Basel	Kinya, Gladys and Kairo, James Gitundu and Nyoike, Rossa Ngendo and Nguu, Josphat Gachoki and Githinji, Brian Kiiru and Githaiga, Michael N.	10.3390/d16030135	response_variables	mangrove	mangrov	length	length
9	Eco-engineering mangrove restoration at Gazi Bay, Kenya	2024	Diversity-Basel	Kinya, Gladys and Kairo, James Gitundu and Nyoike, Rossa Ngendo and Nguu, Josphat Gachoki and Githinji, Brian Kiiru and Githaiga, Michael N.	10.3390/d16030135	response_variables	mangrove	mangrov	number	number
9	Eco-engineering mangrove restoration at Gazi Bay, Kenya	2024	Diversity-Basel	Kinya, Gladys and Kairo, James Gitundu and Nyoike, Rossa Ngendo and Nguu, Josphat Gachoki and Githinji, Brian Kiiru and Githaiga, Michael N.	10.3390/d16030135	response_variables	performance	perform	organic	organ
9	Eco-engineering mangrove restoration at Gazi Bay, Kenya	2024	Diversity-Basel	Kinya, Gladys and Kairo, James Gitundu and Nyoike, Rossa Ngendo and Nguu, Josphat Gachoki and Githinji, Brian Kiiru and Githaiga, Michael N.	10.3390/d16030135	response_variables	structure	structur	leaves	leav
9	Eco-engineering mangrove restoration at Gazi Bay, Kenya	2024	Diversity-Basel	Kinya, Gladys and Kairo, James Gitundu and Nyoike, Rossa Ngendo and Nguu, Josphat Gachoki and Githinji, Brian Kiiru and Githaiga, Michael N.	10.3390/d16030135	response_variables	NA	NA	carbon	carbon
9	Eco-engineering mangrove restoration at Gazi Bay, Kenya	2024	Diversity-Basel	Kinya, Gladys and Kairo, James Gitundu and Nyoike, Rossa Ngendo and Nguu, Josphat Gachoki and Githinji, Brian Kiiru and Githaiga, Michael N.	10.3390/d16030135	response_variables	NA	NA	matter	matter
9	Eco-engineering mangrove restoration at Gazi Bay, Kenya	2024	Diversity-Basel	Kinya, Gladys and Kairo, James Gitundu and Nyoike, Rossa Ngendo and Nguu, Josphat Gachoki and Githinji, Brian Kiiru and Githaiga, Michael N.	10.3390/d16030135	response_variables	NA	NA	organic	organ
9	Eco-engineering mangrove restoration at Gazi Bay, Kenya	2024	Diversity-Basel	Kinya, Gladys and Kairo, James Gitundu and Nyoike, Rossa Ngendo and Nguu, Josphat Gachoki and Githinji, Brian Kiiru and Githaiga, Michael N.	10.3390/d16030135	response_variables	NA	NA	soil	soil
9	Eco-engineering mangrove restoration at Gazi Bay, Kenya	2024	Diversity-Basel	Kinya, Gladys and Kairo, James Gitundu and Nyoike, Rossa Ngendo and Nguu, Josphat Gachoki and Githinji, Brian Kiiru and Githaiga, Michael N.	10.3390/d16030135	restoration_actions	experimental	experiment	rhizophora	rhizophora
9	Eco-engineering mangrove restoration at Gazi Bay, Kenya	2024	Diversity-Basel	Kinya, Gladys and Kairo, James Gitundu and Nyoike, Rossa Ngendo and Nguu, Josphat Gachoki and Githinji, Brian Kiiru and Githaiga, Michael N.	10.3390/d16030135	restoration_actions	mangrove	mangrov	mucronata	mucronata
9	Eco-engineering mangrove restoration at Gazi Bay, Kenya	2024	Diversity-Basel	Kinya, Gladys and Kairo, James Gitundu and Nyoike, Rossa Ngendo and Nguu, Josphat Gachoki and Githinji, Brian Kiiru and Githaiga, Michael N.	10.3390/d16030135	restoration_actions	NA	NA	encasement	encas
9	Eco-engineering mangrove restoration at Gazi Bay, Kenya	2024	Diversity-Basel	Kinya, Gladys and Kairo, James Gitundu and Nyoike, Rossa Ngendo and Nguu, Josphat Gachoki and Githinji, Brian Kiiru and Githaiga, Michael N.	10.3390/d16030135	restoration_actions	NA	NA	encasement	encas
9	Eco-engineering mangrove restoration at Gazi Bay, Kenya	2024	Diversity-Basel	Kinya, Gladys and Kairo, James Gitundu and Nyoike, Rossa Ngendo and Nguu, Josphat Gachoki and Githinji, Brian Kiiru and Githaiga, Michael N.	10.3390/d16030135	restoration_actions	NA	NA	methodology	methodolog
9	Eco-engineering mangrove restoration at Gazi Bay, Kenya	2024	Diversity-Basel	Kinya, Gladys and Kairo, James Gitundu and Nyoike, Rossa Ngendo and Nguu, Josphat Gachoki and Githinji, Brian Kiiru and Githaiga, Michael N.	10.3390/d16030135	restoration_actions	NA	NA	modified	modifi
9	Eco-engineering mangrove restoration at Gazi Bay, Kenya	2024	Diversity-Basel	Kinya, Gladys and Kairo, James Gitundu and Nyoike, Rossa Ngendo and Nguu, Josphat Gachoki and Githinji, Brian Kiiru and Githaiga, Michael N.	10.3390/d16030135	restoration_actions	NA	NA	pvc	pvc
9	Eco-engineering mangrove restoration at Gazi Bay, Kenya	2024	Diversity-Basel	Kinya, Gladys and Kairo, James Gitundu and Nyoike, Rossa Ngendo and Nguu, Josphat Gachoki and Githinji, Brian Kiiru and Githaiga, Michael N.	10.3390/d16030135	restoration_actions	NA	NA	riley	riley
9	Eco-engineering mangrove restoration at Gazi Bay, Kenya	2024	Diversity-Basel	Kinya, Gladys and Kairo, James Gitundu and Nyoike, Rossa Ngendo and Nguu, Josphat Gachoki and Githinji, Brian Kiiru and Githaiga, Michael N.	10.3390/d16030135	restoration_actions	NA	NA	using	use
9	Eco-engineering mangrove restoration at Gazi Bay, Kenya	2024	Diversity-Basel	Kinya, Gladys and Kairo, James Gitundu and Nyoike, Rossa Ngendo and Nguu, Josphat Gachoki and Githinji, Brian Kiiru and Githaiga, Michael N.	10.3390/d16030135	restoration_actions	NA	NA	using	use
9	Eco-engineering mangrove restoration at Gazi Bay, Kenya	2024	Diversity-Basel	Kinya, Gladys and Kairo, James Gitundu and Nyoike, Rossa Ngendo and Nguu, Josphat Gachoki and Githinji, Brian Kiiru and Githaiga, Michael N.	10.3390/d16030135	study_sites_names	bay	NA	NA	NA
9	Eco-engineering mangrove restoration at Gazi Bay, Kenya	2024	Diversity-Basel	Kinya, Gladys and Kairo, James Gitundu and Nyoike, Rossa Ngendo and Nguu, Josphat Gachoki and Githinji, Brian Kiiru and Githaiga, Michael N.	10.3390/d16030135	study_sites_names	kenya	NA	NA	NA
10	A multiple habitat restoration strategy in a semi-enclosed Florida embayment, combining hydrologic restoration, mangrove propagule plantings and oyster substrate additions	2015	Ecological Engineering	Milbrandt, E. C. and Thompson, M. and Coen, L. D. and Grizzle, R. E. and Ward, K.	10.1016/j.ecoleng.2015.06.043	ecosystem_types	forest	forest	aquatic	aquat
10	A multiple habitat restoration strategy in a semi-enclosed Florida embayment, combining hydrologic restoration, mangrove propagule plantings and oyster substrate additions	2015	Ecological Engineering	Milbrandt, E. C. and Thompson, M. and Coen, L. D. and Grizzle, R. E. and Ward, K.	10.1016/j.ecoleng.2015.06.043	ecosystem_types	NA	NA	biogenic	biogen
10	A multiple habitat restoration strategy in a semi-enclosed Florida embayment, combining hydrologic restoration, mangrove propagule plantings and oyster substrate additions	2015	Ecological Engineering	Milbrandt, E. C. and Thompson, M. and Coen, L. D. and Grizzle, R. E. and Ward, K.	10.1016/j.ecoleng.2015.06.043	ecosystem_types	NA	NA	embayment	embay
10	A multiple habitat restoration strategy in a semi-enclosed Florida embayment, combining hydrologic restoration, mangrove propagule plantings and oyster substrate additions	2015	Ecological Engineering	Milbrandt, E. C. and Thompson, M. and Coen, L. D. and Grizzle, R. E. and Ward, K.	10.1016/j.ecoleng.2015.06.043	ecosystem_types	NA	NA	florida	florida
10	A multiple habitat restoration strategy in a semi-enclosed Florida embayment, combining hydrologic restoration, mangrove propagule plantings and oyster substrate additions	2015	Ecological Engineering	Milbrandt, E. C. and Thompson, M. and Coen, L. D. and Grizzle, R. E. and Ward, K.	10.1016/j.ecoleng.2015.06.043	ecosystem_types	NA	NA	oyster	oyster
10	A multiple habitat restoration strategy in a semi-enclosed Florida embayment, combining hydrologic restoration, mangrove propagule plantings and oyster substrate additions	2015	Ecological Engineering	Milbrandt, E. C. and Thompson, M. and Coen, L. D. and Grizzle, R. E. and Ward, K.	10.1016/j.ecoleng.2015.06.043	ecosystem_types	NA	NA	reefs	reef
10	A multiple habitat restoration strategy in a semi-enclosed Florida embayment, combining hydrologic restoration, mangrove propagule plantings and oyster substrate additions	2015	Ecological Engineering	Milbrandt, E. C. and Thompson, M. and Coen, L. D. and Grizzle, R. E. and Ward, K.	10.1016/j.ecoleng.2015.06.043	ecosystem_types	NA	NA	vegetation	veget
10	A multiple habitat restoration strategy in a semi-enclosed Florida embayment, combining hydrologic restoration, mangrove propagule plantings and oyster substrate additions	2015	Ecological Engineering	Milbrandt, E. C. and Thompson, M. and Coen, L. D. and Grizzle, R. E. and Ward, K.	10.1016/j.ecoleng.2015.06.043	focal_species	invertebrate	NA	virginica	NA
10	A multiple habitat restoration strategy in a semi-enclosed Florida embayment, combining hydrologic restoration, mangrove propagule plantings and oyster substrate additions	2015	Ecological Engineering	Milbrandt, E. C. and Thompson, M. and Coen, L. D. and Grizzle, R. E. and Ward, K.	10.1016/j.ecoleng.2015.06.043	focal_species	mangrove	NA	laguncularia	NA
10	A multiple habitat restoration strategy in a semi-enclosed Florida embayment, combining hydrologic restoration, mangrove propagule plantings and oyster substrate additions	2015	Ecological Engineering	Milbrandt, E. C. and Thompson, M. and Coen, L. D. and Grizzle, R. E. and Ward, K.	10.1016/j.ecoleng.2015.06.043	focal_species	multiple	NA	crassostrea	NA
10	A multiple habitat restoration strategy in a semi-enclosed Florida embayment, combining hydrologic restoration, mangrove propagule plantings and oyster substrate additions	2015	Ecological Engineering	Milbrandt, E. C. and Thompson, M. and Coen, L. D. and Grizzle, R. E. and Ward, K.	10.1016/j.ecoleng.2015.06.043	focal_species	oysters	NA	batis	NA
10	A multiple habitat restoration strategy in a semi-enclosed Florida embayment, combining hydrologic restoration, mangrove propagule plantings and oyster substrate additions	2015	Ecological Engineering	Milbrandt, E. C. and Thompson, M. and Coen, L. D. and Grizzle, R. E. and Ward, K.	10.1016/j.ecoleng.2015.06.043	focal_species	red	NA	maritima	NA
10	A multiple habitat restoration strategy in a semi-enclosed Florida embayment, combining hydrologic restoration, mangrove propagule plantings and oyster substrate additions	2015	Ecological Engineering	Milbrandt, E. C. and Thompson, M. and Coen, L. D. and Grizzle, R. E. and Ward, K.	10.1016/j.ecoleng.2015.06.043	focal_species	NA	NA	armatus	NA
10	A multiple habitat restoration strategy in a semi-enclosed Florida embayment, combining hydrologic restoration, mangrove propagule plantings and oyster substrate additions	2015	Ecological Engineering	Milbrandt, E. C. and Thompson, M. and Coen, L. D. and Grizzle, R. E. and Ward, K.	10.1016/j.ecoleng.2015.06.043	focal_species	NA	NA	eurypanopeus	NA
10	A multiple habitat restoration strategy in a semi-enclosed Florida embayment, combining hydrologic restoration, mangrove propagule plantings and oyster substrate additions	2015	Ecological Engineering	Milbrandt, E. C. and Thompson, M. and Coen, L. D. and Grizzle, R. E. and Ward, K.	10.1016/j.ecoleng.2015.06.043	focal_species	NA	NA	halodule	NA
10	A multiple habitat restoration strategy in a semi-enclosed Florida embayment, combining hydrologic restoration, mangrove propagule plantings and oyster substrate additions	2015	Ecological Engineering	Milbrandt, E. C. and Thompson, M. and Coen, L. D. and Grizzle, R. E. and Ward, K.	10.1016/j.ecoleng.2015.06.043	focal_species	NA	NA	panopeus	NA
10	A multiple habitat restoration strategy in a semi-enclosed Florida embayment, combining hydrologic restoration, mangrove propagule plantings and oyster substrate additions	2015	Ecological Engineering	Milbrandt, E. C. and Thompson, M. and Coen, L. D. and Grizzle, R. E. and Ward, K.	10.1016/j.ecoleng.2015.06.043	focal_species	NA	NA	petrolisthes	NA
10	A multiple habitat restoration strategy in a semi-enclosed Florida embayment, combining hydrologic restoration, mangrove propagule plantings and oyster substrate additions	2015	Ecological Engineering	Milbrandt, E. C. and Thompson, M. and Coen, L. D. and Grizzle, R. E. and Ward, K.	10.1016/j.ecoleng.2015.06.043	focal_species	NA	NA	racemosa	NA
10	A multiple habitat restoration strategy in a semi-enclosed Florida embayment, combining hydrologic restoration, mangrove propagule plantings and oyster substrate additions	2015	Ecological Engineering	Milbrandt, E. C. and Thompson, M. and Coen, L. D. and Grizzle, R. E. and Ward, K.	10.1016/j.ecoleng.2015.06.043	focal_species	NA	NA	wrightii	NA
10	A multiple habitat restoration strategy in a semi-enclosed Florida embayment, combining hydrologic restoration, mangrove propagule plantings and oyster substrate additions	2015	Ecological Engineering	Milbrandt, E. C. and Thompson, M. and Coen, L. D. and Grizzle, R. E. and Ward, K.	10.1016/j.ecoleng.2015.06.043	monitoring_methods	flurometry	flurometri	NA	NA
10	A multiple habitat restoration strategy in a semi-enclosed Florida embayment, combining hydrologic restoration, mangrove propagule plantings and oyster substrate additions	2015	Ecological Engineering	Milbrandt, E. C. and Thompson, M. and Coen, L. D. and Grizzle, R. E. and Ward, K.	10.1016/j.ecoleng.2015.06.043	monitoring_methods	invertebrate	invertebr	positioning	posit
10	A multiple habitat restoration strategy in a semi-enclosed Florida embayment, combining hydrologic restoration, mangrove propagule plantings and oyster substrate additions	2015	Ecological Engineering	Milbrandt, E. C. and Thompson, M. and Coen, L. D. and Grizzle, R. E. and Ward, K.	10.1016/j.ecoleng.2015.06.043	monitoring_methods	oyster	oyster	water	water
10	A multiple habitat restoration strategy in a semi-enclosed Florida embayment, combining hydrologic restoration, mangrove propagule plantings and oyster substrate additions	2015	Ecological Engineering	Milbrandt, E. C. and Thompson, M. and Coen, L. D. and Grizzle, R. E. and Ward, K.	10.1016/j.ecoleng.2015.06.043	monitoring_methods	sampling	sampl	recruitment	recruit
10	A multiple habitat restoration strategy in a semi-enclosed Florida embayment, combining hydrologic restoration, mangrove propagule plantings and oyster substrate additions	2015	Ecological Engineering	Milbrandt, E. C. and Thompson, M. and Coen, L. D. and Grizzle, R. E. and Ward, K.	10.1016/j.ecoleng.2015.06.043	monitoring_methods	sampling	sampl	system	system
10	A multiple habitat restoration strategy in a semi-enclosed Florida embayment, combining hydrologic restoration, mangrove propagule plantings and oyster substrate additions	2015	Ecological Engineering	Milbrandt, E. C. and Thompson, M. and Coen, L. D. and Grizzle, R. E. and Ward, K.	10.1016/j.ecoleng.2015.06.043	monitoring_methods	shoreline	shorelin	global	global
10	A multiple habitat restoration strategy in a semi-enclosed Florida embayment, combining hydrologic restoration, mangrove propagule plantings and oyster substrate additions	2015	Ecological Engineering	Milbrandt, E. C. and Thompson, M. and Coen, L. D. and Grizzle, R. E. and Ward, K.	10.1016/j.ecoleng.2015.06.043	monitoring_methods	situ	situ	NA	NA
10	A multiple habitat restoration strategy in a semi-enclosed Florida embayment, combining hydrologic restoration, mangrove propagule plantings and oyster substrate additions	2015	Ecological Engineering	Milbrandt, E. C. and Thompson, M. and Coen, L. D. and Grizzle, R. E. and Ward, K.	10.1016/j.ecoleng.2015.06.043	response_variables	diversity	divers	NA	NA
10	A multiple habitat restoration strategy in a semi-enclosed Florida embayment, combining hydrologic restoration, mangrove propagule plantings and oyster substrate additions	2015	Ecological Engineering	Milbrandt, E. C. and Thompson, M. and Coen, L. D. and Grizzle, R. E. and Ward, K.	10.1016/j.ecoleng.2015.06.043	response_variables	filtration	filtrat	NA	NA
10	A multiple habitat restoration strategy in a semi-enclosed Florida embayment, combining hydrologic restoration, mangrove propagule plantings and oyster substrate additions	2015	Ecological Engineering	Milbrandt, E. C. and Thompson, M. and Coen, L. D. and Grizzle, R. E. and Ward, K.	10.1016/j.ecoleng.2015.06.043	response_variables	invertebrate	invertebr	NA	NA
10	A multiple habitat restoration strategy in a semi-enclosed Florida embayment, combining hydrologic restoration, mangrove propagule plantings and oyster substrate additions	2015	Ecological Engineering	Milbrandt, E. C. and Thompson, M. and Coen, L. D. and Grizzle, R. E. and Ward, K.	10.1016/j.ecoleng.2015.06.043	response_variables	mangrove	mangrov	NA	NA
10	A multiple habitat restoration strategy in a semi-enclosed Florida embayment, combining hydrologic restoration, mangrove propagule plantings and oyster substrate additions	2015	Ecological Engineering	Milbrandt, E. C. and Thompson, M. and Coen, L. D. and Grizzle, R. E. and Ward, K.	10.1016/j.ecoleng.2015.06.043	response_variables	metrics	metric	water	water
10	A multiple habitat restoration strategy in a semi-enclosed Florida embayment, combining hydrologic restoration, mangrove propagule plantings and oyster substrate additions	2015	Ecological Engineering	Milbrandt, E. C. and Thompson, M. and Coen, L. D. and Grizzle, R. E. and Ward, K.	10.1016/j.ecoleng.2015.06.043	response_variables	oyster	oyster	mean	mean
10	A multiple habitat restoration strategy in a semi-enclosed Florida embayment, combining hydrologic restoration, mangrove propagule plantings and oyster substrate additions	2015	Ecological Engineering	Milbrandt, E. C. and Thompson, M. and Coen, L. D. and Grizzle, R. E. and Ward, K.	10.1016/j.ecoleng.2015.06.043	response_variables	oyster	oyster	NA	NA
10	A multiple habitat restoration strategy in a semi-enclosed Florida embayment, combining hydrologic restoration, mangrove propagule plantings and oyster substrate additions	2015	Ecological Engineering	Milbrandt, E. C. and Thompson, M. and Coen, L. D. and Grizzle, R. E. and Ward, K.	10.1016/j.ecoleng.2015.06.043	response_variables	red	red	NA	NA
10	A multiple habitat restoration strategy in a semi-enclosed Florida embayment, combining hydrologic restoration, mangrove propagule plantings and oyster substrate additions	2015	Ecological Engineering	Milbrandt, E. C. and Thompson, M. and Coen, L. D. and Grizzle, R. E. and Ward, K.	10.1016/j.ecoleng.2015.06.043	response_variables	reef	reef	NA	NA
10	A multiple habitat restoration strategy in a semi-enclosed Florida embayment, combining hydrologic restoration, mangrove propagule plantings and oyster substrate additions	2015	Ecological Engineering	Milbrandt, E. C. and Thompson, M. and Coen, L. D. and Grizzle, R. E. and Ward, K.	10.1016/j.ecoleng.2015.06.043	restoration_actions	construction	construct	NA	NA
10	A multiple habitat restoration strategy in a semi-enclosed Florida embayment, combining hydrologic restoration, mangrove propagule plantings and oyster substrate additions	2015	Ecological Engineering	Milbrandt, E. C. and Thompson, M. and Coen, L. D. and Grizzle, R. E. and Ward, K.	10.1016/j.ecoleng.2015.06.043	restoration_actions	intertidal	intertid	reintroduction	reintroduct
10	A multiple habitat restoration strategy in a semi-enclosed Florida embayment, combining hydrologic restoration, mangrove propagule plantings and oyster substrate additions	2015	Ecological Engineering	Milbrandt, E. C. and Thompson, M. and Coen, L. D. and Grizzle, R. E. and Ward, K.	10.1016/j.ecoleng.2015.06.043	restoration_actions	planting	plant	substrate	substrat
10	A multiple habitat restoration strategy in a semi-enclosed Florida embayment, combining hydrologic restoration, mangrove propagule plantings and oyster substrate additions	2015	Ecological Engineering	Milbrandt, E. C. and Thompson, M. and Coen, L. D. and Grizzle, R. E. and Ward, K.	10.1016/j.ecoleng.2015.06.043	restoration_actions	reef	reef	flushing	flush
10	A multiple habitat restoration strategy in a semi-enclosed Florida embayment, combining hydrologic restoration, mangrove propagule plantings and oyster substrate additions	2015	Ecological Engineering	Milbrandt, E. C. and Thompson, M. and Coen, L. D. and Grizzle, R. E. and Ward, K.	10.1016/j.ecoleng.2015.06.043	restoration_actions	reinstatement	reinstat	restoration	restor
10	A multiple habitat restoration strategy in a semi-enclosed Florida embayment, combining hydrologic restoration, mangrove propagule plantings and oyster substrate additions	2015	Ecological Engineering	Milbrandt, E. C. and Thompson, M. and Coen, L. D. and Grizzle, R. E. and Ward, K.	10.1016/j.ecoleng.2015.06.043	study_sites_names	bayou	NA	NA	NA
10	A multiple habitat restoration strategy in a semi-enclosed Florida embayment, combining hydrologic restoration, mangrove propagule plantings and oyster substrate additions	2015	Ecological Engineering	Milbrandt, E. C. and Thompson, M. and Coen, L. D. and Grizzle, R. E. and Ward, K.	10.1016/j.ecoleng.2015.06.043	study_sites_names	clam	NA	NA	NA
10	A multiple habitat restoration strategy in a semi-enclosed Florida embayment, combining hydrologic restoration, mangrove propagule plantings and oyster substrate additions	2015	Ecological Engineering	Milbrandt, E. C. and Thompson, M. and Coen, L. D. and Grizzle, R. E. and Ward, K.	10.1016/j.ecoleng.2015.06.043	study_sites_names	fl	NA	NA	NA
10	A multiple habitat restoration strategy in a semi-enclosed Florida embayment, combining hydrologic restoration, mangrove propagule plantings and oyster substrate additions	2015	Ecological Engineering	Milbrandt, E. C. and Thompson, M. and Coen, L. D. and Grizzle, R. E. and Ward, K.	10.1016/j.ecoleng.2015.06.043	study_sites_names	island	NA	NA	NA
10	A multiple habitat restoration strategy in a semi-enclosed Florida embayment, combining hydrologic restoration, mangrove propagule plantings and oyster substrate additions	2015	Ecological Engineering	Milbrandt, E. C. and Thompson, M. and Coen, L. D. and Grizzle, R. E. and Ward, K.	10.1016/j.ecoleng.2015.06.043	study_sites_names	sanibel	NA	NA	NA
11	Developing a model to select indicator species based on individual species’ contributions to biodiversity	2022	Applied Sciences-Basel	Chu, Ta-Jen and Shih, Yi-Jia and Shih, Chun-Han and Wang, Jia-Qiao and Huang, Liang-Min and Tsai, Shu-Chen	10.3390/app12136748	ecosystem_types	flat	flat	NA	NA
11	Developing a model to select indicator species based on individual species’ contributions to biodiversity	2022	Applied Sciences-Basel	Chu, Ta-Jen and Shih, Yi-Jia and Shih, Chun-Han and Wang, Jia-Qiao and Huang, Liang-Min and Tsai, Shu-Chen	10.3390/app12136748	ecosystem_types	tidal	tidal	marsh	marsh
11	Developing a model to select indicator species based on individual species’ contributions to biodiversity	2022	Applied Sciences-Basel	Chu, Ta-Jen and Shih, Yi-Jia and Shih, Chun-Han and Wang, Jia-Qiao and Huang, Liang-Min and Tsai, Shu-Chen	10.3390/app12136748	focal_species	arcuata	NA	NA	NA
11	Developing a model to select indicator species based on individual species’ contributions to biodiversity	2022	Applied Sciences-Basel	Chu, Ta-Jen and Shih, Yi-Jia and Shih, Chun-Han and Wang, Jia-Qiao and Huang, Liang-Min and Tsai, Shu-Chen	10.3390/app12136748	focal_species	benthic	NA	NA	NA
11	Developing a model to select indicator species based on individual species’ contributions to biodiversity	2022	Applied Sciences-Basel	Chu, Ta-Jen and Shih, Yi-Jia and Shih, Chun-Han and Wang, Jia-Qiao and Huang, Liang-Min and Tsai, Shu-Chen	10.3390/app12136748	focal_species	borealis	NA	NA	NA
11	Developing a model to select indicator species based on individual species’ contributions to biodiversity	2022	Applied Sciences-Basel	Chu, Ta-Jen and Shih, Yi-Jia and Shih, Chun-Han and Wang, Jia-Qiao and Huang, Liang-Min and Tsai, Shu-Chen	10.3390/app12136748	focal_species	brevidactylus	NA	NA	NA
11	Developing a model to select indicator species based on individual species’ contributions to biodiversity	2022	Applied Sciences-Basel	Chu, Ta-Jen and Shih, Yi-Jia and Shih, Chun-Han and Wang, Jia-Qiao and Huang, Liang-Min and Tsai, Shu-Chen	10.3390/app12136748	focal_species	candel	NA	NA	NA
11	Developing a model to select indicator species based on individual species’ contributions to biodiversity	2022	Applied Sciences-Basel	Chu, Ta-Jen and Shih, Yi-Jia and Shih, Chun-Han and Wang, Jia-Qiao and Huang, Liang-Min and Tsai, Shu-Chen	10.3390/app12136748	focal_species	crabs	NA	NA	NA
11	Developing a model to select indicator species based on individual species’ contributions to biodiversity	2022	Applied Sciences-Basel	Chu, Ta-Jen and Shih, Yi-Jia and Shih, Chun-Han and Wang, Jia-Qiao and Huang, Liang-Min and Tsai, Shu-Chen	10.3390/app12136748	focal_species	kandelia	NA	NA	NA
11	Developing a model to select indicator species based on individual species’ contributions to biodiversity	2022	Applied Sciences-Basel	Chu, Ta-Jen and Shih, Yi-Jia and Shih, Chun-Han and Wang, Jia-Qiao and Huang, Liang-Min and Tsai, Shu-Chen	10.3390/app12136748	focal_species	lacteal	NA	NA	NA
11	Developing a model to select indicator species based on individual species’ contributions to biodiversity	2022	Applied Sciences-Basel	Chu, Ta-Jen and Shih, Yi-Jia and Shih, Chun-Han and Wang, Jia-Qiao and Huang, Liang-Min and Tsai, Shu-Chen	10.3390/app12136748	focal_species	u	NA	NA	NA
11	Developing a model to select indicator species based on individual species’ contributions to biodiversity	2022	Applied Sciences-Basel	Chu, Ta-Jen and Shih, Yi-Jia and Shih, Chun-Han and Wang, Jia-Qiao and Huang, Liang-Min and Tsai, Shu-Chen	10.3390/app12136748	focal_species	u	NA	NA	NA
11	Developing a model to select indicator species based on individual species’ contributions to biodiversity	2022	Applied Sciences-Basel	Chu, Ta-Jen and Shih, Yi-Jia and Shih, Chun-Han and Wang, Jia-Qiao and Huang, Liang-Min and Tsai, Shu-Chen	10.3390/app12136748	monitoring_methods	benthic	benthic	not_explicitly_reported	not_explicitly_report
11	Developing a model to select indicator species based on individual species’ contributions to biodiversity	2022	Applied Sciences-Basel	Chu, Ta-Jen and Shih, Yi-Jia and Shih, Chun-Han and Wang, Jia-Qiao and Huang, Liang-Min and Tsai, Shu-Chen	10.3390/app12136748	monitoring_methods	invertebrate	invertebr	NA	NA
11	Developing a model to select indicator species based on individual species’ contributions to biodiversity	2022	Applied Sciences-Basel	Chu, Ta-Jen and Shih, Yi-Jia and Shih, Chun-Han and Wang, Jia-Qiao and Huang, Liang-Min and Tsai, Shu-Chen	10.3390/app12136748	monitoring_methods	sampling	sampl	NA	NA
11	Developing a model to select indicator species based on individual species’ contributions to biodiversity	2022	Applied Sciences-Basel	Chu, Ta-Jen and Shih, Yi-Jia and Shih, Chun-Han and Wang, Jia-Qiao and Huang, Liang-Min and Tsai, Shu-Chen	10.3390/app12136748	response_variables	benthic	benthic	biodiversity	biodivers
11	Developing a model to select indicator species based on individual species’ contributions to biodiversity	2022	Applied Sciences-Basel	Chu, Ta-Jen and Shih, Yi-Jia and Shih, Chun-Han and Wang, Jia-Qiao and Huang, Liang-Min and Tsai, Shu-Chen	10.3390/app12136748	response_variables	diversity	divers	NA	NA
11	Developing a model to select indicator species based on individual species’ contributions to biodiversity	2022	Applied Sciences-Basel	Chu, Ta-Jen and Shih, Yi-Jia and Shih, Chun-Han and Wang, Jia-Qiao and Huang, Liang-Min and Tsai, Shu-Chen	10.3390/app12136748	response_variables	species	speci	density	densiti
11	Developing a model to select indicator species based on individual species’ contributions to biodiversity	2022	Applied Sciences-Basel	Chu, Ta-Jen and Shih, Yi-Jia and Shih, Chun-Han and Wang, Jia-Qiao and Huang, Liang-Min and Tsai, Shu-Chen	10.3390/app12136748	restoration_actions	deforestation	deforest	NA	NA
11	Developing a model to select indicator species based on individual species’ contributions to biodiversity	2022	Applied Sciences-Basel	Chu, Ta-Jen and Shih, Yi-Jia and Shih, Chun-Han and Wang, Jia-Qiao and Huang, Liang-Min and Tsai, Shu-Chen	10.3390/app12136748	restoration_actions	removal	remov	NA	NA
11	Developing a model to select indicator species based on individual species’ contributions to biodiversity	2022	Applied Sciences-Basel	Chu, Ta-Jen and Shih, Yi-Jia and Shih, Chun-Han and Wang, Jia-Qiao and Huang, Liang-Min and Tsai, Shu-Chen	10.3390/app12136748	study_sites_names	hsinchu	NA	NA	NA
11	Developing a model to select indicator species based on individual species’ contributions to biodiversity	2022	Applied Sciences-Basel	Chu, Ta-Jen and Shih, Yi-Jia and Shih, Chun-Han and Wang, Jia-Qiao and Huang, Liang-Min and Tsai, Shu-Chen	10.3390/app12136748	study_sites_names	siangshan	NA	republic	NA
11	Developing a model to select indicator species based on individual species’ contributions to biodiversity	2022	Applied Sciences-Basel	Chu, Ta-Jen and Shih, Yi-Jia and Shih, Chun-Han and Wang, Jia-Qiao and Huang, Liang-Min and Tsai, Shu-Chen	10.3390/app12136748	study_sites_names	taiwan	NA	NA	NA
11	Developing a model to select indicator species based on individual species’ contributions to biodiversity	2022	Applied Sciences-Basel	Chu, Ta-Jen and Shih, Yi-Jia and Shih, Chun-Han and Wang, Jia-Qiao and Huang, Liang-Min and Tsai, Shu-Chen	10.3390/app12136748	study_sites_names	wetland	NA	china	NA
12	Invertebrate communities of Bay of Fundy salt marsh pools: comparison of a natural and recovering marsh	2023	Frontiers In Ecology And Evolution	Noel, Paula E. and Sharma, Bidhya and Chmura, Gail L.	10.3389/fevo.2023.994533	ecosystem_types	wetland	wetland	bay	bay
12	Invertebrate communities of Bay of Fundy salt marsh pools: comparison of a natural and recovering marsh	2023	Frontiers In Ecology And Evolution	Noel, Paula E. and Sharma, Bidhya and Chmura, Gail L.	10.3389/fevo.2023.994533	ecosystem_types	NA	NA	fundy	fundi
12	Invertebrate communities of Bay of Fundy salt marsh pools: comparison of a natural and recovering marsh	2023	Frontiers In Ecology And Evolution	Noel, Paula E. and Sharma, Bidhya and Chmura, Gail L.	10.3389/fevo.2023.994533	focal_species	aestuaria	NA	NA	NA
12	Invertebrate communities of Bay of Fundy salt marsh pools: comparison of a natural and recovering marsh	2023	Frontiers In Ecology And Evolution	Noel, Paula E. and Sharma, Bidhya and Chmura, Gail L.	10.3389/fevo.2023.994533	focal_species	algae	NA	NA	NA
12	Invertebrate communities of Bay of Fundy salt marsh pools: comparison of a natural and recovering marsh	2023	Frontiers In Ecology And Evolution	Noel, Paula E. and Sharma, Bidhya and Chmura, Gail L.	10.3389/fevo.2023.994533	focal_species	alterniflorus	NA	NA	NA
12	Invertebrate communities of Bay of Fundy salt marsh pools: comparison of a natural and recovering marsh	2023	Frontiers In Ecology And Evolution	Noel, Paula E. and Sharma, Bidhya and Chmura, Gail L.	10.3389/fevo.2023.994533	focal_species	black	NA	NA	NA
12	Invertebrate communities of Bay of Fundy salt marsh pools: comparison of a natural and recovering marsh	2023	Frontiers In Ecology And Evolution	Noel, Paula E. and Sharma, Bidhya and Chmura, Gail L.	10.3389/fevo.2023.994533	focal_species	bolboschoenus	NA	NA	NA
12	Invertebrate communities of Bay of Fundy salt marsh pools: comparison of a natural and recovering marsh	2023	Frontiers In Ecology And Evolution	Noel, Paula E. and Sharma, Bidhya and Chmura, Gail L.	10.3389/fevo.2023.994533	focal_species	canada	NA	NA	NA
12	Invertebrate communities of Bay of Fundy salt marsh pools: comparison of a natural and recovering marsh	2023	Frontiers In Ecology And Evolution	Noel, Paula E. and Sharma, Bidhya and Chmura, Gail L.	10.3389/fevo.2023.994533	focal_species	cladophora	NA	NA	NA
12	Invertebrate communities of Bay of Fundy salt marsh pools: comparison of a natural and recovering marsh	2023	Frontiers In Ecology And Evolution	Noel, Paula E. and Sharma, Bidhya and Chmura, Gail L.	10.3389/fevo.2023.994533	focal_species	coroxidae	NA	NA	NA
12	Invertebrate communities of Bay of Fundy salt marsh pools: comparison of a natural and recovering marsh	2023	Frontiers In Ecology And Evolution	Noel, Paula E. and Sharma, Bidhya and Chmura, Gail L.	10.3389/fevo.2023.994533	focal_species	ducks	NA	NA	NA
12	Invertebrate communities of Bay of Fundy salt marsh pools: comparison of a natural and recovering marsh	2023	Frontiers In Ecology And Evolution	Noel, Paula E. and Sharma, Bidhya and Chmura, Gail L.	10.3389/fevo.2023.994533	focal_species	ephydridae	NA	NA	NA
12	Invertebrate communities of Bay of Fundy salt marsh pools: comparison of a natural and recovering marsh	2023	Frontiers In Ecology And Evolution	Noel, Paula E. and Sharma, Bidhya and Chmura, Gail L.	10.3389/fevo.2023.994533	focal_species	filamentous	NA	NA	NA
12	Invertebrate communities of Bay of Fundy salt marsh pools: comparison of a natural and recovering marsh	2023	Frontiers In Ecology And Evolution	Noel, Paula E. and Sharma, Bidhya and Chmura, Gail L.	10.3389/fevo.2023.994533	focal_species	gammarus	NA	NA	NA
12	Invertebrate communities of Bay of Fundy salt marsh pools: comparison of a natural and recovering marsh	2023	Frontiers In Ecology And Evolution	Noel, Paula E. and Sharma, Bidhya and Chmura, Gail L.	10.3389/fevo.2023.994533	focal_species	geese	NA	NA	NA
12	Invertebrate communities of Bay of Fundy salt marsh pools: comparison of a natural and recovering marsh	2023	Frontiers In Ecology And Evolution	Noel, Paula E. and Sharma, Bidhya and Chmura, Gail L.	10.3389/fevo.2023.994533	focal_species	manayunkia	NA	NA	NA
12	Invertebrate communities of Bay of Fundy salt marsh pools: comparison of a natural and recovering marsh	2023	Frontiers In Ecology And Evolution	Noel, Paula E. and Sharma, Bidhya and Chmura, Gail L.	10.3389/fevo.2023.994533	focal_species	marina	NA	NA	NA
12	Invertebrate communities of Bay of Fundy salt marsh pools: comparison of a natural and recovering marsh	2023	Frontiers In Ecology And Evolution	Noel, Paula E. and Sharma, Bidhya and Chmura, Gail L.	10.3389/fevo.2023.994533	focal_species	mucronatus	NA	NA	NA
12	Invertebrate communities of Bay of Fundy salt marsh pools: comparison of a natural and recovering marsh	2023	Frontiers In Ecology And Evolution	Noel, Paula E. and Sharma, Bidhya and Chmura, Gail L.	10.3389/fevo.2023.994533	focal_species	r	NA	naididae	NA
12	Invertebrate communities of Bay of Fundy salt marsh pools: comparison of a natural and recovering marsh	2023	Frontiers In Ecology And Evolution	Noel, Paula E. and Sharma, Bidhya and Chmura, Gail L.	10.3389/fevo.2023.994533	focal_species	sp	NA	NA	NA
12	Invertebrate communities of Bay of Fundy salt marsh pools: comparison of a natural and recovering marsh	2023	Frontiers In Ecology And Evolution	Noel, Paula E. and Sharma, Bidhya and Chmura, Gail L.	10.3389/fevo.2023.994533	focal_species	sp	NA	NA	NA
12	Invertebrate communities of Bay of Fundy salt marsh pools: comparison of a natural and recovering marsh	2023	Frontiers In Ecology And Evolution	Noel, Paula E. and Sharma, Bidhya and Chmura, Gail L.	10.3389/fevo.2023.994533	focal_species	sporobolus	NA	ruppia	NA
12	Invertebrate communities of Bay of Fundy salt marsh pools: comparison of a natural and recovering marsh	2023	Frontiers In Ecology And Evolution	Noel, Paula E. and Sharma, Bidhya and Chmura, Gail L.	10.3389/fevo.2023.994533	focal_species	truncata	NA	NA	NA
12	Invertebrate communities of Bay of Fundy salt marsh pools: comparison of a natural and recovering marsh	2023	Frontiers In Ecology And Evolution	Noel, Paula E. and Sharma, Bidhya and Chmura, Gail L.	10.3389/fevo.2023.994533	focal_species	tubificidae	NA	NA	NA
12	Invertebrate communities of Bay of Fundy salt marsh pools: comparison of a natural and recovering marsh	2023	Frontiers In Ecology And Evolution	Noel, Paula E. and Sharma, Bidhya and Chmura, Gail L.	10.3389/fevo.2023.994533	focal_species	ulva	NA	NA	NA
12	Invertebrate communities of Bay of Fundy salt marsh pools: comparison of a natural and recovering marsh	2023	Frontiers In Ecology And Evolution	Noel, Paula E. and Sharma, Bidhya and Chmura, Gail L.	10.3389/fevo.2023.994533	focal_species	zostera	NA	NA	NA
12	Invertebrate communities of Bay of Fundy salt marsh pools: comparison of a natural and recovering marsh	2023	Frontiers In Ecology And Evolution	Noel, Paula E. and Sharma, Bidhya and Chmura, Gail L.	10.3389/fevo.2023.994533	monitoring_methods	invertebrate	invertebr	vegetation	veget
12	Invertebrate communities of Bay of Fundy salt marsh pools: comparison of a natural and recovering marsh	2023	Frontiers In Ecology And Evolution	Noel, Paula E. and Sharma, Bidhya and Chmura, Gail L.	10.3389/fevo.2023.994533	monitoring_methods	sampling	sampl	area	area
12	Invertebrate communities of Bay of Fundy salt marsh pools: comparison of a natural and recovering marsh	2023	Frontiers In Ecology And Evolution	Noel, Paula E. and Sharma, Bidhya and Chmura, Gail L.	10.3389/fevo.2023.994533	monitoring_methods	sampling	sampl	species	speci
12	Invertebrate communities of Bay of Fundy salt marsh pools: comparison of a natural and recovering marsh	2023	Frontiers In Ecology And Evolution	Noel, Paula E. and Sharma, Bidhya and Chmura, Gail L.	10.3389/fevo.2023.994533	monitoring_methods	NA	NA	curve	curv
12	Invertebrate communities of Bay of Fundy salt marsh pools: comparison of a natural and recovering marsh	2023	Frontiers In Ecology And Evolution	Noel, Paula E. and Sharma, Bidhya and Chmura, Gail L.	10.3389/fevo.2023.994533	response_variables	composition	composit	NA	NA
12	Invertebrate communities of Bay of Fundy salt marsh pools: comparison of a natural and recovering marsh	2023	Frontiers In Ecology And Evolution	Noel, Paula E. and Sharma, Bidhya and Chmura, Gail L.	10.3389/fevo.2023.994533	response_variables	diversity	divers	NA	NA
12	Invertebrate communities of Bay of Fundy salt marsh pools: comparison of a natural and recovering marsh	2023	Frontiers In Ecology And Evolution	Noel, Paula E. and Sharma, Bidhya and Chmura, Gail L.	10.3389/fevo.2023.994533	response_variables	invertebrate	invertebr	NA	NA
12	Invertebrate communities of Bay of Fundy salt marsh pools: comparison of a natural and recovering marsh	2023	Frontiers In Ecology And Evolution	Noel, Paula E. and Sharma, Bidhya and Chmura, Gail L.	10.3389/fevo.2023.994533	response_variables	month	month	NA	NA
12	Invertebrate communities of Bay of Fundy salt marsh pools: comparison of a natural and recovering marsh	2023	Frontiers In Ecology And Evolution	Noel, Paula E. and Sharma, Bidhya and Chmura, Gail L.	10.3389/fevo.2023.994533	response_variables	pool	pool	NA	NA
12	Invertebrate communities of Bay of Fundy salt marsh pools: comparison of a natural and recovering marsh	2023	Frontiers In Ecology And Evolution	Noel, Paula E. and Sharma, Bidhya and Chmura, Gail L.	10.3389/fevo.2023.994533	response_variables	samples	sampl	index	index
12	Invertebrate communities of Bay of Fundy salt marsh pools: comparison of a natural and recovering marsh	2023	Frontiers In Ecology And Evolution	Noel, Paula E. and Sharma, Bidhya and Chmura, Gail L.	10.3389/fevo.2023.994533	response_variables	sampling	sampl	NA	NA
12	Invertebrate communities of Bay of Fundy salt marsh pools: comparison of a natural and recovering marsh	2023	Frontiers In Ecology And Evolution	Noel, Paula E. and Sharma, Bidhya and Chmura, Gail L.	10.3389/fevo.2023.994533	response_variables	vegetation	veget	richness	rich
12	Invertebrate communities of Bay of Fundy salt marsh pools: comparison of a natural and recovering marsh	2023	Frontiers In Ecology And Evolution	Noel, Paula E. and Sharma, Bidhya and Chmura, Gail L.	10.3389/fevo.2023.994533	response_variables	vegetation	veget	NA	NA
12	Invertebrate communities of Bay of Fundy salt marsh pools: comparison of a natural and recovering marsh	2023	Frontiers In Ecology And Evolution	Noel, Paula E. and Sharma, Bidhya and Chmura, Gail L.	10.3389/fevo.2023.994533	response_variables	within	within	abundance	abund
12	Invertebrate communities of Bay of Fundy salt marsh pools: comparison of a natural and recovering marsh	2023	Frontiers In Ecology And Evolution	Noel, Paula E. and Sharma, Bidhya and Chmura, Gail L.	10.3389/fevo.2023.994533	response_variables	within	within	NA	NA
12	Invertebrate communities of Bay of Fundy salt marsh pools: comparison of a natural and recovering marsh	2023	Frontiers In Ecology And Evolution	Noel, Paula E. and Sharma, Bidhya and Chmura, Gail L.	10.3389/fevo.2023.994533	restoration_actions	managed	manag	flood	flood
12	Invertebrate communities of Bay of Fundy salt marsh pools: comparison of a natural and recovering marsh	2023	Frontiers In Ecology And Evolution	Noel, Paula E. and Sharma, Bidhya and Chmura, Gail L.	10.3389/fevo.2023.994533	restoration_actions	realignment	realign	NA	NA
12	Invertebrate communities of Bay of Fundy salt marsh pools: comparison of a natural and recovering marsh	2023	Frontiers In Ecology And Evolution	Noel, Paula E. and Sharma, Bidhya and Chmura, Gail L.	10.3389/fevo.2023.994533	restoration_actions	recovery	recoveri	NA	NA
12	Invertebrate communities of Bay of Fundy salt marsh pools: comparison of a natural and recovering marsh	2023	Frontiers In Ecology And Evolution	Noel, Paula E. and Sharma, Bidhya and Chmura, Gail L.	10.3389/fevo.2023.994533	restoration_actions	unmanaged	unmanag	NA	NA
12	Invertebrate communities of Bay of Fundy salt marsh pools: comparison of a natural and recovering marsh	2023	Frontiers In Ecology And Evolution	Noel, Paula E. and Sharma, Bidhya and Chmura, Gail L.	10.3389/fevo.2023.994533	study_sites_names	bay	NA	province	NA
12	Invertebrate communities of Bay of Fundy salt marsh pools: comparison of a natural and recovering marsh	2023	Frontiers In Ecology And Evolution	Noel, Paula E. and Sharma, Bidhya and Chmura, Gail L.	10.3389/fevo.2023.994533	study_sites_names	dipper	NA	NA	NA
12	Invertebrate communities of Bay of Fundy salt marsh pools: comparison of a natural and recovering marsh	2023	Frontiers In Ecology And Evolution	Noel, Paula E. and Sharma, Bidhya and Chmura, Gail L.	10.3389/fevo.2023.994533	study_sites_names	fundy	NA	new	NA
12	Invertebrate communities of Bay of Fundy salt marsh pools: comparison of a natural and recovering marsh	2023	Frontiers In Ecology And Evolution	Noel, Paula E. and Sharma, Bidhya and Chmura, Gail L.	10.3389/fevo.2023.994533	study_sites_names	harbor	NA	NA	NA
12	Invertebrate communities of Bay of Fundy salt marsh pools: comparison of a natural and recovering marsh	2023	Frontiers In Ecology And Evolution	Noel, Paula E. and Sharma, Bidhya and Chmura, Gail L.	10.3389/fevo.2023.994533	study_sites_names	marsh	NA	john	NA
12	Invertebrate communities of Bay of Fundy salt marsh pools: comparison of a natural and recovering marsh	2023	Frontiers In Ecology And Evolution	Noel, Paula E. and Sharma, Bidhya and Chmura, Gail L.	10.3389/fevo.2023.994533	study_sites_names	marsh	NA	NA	NA
12	Invertebrate communities of Bay of Fundy salt marsh pools: comparison of a natural and recovering marsh	2023	Frontiers In Ecology And Evolution	Noel, Paula E. and Sharma, Bidhya and Chmura, Gail L.	10.3389/fevo.2023.994533	study_sites_names	rest	NA	brunswick	NA
13	Testing strategies to enhance transplant success under stressful conditions at a tidal marsh restoration project	2024	Restoration Ecology	Pausch, Rachel	10.1111/rec.14117	ecosystem_types	tidal	tidal	salt	salt
13	Testing strategies to enhance transplant success under stressful conditions at a tidal marsh restoration project	2024	Restoration Ecology	Pausch, Rachel	10.1111/rec.14117	ecosystem_types	NA	NA	salt	salt
13	Testing strategies to enhance transplant success under stressful conditions at a tidal marsh restoration project	2024	Restoration Ecology	Pausch, Rachel	10.1111/rec.14117	monitoring_methods	sampling	sampl	cover	cover
13	Testing strategies to enhance transplant success under stressful conditions at a tidal marsh restoration project	2024	Restoration Ecology	Pausch, Rachel	10.1111/rec.14117	monitoring_methods	NA	NA	content	content
13	Testing strategies to enhance transplant success under stressful conditions at a tidal marsh restoration project	2024	Restoration Ecology	Pausch, Rachel	10.1111/rec.14117	monitoring_methods	NA	NA	moisture	moistur
13	Testing strategies to enhance transplant success under stressful conditions at a tidal marsh restoration project	2024	Restoration Ecology	Pausch, Rachel	10.1111/rec.14117	monitoring_methods	NA	NA	plant	plant
13	Testing strategies to enhance transplant success under stressful conditions at a tidal marsh restoration project	2024	Restoration Ecology	Pausch, Rachel	10.1111/rec.14117	monitoring_methods	NA	NA	soil	soil
13	Testing strategies to enhance transplant success under stressful conditions at a tidal marsh restoration project	2024	Restoration Ecology	Pausch, Rachel	10.1111/rec.14117	response_variables	30	30	flowering	flower
13	Testing strategies to enhance transplant success under stressful conditions at a tidal marsh restoration project	2024	Restoration Ecology	Pausch, Rachel	10.1111/rec.14117	response_variables	days	day	herbivory	herbivori
13	Testing strategies to enhance transplant success under stressful conditions at a tidal marsh restoration project	2024	Restoration Ecology	Pausch, Rachel	10.1111/rec.14117	response_variables	hardening	harden	NA	NA
13	Testing strategies to enhance transplant success under stressful conditions at a tidal marsh restoration project	2024	Restoration Ecology	Pausch, Rachel	10.1111/rec.14117	response_variables	percent	percent	soil	soil
13	Testing strategies to enhance transplant success under stressful conditions at a tidal marsh restoration project	2024	Restoration Ecology	Pausch, Rachel	10.1111/rec.14117	response_variables	plot	plot	moisture	moistur
13	Testing strategies to enhance transplant success under stressful conditions at a tidal marsh restoration project	2024	Restoration Ecology	Pausch, Rachel	10.1111/rec.14117	response_variables	response	respons	NA	NA
13	Testing strategies to enhance transplant success under stressful conditions at a tidal marsh restoration project	2024	Restoration Ecology	Pausch, Rachel	10.1111/rec.14117	response_variables	salt	salt	NA	NA
13	Testing strategies to enhance transplant success under stressful conditions at a tidal marsh restoration project	2024	Restoration Ecology	Pausch, Rachel	10.1111/rec.14117	response_variables	watering	water	NA	NA
13	Testing strategies to enhance transplant success under stressful conditions at a tidal marsh restoration project	2024	Restoration Ecology	Pausch, Rachel	10.1111/rec.14117	restoration_actions	addition	addit	irrigation	irrig
13	Testing strategies to enhance transplant success under stressful conditions at a tidal marsh restoration project	2024	Restoration Ecology	Pausch, Rachel	10.1111/rec.14117	restoration_actions	assorted	assort	configuration	configur
13	Testing strategies to enhance transplant success under stressful conditions at a tidal marsh restoration project	2024	Restoration Ecology	Pausch, Rachel	10.1111/rec.14117	restoration_actions	sediment	sediment	plant	plant
13	Testing strategies to enhance transplant success under stressful conditions at a tidal marsh restoration project	2024	Restoration Ecology	Pausch, Rachel	10.1111/rec.14117	restoration_actions	treatments	treatment	NA	NA
13	Testing strategies to enhance transplant success under stressful conditions at a tidal marsh restoration project	2024	Restoration Ecology	Pausch, Rachel	10.1111/rec.14117	study_sites_names	california	NA	NA	NA
13	Testing strategies to enhance transplant success under stressful conditions at a tidal marsh restoration project	2024	Restoration Ecology	Pausch, Rachel	10.1111/rec.14117	study_sites_names	county	NA	NA	NA
13	Testing strategies to enhance transplant success under stressful conditions at a tidal marsh restoration project	2024	Restoration Ecology	Pausch, Rachel	10.1111/rec.14117	study_sites_names	hester	NA	central	NA
13	Testing strategies to enhance transplant success under stressful conditions at a tidal marsh restoration project	2024	Restoration Ecology	Pausch, Rachel	10.1111/rec.14117	study_sites_names	marsh	NA	NA	NA
13	Testing strategies to enhance transplant success under stressful conditions at a tidal marsh restoration project	2024	Restoration Ecology	Pausch, Rachel	10.1111/rec.14117	study_sites_names	monterey	NA	NA	NA
13	Testing strategies to enhance transplant success under stressful conditions at a tidal marsh restoration project	2024	Restoration Ecology	Pausch, Rachel	10.1111/rec.14117	study_sites_names	usa	NA	NA	NA
14	Comparison of the coexistence pattern of mangrove macrobenthos between natural and artificial reforestation	2024	Ecology and Evolution	Guo, Pingping and Lin, Yufeng and Sheng, Yifei and Gu, Xuan and Deng, Yijuan and Zhang, Yamian and Wang, Wenqing and Wang, Mao	10.1002/ece3.70069	ecosystem_types	forest	forest	subtropical	subtrop
14	Comparison of the coexistence pattern of mangrove macrobenthos between natural and artificial reforestation	2024	Ecology and Evolution	Guo, Pingping and Lin, Yufeng and Sheng, Yifei and Gu, Xuan and Deng, Yijuan and Zhang, Yamian and Wang, Wenqing and Wang, Mao	10.1002/ece3.70069	ecosystem_types	mangrove	mangrov	tropical	tropic
14	Comparison of the coexistence pattern of mangrove macrobenthos between natural and artificial reforestation	2024	Ecology and Evolution	Guo, Pingping and Lin, Yufeng and Sheng, Yifei and Gu, Xuan and Deng, Yijuan and Zhang, Yamian and Wang, Wenqing and Wang, Mao	10.1002/ece3.70069	ecosystem_types	NA	NA	ecoregions	ecoregion
14	Comparison of the coexistence pattern of mangrove macrobenthos between natural and artificial reforestation	2024	Ecology and Evolution	Guo, Pingping and Lin, Yufeng and Sheng, Yifei and Gu, Xuan and Deng, Yijuan and Zhang, Yamian and Wang, Wenqing and Wang, Mao	10.1002/ece3.70069	ecosystem_types	NA	NA	intertidal	intertid
14	Comparison of the coexistence pattern of mangrove macrobenthos between natural and artificial reforestation	2024	Ecology and Evolution	Guo, Pingping and Lin, Yufeng and Sheng, Yifei and Gu, Xuan and Deng, Yijuan and Zhang, Yamian and Wang, Wenqing and Wang, Mao	10.1002/ece3.70069	ecosystem_types	NA	NA	temperate	temper
14	Comparison of the coexistence pattern of mangrove macrobenthos between natural and artificial reforestation	2024	Ecology and Evolution	Guo, Pingping and Lin, Yufeng and Sheng, Yifei and Gu, Xuan and Deng, Yijuan and Zhang, Yamian and Wang, Wenqing and Wang, Mao	10.1002/ece3.70069	ecosystem_types	NA	NA	warm	warm
14	Comparison of the coexistence pattern of mangrove macrobenthos between natural and artificial reforestation	2024	Ecology and Evolution	Guo, Pingping and Lin, Yufeng and Sheng, Yifei and Gu, Xuan and Deng, Yijuan and Zhang, Yamian and Wang, Wenqing and Wang, Mao	10.1002/ece3.70069	focal_species	curstaceans	NA	aegiceras	NA
14	Comparison of the coexistence pattern of mangrove macrobenthos between natural and artificial reforestation	2024	Ecology and Evolution	Guo, Pingping and Lin, Yufeng and Sheng, Yifei and Gu, Xuan and Deng, Yijuan and Zhang, Yamian and Wang, Wenqing and Wang, Mao	10.1002/ece3.70069	focal_species	molluscs	NA	corniculatum	NA
14	Comparison of the coexistence pattern of mangrove macrobenthos between natural and artificial reforestation	2024	Ecology and Evolution	Guo, Pingping and Lin, Yufeng and Sheng, Yifei and Gu, Xuan and Deng, Yijuan and Zhang, Yamian and Wang, Wenqing and Wang, Mao	10.1002/ece3.70069	focal_species	NA	NA	bruguiera	NA
14	Comparison of the coexistence pattern of mangrove macrobenthos between natural and artificial reforestation	2024	Ecology and Evolution	Guo, Pingping and Lin, Yufeng and Sheng, Yifei and Gu, Xuan and Deng, Yijuan and Zhang, Yamian and Wang, Wenqing and Wang, Mao	10.1002/ece3.70069	focal_species	NA	NA	incisa	NA
14	Comparison of the coexistence pattern of mangrove macrobenthos between natural and artificial reforestation	2024	Ecology and Evolution	Guo, Pingping and Lin, Yufeng and Sheng, Yifei and Gu, Xuan and Deng, Yijuan and Zhang, Yamian and Wang, Wenqing and Wang, Mao	10.1002/ece3.70069	focal_species	NA	NA	kandelia	NA
14	Comparison of the coexistence pattern of mangrove macrobenthos between natural and artificial reforestation	2024	Ecology and Evolution	Guo, Pingping and Lin, Yufeng and Sheng, Yifei and Gu, Xuan and Deng, Yijuan and Zhang, Yamian and Wang, Wenqing and Wang, Mao	10.1002/ece3.70069	focal_species	NA	NA	microptera	NA
14	Comparison of the coexistence pattern of mangrove macrobenthos between natural and artificial reforestation	2024	Ecology and Evolution	Guo, Pingping and Lin, Yufeng and Sheng, Yifei and Gu, Xuan and Deng, Yijuan and Zhang, Yamian and Wang, Wenqing and Wang, Mao	10.1002/ece3.70069	focal_species	NA	NA	neripteron	NA
14	Comparison of the coexistence pattern of mangrove macrobenthos between natural and artificial reforestation	2024	Ecology and Evolution	Guo, Pingping and Lin, Yufeng and Sheng, Yifei and Gu, Xuan and Deng, Yijuan and Zhang, Yamian and Wang, Wenqing and Wang, Mao	10.1002/ece3.70069	focal_species	NA	NA	pirenella	NA
14	Comparison of the coexistence pattern of mangrove macrobenthos between natural and artificial reforestation	2024	Ecology and Evolution	Guo, Pingping and Lin, Yufeng and Sheng, Yifei and Gu, Xuan and Deng, Yijuan and Zhang, Yamian and Wang, Wenqing and Wang, Mao	10.1002/ece3.70069	focal_species	NA	NA	pirenella	NA
14	Comparison of the coexistence pattern of mangrove macrobenthos between natural and artificial reforestation	2024	Ecology and Evolution	Guo, Pingping and Lin, Yufeng and Sheng, Yifei and Gu, Xuan and Deng, Yijuan and Zhang, Yamian and Wang, Wenqing and Wang, Mao	10.1002/ece3.70069	focal_species	NA	NA	pirenella	NA
14	Comparison of the coexistence pattern of mangrove macrobenthos between natural and artificial reforestation	2024	Ecology and Evolution	Guo, Pingping and Lin, Yufeng and Sheng, Yifei and Gu, Xuan and Deng, Yijuan and Zhang, Yamian and Wang, Wenqing and Wang, Mao	10.1002/ece3.70069	focal_species	NA	NA	sexangula	NA
14	Comparison of the coexistence pattern of mangrove macrobenthos between natural and artificial reforestation	2024	Ecology and Evolution	Guo, Pingping and Lin, Yufeng and Sheng, Yifei and Gu, Xuan and Deng, Yijuan and Zhang, Yamian and Wang, Wenqing and Wang, Mao	10.1002/ece3.70069	focal_species	NA	NA	violaceum	NA
14	Comparison of the coexistence pattern of mangrove macrobenthos between natural and artificial reforestation	2024	Ecology and Evolution	Guo, Pingping and Lin, Yufeng and Sheng, Yifei and Gu, Xuan and Deng, Yijuan and Zhang, Yamian and Wang, Wenqing and Wang, Mao	10.1002/ece3.70069	monitoring_methods	community	communiti	sediment	sediment
14	Comparison of the coexistence pattern of mangrove macrobenthos between natural and artificial reforestation	2024	Ecology and Evolution	Guo, Pingping and Lin, Yufeng and Sheng, Yifei and Gu, Xuan and Deng, Yijuan and Zhang, Yamian and Wang, Wenqing and Wang, Mao	10.1002/ece3.70069	monitoring_methods	environmental	environment	NA	NA
14	Comparison of the coexistence pattern of mangrove macrobenthos between natural and artificial reforestation	2024	Ecology and Evolution	Guo, Pingping and Lin, Yufeng and Sheng, Yifei and Gu, Xuan and Deng, Yijuan and Zhang, Yamian and Wang, Wenqing and Wang, Mao	10.1002/ece3.70069	monitoring_methods	quality	qualiti	NA	NA
14	Comparison of the coexistence pattern of mangrove macrobenthos between natural and artificial reforestation	2024	Ecology and Evolution	Guo, Pingping and Lin, Yufeng and Sheng, Yifei and Gu, Xuan and Deng, Yijuan and Zhang, Yamian and Wang, Wenqing and Wang, Mao	10.1002/ece3.70069	monitoring_methods	water	water	method	method
14	Comparison of the coexistence pattern of mangrove macrobenthos between natural and artificial reforestation	2024	Ecology and Evolution	Guo, Pingping and Lin, Yufeng and Sheng, Yifei and Gu, Xuan and Deng, Yijuan and Zhang, Yamian and Wang, Wenqing and Wang, Mao	10.1002/ece3.70069	response_variables	diversity	divers	community	communiti
14	Comparison of the coexistence pattern of mangrove macrobenthos between natural and artificial reforestation	2024	Ecology and Evolution	Guo, Pingping and Lin, Yufeng and Sheng, Yifei and Gu, Xuan and Deng, Yijuan and Zhang, Yamian and Wang, Wenqing and Wang, Mao	10.1002/ece3.70069	response_variables	macrobenthic	macrobenth	biodiversity	biodivers
14	Comparison of the coexistence pattern of mangrove macrobenthos between natural and artificial reforestation	2024	Ecology and Evolution	Guo, Pingping and Lin, Yufeng and Sheng, Yifei and Gu, Xuan and Deng, Yijuan and Zhang, Yamian and Wang, Wenqing and Wang, Mao	10.1002/ece3.70069	response_variables	NA	NA	biotic	biotic
14	Comparison of the coexistence pattern of mangrove macrobenthos between natural and artificial reforestation	2024	Ecology and Evolution	Guo, Pingping and Lin, Yufeng and Sheng, Yifei and Gu, Xuan and Deng, Yijuan and Zhang, Yamian and Wang, Wenqing and Wang, Mao	10.1002/ece3.70069	response_variables	NA	NA	composition	composit
14	Comparison of the coexistence pattern of mangrove macrobenthos between natural and artificial reforestation	2024	Ecology and Evolution	Guo, Pingping and Lin, Yufeng and Sheng, Yifei and Gu, Xuan and Deng, Yijuan and Zhang, Yamian and Wang, Wenqing and Wang, Mao	10.1002/ece3.70069	response_variables	NA	NA	niche	nich
14	Comparison of the coexistence pattern of mangrove macrobenthos between natural and artificial reforestation	2024	Ecology and Evolution	Guo, Pingping and Lin, Yufeng and Sheng, Yifei and Gu, Xuan and Deng, Yijuan and Zhang, Yamian and Wang, Wenqing and Wang, Mao	10.1002/ece3.70069	response_variables	NA	NA	species	speci
14	Comparison of the coexistence pattern of mangrove macrobenthos between natural and artificial reforestation	2024	Ecology and Evolution	Guo, Pingping and Lin, Yufeng and Sheng, Yifei and Gu, Xuan and Deng, Yijuan and Zhang, Yamian and Wang, Wenqing and Wang, Mao	10.1002/ece3.70069	response_variables	NA	NA	structure	structur
14	Comparison of the coexistence pattern of mangrove macrobenthos between natural and artificial reforestation	2024	Ecology and Evolution	Guo, Pingping and Lin, Yufeng and Sheng, Yifei and Gu, Xuan and Deng, Yijuan and Zhang, Yamian and Wang, Wenqing and Wang, Mao	10.1002/ece3.70069	restoration_actions	hydrological	hydrolog	c	c
14	Comparison of the coexistence pattern of mangrove macrobenthos between natural and artificial reforestation	2024	Ecology and Evolution	Guo, Pingping and Lin, Yufeng and Sheng, Yifei and Gu, Xuan and Deng, Yijuan and Zhang, Yamian and Wang, Wenqing and Wang, Mao	10.1002/ece3.70069	restoration_actions	planting	plant	ratio	ratio
14	Comparison of the coexistence pattern of mangrove macrobenthos between natural and artificial reforestation	2024	Ecology and Evolution	Guo, Pingping and Lin, Yufeng and Sheng, Yifei and Gu, Xuan and Deng, Yijuan and Zhang, Yamian and Wang, Wenqing and Wang, Mao	10.1002/ece3.70069	restoration_actions	restoratin	restoratin	n	n
14	Comparison of the coexistence pattern of mangrove macrobenthos between natural and artificial reforestation	2024	Ecology and Evolution	Guo, Pingping and Lin, Yufeng and Sheng, Yifei and Gu, Xuan and Deng, Yijuan and Zhang, Yamian and Wang, Wenqing and Wang, Mao	10.1002/ece3.70069	restoration_actions	NA	NA	natural	natur
14	Comparison of the coexistence pattern of mangrove macrobenthos between natural and artificial reforestation	2024	Ecology and Evolution	Guo, Pingping and Lin, Yufeng and Sheng, Yifei and Gu, Xuan and Deng, Yijuan and Zhang, Yamian and Wang, Wenqing and Wang, Mao	10.1002/ece3.70069	restoration_actions	NA	NA	soil	soil
14	Comparison of the coexistence pattern of mangrove macrobenthos between natural and artificial reforestation	2024	Ecology and Evolution	Guo, Pingping and Lin, Yufeng and Sheng, Yifei and Gu, Xuan and Deng, Yijuan and Zhang, Yamian and Wang, Wenqing and Wang, Mao	10.1002/ece3.70069	study_sites_names	china	NA	NA	NA
14	Comparison of the coexistence pattern of mangrove macrobenthos between natural and artificial reforestation	2024	Ecology and Evolution	Guo, Pingping and Lin, Yufeng and Sheng, Yifei and Gu, Xuan and Deng, Yijuan and Zhang, Yamian and Wang, Wenqing and Wang, Mao	10.1002/ece3.70069	study_sites_names	dongzhaigang	NA	NA	NA
15	Laying it on thick: Ecosystem effects of sediment placement on a microtidal Rhode Island salt marsh	2022	Frontiers In Environmental Science	Raposa, Kenneth B. and Bradley, Michael and Chaffee, Caitlin and Ernst, Nick and Ferguson, Wenley and Kutcher, Thomas E. and McKinney, Richard A. and Miller, Kenneth M. and Rasmussen, Scott and Tymkiw, Elizabeth and Wigand, Cathleen	10.3389/fenvs.2022.939870	ecosystem_types	lagoon	lagoon	NA	NA
15	Laying it on thick: Ecosystem effects of sediment placement on a microtidal Rhode Island salt marsh	2022	Frontiers In Environmental Science	Raposa, Kenneth B. and Bradley, Michael and Chaffee, Caitlin and Ernst, Nick and Ferguson, Wenley and Kutcher, Thomas E. and McKinney, Richard A. and Miller, Kenneth M. and Rasmussen, Scott and Tymkiw, Elizabeth and Wigand, Cathleen	10.3389/fenvs.2022.939870	ecosystem_types	microtidal	microtid	NA	NA
15	Laying it on thick: Ecosystem effects of sediment placement on a microtidal Rhode Island salt marsh	2022	Frontiers In Environmental Science	Raposa, Kenneth B. and Bradley, Michael and Chaffee, Caitlin and Ernst, Nick and Ferguson, Wenley and Kutcher, Thomas E. and McKinney, Richard A. and Miller, Kenneth M. and Rasmussen, Scott and Tymkiw, Elizabeth and Wigand, Cathleen	10.3389/fenvs.2022.939870	focal_species	australis	NA	sporobolus	NA
15	Laying it on thick: Ecosystem effects of sediment placement on a microtidal Rhode Island salt marsh	2022	Frontiers In Environmental Science	Raposa, Kenneth B. and Bradley, Michael and Chaffee, Caitlin and Ernst, Nick and Ferguson, Wenley and Kutcher, Thomas E. and McKinney, Richard A. and Miller, Kenneth M. and Rasmussen, Scott and Tymkiw, Elizabeth and Wigand, Cathleen	10.3389/fenvs.2022.939870	focal_species	birds	NA	NA	NA
15	Laying it on thick: Ecosystem effects of sediment placement on a microtidal Rhode Island salt marsh	2022	Frontiers In Environmental Science	Raposa, Kenneth B. and Bradley, Michael and Chaffee, Caitlin and Ernst, Nick and Ferguson, Wenley and Kutcher, Thomas E. and McKinney, Richard A. and Miller, Kenneth M. and Rasmussen, Scott and Tymkiw, Elizabeth and Wigand, Cathleen	10.3389/fenvs.2022.939870	focal_species	depressa	NA	ammospiza	NA
15	Laying it on thick: Ecosystem effects of sediment placement on a microtidal Rhode Island salt marsh	2022	Frontiers In Environmental Science	Raposa, Kenneth B. and Bradley, Michael and Chaffee, Caitlin and Ernst, Nick and Ferguson, Wenley and Kutcher, Thomas E. and McKinney, Richard A. and Miller, Kenneth M. and Rasmussen, Scott and Tymkiw, Elizabeth and Wigand, Cathleen	10.3389/fenvs.2022.939870	focal_species	nekton	NA	NA	NA
15	Laying it on thick: Ecosystem effects of sediment placement on a microtidal Rhode Island salt marsh	2022	Frontiers In Environmental Science	Raposa, Kenneth B. and Bradley, Michael and Chaffee, Caitlin and Ernst, Nick and Ferguson, Wenley and Kutcher, Thomas E. and McKinney, Richard A. and Miller, Kenneth M. and Rasmussen, Scott and Tymkiw, Elizabeth and Wigand, Cathleen	10.3389/fenvs.2022.939870	focal_species	patens	NA	NA	NA
15	Laying it on thick: Ecosystem effects of sediment placement on a microtidal Rhode Island salt marsh	2022	Frontiers In Environmental Science	Raposa, Kenneth B. and Bradley, Michael and Chaffee, Caitlin and Ernst, Nick and Ferguson, Wenley and Kutcher, Thomas E. and McKinney, Richard A. and Miller, Kenneth M. and Rasmussen, Scott and Tymkiw, Elizabeth and Wigand, Cathleen	10.3389/fenvs.2022.939870	focal_species	spartina	NA	pumilus	NA
15	Laying it on thick: Ecosystem effects of sediment placement on a microtidal Rhode Island salt marsh	2022	Frontiers In Environmental Science	Raposa, Kenneth B. and Bradley, Michael and Chaffee, Caitlin and Ernst, Nick and Ferguson, Wenley and Kutcher, Thomas E. and McKinney, Richard A. and Miller, Kenneth M. and Rasmussen, Scott and Tymkiw, Elizabeth and Wigand, Cathleen	10.3389/fenvs.2022.939870	focal_species	spartina	NA	sporobolus	NA
15	Laying it on thick: Ecosystem effects of sediment placement on a microtidal Rhode Island salt marsh	2022	Frontiers In Environmental Science	Raposa, Kenneth B. and Bradley, Michael and Chaffee, Caitlin and Ernst, Nick and Ferguson, Wenley and Kutcher, Thomas E. and McKinney, Richard A. and Miller, Kenneth M. and Rasmussen, Scott and Tymkiw, Elizabeth and Wigand, Cathleen	10.3389/fenvs.2022.939870	focal_species	spartina	NA	NA	NA
15	Laying it on thick: Ecosystem effects of sediment placement on a microtidal Rhode Island salt marsh	2022	Frontiers In Environmental Science	Raposa, Kenneth B. and Bradley, Michael and Chaffee, Caitlin and Ernst, Nick and Ferguson, Wenley and Kutcher, Thomas E. and McKinney, Richard A. and Miller, Kenneth M. and Rasmussen, Scott and Tymkiw, Elizabeth and Wigand, Cathleen	10.3389/fenvs.2022.939870	focal_species	spicata	NA	NA	NA
15	Laying it on thick: Ecosystem effects of sediment placement on a microtidal Rhode Island salt marsh	2022	Frontiers In Environmental Science	Raposa, Kenneth B. and Bradley, Michael and Chaffee, Caitlin and Ernst, Nick and Ferguson, Wenley and Kutcher, Thomas E. and McKinney, Richard A. and Miller, Kenneth M. and Rasmussen, Scott and Tymkiw, Elizabeth and Wigand, Cathleen	10.3389/fenvs.2022.939870	monitoring_methods	baci	baci	photo	photo
15	Laying it on thick: Ecosystem effects of sediment placement on a microtidal Rhode Island salt marsh	2022	Frontiers In Environmental Science	Raposa, Kenneth B. and Bradley, Michael and Chaffee, Caitlin and Ernst, Nick and Ferguson, Wenley and Kutcher, Thomas E. and McKinney, Richard A. and Miller, Kenneth M. and Rasmussen, Scott and Tymkiw, Elizabeth and Wigand, Cathleen	10.3389/fenvs.2022.939870	monitoring_methods	belowground	belowground	NA	NA
15	Laying it on thick: Ecosystem effects of sediment placement on a microtidal Rhode Island salt marsh	2022	Frontiers In Environmental Science	Raposa, Kenneth B. and Bradley, Michael and Chaffee, Caitlin and Ernst, Nick and Ferguson, Wenley and Kutcher, Thomas E. and McKinney, Richard A. and Miller, Kenneth M. and Rasmussen, Scott and Tymkiw, Elizabeth and Wigand, Cathleen	10.3389/fenvs.2022.939870	monitoring_methods	bird	bird	NA	NA
15	Laying it on thick: Ecosystem effects of sediment placement on a microtidal Rhode Island salt marsh	2022	Frontiers In Environmental Science	Raposa, Kenneth B. and Bradley, Michael and Chaffee, Caitlin and Ernst, Nick and Ferguson, Wenley and Kutcher, Thomas E. and McKinney, Richard A. and Miller, Kenneth M. and Rasmussen, Scott and Tymkiw, Elizabeth and Wigand, Cathleen	10.3389/fenvs.2022.939870	monitoring_methods	bulk	bulk	NA	NA
15	Laying it on thick: Ecosystem effects of sediment placement on a microtidal Rhode Island salt marsh	2022	Frontiers In Environmental Science	Raposa, Kenneth B. and Bradley, Michael and Chaffee, Caitlin and Ernst, Nick and Ferguson, Wenley and Kutcher, Thomas E. and McKinney, Richard A. and Miller, Kenneth M. and Rasmussen, Scott and Tymkiw, Elizabeth and Wigand, Cathleen	10.3389/fenvs.2022.939870	monitoring_methods	counts	count	NA	NA
15	Laying it on thick: Ecosystem effects of sediment placement on a microtidal Rhode Island salt marsh	2022	Frontiers In Environmental Science	Raposa, Kenneth B. and Bradley, Michael and Chaffee, Caitlin and Ernst, Nick and Ferguson, Wenley and Kutcher, Thomas E. and McKinney, Richard A. and Miller, Kenneth M. and Rasmussen, Scott and Tymkiw, Elizabeth and Wigand, Cathleen	10.3389/fenvs.2022.939870	monitoring_methods	density	densiti	NA	NA
15	Laying it on thick: Ecosystem effects of sediment placement on a microtidal Rhode Island salt marsh	2022	Frontiers In Environmental Science	Raposa, Kenneth B. and Bradley, Michael and Chaffee, Caitlin and Ernst, Nick and Ferguson, Wenley and Kutcher, Thomas E. and McKinney, Richard A. and Miller, Kenneth M. and Rasmussen, Scott and Tymkiw, Elizabeth and Wigand, Cathleen	10.3389/fenvs.2022.939870	monitoring_methods	mass	mass	NA	NA
15	Laying it on thick: Ecosystem effects of sediment placement on a microtidal Rhode Island salt marsh	2022	Frontiers In Environmental Science	Raposa, Kenneth B. and Bradley, Michael and Chaffee, Caitlin and Ernst, Nick and Ferguson, Wenley and Kutcher, Thomas E. and McKinney, Richard A. and Miller, Kenneth M. and Rasmussen, Scott and Tymkiw, Elizabeth and Wigand, Cathleen	10.3389/fenvs.2022.939870	monitoring_methods	matter	matter	NA	NA
15	Laying it on thick: Ecosystem effects of sediment placement on a microtidal Rhode Island salt marsh	2022	Frontiers In Environmental Science	Raposa, Kenneth B. and Bradley, Michael and Chaffee, Caitlin and Ernst, Nick and Ferguson, Wenley and Kutcher, Thomas E. and McKinney, Richard A. and Miller, Kenneth M. and Rasmussen, Scott and Tymkiw, Elizabeth and Wigand, Cathleen	10.3389/fenvs.2022.939870	monitoring_methods	moisture	moistur	ratio	ratio
15	Laying it on thick: Ecosystem effects of sediment placement on a microtidal Rhode Island salt marsh	2022	Frontiers In Environmental Science	Raposa, Kenneth B. and Bradley, Michael and Chaffee, Caitlin and Ernst, Nick and Ferguson, Wenley and Kutcher, Thomas E. and McKinney, Richard A. and Miller, Kenneth M. and Rasmussen, Scott and Tymkiw, Elizabeth and Wigand, Cathleen	10.3389/fenvs.2022.939870	monitoring_methods	nekton	nekton	NA	NA
15	Laying it on thick: Ecosystem effects of sediment placement on a microtidal Rhode Island salt marsh	2022	Frontiers In Environmental Science	Raposa, Kenneth B. and Bradley, Michael and Chaffee, Caitlin and Ernst, Nick and Ferguson, Wenley and Kutcher, Thomas E. and McKinney, Richard A. and Miller, Kenneth M. and Rasmussen, Scott and Tymkiw, Elizabeth and Wigand, Cathleen	10.3389/fenvs.2022.939870	monitoring_methods	organic	organ	NA	NA
15	Laying it on thick: Ecosystem effects of sediment placement on a microtidal Rhode Island salt marsh	2022	Frontiers In Environmental Science	Raposa, Kenneth B. and Bradley, Michael and Chaffee, Caitlin and Ernst, Nick and Ferguson, Wenley and Kutcher, Thomas E. and McKinney, Richard A. and Miller, Kenneth M. and Rasmussen, Scott and Tymkiw, Elizabeth and Wigand, Cathleen	10.3389/fenvs.2022.939870	monitoring_methods	pressure	pressur	stations	station
15	Laying it on thick: Ecosystem effects of sediment placement on a microtidal Rhode Island salt marsh	2022	Frontiers In Environmental Science	Raposa, Kenneth B. and Bradley, Michael and Chaffee, Caitlin and Ernst, Nick and Ferguson, Wenley and Kutcher, Thomas E. and McKinney, Richard A. and Miller, Kenneth M. and Rasmussen, Scott and Tymkiw, Elizabeth and Wigand, Cathleen	10.3389/fenvs.2022.939870	monitoring_methods	sampling	sampl	n	n
15	Laying it on thick: Ecosystem effects of sediment placement on a microtidal Rhode Island salt marsh	2022	Frontiers In Environmental Science	Raposa, Kenneth B. and Bradley, Michael and Chaffee, Caitlin and Ernst, Nick and Ferguson, Wenley and Kutcher, Thomas E. and McKinney, Richard A. and Miller, Kenneth M. and Rasmussen, Scott and Tymkiw, Elizabeth and Wigand, Cathleen	10.3389/fenvs.2022.939870	monitoring_methods	sampling	sampl	NA	NA
15	Laying it on thick: Ecosystem effects of sediment placement on a microtidal Rhode Island salt marsh	2022	Frontiers In Environmental Science	Raposa, Kenneth B. and Bradley, Michael and Chaffee, Caitlin and Ernst, Nick and Ferguson, Wenley and Kutcher, Thomas E. and McKinney, Richard A. and Miller, Kenneth M. and Rasmussen, Scott and Tymkiw, Elizabeth and Wigand, Cathleen	10.3389/fenvs.2022.939870	monitoring_methods	sensor	sensor	c	c
15	Laying it on thick: Ecosystem effects of sediment placement on a microtidal Rhode Island salt marsh	2022	Frontiers In Environmental Science	Raposa, Kenneth B. and Bradley, Michael and Chaffee, Caitlin and Ernst, Nick and Ferguson, Wenley and Kutcher, Thomas E. and McKinney, Richard A. and Miller, Kenneth M. and Rasmussen, Scott and Tymkiw, Elizabeth and Wigand, Cathleen	10.3389/fenvs.2022.939870	monitoring_methods	transect	transect	NA	NA
15	Laying it on thick: Ecosystem effects of sediment placement on a microtidal Rhode Island salt marsh	2022	Frontiers In Environmental Science	Raposa, Kenneth B. and Bradley, Michael and Chaffee, Caitlin and Ernst, Nick and Ferguson, Wenley and Kutcher, Thomas E. and McKinney, Richard A. and Miller, Kenneth M. and Rasmussen, Scott and Tymkiw, Elizabeth and Wigand, Cathleen	10.3389/fenvs.2022.939870	response_variables	bird	bird	marsh	marsh
15	Laying it on thick: Ecosystem effects of sediment placement on a microtidal Rhode Island salt marsh	2022	Frontiers In Environmental Science	Raposa, Kenneth B. and Bradley, Michael and Chaffee, Caitlin and Ernst, Nick and Ferguson, Wenley and Kutcher, Thomas E. and McKinney, Richard A. and Miller, Kenneth M. and Rasmussen, Scott and Tymkiw, Elizabeth and Wigand, Cathleen	10.3389/fenvs.2022.939870	response_variables	NA	NA	abundance	abund
15	Laying it on thick: Ecosystem effects of sediment placement on a microtidal Rhode Island salt marsh	2022	Frontiers In Environmental Science	Raposa, Kenneth B. and Bradley, Michael and Chaffee, Caitlin and Ernst, Nick and Ferguson, Wenley and Kutcher, Thomas E. and McKinney, Richard A. and Miller, Kenneth M. and Rasmussen, Scott and Tymkiw, Elizabeth and Wigand, Cathleen	10.3389/fenvs.2022.939870	response_variables	NA	NA	belowground	belowground
15	Laying it on thick: Ecosystem effects of sediment placement on a microtidal Rhode Island salt marsh	2022	Frontiers In Environmental Science	Raposa, Kenneth B. and Bradley, Michael and Chaffee, Caitlin and Ernst, Nick and Ferguson, Wenley and Kutcher, Thomas E. and McKinney, Richard A. and Miller, Kenneth M. and Rasmussen, Scott and Tymkiw, Elizabeth and Wigand, Cathleen	10.3389/fenvs.2022.939870	response_variables	NA	NA	bulk	bulk
15	Laying it on thick: Ecosystem effects of sediment placement on a microtidal Rhode Island salt marsh	2022	Frontiers In Environmental Science	Raposa, Kenneth B. and Bradley, Michael and Chaffee, Caitlin and Ernst, Nick and Ferguson, Wenley and Kutcher, Thomas E. and McKinney, Richard A. and Miller, Kenneth M. and Rasmussen, Scott and Tymkiw, Elizabeth and Wigand, Cathleen	10.3389/fenvs.2022.939870	response_variables	NA	NA	matter	matter
15	Laying it on thick: Ecosystem effects of sediment placement on a microtidal Rhode Island salt marsh	2022	Frontiers In Environmental Science	Raposa, Kenneth B. and Bradley, Michael and Chaffee, Caitlin and Ernst, Nick and Ferguson, Wenley and Kutcher, Thomas E. and McKinney, Richard A. and Miller, Kenneth M. and Rasmussen, Scott and Tymkiw, Elizabeth and Wigand, Cathleen	10.3389/fenvs.2022.939870	response_variables	NA	NA	moisture	moistur
15	Laying it on thick: Ecosystem effects of sediment placement on a microtidal Rhode Island salt marsh	2022	Frontiers In Environmental Science	Raposa, Kenneth B. and Bradley, Michael and Chaffee, Caitlin and Ernst, Nick and Ferguson, Wenley and Kutcher, Thomas E. and McKinney, Richard A. and Miller, Kenneth M. and Rasmussen, Scott and Tymkiw, Elizabeth and Wigand, Cathleen	10.3389/fenvs.2022.939870	response_variables	NA	NA	organic	organ
15	Laying it on thick: Ecosystem effects of sediment placement on a microtidal Rhode Island salt marsh	2022	Frontiers In Environmental Science	Raposa, Kenneth B. and Bradley, Michael and Chaffee, Caitlin and Ernst, Nick and Ferguson, Wenley and Kutcher, Thomas E. and McKinney, Richard A. and Miller, Kenneth M. and Rasmussen, Scott and Tymkiw, Elizabeth and Wigand, Cathleen	10.3389/fenvs.2022.939870	restoration_actions	australis	australi	NA	NA
15	Laying it on thick: Ecosystem effects of sediment placement on a microtidal Rhode Island salt marsh	2022	Frontiers In Environmental Science	Raposa, Kenneth B. and Bradley, Michael and Chaffee, Caitlin and Ernst, Nick and Ferguson, Wenley and Kutcher, Thomas E. and McKinney, Richard A. and Miller, Kenneth M. and Rasmussen, Scott and Tymkiw, Elizabeth and Wigand, Cathleen	10.3389/fenvs.2022.939870	restoration_actions	creek	creek	NA	NA
15	Laying it on thick: Ecosystem effects of sediment placement on a microtidal Rhode Island salt marsh	2022	Frontiers In Environmental Science	Raposa, Kenneth B. and Bradley, Michael and Chaffee, Caitlin and Ernst, Nick and Ferguson, Wenley and Kutcher, Thomas E. and McKinney, Richard A. and Miller, Kenneth M. and Rasmussen, Scott and Tymkiw, Elizabeth and Wigand, Cathleen	10.3389/fenvs.2022.939870	restoration_actions	digging	dig	NA	NA
15	Laying it on thick: Ecosystem effects of sediment placement on a microtidal Rhode Island salt marsh	2022	Frontiers In Environmental Science	Raposa, Kenneth B. and Bradley, Michael and Chaffee, Caitlin and Ernst, Nick and Ferguson, Wenley and Kutcher, Thomas E. and McKinney, Richard A. and Miller, Kenneth M. and Rasmussen, Scott and Tymkiw, Elizabeth and Wigand, Cathleen	10.3389/fenvs.2022.939870	restoration_actions	excavation	excav	NA	NA
15	Laying it on thick: Ecosystem effects of sediment placement on a microtidal Rhode Island salt marsh	2022	Frontiers In Environmental Science	Raposa, Kenneth B. and Bradley, Michael and Chaffee, Caitlin and Ernst, Nick and Ferguson, Wenley and Kutcher, Thomas E. and McKinney, Richard A. and Miller, Kenneth M. and Rasmussen, Scott and Tymkiw, Elizabeth and Wigand, Cathleen	10.3389/fenvs.2022.939870	restoration_actions	grading	grade	NA	NA
15	Laying it on thick: Ecosystem effects of sediment placement on a microtidal Rhode Island salt marsh	2022	Frontiers In Environmental Science	Raposa, Kenneth B. and Bradley, Michael and Chaffee, Caitlin and Ernst, Nick and Ferguson, Wenley and Kutcher, Thomas E. and McKinney, Richard A. and Miller, Kenneth M. and Rasmussen, Scott and Tymkiw, Elizabeth and Wigand, Cathleen	10.3389/fenvs.2022.939870	restoration_actions	hand	hand	NA	NA
15	Laying it on thick: Ecosystem effects of sediment placement on a microtidal Rhode Island salt marsh	2022	Frontiers In Environmental Science	Raposa, Kenneth B. and Bradley, Michael and Chaffee, Caitlin and Ernst, Nick and Ferguson, Wenley and Kutcher, Thomas E. and McKinney, Richard A. and Miller, Kenneth M. and Rasmussen, Scott and Tymkiw, Elizabeth and Wigand, Cathleen	10.3389/fenvs.2022.939870	restoration_actions	herbicide	herbicid	NA	NA
15	Laying it on thick: Ecosystem effects of sediment placement on a microtidal Rhode Island salt marsh	2022	Frontiers In Environmental Science	Raposa, Kenneth B. and Bradley, Michael and Chaffee, Caitlin and Ernst, Nick and Ferguson, Wenley and Kutcher, Thomas E. and McKinney, Richard A. and Miller, Kenneth M. and Rasmussen, Scott and Tymkiw, Elizabeth and Wigand, Cathleen	10.3389/fenvs.2022.939870	restoration_actions	phragmites	phragmit	NA	NA
15	Laying it on thick: Ecosystem effects of sediment placement on a microtidal Rhode Island salt marsh	2022	Frontiers In Environmental Science	Raposa, Kenneth B. and Bradley, Michael and Chaffee, Caitlin and Ernst, Nick and Ferguson, Wenley and Kutcher, Thomas E. and McKinney, Richard A. and Miller, Kenneth M. and Rasmussen, Scott and Tymkiw, Elizabeth and Wigand, Cathleen	10.3389/fenvs.2022.939870	restoration_actions	placement	placement	NA	NA
15	Laying it on thick: Ecosystem effects of sediment placement on a microtidal Rhode Island salt marsh	2022	Frontiers In Environmental Science	Raposa, Kenneth B. and Bradley, Michael and Chaffee, Caitlin and Ernst, Nick and Ferguson, Wenley and Kutcher, Thomas E. and McKinney, Richard A. and Miller, Kenneth M. and Rasmussen, Scott and Tymkiw, Elizabeth and Wigand, Cathleen	10.3389/fenvs.2022.939870	restoration_actions	planting	plant	NA	NA
15	Laying it on thick: Ecosystem effects of sediment placement on a microtidal Rhode Island salt marsh	2022	Frontiers In Environmental Science	Raposa, Kenneth B. and Bradley, Michael and Chaffee, Caitlin and Ernst, Nick and Ferguson, Wenley and Kutcher, Thomas E. and McKinney, Richard A. and Miller, Kenneth M. and Rasmussen, Scott and Tymkiw, Elizabeth and Wigand, Cathleen	10.3389/fenvs.2022.939870	restoration_actions	removal	remov	NA	NA
15	Laying it on thick: Ecosystem effects of sediment placement on a microtidal Rhode Island salt marsh	2022	Frontiers In Environmental Science	Raposa, Kenneth B. and Bradley, Michael and Chaffee, Caitlin and Ernst, Nick and Ferguson, Wenley and Kutcher, Thomas E. and McKinney, Richard A. and Miller, Kenneth M. and Rasmussen, Scott and Tymkiw, Elizabeth and Wigand, Cathleen	10.3389/fenvs.2022.939870	restoration_actions	runnel	runnel	NA	NA
15	Laying it on thick: Ecosystem effects of sediment placement on a microtidal Rhode Island salt marsh	2022	Frontiers In Environmental Science	Raposa, Kenneth B. and Bradley, Michael and Chaffee, Caitlin and Ernst, Nick and Ferguson, Wenley and Kutcher, Thomas E. and McKinney, Richard A. and Miller, Kenneth M. and Rasmussen, Scott and Tymkiw, Elizabeth and Wigand, Cathleen	10.3389/fenvs.2022.939870	restoration_actions	treatment	treatment	NA	NA
15	Laying it on thick: Ecosystem effects of sediment placement on a microtidal Rhode Island salt marsh	2022	Frontiers In Environmental Science	Raposa, Kenneth B. and Bradley, Michael and Chaffee, Caitlin and Ernst, Nick and Ferguson, Wenley and Kutcher, Thomas E. and McKinney, Richard A. and Miller, Kenneth M. and Rasmussen, Scott and Tymkiw, Elizabeth and Wigand, Cathleen	10.3389/fenvs.2022.939870	restoration_actions	vegetation	veget	NA	NA
15	Laying it on thick: Ecosystem effects of sediment placement on a microtidal Rhode Island salt marsh	2022	Frontiers In Environmental Science	Raposa, Kenneth B. and Bradley, Michael and Chaffee, Caitlin and Ernst, Nick and Ferguson, Wenley and Kutcher, Thomas E. and McKinney, Richard A. and Miller, Kenneth M. and Rasmussen, Scott and Tymkiw, Elizabeth and Wigand, Cathleen	10.3389/fenvs.2022.939870	study_sites_names	island	NA	NA	NA
15	Laying it on thick: Ecosystem effects of sediment placement on a microtidal Rhode Island salt marsh	2022	Frontiers In Environmental Science	Raposa, Kenneth B. and Bradley, Michael and Chaffee, Caitlin and Ernst, Nick and Ferguson, Wenley and Kutcher, Thomas E. and McKinney, Richard A. and Miller, Kenneth M. and Rasmussen, Scott and Tymkiw, Elizabeth and Wigand, Cathleen	10.3389/fenvs.2022.939870	study_sites_names	marsh	NA	NA	NA
15	Laying it on thick: Ecosystem effects of sediment placement on a microtidal Rhode Island salt marsh	2022	Frontiers In Environmental Science	Raposa, Kenneth B. and Bradley, Michael and Chaffee, Caitlin and Ernst, Nick and Ferguson, Wenley and Kutcher, Thomas E. and McKinney, Richard A. and Miller, Kenneth M. and Rasmussen, Scott and Tymkiw, Elizabeth and Wigand, Cathleen	10.3389/fenvs.2022.939870	study_sites_names	ninigret	NA	NA	NA
15	Laying it on thick: Ecosystem effects of sediment placement on a microtidal Rhode Island salt marsh	2022	Frontiers In Environmental Science	Raposa, Kenneth B. and Bradley, Michael and Chaffee, Caitlin and Ernst, Nick and Ferguson, Wenley and Kutcher, Thomas E. and McKinney, Richard A. and Miller, Kenneth M. and Rasmussen, Scott and Tymkiw, Elizabeth and Wigand, Cathleen	10.3389/fenvs.2022.939870	study_sites_names	rhode	NA	NA	NA
15	Laying it on thick: Ecosystem effects of sediment placement on a microtidal Rhode Island salt marsh	2022	Frontiers In Environmental Science	Raposa, Kenneth B. and Bradley, Michael and Chaffee, Caitlin and Ernst, Nick and Ferguson, Wenley and Kutcher, Thomas E. and McKinney, Richard A. and Miller, Kenneth M. and Rasmussen, Scott and Tymkiw, Elizabeth and Wigand, Cathleen	10.3389/fenvs.2022.939870	study_sites_names	usa	NA	NA	NA
16	Mimicry of emergent traits amplifies coastal restoration success	2020	Nature Communications	Temmink, Ralph J. M. and Christianen, Marjolijn J. A. and Fivash, Gregory S. and Angelini, Christine and Bostrom, Christoffer and Didderen, Karin and Engel, Sabine M. and Esteban, Nicole and Gaeckle, Jeffrey L. and Gagnon, Karine and Govers, Laura L. and Infantes, Eduardo and van Katwijk, Marieke M. and Kipson, Silvija and Lamers, Leon P. M. and Lengkeek, Wouter and Silliman, Brian R. and van Tus…	10.1038/s41467-020-17438-4	ecosystem_types	NA	NA	cordgrass	cordgrass
16	Mimicry of emergent traits amplifies coastal restoration success	2020	Nature Communications	Temmink, Ralph J. M. and Christianen, Marjolijn J. A. and Fivash, Gregory S. and Angelini, Christine and Bostrom, Christoffer and Didderen, Karin and Engel, Sabine M. and Esteban, Nicole and Gaeckle, Jeffrey L. and Gagnon, Karine and Govers, Laura L. and Infantes, Eduardo and van Katwijk, Marieke M. and Kipson, Silvija and Lamers, Leon P. M. and Lengkeek, Wouter and Silliman, Brian R. and van Tus…	10.1038/s41467-020-17438-4	ecosystem_types	NA	NA	subtropical	subtrop
16	Mimicry of emergent traits amplifies coastal restoration success	2020	Nature Communications	Temmink, Ralph J. M. and Christianen, Marjolijn J. A. and Fivash, Gregory S. and Angelini, Christine and Bostrom, Christoffer and Didderen, Karin and Engel, Sabine M. and Esteban, Nicole and Gaeckle, Jeffrey L. and Gagnon, Karine and Govers, Laura L. and Infantes, Eduardo and van Katwijk, Marieke M. and Kipson, Silvija and Lamers, Leon P. M. and Lengkeek, Wouter and Silliman, Brian R. and van Tus…	10.1038/s41467-020-17438-4	ecosystem_types	NA	NA	temperate	temper
16	Mimicry of emergent traits amplifies coastal restoration success	2020	Nature Communications	Temmink, Ralph J. M. and Christianen, Marjolijn J. A. and Fivash, Gregory S. and Angelini, Christine and Bostrom, Christoffer and Didderen, Karin and Engel, Sabine M. and Esteban, Nicole and Gaeckle, Jeffrey L. and Gagnon, Karine and Govers, Laura L. and Infantes, Eduardo and van Katwijk, Marieke M. and Kipson, Silvija and Lamers, Leon P. M. and Lengkeek, Wouter and Silliman, Brian R. and van Tus…	10.1038/s41467-020-17438-4	ecosystem_types	NA	NA	tropical	tropic
16	Mimicry of emergent traits amplifies coastal restoration success	2020	Nature Communications	Temmink, Ralph J. M. and Christianen, Marjolijn J. A. and Fivash, Gregory S. and Angelini, Christine and Bostrom, Christoffer and Didderen, Karin and Engel, Sabine M. and Esteban, Nicole and Gaeckle, Jeffrey L. and Gagnon, Karine and Govers, Laura L. and Infantes, Eduardo and van Katwijk, Marieke M. and Kipson, Silvija and Lamers, Leon P. M. and Lengkeek, Wouter and Silliman, Brian R. and van Tus…	10.1038/s41467-020-17438-4	focal_species	spartina	NA	sporobolus	NA
16	Mimicry of emergent traits amplifies coastal restoration success	2020	Nature Communications	Temmink, Ralph J. M. and Christianen, Marjolijn J. A. and Fivash, Gregory S. and Angelini, Christine and Bostrom, Christoffer and Didderen, Karin and Engel, Sabine M. and Esteban, Nicole and Gaeckle, Jeffrey L. and Gagnon, Karine and Govers, Laura L. and Infantes, Eduardo and van Katwijk, Marieke M. and Kipson, Silvija and Lamers, Leon P. M. and Lengkeek, Wouter and Silliman, Brian R. and van Tus…	10.1038/s41467-020-17438-4	focal_species	spartina	NA	sporobolus	NA
16	Mimicry of emergent traits amplifies coastal restoration success	2020	Nature Communications	Temmink, Ralph J. M. and Christianen, Marjolijn J. A. and Fivash, Gregory S. and Angelini, Christine and Bostrom, Christoffer and Didderen, Karin and Engel, Sabine M. and Esteban, Nicole and Gaeckle, Jeffrey L. and Gagnon, Karine and Govers, Laura L. and Infantes, Eduardo and van Katwijk, Marieke M. and Kipson, Silvija and Lamers, Leon P. M. and Lengkeek, Wouter and Silliman, Brian R. and van Tus…	10.1038/s41467-020-17438-4	monitoring_methods	experiment	experi	NA	NA
16	Mimicry of emergent traits amplifies coastal restoration success	2020	Nature Communications	Temmink, Ralph J. M. and Christianen, Marjolijn J. A. and Fivash, Gregory S. and Angelini, Christine and Bostrom, Christoffer and Didderen, Karin and Engel, Sabine M. and Esteban, Nicole and Gaeckle, Jeffrey L. and Gagnon, Karine and Govers, Laura L. and Infantes, Eduardo and van Katwijk, Marieke M. and Kipson, Silvija and Lamers, Leon P. M. and Lengkeek, Wouter and Silliman, Brian R. and van Tus…	10.1038/s41467-020-17438-4	monitoring_methods	flume	flume	laboratory	laboratori
16	Mimicry of emergent traits amplifies coastal restoration success	2020	Nature Communications	Temmink, Ralph J. M. and Christianen, Marjolijn J. A. and Fivash, Gregory S. and Angelini, Christine and Bostrom, Christoffer and Didderen, Karin and Engel, Sabine M. and Esteban, Nicole and Gaeckle, Jeffrey L. and Gagnon, Karine and Govers, Laura L. and Infantes, Eduardo and van Katwijk, Marieke M. and Kipson, Silvija and Lamers, Leon P. M. and Lengkeek, Wouter and Silliman, Brian R. and van Tus…	10.1038/s41467-020-17438-4	monitoring_methods	movement	movement	measurement	measur
16	Mimicry of emergent traits amplifies coastal restoration success	2020	Nature Communications	Temmink, Ralph J. M. and Christianen, Marjolijn J. A. and Fivash, Gregory S. and Angelini, Christine and Bostrom, Christoffer and Didderen, Karin and Engel, Sabine M. and Esteban, Nicole and Gaeckle, Jeffrey L. and Gagnon, Karine and Govers, Laura L. and Infantes, Eduardo and van Katwijk, Marieke M. and Kipson, Silvija and Lamers, Leon P. M. and Lengkeek, Wouter and Silliman, Brian R. and van Tus…	10.1038/s41467-020-17438-4	monitoring_methods	movement	movement	NA	NA
16	Mimicry of emergent traits amplifies coastal restoration success	2020	Nature Communications	Temmink, Ralph J. M. and Christianen, Marjolijn J. A. and Fivash, Gregory S. and Angelini, Christine and Bostrom, Christoffer and Didderen, Karin and Engel, Sabine M. and Esteban, Nicole and Gaeckle, Jeffrey L. and Gagnon, Karine and Govers, Laura L. and Infantes, Eduardo and van Katwijk, Marieke M. and Kipson, Silvija and Lamers, Leon P. M. and Lengkeek, Wouter and Silliman, Brian R. and van Tus…	10.1038/s41467-020-17438-4	monitoring_methods	sediment	sediment	NA	NA
16	Mimicry of emergent traits amplifies coastal restoration success	2020	Nature Communications	Temmink, Ralph J. M. and Christianen, Marjolijn J. A. and Fivash, Gregory S. and Angelini, Christine and Bostrom, Christoffer and Didderen, Karin and Engel, Sabine M. and Esteban, Nicole and Gaeckle, Jeffrey L. and Gagnon, Karine and Govers, Laura L. and Infantes, Eduardo and van Katwijk, Marieke M. and Kipson, Silvija and Lamers, Leon P. M. and Lengkeek, Wouter and Silliman, Brian R. and van Tus…	10.1038/s41467-020-17438-4	monitoring_methods	stem	stem	field	field
16	Mimicry of emergent traits amplifies coastal restoration success	2020	Nature Communications	Temmink, Ralph J. M. and Christianen, Marjolijn J. A. and Fivash, Gregory S. and Angelini, Christine and Bostrom, Christoffer and Didderen, Karin and Engel, Sabine M. and Esteban, Nicole and Gaeckle, Jeffrey L. and Gagnon, Karine and Govers, Laura L. and Infantes, Eduardo and van Katwijk, Marieke M. and Kipson, Silvija and Lamers, Leon P. M. and Lengkeek, Wouter and Silliman, Brian R. and van Tus…	10.1038/s41467-020-17438-4	response_variables	growth	growth	number	number
16	Mimicry of emergent traits amplifies coastal restoration success	2020	Nature Communications	Temmink, Ralph J. M. and Christianen, Marjolijn J. A. and Fivash, Gregory S. and Angelini, Christine and Bostrom, Christoffer and Didderen, Karin and Engel, Sabine M. and Esteban, Nicole and Gaeckle, Jeffrey L. and Gagnon, Karine and Govers, Laura L. and Infantes, Eduardo and van Katwijk, Marieke M. and Kipson, Silvija and Lamers, Leon P. M. and Lengkeek, Wouter and Silliman, Brian R. and van Tus…	10.1038/s41467-020-17438-4	response_variables	survial	survial	shoot	shoot
16	Mimicry of emergent traits amplifies coastal restoration success	2020	Nature Communications	Temmink, Ralph J. M. and Christianen, Marjolijn J. A. and Fivash, Gregory S. and Angelini, Christine and Bostrom, Christoffer and Didderen, Karin and Engel, Sabine M. and Esteban, Nicole and Gaeckle, Jeffrey L. and Gagnon, Karine and Govers, Laura L. and Infantes, Eduardo and van Katwijk, Marieke M. and Kipson, Silvija and Lamers, Leon P. M. and Lengkeek, Wouter and Silliman, Brian R. and van Tus…	10.1038/s41467-020-17438-4	response_variables	transplant	transplant	survival	surviv
16	Mimicry of emergent traits amplifies coastal restoration success	2020	Nature Communications	Temmink, Ralph J. M. and Christianen, Marjolijn J. A. and Fivash, Gregory S. and Angelini, Christine and Bostrom, Christoffer and Didderen, Karin and Engel, Sabine M. and Esteban, Nicole and Gaeckle, Jeffrey L. and Gagnon, Karine and Govers, Laura L. and Infantes, Eduardo and van Katwijk, Marieke M. and Kipson, Silvija and Lamers, Leon P. M. and Lengkeek, Wouter and Silliman, Brian R. and van Tus…	10.1038/s41467-020-17438-4	response_variables	NA	NA	maximum	maximum
16	Mimicry of emergent traits amplifies coastal restoration success	2020	Nature Communications	Temmink, Ralph J. M. and Christianen, Marjolijn J. A. and Fivash, Gregory S. and Angelini, Christine and Bostrom, Christoffer and Didderen, Karin and Engel, Sabine M. and Esteban, Nicole and Gaeckle, Jeffrey L. and Gagnon, Karine and Govers, Laura L. and Infantes, Eduardo and van Katwijk, Marieke M. and Kipson, Silvija and Lamers, Leon P. M. and Lengkeek, Wouter and Silliman, Brian R. and van Tus…	10.1038/s41467-020-17438-4	response_variables	NA	NA	sediment	sediment
16	Mimicry of emergent traits amplifies coastal restoration success	2020	Nature Communications	Temmink, Ralph J. M. and Christianen, Marjolijn J. A. and Fivash, Gregory S. and Angelini, Christine and Bostrom, Christoffer and Didderen, Karin and Engel, Sabine M. and Esteban, Nicole and Gaeckle, Jeffrey L. and Gagnon, Karine and Govers, Laura L. and Infantes, Eduardo and van Katwijk, Marieke M. and Kipson, Silvija and Lamers, Leon P. M. and Lengkeek, Wouter and Silliman, Brian R. and van Tus…	10.1038/s41467-020-17438-4	response_variables	NA	NA	stem	stem
16	Mimicry of emergent traits amplifies coastal restoration success	2020	Nature Communications	Temmink, Ralph J. M. and Christianen, Marjolijn J. A. and Fivash, Gregory S. and Angelini, Christine and Bostrom, Christoffer and Didderen, Karin and Engel, Sabine M. and Esteban, Nicole and Gaeckle, Jeffrey L. and Gagnon, Karine and Govers, Laura L. and Infantes, Eduardo and van Katwijk, Marieke M. and Kipson, Silvija and Lamers, Leon P. M. and Lengkeek, Wouter and Silliman, Brian R. and van Tus…	10.1038/s41467-020-17438-4	restoration_actions	transplanting	transplant	trait	trait
16	Mimicry of emergent traits amplifies coastal restoration success	2020	Nature Communications	Temmink, Ralph J. M. and Christianen, Marjolijn J. A. and Fivash, Gregory S. and Angelini, Christine and Bostrom, Christoffer and Didderen, Karin and Engel, Sabine M. and Esteban, Nicole and Gaeckle, Jeffrey L. and Gagnon, Karine and Govers, Laura L. and Infantes, Eduardo and van Katwijk, Marieke M. and Kipson, Silvija and Lamers, Leon P. M. and Lengkeek, Wouter and Silliman, Brian R. and van Tus…	10.1038/s41467-020-17438-4	restoration_actions	NA	NA	use	use
16	Mimicry of emergent traits amplifies coastal restoration success	2020	Nature Communications	Temmink, Ralph J. M. and Christianen, Marjolijn J. A. and Fivash, Gregory S. and Angelini, Christine and Bostrom, Christoffer and Didderen, Karin and Engel, Sabine M. and Esteban, Nicole and Gaeckle, Jeffrey L. and Gagnon, Karine and Govers, Laura L. and Infantes, Eduardo and van Katwijk, Marieke M. and Kipson, Silvija and Lamers, Leon P. M. and Lengkeek, Wouter and Silliman, Brian R. and van Tus…	10.1038/s41467-020-17438-4	study_sites_names	bonaire	NA	kingdom	NA
16	Mimicry of emergent traits amplifies coastal restoration success	2020	Nature Communications	Temmink, Ralph J. M. and Christianen, Marjolijn J. A. and Fivash, Gregory S. and Angelini, Christine and Bostrom, Christoffer and Didderen, Karin and Engel, Sabine M. and Esteban, Nicole and Gaeckle, Jeffrey L. and Gagnon, Karine and Govers, Laura L. and Infantes, Eduardo and van Katwijk, Marieke M. and Kipson, Silvija and Lamers, Leon P. M. and Lengkeek, Wouter and Silliman, Brian R. and van Tus…	10.1038/s41467-020-17438-4	study_sites_names	NA	NA	gainesville	NA
16	Mimicry of emergent traits amplifies coastal restoration success	2020	Nature Communications	Temmink, Ralph J. M. and Christianen, Marjolijn J. A. and Fivash, Gregory S. and Angelini, Christine and Bostrom, Christoffer and Didderen, Karin and Engel, Sabine M. and Esteban, Nicole and Gaeckle, Jeffrey L. and Gagnon, Karine and Govers, Laura L. and Infantes, Eduardo and van Katwijk, Marieke M. and Kipson, Silvija and Lamers, Leon P. M. and Lengkeek, Wouter and Silliman, Brian R. and van Tus…	10.1038/s41467-020-17438-4	study_sites_names	NA	NA	kingdom	NA
17	Top-down control of foundation species recovery during coastal wetland restoration	2021	Science of the Total Environment	Qian, Wanqing and Chen, Jianshe and Zhang, Qun and Wu, Changlu and Ma, Qiang and Silliman, Brian R. and Wu, Jihua and Li, Bo and He, Qiang	10.1016/j.scitotenv.2020.144854	ecosystem_types	brackish	brackish	coastal	coastal
17	Top-down control of foundation species recovery during coastal wetland restoration	2021	Science of the Total Environment	Qian, Wanqing and Chen, Jianshe and Zhang, Qun and Wu, Changlu and Ma, Qiang and Silliman, Brian R. and Wu, Jihua and Li, Bo and He, Qiang	10.1016/j.scitotenv.2020.144854	ecosystem_types	tidal	tidal	NA	NA
17	Top-down control of foundation species recovery during coastal wetland restoration	2021	Science of the Total Environment	Qian, Wanqing and Chen, Jianshe and Zhang, Qun and Wu, Changlu and Ma, Qiang and Silliman, Brian R. and Wu, Jihua and Li, Bo and He, Qiang	10.1016/j.scitotenv.2020.144854	focal_species	alterniflora	NA	NA	NA
17	Top-down control of foundation species recovery during coastal wetland restoration	2021	Science of the Total Environment	Qian, Wanqing and Chen, Jianshe and Zhang, Qun and Wu, Changlu and Ma, Qiang and Silliman, Brian R. and Wu, Jihua and Li, Bo and He, Qiang	10.1016/j.scitotenv.2020.144854	focal_species	c	NA	NA	NA
17	Top-down control of foundation species recovery during coastal wetland restoration	2021	Science of the Total Environment	Qian, Wanqing and Chen, Jianshe and Zhang, Qun and Wu, Changlu and Ma, Qiang and Silliman, Brian R. and Wu, Jihua and Li, Bo and He, Qiang	10.1016/j.scitotenv.2020.144854	focal_species	dehaani	NA	NA	NA
17	Top-down control of foundation species recovery during coastal wetland restoration	2021	Science of the Total Environment	Qian, Wanqing and Chen, Jianshe and Zhang, Qun and Wu, Changlu and Ma, Qiang and Silliman, Brian R. and Wu, Jihua and Li, Bo and He, Qiang	10.1016/j.scitotenv.2020.144854	focal_species	h	NA	NA	NA
17	Top-down control of foundation species recovery during coastal wetland restoration	2021	Science of the Total Environment	Qian, Wanqing and Chen, Jianshe and Zhang, Qun and Wu, Changlu and Ma, Qiang and Silliman, Brian R. and Wu, Jihua and Li, Bo and He, Qiang	10.1016/j.scitotenv.2020.144854	focal_species	spartina	NA	x	NA
17	Top-down control of foundation species recovery during coastal wetland restoration	2021	Science of the Total Environment	Qian, Wanqing and Chen, Jianshe and Zhang, Qun and Wu, Changlu and Ma, Qiang and Silliman, Brian R. and Wu, Jihua and Li, Bo and He, Qiang	10.1016/j.scitotenv.2020.144854	focal_species	tientsinensis	NA	NA	NA
17	Top-down control of foundation species recovery during coastal wetland restoration	2021	Science of the Total Environment	Qian, Wanqing and Chen, Jianshe and Zhang, Qun and Wu, Changlu and Ma, Qiang and Silliman, Brian R. and Wu, Jihua and Li, Bo and He, Qiang	10.1016/j.scitotenv.2020.144854	monitoring_methods	crab	crab	NA	NA
17	Top-down control of foundation species recovery during coastal wetland restoration	2021	Science of the Total Environment	Qian, Wanqing and Chen, Jianshe and Zhang, Qun and Wu, Changlu and Ma, Qiang and Silliman, Brian R. and Wu, Jihua and Li, Bo and He, Qiang	10.1016/j.scitotenv.2020.144854	monitoring_methods	crab	crab	NA	NA
17	Top-down control of foundation species recovery during coastal wetland restoration	2021	Science of the Total Environment	Qian, Wanqing and Chen, Jianshe and Zhang, Qun and Wu, Changlu and Ma, Qiang and Silliman, Brian R. and Wu, Jihua and Li, Bo and He, Qiang	10.1016/j.scitotenv.2020.144854	monitoring_methods	crab	crab	NA	NA
17	Top-down control of foundation species recovery during coastal wetland restoration	2021	Science of the Total Environment	Qian, Wanqing and Chen, Jianshe and Zhang, Qun and Wu, Changlu and Ma, Qiang and Silliman, Brian R. and Wu, Jihua and Li, Bo and He, Qiang	10.1016/j.scitotenv.2020.144854	monitoring_methods	exclusion	exclus	NA	NA
17	Top-down control of foundation species recovery during coastal wetland restoration	2021	Science of the Total Environment	Qian, Wanqing and Chen, Jianshe and Zhang, Qun and Wu, Changlu and Ma, Qiang and Silliman, Brian R. and Wu, Jihua and Li, Bo and He, Qiang	10.1016/j.scitotenv.2020.144854	monitoring_methods	sampling	sampl	NA	NA
17	Top-down control of foundation species recovery during coastal wetland restoration	2021	Science of the Total Environment	Qian, Wanqing and Chen, Jianshe and Zhang, Qun and Wu, Changlu and Ma, Qiang and Silliman, Brian R. and Wu, Jihua and Li, Bo and He, Qiang	10.1016/j.scitotenv.2020.144854	monitoring_methods	sampling	sampl	NA	NA
17	Top-down control of foundation species recovery during coastal wetland restoration	2021	Science of the Total Environment	Qian, Wanqing and Chen, Jianshe and Zhang, Qun and Wu, Changlu and Ma, Qiang and Silliman, Brian R. and Wu, Jihua and Li, Bo and He, Qiang	10.1016/j.scitotenv.2020.144854	monitoring_methods	soil	soil	NA	NA
17	Top-down control of foundation species recovery during coastal wetland restoration	2021	Science of the Total Environment	Qian, Wanqing and Chen, Jianshe and Zhang, Qun and Wu, Changlu and Ma, Qiang and Silliman, Brian R. and Wu, Jihua and Li, Bo and He, Qiang	10.1016/j.scitotenv.2020.144854	monitoring_methods	surveys	survey	pitfall	pitfal
17	Top-down control of foundation species recovery during coastal wetland restoration	2021	Science of the Total Environment	Qian, Wanqing and Chen, Jianshe and Zhang, Qun and Wu, Changlu and Ma, Qiang and Silliman, Brian R. and Wu, Jihua and Li, Bo and He, Qiang	10.1016/j.scitotenv.2020.144854	monitoring_methods	surveys	survey	NA	NA
17	Top-down control of foundation species recovery during coastal wetland restoration	2021	Science of the Total Environment	Qian, Wanqing and Chen, Jianshe and Zhang, Qun and Wu, Changlu and Ma, Qiang and Silliman, Brian R. and Wu, Jihua and Li, Bo and He, Qiang	10.1016/j.scitotenv.2020.144854	monitoring_methods	vegetation	veget	field	field
17	Top-down control of foundation species recovery during coastal wetland restoration	2021	Science of the Total Environment	Qian, Wanqing and Chen, Jianshe and Zhang, Qun and Wu, Changlu and Ma, Qiang and Silliman, Brian R. and Wu, Jihua and Li, Bo and He, Qiang	10.1016/j.scitotenv.2020.144854	monitoring_methods	via	via	NA	NA
17	Top-down control of foundation species recovery during coastal wetland restoration	2021	Science of the Total Environment	Qian, Wanqing and Chen, Jianshe and Zhang, Qun and Wu, Changlu and Ma, Qiang and Silliman, Brian R. and Wu, Jihua and Li, Bo and He, Qiang	10.1016/j.scitotenv.2020.144854	monitoring_methods	water	water	NA	NA
17	Top-down control of foundation species recovery during coastal wetland restoration	2021	Science of the Total Environment	Qian, Wanqing and Chen, Jianshe and Zhang, Qun and Wu, Changlu and Ma, Qiang and Silliman, Brian R. and Wu, Jihua and Li, Bo and He, Qiang	10.1016/j.scitotenv.2020.144854	response_variables	abundance	abund	NA	NA
17	Top-down control of foundation species recovery during coastal wetland restoration	2021	Science of the Total Environment	Qian, Wanqing and Chen, Jianshe and Zhang, Qun and Wu, Changlu and Ma, Qiang and Silliman, Brian R. and Wu, Jihua and Li, Bo and He, Qiang	10.1016/j.scitotenv.2020.144854	response_variables	alterniflora	alterniflora	biomass	biomass
17	Top-down control of foundation species recovery during coastal wetland restoration	2021	Science of the Total Environment	Qian, Wanqing and Chen, Jianshe and Zhang, Qun and Wu, Changlu and Ma, Qiang and Silliman, Brian R. and Wu, Jihua and Li, Bo and He, Qiang	10.1016/j.scitotenv.2020.144854	response_variables	crab	crab	reproductive	reproduct
17	Top-down control of foundation species recovery during coastal wetland restoration	2021	Science of the Total Environment	Qian, Wanqing and Chen, Jianshe and Zhang, Qun and Wu, Changlu and Ma, Qiang and Silliman, Brian R. and Wu, Jihua and Li, Bo and He, Qiang	10.1016/j.scitotenv.2020.144854	response_variables	growth	growth	height	height
17	Top-down control of foundation species recovery during coastal wetland restoration	2021	Science of the Total Environment	Qian, Wanqing and Chen, Jianshe and Zhang, Qun and Wu, Changlu and Ma, Qiang and Silliman, Brian R. and Wu, Jihua and Li, Bo and He, Qiang	10.1016/j.scitotenv.2020.144854	response_variables	scirpus	scirpus	density	densiti
17	Top-down control of foundation species recovery during coastal wetland restoration	2021	Science of the Total Environment	Qian, Wanqing and Chen, Jianshe and Zhang, Qun and Wu, Changlu and Ma, Qiang and Silliman, Brian R. and Wu, Jihua and Li, Bo and He, Qiang	10.1016/j.scitotenv.2020.144854	restoration_actions	herbicide	herbicid	NA	NA
17	Top-down control of foundation species recovery during coastal wetland restoration	2021	Science of the Total Environment	Qian, Wanqing and Chen, Jianshe and Zhang, Qun and Wu, Changlu and Ma, Qiang and Silliman, Brian R. and Wu, Jihua and Li, Bo and He, Qiang	10.1016/j.scitotenv.2020.144854	restoration_actions	invasive	invas	eradication	erad
17	Top-down control of foundation species recovery during coastal wetland restoration	2021	Science of the Total Environment	Qian, Wanqing and Chen, Jianshe and Zhang, Qun and Wu, Changlu and Ma, Qiang and Silliman, Brian R. and Wu, Jihua and Li, Bo and He, Qiang	10.1016/j.scitotenv.2020.144854	restoration_actions	level	level	mariqueter	mariquet
17	Top-down control of foundation species recovery during coastal wetland restoration	2021	Science of the Total Environment	Qian, Wanqing and Chen, Jianshe and Zhang, Qun and Wu, Changlu and Ma, Qiang and Silliman, Brian R. and Wu, Jihua and Li, Bo and He, Qiang	10.1016/j.scitotenv.2020.144854	restoration_actions	management	manag	NA	NA
17	Top-down control of foundation species recovery during coastal wetland restoration	2021	Science of the Total Environment	Qian, Wanqing and Chen, Jianshe and Zhang, Qun and Wu, Changlu and Ma, Qiang and Silliman, Brian R. and Wu, Jihua and Li, Bo and He, Qiang	10.1016/j.scitotenv.2020.144854	restoration_actions	removal	remov	alterniflora	alterniflora
17	Top-down control of foundation species recovery during coastal wetland restoration	2021	Science of the Total Environment	Qian, Wanqing and Chen, Jianshe and Zhang, Qun and Wu, Changlu and Ma, Qiang and Silliman, Brian R. and Wu, Jihua and Li, Bo and He, Qiang	10.1016/j.scitotenv.2020.144854	restoration_actions	species	speci	spartina	spartina
17	Top-down control of foundation species recovery during coastal wetland restoration	2021	Science of the Total Environment	Qian, Wanqing and Chen, Jianshe and Zhang, Qun and Wu, Changlu and Ma, Qiang and Silliman, Brian R. and Wu, Jihua and Li, Bo and He, Qiang	10.1016/j.scitotenv.2020.144854	restoration_actions	spraying	spray	NA	NA
17	Top-down control of foundation species recovery during coastal wetland restoration	2021	Science of the Total Environment	Qian, Wanqing and Chen, Jianshe and Zhang, Qun and Wu, Changlu and Ma, Qiang and Silliman, Brian R. and Wu, Jihua and Li, Bo and He, Qiang	10.1016/j.scitotenv.2020.144854	restoration_actions	water	water	scirpus	scirpus
17	Top-down control of foundation species recovery during coastal wetland restoration	2021	Science of the Total Environment	Qian, Wanqing and Chen, Jianshe and Zhang, Qun and Wu, Changlu and Ma, Qiang and Silliman, Brian R. and Wu, Jihua and Li, Bo and He, Qiang	10.1016/j.scitotenv.2020.144854	study_sites_names	chongming	NA	NA	NA
17	Top-down control of foundation species recovery during coastal wetland restoration	2021	Science of the Total Environment	Qian, Wanqing and Chen, Jianshe and Zhang, Qun and Wu, Changlu and Ma, Qiang and Silliman, Brian R. and Wu, Jihua and Li, Bo and He, Qiang	10.1016/j.scitotenv.2020.144854	study_sites_names	dongtan	NA	NA	NA
17	Top-down control of foundation species recovery during coastal wetland restoration	2021	Science of the Total Environment	Qian, Wanqing and Chen, Jianshe and Zhang, Qun and Wu, Changlu and Ma, Qiang and Silliman, Brian R. and Wu, Jihua and Li, Bo and He, Qiang	10.1016/j.scitotenv.2020.144854	study_sites_names	national	NA	NA	NA
17	Top-down control of foundation species recovery during coastal wetland restoration	2021	Science of the Total Environment	Qian, Wanqing and Chen, Jianshe and Zhang, Qun and Wu, Changlu and Ma, Qiang and Silliman, Brian R. and Wu, Jihua and Li, Bo and He, Qiang	10.1016/j.scitotenv.2020.144854	study_sites_names	nature	NA	NA	NA
18	Microbial processes linked to soil organic matter in a restored and natural coastal wetland in Barataria Bay, Louisiana	2017	Ecological Engineering	Wood, S.E. and White, J.R. and Armbruster, C.K.	10.1016/j.ecoleng.2017.06.028	ecosystem_types	marsh	marsh	NA	NA
18	Microbial processes linked to soil organic matter in a restored and natural coastal wetland in Barataria Bay, Louisiana	2017	Ecological Engineering	Wood, S.E. and White, J.R. and Armbruster, C.K.	10.1016/j.ecoleng.2017.06.028	focal_species	patens	NA	pumilus	NA
18	Microbial processes linked to soil organic matter in a restored and natural coastal wetland in Barataria Bay, Louisiana	2017	Ecological Engineering	Wood, S.E. and White, J.R. and Armbruster, C.K.	10.1016/j.ecoleng.2017.06.028	focal_species	spartina	NA	sporobolus	NA
18	Microbial processes linked to soil organic matter in a restored and natural coastal wetland in Barataria Bay, Louisiana	2017	Ecological Engineering	Wood, S.E. and White, J.R. and Armbruster, C.K.	10.1016/j.ecoleng.2017.06.028	focal_species	spartina	NA	sporobolus	NA
18	Microbial processes linked to soil organic matter in a restored and natural coastal wetland in Barataria Bay, Louisiana	2017	Ecological Engineering	Wood, S.E. and White, J.R. and Armbruster, C.K.	10.1016/j.ecoleng.2017.06.028	monitoring_methods	sampling	sampl	c	c
18	Microbial processes linked to soil organic matter in a restored and natural coastal wetland in Barataria Bay, Louisiana	2017	Ecological Engineering	Wood, S.E. and White, J.R. and Armbruster, C.K.	10.1016/j.ecoleng.2017.06.028	monitoring_methods	NA	NA	core	core
18	Microbial processes linked to soil organic matter in a restored and natural coastal wetland in Barataria Bay, Louisiana	2017	Ecological Engineering	Wood, S.E. and White, J.R. and Armbruster, C.K.	10.1016/j.ecoleng.2017.06.028	monitoring_methods	NA	NA	n	n
18	Microbial processes linked to soil organic matter in a restored and natural coastal wetland in Barataria Bay, Louisiana	2017	Ecological Engineering	Wood, S.E. and White, J.R. and Armbruster, C.K.	10.1016/j.ecoleng.2017.06.028	monitoring_methods	NA	NA	ratio	ratio
18	Microbial processes linked to soil organic matter in a restored and natural coastal wetland in Barataria Bay, Louisiana	2017	Ecological Engineering	Wood, S.E. and White, J.R. and Armbruster, C.K.	10.1016/j.ecoleng.2017.06.028	response_variables	b	b	NA	NA
18	Microbial processes linked to soil organic matter in a restored and natural coastal wetland in Barataria Bay, Louisiana	2017	Ecological Engineering	Wood, S.E. and White, J.R. and Armbruster, C.K.	10.1016/j.ecoleng.2017.06.028	response_variables	demand	demand	NA	NA
18	Microbial processes linked to soil organic matter in a restored and natural coastal wetland in Barataria Bay, Louisiana	2017	Ecological Engineering	Wood, S.E. and White, J.R. and Armbruster, C.K.	10.1016/j.ecoleng.2017.06.028	response_variables	glucosidase	glucosidas	NA	NA
18	Microbial processes linked to soil organic matter in a restored and natural coastal wetland in Barataria Bay, Louisiana	2017	Ecological Engineering	Wood, S.E. and White, J.R. and Armbruster, C.K.	10.1016/j.ecoleng.2017.06.028	response_variables	mineralizable	mineraliz	n	n
18	Microbial processes linked to soil organic matter in a restored and natural coastal wetland in Barataria Bay, Louisiana	2017	Ecological Engineering	Wood, S.E. and White, J.R. and Armbruster, C.K.	10.1016/j.ecoleng.2017.06.028	response_variables	nitrogen	nitrogen	ratio	ratio
18	Microbial processes linked to soil organic matter in a restored and natural coastal wetland in Barataria Bay, Louisiana	2017	Ecological Engineering	Wood, S.E. and White, J.R. and Armbruster, C.K.	10.1016/j.ecoleng.2017.06.028	response_variables	oxygen	oxygen	NA	NA
18	Microbial processes linked to soil organic matter in a restored and natural coastal wetland in Barataria Bay, Louisiana	2017	Ecological Engineering	Wood, S.E. and White, J.R. and Armbruster, C.K.	10.1016/j.ecoleng.2017.06.028	response_variables	physiochemical	physiochem	ammonium	ammonium
18	Microbial processes linked to soil organic matter in a restored and natural coastal wetland in Barataria Bay, Louisiana	2017	Ecological Engineering	Wood, S.E. and White, J.R. and Armbruster, C.K.	10.1016/j.ecoleng.2017.06.028	response_variables	potential	potenti	c	c
18	Microbial processes linked to soil organic matter in a restored and natural coastal wetland in Barataria Bay, Louisiana	2017	Ecological Engineering	Wood, S.E. and White, J.R. and Armbruster, C.K.	10.1016/j.ecoleng.2017.06.028	response_variables	properties	properti	nitrate	nitrat
18	Microbial processes linked to soil organic matter in a restored and natural coastal wetland in Barataria Bay, Louisiana	2017	Ecological Engineering	Wood, S.E. and White, J.R. and Armbruster, C.K.	10.1016/j.ecoleng.2017.06.028	restoration_actions	addition	addit	spartina	spartina
18	Microbial processes linked to soil organic matter in a restored and natural coastal wetland in Barataria Bay, Louisiana	2017	Ecological Engineering	Wood, S.E. and White, J.R. and Armbruster, C.K.	10.1016/j.ecoleng.2017.06.028	restoration_actions	sediment	sediment	marsh	marsh
18	Microbial processes linked to soil organic matter in a restored and natural coastal wetland in Barataria Bay, Louisiana	2017	Ecological Engineering	Wood, S.E. and White, J.R. and Armbruster, C.K.	10.1016/j.ecoleng.2017.06.028	restoration_actions	NA	NA	alterniflora	alterniflora
18	Microbial processes linked to soil organic matter in a restored and natural coastal wetland in Barataria Bay, Louisiana	2017	Ecological Engineering	Wood, S.E. and White, J.R. and Armbruster, C.K.	10.1016/j.ecoleng.2017.06.028	restoration_actions	NA	NA	patens	paten
18	Microbial processes linked to soil organic matter in a restored and natural coastal wetland in Barataria Bay, Louisiana	2017	Ecological Engineering	Wood, S.E. and White, J.R. and Armbruster, C.K.	10.1016/j.ecoleng.2017.06.028	restoration_actions	NA	NA	spartina	spartina
18	Microbial processes linked to soil organic matter in a restored and natural coastal wetland in Barataria Bay, Louisiana	2017	Ecological Engineering	Wood, S.E. and White, J.R. and Armbruster, C.K.	10.1016/j.ecoleng.2017.06.028	study_sites_names	lousiana	NA	NA	NA
18	Microbial processes linked to soil organic matter in a restored and natural coastal wetland in Barataria Bay, Louisiana	2017	Ecological Engineering	Wood, S.E. and White, J.R. and Armbruster, C.K.	10.1016/j.ecoleng.2017.06.028	study_sites_names	usa	NA	NA	NA
19	Net CO2 and CH4 emissions from restored mangrove wetland: New insights based on a case study in estuary of the Pearl River, China	2022	Science of the Total Environment	Zhao, Xiaosong and Wang, Chunlin and Li, Tingting and Zhang, Chengyi and Fan, Xingwang and Zhang, Qing and Zhang, Qiang and Chen, Xianyan and Zou, Xukai and Shen, Chong and Tang, Yuqi and Qin, Zhangcai	10.1016/j.scitotenv.2021.151619	ecosystem_types	flat	flat	NA	NA
19	Net CO2 and CH4 emissions from restored mangrove wetland: New insights based on a case study in estuary of the Pearl River, China	2022	Science of the Total Environment	Zhao, Xiaosong and Wang, Chunlin and Li, Tingting and Zhang, Chengyi and Fan, Xingwang and Zhang, Qing and Zhang, Qiang and Chen, Xianyan and Zou, Xukai and Shen, Chong and Tang, Yuqi and Qin, Zhangcai	10.1016/j.scitotenv.2021.151619	ecosystem_types	tidal	tidal	mangrove	mangrov
19	Net CO2 and CH4 emissions from restored mangrove wetland: New insights based on a case study in estuary of the Pearl River, China	2022	Science of the Total Environment	Zhao, Xiaosong and Wang, Chunlin and Li, Tingting and Zhang, Chengyi and Fan, Xingwang and Zhang, Qing and Zhang, Qiang and Chen, Xianyan and Zou, Xukai and Shen, Chong and Tang, Yuqi and Qin, Zhangcai	10.1016/j.scitotenv.2021.151619	focal_species	acanthus	NA	NA	NA
19	Net CO2 and CH4 emissions from restored mangrove wetland: New insights based on a case study in estuary of the Pearl River, China	2022	Science of the Total Environment	Zhao, Xiaosong and Wang, Chunlin and Li, Tingting and Zhang, Chengyi and Fan, Xingwang and Zhang, Qing and Zhang, Qiang and Chen, Xianyan and Zou, Xukai and Shen, Chong and Tang, Yuqi and Qin, Zhangcai	10.1016/j.scitotenv.2021.151619	focal_species	aegiceras	NA	NA	NA
19	Net CO2 and CH4 emissions from restored mangrove wetland: New insights based on a case study in estuary of the Pearl River, China	2022	Science of the Total Environment	Zhao, Xiaosong and Wang, Chunlin and Li, Tingting and Zhang, Chengyi and Fan, Xingwang and Zhang, Qing and Zhang, Qiang and Chen, Xianyan and Zou, Xukai and Shen, Chong and Tang, Yuqi and Qin, Zhangcai	10.1016/j.scitotenv.2021.151619	focal_species	amoya	NA	NA	NA
19	Net CO2 and CH4 emissions from restored mangrove wetland: New insights based on a case study in estuary of the Pearl River, China	2022	Science of the Total Environment	Zhao, Xiaosong and Wang, Chunlin and Li, Tingting and Zhang, Chengyi and Fan, Xingwang and Zhang, Qing and Zhang, Qiang and Chen, Xianyan and Zou, Xukai and Shen, Chong and Tang, Yuqi and Qin, Zhangcai	10.1016/j.scitotenv.2021.151619	focal_species	boleophthalmus	NA	NA	NA
19	Net CO2 and CH4 emissions from restored mangrove wetland: New insights based on a case study in estuary of the Pearl River, China	2022	Science of the Total Environment	Zhao, Xiaosong and Wang, Chunlin and Li, Tingting and Zhang, Chengyi and Fan, Xingwang and Zhang, Qing and Zhang, Qiang and Chen, Xianyan and Zou, Xukai and Shen, Chong and Tang, Yuqi and Qin, Zhangcai	10.1016/j.scitotenv.2021.151619	focal_species	bostrychus	NA	NA	NA
19	Net CO2 and CH4 emissions from restored mangrove wetland: New insights based on a case study in estuary of the Pearl River, China	2022	Science of the Total Environment	Zhao, Xiaosong and Wang, Chunlin and Li, Tingting and Zhang, Chengyi and Fan, Xingwang and Zhang, Qing and Zhang, Qiang and Chen, Xianyan and Zou, Xukai and Shen, Chong and Tang, Yuqi and Qin, Zhangcai	10.1016/j.scitotenv.2021.151619	focal_species	brevirostris	NA	NA	NA
19	Net CO2 and CH4 emissions from restored mangrove wetland: New insights based on a case study in estuary of the Pearl River, China	2022	Science of the Total Environment	Zhao, Xiaosong and Wang, Chunlin and Li, Tingting and Zhang, Chengyi and Fan, Xingwang and Zhang, Qing and Zhang, Qiang and Chen, Xianyan and Zou, Xukai and Shen, Chong and Tang, Yuqi and Qin, Zhangcai	10.1016/j.scitotenv.2021.151619	focal_species	candel	NA	NA	NA
19	Net CO2 and CH4 emissions from restored mangrove wetland: New insights based on a case study in estuary of the Pearl River, China	2022	Science of the Total Environment	Zhao, Xiaosong and Wang, Chunlin and Li, Tingting and Zhang, Chengyi and Fan, Xingwang and Zhang, Qing and Zhang, Qiang and Chen, Xianyan and Zou, Xukai and Shen, Chong and Tang, Yuqi and Qin, Zhangcai	10.1016/j.scitotenv.2021.151619	focal_species	caseolaris	NA	NA	NA
19	Net CO2 and CH4 emissions from restored mangrove wetland: New insights based on a case study in estuary of the Pearl River, China	2022	Science of the Total Environment	Zhao, Xiaosong and Wang, Chunlin and Li, Tingting and Zhang, Chengyi and Fan, Xingwang and Zhang, Qing and Zhang, Qiang and Chen, Xianyan and Zou, Xukai and Shen, Chong and Tang, Yuqi and Qin, Zhangcai	10.1016/j.scitotenv.2021.151619	focal_species	corniculatum	NA	NA	NA
19	Net CO2 and CH4 emissions from restored mangrove wetland: New insights based on a case study in estuary of the Pearl River, China	2022	Science of the Total Environment	Zhao, Xiaosong and Wang, Chunlin and Li, Tingting and Zhang, Chengyi and Fan, Xingwang and Zhang, Qing and Zhang, Qiang and Chen, Xianyan and Zou, Xukai and Shen, Chong and Tang, Yuqi and Qin, Zhangcai	10.1016/j.scitotenv.2021.151619	focal_species	histophorus	NA	NA	NA
19	Net CO2 and CH4 emissions from restored mangrove wetland: New insights based on a case study in estuary of the Pearl River, China	2022	Science of the Total Environment	Zhao, Xiaosong and Wang, Chunlin and Li, Tingting and Zhang, Chengyi and Fan, Xingwang and Zhang, Qing and Zhang, Qiang and Chen, Xianyan and Zou, Xukai and Shen, Chong and Tang, Yuqi and Qin, Zhangcai	10.1016/j.scitotenv.2021.151619	focal_species	ilicifolius	NA	NA	NA
19	Net CO2 and CH4 emissions from restored mangrove wetland: New insights based on a case study in estuary of the Pearl River, China	2022	Science of the Total Environment	Zhao, Xiaosong and Wang, Chunlin and Li, Tingting and Zhang, Chengyi and Fan, Xingwang and Zhang, Qing and Zhang, Qiang and Chen, Xianyan and Zou, Xukai and Shen, Chong and Tang, Yuqi and Qin, Zhangcai	10.1016/j.scitotenv.2021.151619	focal_species	kandelia	NA	hibiscus	NA
19	Net CO2 and CH4 emissions from restored mangrove wetland: New insights based on a case study in estuary of the Pearl River, China	2022	Science of the Total Environment	Zhao, Xiaosong and Wang, Chunlin and Li, Tingting and Zhang, Chengyi and Fan, Xingwang and Zhang, Qing and Zhang, Qiang and Chen, Xianyan and Zou, Xukai and Shen, Chong and Tang, Yuqi and Qin, Zhangcai	10.1016/j.scitotenv.2021.151619	focal_species	parapocruptes	NA	NA	NA
19	Net CO2 and CH4 emissions from restored mangrove wetland: New insights based on a case study in estuary of the Pearl River, China	2022	Science of the Total Environment	Zhao, Xiaosong and Wang, Chunlin and Li, Tingting and Zhang, Chengyi and Fan, Xingwang and Zhang, Qing and Zhang, Qiang and Chen, Xianyan and Zou, Xukai and Shen, Chong and Tang, Yuqi and Qin, Zhangcai	10.1016/j.scitotenv.2021.151619	focal_species	pectinirostris	NA	NA	NA
19	Net CO2 and CH4 emissions from restored mangrove wetland: New insights based on a case study in estuary of the Pearl River, China	2022	Science of the Total Environment	Zhao, Xiaosong and Wang, Chunlin and Li, Tingting and Zhang, Chengyi and Fan, Xingwang and Zhang, Qing and Zhang, Qiang and Chen, Xianyan and Zou, Xukai and Shen, Chong and Tang, Yuqi and Qin, Zhangcai	10.1016/j.scitotenv.2021.151619	focal_species	scartelaos	NA	NA	NA
19	Net CO2 and CH4 emissions from restored mangrove wetland: New insights based on a case study in estuary of the Pearl River, China	2022	Science of the Total Environment	Zhao, Xiaosong and Wang, Chunlin and Li, Tingting and Zhang, Chengyi and Fan, Xingwang and Zhang, Qing and Zhang, Qiang and Chen, Xianyan and Zou, Xukai and Shen, Chong and Tang, Yuqi and Qin, Zhangcai	10.1016/j.scitotenv.2021.151619	focal_species	serperaster	NA	NA	NA
19	Net CO2 and CH4 emissions from restored mangrove wetland: New insights based on a case study in estuary of the Pearl River, China	2022	Science of the Total Environment	Zhao, Xiaosong and Wang, Chunlin and Li, Tingting and Zhang, Chengyi and Fan, Xingwang and Zhang, Qing and Zhang, Qiang and Chen, Xianyan and Zou, Xukai and Shen, Chong and Tang, Yuqi and Qin, Zhangcai	10.1016/j.scitotenv.2021.151619	focal_species	sinensis	NA	NA	NA
19	Net CO2 and CH4 emissions from restored mangrove wetland: New insights based on a case study in estuary of the Pearl River, China	2022	Science of the Total Environment	Zhao, Xiaosong and Wang, Chunlin and Li, Tingting and Zhang, Chengyi and Fan, Xingwang and Zhang, Qing and Zhang, Qiang and Chen, Xianyan and Zou, Xukai and Shen, Chong and Tang, Yuqi and Qin, Zhangcai	10.1016/j.scitotenv.2021.151619	monitoring_methods	meteorological	meteorolog	NA	NA
19	Net CO2 and CH4 emissions from restored mangrove wetland: New insights based on a case study in estuary of the Pearl River, China	2022	Science of the Total Environment	Zhao, Xiaosong and Wang, Chunlin and Li, Tingting and Zhang, Chengyi and Fan, Xingwang and Zhang, Qing and Zhang, Qiang and Chen, Xianyan and Zou, Xukai and Shen, Chong and Tang, Yuqi and Qin, Zhangcai	10.1016/j.scitotenv.2021.151619	monitoring_methods	observations	observ	NA	NA
19	Net CO2 and CH4 emissions from restored mangrove wetland: New insights based on a case study in estuary of the Pearl River, China	2022	Science of the Total Environment	Zhao, Xiaosong and Wang, Chunlin and Li, Tingting and Zhang, Chengyi and Fan, Xingwang and Zhang, Qing and Zhang, Qiang and Chen, Xianyan and Zou, Xukai and Shen, Chong and Tang, Yuqi and Qin, Zhangcai	10.1016/j.scitotenv.2021.151619	response_variables	ch4	ch4	NA	NA
19	Net CO2 and CH4 emissions from restored mangrove wetland: New insights based on a case study in estuary of the Pearl River, China	2022	Science of the Total Environment	Zhao, Xiaosong and Wang, Chunlin and Li, Tingting and Zhang, Chengyi and Fan, Xingwang and Zhang, Qing and Zhang, Qiang and Chen, Xianyan and Zou, Xukai and Shen, Chong and Tang, Yuqi and Qin, Zhangcai	10.1016/j.scitotenv.2021.151619	response_variables	climate	climat	net	net
19	Net CO2 and CH4 emissions from restored mangrove wetland: New insights based on a case study in estuary of the Pearl River, China	2022	Science of the Total Environment	Zhao, Xiaosong and Wang, Chunlin and Li, Tingting and Zhang, Chengyi and Fan, Xingwang and Zhang, Qing and Zhang, Qiang and Chen, Xianyan and Zou, Xukai and Shen, Chong and Tang, Yuqi and Qin, Zhangcai	10.1016/j.scitotenv.2021.151619	response_variables	co2	co2	potential	potenti
19	Net CO2 and CH4 emissions from restored mangrove wetland: New insights based on a case study in estuary of the Pearl River, China	2022	Science of the Total Environment	Zhao, Xiaosong and Wang, Chunlin and Li, Tingting and Zhang, Chengyi and Fan, Xingwang and Zhang, Qing and Zhang, Qiang and Chen, Xianyan and Zou, Xukai and Shen, Chong and Tang, Yuqi and Qin, Zhangcai	10.1016/j.scitotenv.2021.151619	response_variables	conditions	condit	methane	methan
19	Net CO2 and CH4 emissions from restored mangrove wetland: New insights based on a case study in estuary of the Pearl River, China	2022	Science of the Total Environment	Zhao, Xiaosong and Wang, Chunlin and Li, Tingting and Zhang, Chengyi and Fan, Xingwang and Zhang, Qing and Zhang, Qiang and Chen, Xianyan and Zou, Xukai and Shen, Chong and Tang, Yuqi and Qin, Zhangcai	10.1016/j.scitotenv.2021.151619	response_variables	emissions	emiss	NA	NA
19	Net CO2 and CH4 emissions from restored mangrove wetland: New insights based on a case study in estuary of the Pearl River, China	2022	Science of the Total Environment	Zhao, Xiaosong and Wang, Chunlin and Li, Tingting and Zhang, Chengyi and Fan, Xingwang and Zhang, Qing and Zhang, Qiang and Chen, Xianyan and Zou, Xukai and Shen, Chong and Tang, Yuqi and Qin, Zhangcai	10.1016/j.scitotenv.2021.151619	restoration_actions	restoration	restor	NA	NA
19	Net CO2 and CH4 emissions from restored mangrove wetland: New insights based on a case study in estuary of the Pearl River, China	2022	Science of the Total Environment	Zhao, Xiaosong and Wang, Chunlin and Li, Tingting and Zhang, Chengyi and Fan, Xingwang and Zhang, Qing and Zhang, Qiang and Chen, Xianyan and Zou, Xukai and Shen, Chong and Tang, Yuqi and Qin, Zhangcai	10.1016/j.scitotenv.2021.151619	restoration_actions	tidal	tidal	none_reported	none_report
19	Net CO2 and CH4 emissions from restored mangrove wetland: New insights based on a case study in estuary of the Pearl River, China	2022	Science of the Total Environment	Zhao, Xiaosong and Wang, Chunlin and Li, Tingting and Zhang, Chengyi and Fan, Xingwang and Zhang, Qing and Zhang, Qiang and Chen, Xianyan and Zou, Xukai and Shen, Chong and Tang, Yuqi and Qin, Zhangcai	10.1016/j.scitotenv.2021.151619	study_sites_names	china	NA	NA	NA
19	Net CO2 and CH4 emissions from restored mangrove wetland: New insights based on a case study in estuary of the Pearl River, China	2022	Science of the Total Environment	Zhao, Xiaosong and Wang, Chunlin and Li, Tingting and Zhang, Chengyi and Fan, Xingwang and Zhang, Qing and Zhang, Qiang and Chen, Xianyan and Zou, Xukai and Shen, Chong and Tang, Yuqi and Qin, Zhangcai	10.1016/j.scitotenv.2021.151619	study_sites_names	coastal	NA	province	NA
19	Net CO2 and CH4 emissions from restored mangrove wetland: New insights based on a case study in estuary of the Pearl River, China	2022	Science of the Total Environment	Zhao, Xiaosong and Wang, Chunlin and Li, Tingting and Zhang, Chengyi and Fan, Xingwang and Zhang, Qing and Zhang, Qiang and Chen, Xianyan and Zou, Xukai and Shen, Chong and Tang, Yuqi and Qin, Zhangcai	10.1016/j.scitotenv.2021.151619	study_sites_names	guangzhou	NA	NA	NA
19	Net CO2 and CH4 emissions from restored mangrove wetland: New insights based on a case study in estuary of the Pearl River, China	2022	Science of the Total Environment	Zhao, Xiaosong and Wang, Chunlin and Li, Tingting and Zhang, Chengyi and Fan, Xingwang and Zhang, Qing and Zhang, Qiang and Chen, Xianyan and Zou, Xukai and Shen, Chong and Tang, Yuqi and Qin, Zhangcai	10.1016/j.scitotenv.2021.151619	study_sites_names	nansha	NA	guangdong	NA
19	Net CO2 and CH4 emissions from restored mangrove wetland: New insights based on a case study in estuary of the Pearl River, China	2022	Science of the Total Environment	Zhao, Xiaosong and Wang, Chunlin and Li, Tingting and Zhang, Chengyi and Fan, Xingwang and Zhang, Qing and Zhang, Qiang and Chen, Xianyan and Zou, Xukai and Shen, Chong and Tang, Yuqi and Qin, Zhangcai	10.1016/j.scitotenv.2021.151619	study_sites_names	park	NA	NA	NA
19	Net CO2 and CH4 emissions from restored mangrove wetland: New insights based on a case study in estuary of the Pearl River, China	2022	Science of the Total Environment	Zhao, Xiaosong and Wang, Chunlin and Li, Tingting and Zhang, Chengyi and Fan, Xingwang and Zhang, Qing and Zhang, Qiang and Chen, Xianyan and Zou, Xukai and Shen, Chong and Tang, Yuqi and Qin, Zhangcai	10.1016/j.scitotenv.2021.151619	study_sites_names	wetland	NA	NA	NA
20	Evaluation of the quality of mangrove ecosystems using macrozoobenthos as bioindicators in the Southern Coast of East Java, Indonesia	2022	Biodiversitas	Retnaningdyah, C. and Febriansyah, S.C. and Hakim, L.	10.13057/biodiv/d231247	focal_species	crabs	NA	uca	NA
20	Evaluation of the quality of mangrove ecosystems using macrozoobenthos as bioindicators in the Southern Coast of East Java, Indonesia	2022	Biodiversitas	Retnaningdyah, C. and Febriansyah, S.C. and Hakim, L.	10.13057/biodiv/d231247	focal_species	gastropods	NA	grapsus	NA
20	Evaluation of the quality of mangrove ecosystems using macrozoobenthos as bioindicators in the Southern Coast of East Java, Indonesia	2022	Biodiversitas	Retnaningdyah, C. and Febriansyah, S.C. and Hakim, L.	10.13057/biodiv/d231247	focal_species	macrobenthos	NA	scylla	NA
20	Evaluation of the quality of mangrove ecosystems using macrozoobenthos as bioindicators in the Southern Coast of East Java, Indonesia	2022	Biodiversitas	Retnaningdyah, C. and Febriansyah, S.C. and Hakim, L.	10.13057/biodiv/d231247	focal_species	NA	NA	austruca	NA
20	Evaluation of the quality of mangrove ecosystems using macrozoobenthos as bioindicators in the Southern Coast of East Java, Indonesia	2022	Biodiversitas	Retnaningdyah, C. and Febriansyah, S.C. and Hakim, L.	10.13057/biodiv/d231247	focal_species	NA	NA	balanus	NA
20	Evaluation of the quality of mangrove ecosystems using macrozoobenthos as bioindicators in the Southern Coast of East Java, Indonesia	2022	Biodiversitas	Retnaningdyah, C. and Febriansyah, S.C. and Hakim, L.	10.13057/biodiv/d231247	focal_species	NA	NA	cerithidea	NA
20	Evaluation of the quality of mangrove ecosystems using macrozoobenthos as bioindicators in the Southern Coast of East Java, Indonesia	2022	Biodiversitas	Retnaningdyah, C. and Febriansyah, S.C. and Hakim, L.	10.13057/biodiv/d231247	focal_species	NA	NA	kuhlii	NA
20	Evaluation of the quality of mangrove ecosystems using macrozoobenthos as bioindicators in the Southern Coast of East Java, Indonesia	2022	Biodiversitas	Retnaningdyah, C. and Febriansyah, S.C. and Hakim, L.	10.13057/biodiv/d231247	focal_species	NA	NA	littoraria	NA
20	Evaluation of the quality of mangrove ecosystems using macrozoobenthos as bioindicators in the Southern Coast of East Java, Indonesia	2022	Biodiversitas	Retnaningdyah, C. and Febriansyah, S.C. and Hakim, L.	10.13057/biodiv/d231247	focal_species	NA	NA	ocypode	NA
20	Evaluation of the quality of mangrove ecosystems using macrozoobenthos as bioindicators in the Southern Coast of East Java, Indonesia	2022	Biodiversitas	Retnaningdyah, C. and Febriansyah, S.C. and Hakim, L.	10.13057/biodiv/d231247	focal_species	NA	NA	paraserma	NA
20	Evaluation of the quality of mangrove ecosystems using macrozoobenthos as bioindicators in the Southern Coast of East Java, Indonesia	2022	Biodiversitas	Retnaningdyah, C. and Febriansyah, S.C. and Hakim, L.	10.13057/biodiv/d231247	focal_species	NA	NA	perplexa	NA
20	Evaluation of the quality of mangrove ecosystems using macrozoobenthos as bioindicators in the Southern Coast of East Java, Indonesia	2022	Biodiversitas	Retnaningdyah, C. and Febriansyah, S.C. and Hakim, L.	10.13057/biodiv/d231247	focal_species	NA	NA	scabra	NA
20	Evaluation of the quality of mangrove ecosystems using macrozoobenthos as bioindicators in the Southern Coast of East Java, Indonesia	2022	Biodiversitas	Retnaningdyah, C. and Febriansyah, S.C. and Hakim, L.	10.13057/biodiv/d231247	focal_species	NA	NA	spp	NA
20	Evaluation of the quality of mangrove ecosystems using macrozoobenthos as bioindicators in the Southern Coast of East Java, Indonesia	2022	Biodiversitas	Retnaningdyah, C. and Febriansyah, S.C. and Hakim, L.	10.13057/biodiv/d231247	focal_species	NA	NA	terebralia	NA
20	Evaluation of the quality of mangrove ecosystems using macrozoobenthos as bioindicators in the Southern Coast of East Java, Indonesia	2022	Biodiversitas	Retnaningdyah, C. and Febriansyah, S.C. and Hakim, L.	10.13057/biodiv/d231247	monitoring_methods	benthos	bentho	plots	plot
20	Evaluation of the quality of mangrove ecosystems using macrozoobenthos as bioindicators in the Southern Coast of East Java, Indonesia	2022	Biodiversitas	Retnaningdyah, C. and Febriansyah, S.C. and Hakim, L.	10.13057/biodiv/d231247	monitoring_methods	sampling	sampl	visual	visual
20	Evaluation of the quality of mangrove ecosystems using macrozoobenthos as bioindicators in the Southern Coast of East Java, Indonesia	2022	Biodiversitas	Retnaningdyah, C. and Febriansyah, S.C. and Hakim, L.	10.13057/biodiv/d231247	monitoring_methods	NA	NA	encounter	encount
20	Evaluation of the quality of mangrove ecosystems using macrozoobenthos as bioindicators in the Southern Coast of East Java, Indonesia	2022	Biodiversitas	Retnaningdyah, C. and Febriansyah, S.C. and Hakim, L.	10.13057/biodiv/d231247	monitoring_methods	NA	NA	substrate	substrat
20	Evaluation of the quality of mangrove ecosystems using macrozoobenthos as bioindicators in the Southern Coast of East Java, Indonesia	2022	Biodiversitas	Retnaningdyah, C. and Febriansyah, S.C. and Hakim, L.	10.13057/biodiv/d231247	response_variables	abundance	abund	orthophosphate	orthophosph
20	Evaluation of the quality of mangrove ecosystems using macrozoobenthos as bioindicators in the Southern Coast of East Java, Indonesia	2022	Biodiversitas	Retnaningdyah, C. and Febriansyah, S.C. and Hakim, L.	10.13057/biodiv/d231247	response_variables	bioindicators	bioindic	dioxygen	dioxygen
20	Evaluation of the quality of mangrove ecosystems using macrozoobenthos as bioindicators in the Southern Coast of East Java, Indonesia	2022	Biodiversitas	Retnaningdyah, C. and Febriansyah, S.C. and Hakim, L.	10.13057/biodiv/d231247	response_variables	demand	demand	NA	NA
20	Evaluation of the quality of mangrove ecosystems using macrozoobenthos as bioindicators in the Southern Coast of East Java, Indonesia	2022	Biodiversitas	Retnaningdyah, C. and Febriansyah, S.C. and Hakim, L.	10.13057/biodiv/d231247	response_variables	density	densiti	NA	NA
20	Evaluation of the quality of mangrove ecosystems using macrozoobenthos as bioindicators in the Southern Coast of East Java, Indonesia	2022	Biodiversitas	Retnaningdyah, C. and Febriansyah, S.C. and Hakim, L.	10.13057/biodiv/d231247	response_variables	dihydrogen	dihydrogen	NA	NA
20	Evaluation of the quality of mangrove ecosystems using macrozoobenthos as bioindicators in the Southern Coast of East Java, Indonesia	2022	Biodiversitas	Retnaningdyah, C. and Febriansyah, S.C. and Hakim, L.	10.13057/biodiv/d231247	response_variables	diversity	divers	NA	NA
20	Evaluation of the quality of mangrove ecosystems using macrozoobenthos as bioindicators in the Southern Coast of East Java, Indonesia	2022	Biodiversitas	Retnaningdyah, C. and Febriansyah, S.C. and Hakim, L.	10.13057/biodiv/d231247	response_variables	fat	fat	NA	NA
20	Evaluation of the quality of mangrove ecosystems using macrozoobenthos as bioindicators in the Southern Coast of East Java, Indonesia	2022	Biodiversitas	Retnaningdyah, C. and Febriansyah, S.C. and Hakim, L.	10.13057/biodiv/d231247	response_variables	lead	lead	NA	NA
20	Evaluation of the quality of mangrove ecosystems using macrozoobenthos as bioindicators in the Southern Coast of East Java, Indonesia	2022	Biodiversitas	Retnaningdyah, C. and Febriansyah, S.C. and Hakim, L.	10.13057/biodiv/d231247	response_variables	macrozoobenthos	macrozoobentho	ph	ph
20	Evaluation of the quality of mangrove ecosystems using macrozoobenthos as bioindicators in the Southern Coast of East Java, Indonesia	2022	Biodiversitas	Retnaningdyah, C. and Febriansyah, S.C. and Hakim, L.	10.13057/biodiv/d231247	response_variables	mangrove	mangrov	marine	marin
20	Evaluation of the quality of mangrove ecosystems using macrozoobenthos as bioindicators in the Southern Coast of East Java, Indonesia	2022	Biodiversitas	Retnaningdyah, C. and Febriansyah, S.C. and Hakim, L.	10.13057/biodiv/d231247	response_variables	oil	oil	NA	NA
20	Evaluation of the quality of mangrove ecosystems using macrozoobenthos as bioindicators in the Southern Coast of East Java, Indonesia	2022	Biodiversitas	Retnaningdyah, C. and Febriansyah, S.C. and Hakim, L.	10.13057/biodiv/d231247	response_variables	oxygen	oxygen	NA	NA
20	Evaluation of the quality of mangrove ecosystems using macrozoobenthos as bioindicators in the Southern Coast of East Java, Indonesia	2022	Biodiversitas	Retnaningdyah, C. and Febriansyah, S.C. and Hakim, L.	10.13057/biodiv/d231247	response_variables	oxygen	oxygen	NA	NA
20	Evaluation of the quality of mangrove ecosystems using macrozoobenthos as bioindicators in the Southern Coast of East Java, Indonesia	2022	Biodiversitas	Retnaningdyah, C. and Febriansyah, S.C. and Hakim, L.	10.13057/biodiv/d231247	response_variables	parameters	paramet	NA	NA
20	Evaluation of the quality of mangrove ecosystems using macrozoobenthos as bioindicators in the Southern Coast of East Java, Indonesia	2022	Biodiversitas	Retnaningdyah, C. and Febriansyah, S.C. and Hakim, L.	10.13057/biodiv/d231247	response_variables	ph	ph	NA	NA
20	Evaluation of the quality of mangrove ecosystems using macrozoobenthos as bioindicators in the Southern Coast of East Java, Indonesia	2022	Biodiversitas	Retnaningdyah, C. and Febriansyah, S.C. and Hakim, L.	10.13057/biodiv/d231247	response_variables	phosphate	phosphat	NA	NA
20	Evaluation of the quality of mangrove ecosystems using macrozoobenthos as bioindicators in the Southern Coast of East Java, Indonesia	2022	Biodiversitas	Retnaningdyah, C. and Febriansyah, S.C. and Hakim, L.	10.13057/biodiv/d231247	response_variables	physiochemical	physiochem	NA	NA
20	Evaluation of the quality of mangrove ecosystems using macrozoobenthos as bioindicators in the Southern Coast of East Java, Indonesia	2022	Biodiversitas	Retnaningdyah, C. and Febriansyah, S.C. and Hakim, L.	10.13057/biodiv/d231247	response_variables	richness	rich	NA	NA
20	Evaluation of the quality of mangrove ecosystems using macrozoobenthos as bioindicators in the Southern Coast of East Java, Indonesia	2022	Biodiversitas	Retnaningdyah, C. and Febriansyah, S.C. and Hakim, L.	10.13057/biodiv/d231247	response_variables	solid	solid	NA	NA
20	Evaluation of the quality of mangrove ecosystems using macrozoobenthos as bioindicators in the Southern Coast of East Java, Indonesia	2022	Biodiversitas	Retnaningdyah, C. and Febriansyah, S.C. and Hakim, L.	10.13057/biodiv/d231247	response_variables	suspended	suspend	NA	NA
20	Evaluation of the quality of mangrove ecosystems using macrozoobenthos as bioindicators in the Southern Coast of East Java, Indonesia	2022	Biodiversitas	Retnaningdyah, C. and Febriansyah, S.C. and Hakim, L.	10.13057/biodiv/d231247	response_variables	taxa	taxa	NA	NA
20	Evaluation of the quality of mangrove ecosystems using macrozoobenthos as bioindicators in the Southern Coast of East Java, Indonesia	2022	Biodiversitas	Retnaningdyah, C. and Febriansyah, S.C. and Hakim, L.	10.13057/biodiv/d231247	response_variables	vegetation	veget	content	content
20	Evaluation of the quality of mangrove ecosystems using macrozoobenthos as bioindicators in the Southern Coast of East Java, Indonesia	2022	Biodiversitas	Retnaningdyah, C. and Febriansyah, S.C. and Hakim, L.	10.13057/biodiv/d231247	response_variables	vegetation	veget	NA	NA
20	Evaluation of the quality of mangrove ecosystems using macrozoobenthos as bioindicators in the Southern Coast of East Java, Indonesia	2022	Biodiversitas	Retnaningdyah, C. and Febriansyah, S.C. and Hakim, L.	10.13057/biodiv/d231247	response_variables	vegetation	veget	NA	NA
20	Evaluation of the quality of mangrove ecosystems using macrozoobenthos as bioindicators in the Southern Coast of East Java, Indonesia	2022	Biodiversitas	Retnaningdyah, C. and Febriansyah, S.C. and Hakim, L.	10.13057/biodiv/d231247	restoration_actions	NA	NA	mangroves	mangrov
20	Evaluation of the quality of mangrove ecosystems using macrozoobenthos as bioindicators in the Southern Coast of East Java, Indonesia	2022	Biodiversitas	Retnaningdyah, C. and Febriansyah, S.C. and Hakim, L.	10.13057/biodiv/d231247	restoration_actions	NA	NA	natural	natur
20	Evaluation of the quality of mangrove ecosystems using macrozoobenthos as bioindicators in the Southern Coast of East Java, Indonesia	2022	Biodiversitas	Retnaningdyah, C. and Febriansyah, S.C. and Hakim, L.	10.13057/biodiv/d231247	restoration_actions	NA	NA	planting	plant
20	Evaluation of the quality of mangrove ecosystems using macrozoobenthos as bioindicators in the Southern Coast of East Java, Indonesia	2022	Biodiversitas	Retnaningdyah, C. and Febriansyah, S.C. and Hakim, L.	10.13057/biodiv/d231247	study_sites_names	alas	NA	NA	NA
20	Evaluation of the quality of mangrove ecosystems using macrozoobenthos as bioindicators in the Southern Coast of East Java, Indonesia	2022	Biodiversitas	Retnaningdyah, C. and Febriansyah, S.C. and Hakim, L.	10.13057/biodiv/d231247	study_sites_names	banyuwangi	NA	NA	NA
20	Evaluation of the quality of mangrove ecosystems using macrozoobenthos as bioindicators in the Southern Coast of East Java, Indonesia	2022	Biodiversitas	Retnaningdyah, C. and Febriansyah, S.C. and Hakim, L.	10.13057/biodiv/d231247	study_sites_names	bedul	NA	NA	NA
20	Evaluation of the quality of mangrove ecosystems using macrozoobenthos as bioindicators in the Southern Coast of East Java, Indonesia	2022	Biodiversitas	Retnaningdyah, C. and Febriansyah, S.C. and Hakim, L.	10.13057/biodiv/d231247	study_sites_names	cengkron	NA	NA	NA
20	Evaluation of the quality of mangrove ecosystems using macrozoobenthos as bioindicators in the Southern Coast of East Java, Indonesia	2022	Biodiversitas	Retnaningdyah, C. and Febriansyah, S.C. and Hakim, L.	10.13057/biodiv/d231247	study_sites_names	clungup	NA	NA	NA
20	Evaluation of the quality of mangrove ecosystems using macrozoobenthos as bioindicators in the Southern Coast of East Java, Indonesia	2022	Biodiversitas	Retnaningdyah, C. and Febriansyah, S.C. and Hakim, L.	10.13057/biodiv/d231247	study_sites_names	conservation	NA	NA	NA
20	Evaluation of the quality of mangrove ecosystems using macrozoobenthos as bioindicators in the Southern Coast of East Java, Indonesia	2022	Biodiversitas	Retnaningdyah, C. and Febriansyah, S.C. and Hakim, L.	10.13057/biodiv/d231247	study_sites_names	district	NA	NA	NA
20	Evaluation of the quality of mangrove ecosystems using macrozoobenthos as bioindicators in the Southern Coast of East Java, Indonesia	2022	Biodiversitas	Retnaningdyah, C. and Febriansyah, S.C. and Hakim, L.	10.13057/biodiv/d231247	study_sites_names	district	NA	NA	NA
20	Evaluation of the quality of mangrove ecosystems using macrozoobenthos as bioindicators in the Southern Coast of East Java, Indonesia	2022	Biodiversitas	Retnaningdyah, C. and Febriansyah, S.C. and Hakim, L.	10.13057/biodiv/d231247	study_sites_names	district	NA	NA	NA
20	Evaluation of the quality of mangrove ecosystems using macrozoobenthos as bioindicators in the Southern Coast of East Java, Indonesia	2022	Biodiversitas	Retnaningdyah, C. and Febriansyah, S.C. and Hakim, L.	10.13057/biodiv/d231247	study_sites_names	district	NA	NA	NA
20	Evaluation of the quality of mangrove ecosystems using macrozoobenthos as bioindicators in the Southern Coast of East Java, Indonesia	2022	Biodiversitas	Retnaningdyah, C. and Febriansyah, S.C. and Hakim, L.	10.13057/biodiv/d231247	study_sites_names	district	NA	NA	NA
20	Evaluation of the quality of mangrove ecosystems using macrozoobenthos as bioindicators in the Southern Coast of East Java, Indonesia	2022	Biodiversitas	Retnaningdyah, C. and Febriansyah, S.C. and Hakim, L.	10.13057/biodiv/d231247	study_sites_names	district	NA	NA	NA
20	Evaluation of the quality of mangrove ecosystems using macrozoobenthos as bioindicators in the Southern Coast of East Java, Indonesia	2022	Biodiversitas	Retnaningdyah, C. and Febriansyah, S.C. and Hakim, L.	10.13057/biodiv/d231247	study_sites_names	district	NA	NA	NA
20	Evaluation of the quality of mangrove ecosystems using macrozoobenthos as bioindicators in the Southern Coast of East Java, Indonesia	2022	Biodiversitas	Retnaningdyah, C. and Febriansyah, S.C. and Hakim, L.	10.13057/biodiv/d231247	study_sites_names	east	NA	NA	NA
20	Evaluation of the quality of mangrove ecosystems using macrozoobenthos as bioindicators in the Southern Coast of East Java, Indonesia	2022	Biodiversitas	Retnaningdyah, C. and Febriansyah, S.C. and Hakim, L.	10.13057/biodiv/d231247	study_sites_names	getem	NA	NA	NA
20	Evaluation of the quality of mangrove ecosystems using macrozoobenthos as bioindicators in the Southern Coast of East Java, Indonesia	2022	Biodiversitas	Retnaningdyah, C. and Febriansyah, S.C. and Hakim, L.	10.13057/biodiv/d231247	study_sites_names	indonesia	NA	NA	NA
20	Evaluation of the quality of mangrove ecosystems using macrozoobenthos as bioindicators in the Southern Coast of East Java, Indonesia	2022	Biodiversitas	Retnaningdyah, C. and Febriansyah, S.C. and Hakim, L.	10.13057/biodiv/d231247	study_sites_names	island	NA	NA	NA
20	Evaluation of the quality of mangrove ecosystems using macrozoobenthos as bioindicators in the Southern Coast of East Java, Indonesia	2022	Biodiversitas	Retnaningdyah, C. and Febriansyah, S.C. and Hakim, L.	10.13057/biodiv/d231247	study_sites_names	jember	NA	NA	NA
20	Evaluation of the quality of mangrove ecosystems using macrozoobenthos as bioindicators in the Southern Coast of East Java, Indonesia	2022	Biodiversitas	Retnaningdyah, C. and Febriansyah, S.C. and Hakim, L.	10.13057/biodiv/d231247	study_sites_names	kongdang	NA	NA	NA
20	Evaluation of the quality of mangrove ecosystems using macrozoobenthos as bioindicators in the Southern Coast of East Java, Indonesia	2022	Biodiversitas	Retnaningdyah, C. and Febriansyah, S.C. and Hakim, L.	10.13057/biodiv/d231247	study_sites_names	mangrove	NA	NA	NA
20	Evaluation of the quality of mangrove ecosystems using macrozoobenthos as bioindicators in the Southern Coast of East Java, Indonesia	2022	Biodiversitas	Retnaningdyah, C. and Febriansyah, S.C. and Hakim, L.	10.13057/biodiv/d231247	study_sites_names	merak	NA	NA	NA
20	Evaluation of the quality of mangrove ecosystems using macrozoobenthos as bioindicators in the Southern Coast of East Java, Indonesia	2022	Biodiversitas	Retnaningdyah, C. and Febriansyah, S.C. and Hakim, L.	10.13057/biodiv/d231247	study_sites_names	national	NA	NA	NA
20	Evaluation of the quality of mangrove ecosystems using macrozoobenthos as bioindicators in the Southern Coast of East Java, Indonesia	2022	Biodiversitas	Retnaningdyah, C. and Febriansyah, S.C. and Hakim, L.	10.13057/biodiv/d231247	study_sites_names	park	NA	NA	NA
20	Evaluation of the quality of mangrove ecosystems using macrozoobenthos as bioindicators in the Southern Coast of East Java, Indonesia	2022	Biodiversitas	Retnaningdyah, C. and Febriansyah, S.C. and Hakim, L.	10.13057/biodiv/d231247	study_sites_names	purwo	NA	NA	NA
20	Evaluation of the quality of mangrove ecosystems using macrozoobenthos as bioindicators in the Southern Coast of East Java, Indonesia	2022	Biodiversitas	Retnaningdyah, C. and Febriansyah, S.C. and Hakim, L.	10.13057/biodiv/d231247	study_sites_names	sempu	NA	NA	NA
20	Evaluation of the quality of mangrove ecosystems using macrozoobenthos as bioindicators in the Southern Coast of East Java, Indonesia	2022	Biodiversitas	Retnaningdyah, C. and Febriansyah, S.C. and Hakim, L.	10.13057/biodiv/d231247	study_sites_names	sine	NA	NA	NA
20	Evaluation of the quality of mangrove ecosystems using macrozoobenthos as bioindicators in the Southern Coast of East Java, Indonesia	2022	Biodiversitas	Retnaningdyah, C. and Febriansyah, S.C. and Hakim, L.	10.13057/biodiv/d231247	study_sites_names	trenggalek	NA	NA	NA
20	Evaluation of the quality of mangrove ecosystems using macrozoobenthos as bioindicators in the Southern Coast of East Java, Indonesia	2022	Biodiversitas	Retnaningdyah, C. and Febriansyah, S.C. and Hakim, L.	10.13057/biodiv/d231247	study_sites_names	tulungagung	NA	NA	NA
21	To plant or not to plant: When can planting facilitate mangrove restoration?	2022	Frontiers In Environmental Science	van Bijsterveldt, Celine E. J. and Debrot, Adolphe O. and Bouma, Tjeerd J. and Maulana, Moch B. and Pribadi, Rudhi and Schop, Jessica and Tonneijck, Femke H. and van Wesenbeeck, Bregje K.	10.3389/fenvs.2021.690011	ecosystem_types	coastal	coastal	NA	NA
21	To plant or not to plant: When can planting facilitate mangrove restoration?	2022	Frontiers In Environmental Science	van Bijsterveldt, Celine E. J. and Debrot, Adolphe O. and Bouma, Tjeerd J. and Maulana, Moch B. and Pribadi, Rudhi and Schop, Jessica and Tonneijck, Femke H. and van Wesenbeeck, Bregje K.	10.3389/fenvs.2021.690011	ecosystem_types	ponds	pond	NA	NA
21	To plant or not to plant: When can planting facilitate mangrove restoration?	2022	Frontiers In Environmental Science	van Bijsterveldt, Celine E. J. and Debrot, Adolphe O. and Bouma, Tjeerd J. and Maulana, Moch B. and Pribadi, Rudhi and Schop, Jessica and Tonneijck, Femke H. and van Wesenbeeck, Bregje K.	10.3389/fenvs.2021.690011	ecosystem_types	zone	zone	NA	NA
21	To plant or not to plant: When can planting facilitate mangrove restoration?	2022	Frontiers In Environmental Science	van Bijsterveldt, Celine E. J. and Debrot, Adolphe O. and Bouma, Tjeerd J. and Maulana, Moch B. and Pribadi, Rudhi and Schop, Jessica and Tonneijck, Femke H. and van Wesenbeeck, Bregje K.	10.3389/fenvs.2021.690011	focal_species	mucronata	NA	NA	NA
21	To plant or not to plant: When can planting facilitate mangrove restoration?	2022	Frontiers In Environmental Science	van Bijsterveldt, Celine E. J. and Debrot, Adolphe O. and Bouma, Tjeerd J. and Maulana, Moch B. and Pribadi, Rudhi and Schop, Jessica and Tonneijck, Femke H. and van Wesenbeeck, Bregje K.	10.3389/fenvs.2021.690011	focal_species	mucronata	NA	NA	NA
21	To plant or not to plant: When can planting facilitate mangrove restoration?	2022	Frontiers In Environmental Science	van Bijsterveldt, Celine E. J. and Debrot, Adolphe O. and Bouma, Tjeerd J. and Maulana, Moch B. and Pribadi, Rudhi and Schop, Jessica and Tonneijck, Femke H. and van Wesenbeeck, Bregje K.	10.3389/fenvs.2021.690011	focal_species	officinalis	NA	NA	NA
21	To plant or not to plant: When can planting facilitate mangrove restoration?	2022	Frontiers In Environmental Science	van Bijsterveldt, Celine E. J. and Debrot, Adolphe O. and Bouma, Tjeerd J. and Maulana, Moch B. and Pribadi, Rudhi and Schop, Jessica and Tonneijck, Femke H. and van Wesenbeeck, Bregje K.	10.3389/fenvs.2021.690011	focal_species	r	NA	NA	NA
21	To plant or not to plant: When can planting facilitate mangrove restoration?	2022	Frontiers In Environmental Science	van Bijsterveldt, Celine E. J. and Debrot, Adolphe O. and Bouma, Tjeerd J. and Maulana, Moch B. and Pribadi, Rudhi and Schop, Jessica and Tonneijck, Femke H. and van Wesenbeeck, Bregje K.	10.3389/fenvs.2021.690011	monitoring_methods	emr	emr	NA	NA
21	To plant or not to plant: When can planting facilitate mangrove restoration?	2022	Frontiers In Environmental Science	van Bijsterveldt, Celine E. J. and Debrot, Adolphe O. and Bouma, Tjeerd J. and Maulana, Moch B. and Pribadi, Rudhi and Schop, Jessica and Tonneijck, Femke H. and van Wesenbeeck, Bregje K.	10.3389/fenvs.2021.690011	monitoring_methods	gis	gis	system	system
21	To plant or not to plant: When can planting facilitate mangrove restoration?	2022	Frontiers In Environmental Science	van Bijsterveldt, Celine E. J. and Debrot, Adolphe O. and Bouma, Tjeerd J. and Maulana, Moch B. and Pribadi, Rudhi and Schop, Jessica and Tonneijck, Femke H. and van Wesenbeeck, Bregje K.	10.3389/fenvs.2021.690011	monitoring_methods	hydrology	hydrolog	NA	NA
21	To plant or not to plant: When can planting facilitate mangrove restoration?	2022	Frontiers In Environmental Science	van Bijsterveldt, Celine E. J. and Debrot, Adolphe O. and Bouma, Tjeerd J. and Maulana, Moch B. and Pribadi, Rudhi and Schop, Jessica and Tonneijck, Femke H. and van Wesenbeeck, Bregje K.	10.3389/fenvs.2021.690011	monitoring_methods	imagery	imageri	information	inform
21	To plant or not to plant: When can planting facilitate mangrove restoration?	2022	Frontiers In Environmental Science	van Bijsterveldt, Celine E. J. and Debrot, Adolphe O. and Bouma, Tjeerd J. and Maulana, Moch B. and Pribadi, Rudhi and Schop, Jessica and Tonneijck, Femke H. and van Wesenbeeck, Bregje K.	10.3389/fenvs.2021.690011	monitoring_methods	monitoring	monitor	NA	NA
21	To plant or not to plant: When can planting facilitate mangrove restoration?	2022	Frontiers In Environmental Science	van Bijsterveldt, Celine E. J. and Debrot, Adolphe O. and Bouma, Tjeerd J. and Maulana, Moch B. and Pribadi, Rudhi and Schop, Jessica and Tonneijck, Femke H. and van Wesenbeeck, Bregje K.	10.3389/fenvs.2021.690011	monitoring_methods	monitoring	monitor	NA	NA
21	To plant or not to plant: When can planting facilitate mangrove restoration?	2022	Frontiers In Environmental Science	van Bijsterveldt, Celine E. J. and Debrot, Adolphe O. and Bouma, Tjeerd J. and Maulana, Moch B. and Pribadi, Rudhi and Schop, Jessica and Tonneijck, Femke H. and van Wesenbeeck, Bregje K.	10.3389/fenvs.2021.690011	monitoring_methods	satelite	satelit	geographic	geograph
21	To plant or not to plant: When can planting facilitate mangrove restoration?	2022	Frontiers In Environmental Science	van Bijsterveldt, Celine E. J. and Debrot, Adolphe O. and Bouma, Tjeerd J. and Maulana, Moch B. and Pribadi, Rudhi and Schop, Jessica and Tonneijck, Femke H. and van Wesenbeeck, Bregje K.	10.3389/fenvs.2021.690011	response_variables	colonization	colon	sediment	sediment
21	To plant or not to plant: When can planting facilitate mangrove restoration?	2022	Frontiers In Environmental Science	van Bijsterveldt, Celine E. J. and Debrot, Adolphe O. and Bouma, Tjeerd J. and Maulana, Moch B. and Pribadi, Rudhi and Schop, Jessica and Tonneijck, Femke H. and van Wesenbeeck, Bregje K.	10.3389/fenvs.2021.690011	response_variables	data	data	NA	NA
21	To plant or not to plant: When can planting facilitate mangrove restoration?	2022	Frontiers In Environmental Science	van Bijsterveldt, Celine E. J. and Debrot, Adolphe O. and Bouma, Tjeerd J. and Maulana, Moch B. and Pribadi, Rudhi and Schop, Jessica and Tonneijck, Femke H. and van Wesenbeeck, Bregje K.	10.3389/fenvs.2021.690011	response_variables	diameter	diamet	NA	NA
21	To plant or not to plant: When can planting facilitate mangrove restoration?	2022	Frontiers In Environmental Science	van Bijsterveldt, Celine E. J. and Debrot, Adolphe O. and Bouma, Tjeerd J. and Maulana, Moch B. and Pribadi, Rudhi and Schop, Jessica and Tonneijck, Femke H. and van Wesenbeeck, Bregje K.	10.3389/fenvs.2021.690011	response_variables	etc	etc	NA	NA
21	To plant or not to plant: When can planting facilitate mangrove restoration?	2022	Frontiers In Environmental Science	van Bijsterveldt, Celine E. J. and Debrot, Adolphe O. and Bouma, Tjeerd J. and Maulana, Moch B. and Pribadi, Rudhi and Schop, Jessica and Tonneijck, Femke H. and van Wesenbeeck, Bregje K.	10.3389/fenvs.2021.690011	response_variables	etc	etc	NA	NA
21	To plant or not to plant: When can planting facilitate mangrove restoration?	2022	Frontiers In Environmental Science	van Bijsterveldt, Celine E. J. and Debrot, Adolphe O. and Bouma, Tjeerd J. and Maulana, Moch B. and Pribadi, Rudhi and Schop, Jessica and Tonneijck, Femke H. and van Wesenbeeck, Bregje K.	10.3389/fenvs.2021.690011	response_variables	forest	forest	NA	NA
21	To plant or not to plant: When can planting facilitate mangrove restoration?	2022	Frontiers In Environmental Science	van Bijsterveldt, Celine E. J. and Debrot, Adolphe O. and Bouma, Tjeerd J. and Maulana, Moch B. and Pribadi, Rudhi and Schop, Jessica and Tonneijck, Femke H. and van Wesenbeeck, Bregje K.	10.3389/fenvs.2021.690011	response_variables	height	height	NA	NA
21	To plant or not to plant: When can planting facilitate mangrove restoration?	2022	Frontiers In Environmental Science	van Bijsterveldt, Celine E. J. and Debrot, Adolphe O. and Bouma, Tjeerd J. and Maulana, Moch B. and Pribadi, Rudhi and Schop, Jessica and Tonneijck, Femke H. and van Wesenbeeck, Bregje K.	10.3389/fenvs.2021.690011	response_variables	mangrove	mangrov	rate	rate
21	To plant or not to plant: When can planting facilitate mangrove restoration?	2022	Frontiers In Environmental Science	van Bijsterveldt, Celine E. J. and Debrot, Adolphe O. and Bouma, Tjeerd J. and Maulana, Moch B. and Pribadi, Rudhi and Schop, Jessica and Tonneijck, Femke H. and van Wesenbeeck, Bregje K.	10.3389/fenvs.2021.690011	response_variables	mangrove	mangrov	NA	NA
21	To plant or not to plant: When can planting facilitate mangrove restoration?	2022	Frontiers In Environmental Science	van Bijsterveldt, Celine E. J. and Debrot, Adolphe O. and Bouma, Tjeerd J. and Maulana, Moch B. and Pribadi, Rudhi and Schop, Jessica and Tonneijck, Femke H. and van Wesenbeeck, Bregje K.	10.3389/fenvs.2021.690011	response_variables	propagule	propagul	NA	NA
21	To plant or not to plant: When can planting facilitate mangrove restoration?	2022	Frontiers In Environmental Science	van Bijsterveldt, Celine E. J. and Debrot, Adolphe O. and Bouma, Tjeerd J. and Maulana, Moch B. and Pribadi, Rudhi and Schop, Jessica and Tonneijck, Femke H. and van Wesenbeeck, Bregje K.	10.3389/fenvs.2021.690011	response_variables	recruitment	recruit	rate	rate
21	To plant or not to plant: When can planting facilitate mangrove restoration?	2022	Frontiers In Environmental Science	van Bijsterveldt, Celine E. J. and Debrot, Adolphe O. and Bouma, Tjeerd J. and Maulana, Moch B. and Pribadi, Rudhi and Schop, Jessica and Tonneijck, Femke H. and van Wesenbeeck, Bregje K.	10.3389/fenvs.2021.690011	response_variables	structure	structur	NA	NA
21	To plant or not to plant: When can planting facilitate mangrove restoration?	2022	Frontiers In Environmental Science	van Bijsterveldt, Celine E. J. and Debrot, Adolphe O. and Bouma, Tjeerd J. and Maulana, Moch B. and Pribadi, Rudhi and Schop, Jessica and Tonneijck, Femke H. and van Wesenbeeck, Bregje K.	10.3389/fenvs.2021.690011	response_variables	survial	survial	NA	NA
21	To plant or not to plant: When can planting facilitate mangrove restoration?	2022	Frontiers In Environmental Science	van Bijsterveldt, Celine E. J. and Debrot, Adolphe O. and Bouma, Tjeerd J. and Maulana, Moch B. and Pribadi, Rudhi and Schop, Jessica and Tonneijck, Femke H. and van Wesenbeeck, Bregje K.	10.3389/fenvs.2021.690011	response_variables	types	type	NA	NA
21	To plant or not to plant: When can planting facilitate mangrove restoration?	2022	Frontiers In Environmental Science	van Bijsterveldt, Celine E. J. and Debrot, Adolphe O. and Bouma, Tjeerd J. and Maulana, Moch B. and Pribadi, Rudhi and Schop, Jessica and Tonneijck, Femke H. and van Wesenbeeck, Bregje K.	10.3389/fenvs.2021.690011	response_variables	vegetation	veget	NA	NA
21	To plant or not to plant: When can planting facilitate mangrove restoration?	2022	Frontiers In Environmental Science	van Bijsterveldt, Celine E. J. and Debrot, Adolphe O. and Bouma, Tjeerd J. and Maulana, Moch B. and Pribadi, Rudhi and Schop, Jessica and Tonneijck, Femke H. and van Wesenbeeck, Bregje K.	10.3389/fenvs.2021.690011	restoration_actions	emr	emr	NA	NA
21	To plant or not to plant: When can planting facilitate mangrove restoration?	2022	Frontiers In Environmental Science	van Bijsterveldt, Celine E. J. and Debrot, Adolphe O. and Bouma, Tjeerd J. and Maulana, Moch B. and Pribadi, Rudhi and Schop, Jessica and Tonneijck, Femke H. and van Wesenbeeck, Bregje K.	10.3389/fenvs.2021.690011	restoration_actions	planting	plant	permeable	permeabl
21	To plant or not to plant: When can planting facilitate mangrove restoration?	2022	Frontiers In Environmental Science	van Bijsterveldt, Celine E. J. and Debrot, Adolphe O. and Bouma, Tjeerd J. and Maulana, Moch B. and Pribadi, Rudhi and Schop, Jessica and Tonneijck, Femke H. and van Wesenbeeck, Bregje K.	10.3389/fenvs.2021.690011	restoration_actions	sediment	sediment	NA	NA
21	To plant or not to plant: When can planting facilitate mangrove restoration?	2022	Frontiers In Environmental Science	van Bijsterveldt, Celine E. J. and Debrot, Adolphe O. and Bouma, Tjeerd J. and Maulana, Moch B. and Pribadi, Rudhi and Schop, Jessica and Tonneijck, Femke H. and van Wesenbeeck, Bregje K.	10.3389/fenvs.2021.690011	restoration_actions	trapping	trap	NA	NA
21	To plant or not to plant: When can planting facilitate mangrove restoration?	2022	Frontiers In Environmental Science	van Bijsterveldt, Celine E. J. and Debrot, Adolphe O. and Bouma, Tjeerd J. and Maulana, Moch B. and Pribadi, Rudhi and Schop, Jessica and Tonneijck, Femke H. and van Wesenbeeck, Bregje K.	10.3389/fenvs.2021.690011	study_sites_names	110.30	NA	delft	NA
21	To plant or not to plant: When can planting facilitate mangrove restoration?	2022	Frontiers In Environmental Science	van Bijsterveldt, Celine E. J. and Debrot, Adolphe O. and Bouma, Tjeerd J. and Maulana, Moch B. and Pribadi, Rudhi and Schop, Jessica and Tonneijck, Femke H. and van Wesenbeeck, Bregje K.	10.3389/fenvs.2021.690011	study_sites_names	6.53	NA	netherlands	NA
21	To plant or not to plant: When can planting facilitate mangrove restoration?	2022	Frontiers In Environmental Science	van Bijsterveldt, Celine E. J. and Debrot, Adolphe O. and Bouma, Tjeerd J. and Maulana, Moch B. and Pribadi, Rudhi and Schop, Jessica and Tonneijck, Femke H. and van Wesenbeeck, Bregje K.	10.3389/fenvs.2021.690011	study_sites_names	along	NA	kingdom	NA
21	To plant or not to plant: When can planting facilitate mangrove restoration?	2022	Frontiers In Environmental Science	van Bijsterveldt, Celine E. J. and Debrot, Adolphe O. and Bouma, Tjeerd J. and Maulana, Moch B. and Pribadi, Rudhi and Schop, Jessica and Tonneijck, Femke H. and van Wesenbeeck, Bregje K.	10.3389/fenvs.2021.690011	study_sites_names	coast	NA	netherlands	NA
21	To plant or not to plant: When can planting facilitate mangrove restoration?	2022	Frontiers In Environmental Science	van Bijsterveldt, Celine E. J. and Debrot, Adolphe O. and Bouma, Tjeerd J. and Maulana, Moch B. and Pribadi, Rudhi and Schop, Jessica and Tonneijck, Femke H. and van Wesenbeeck, Bregje K.	10.3389/fenvs.2021.690011	study_sites_names	demak	NA	utrecht	NA
21	To plant or not to plant: When can planting facilitate mangrove restoration?	2022	Frontiers In Environmental Science	van Bijsterveldt, Celine E. J. and Debrot, Adolphe O. and Bouma, Tjeerd J. and Maulana, Moch B. and Pribadi, Rudhi and Schop, Jessica and Tonneijck, Femke H. and van Wesenbeeck, Bregje K.	10.3389/fenvs.2021.690011	study_sites_names	district	NA	kingdom	NA
21	To plant or not to plant: When can planting facilitate mangrove restoration?	2022	Frontiers In Environmental Science	van Bijsterveldt, Celine E. J. and Debrot, Adolphe O. and Bouma, Tjeerd J. and Maulana, Moch B. and Pribadi, Rudhi and Schop, Jessica and Tonneijck, Femke H. and van Wesenbeeck, Bregje K.	10.3389/fenvs.2021.690011	study_sites_names	e	NA	NA	NA
21	To plant or not to plant: When can planting facilitate mangrove restoration?	2022	Frontiers In Environmental Science	van Bijsterveldt, Celine E. J. and Debrot, Adolphe O. and Bouma, Tjeerd J. and Maulana, Moch B. and Pribadi, Rudhi and Schop, Jessica and Tonneijck, Femke H. and van Wesenbeeck, Bregje K.	10.3389/fenvs.2021.690011	study_sites_names	java	NA	NA	NA
21	To plant or not to plant: When can planting facilitate mangrove restoration?	2022	Frontiers In Environmental Science	van Bijsterveldt, Celine E. J. and Debrot, Adolphe O. and Bouma, Tjeerd J. and Maulana, Moch B. and Pribadi, Rudhi and Schop, Jessica and Tonneijck, Femke H. and van Wesenbeeck, Bregje K.	10.3389/fenvs.2021.690011	study_sites_names	s	NA	jakarta	NA
22	Evaluating the effectiveness of Mangrove rehabilitation: A novel approach for sustainable coastal management	2024	Journal of Environmental Management	Charoenlerkthawin, Warit and Bidorn, Komkrit and Burnett, William C. and Sopon, Anek and Otarawanna, Somboon and Bidorn, Butsawan	10.1016/j.jenvman.2024.121673	ecosystem_types	NA	NA	coasts	coast
22	Evaluating the effectiveness of Mangrove rehabilitation: A novel approach for sustainable coastal management	2024	Journal of Environmental Management	Charoenlerkthawin, Warit and Bidorn, Komkrit and Burnett, William C. and Sopon, Anek and Otarawanna, Somboon and Bidorn, Butsawan	10.1016/j.jenvman.2024.121673	ecosystem_types	NA	NA	muddy	muddi
22	Evaluating the effectiveness of Mangrove rehabilitation: A novel approach for sustainable coastal management	2024	Journal of Environmental Management	Charoenlerkthawin, Warit and Bidorn, Komkrit and Burnett, William C. and Sopon, Anek and Otarawanna, Somboon and Bidorn, Butsawan	10.1016/j.jenvman.2024.121673	ecosystem_types	NA	NA	subtropical	subtrop
22	Evaluating the effectiveness of Mangrove rehabilitation: A novel approach for sustainable coastal management	2024	Journal of Environmental Management	Charoenlerkthawin, Warit and Bidorn, Komkrit and Burnett, William C. and Sopon, Anek and Otarawanna, Somboon and Bidorn, Butsawan	10.1016/j.jenvman.2024.121673	focal_species	NA	NA	alba	NA
22	Evaluating the effectiveness of Mangrove rehabilitation: A novel approach for sustainable coastal management	2024	Journal of Environmental Management	Charoenlerkthawin, Warit and Bidorn, Komkrit and Burnett, William C. and Sopon, Anek and Otarawanna, Somboon and Bidorn, Butsawan	10.1016/j.jenvman.2024.121673	focal_species	NA	NA	avicennia	NA
22	Evaluating the effectiveness of Mangrove rehabilitation: A novel approach for sustainable coastal management	2024	Journal of Environmental Management	Charoenlerkthawin, Warit and Bidorn, Komkrit and Burnett, William C. and Sopon, Anek and Otarawanna, Somboon and Bidorn, Butsawan	10.1016/j.jenvman.2024.121673	focal_species	NA	NA	avicennia	NA
22	Evaluating the effectiveness of Mangrove rehabilitation: A novel approach for sustainable coastal management	2024	Journal of Environmental Management	Charoenlerkthawin, Warit and Bidorn, Komkrit and Burnett, William C. and Sopon, Anek and Otarawanna, Somboon and Bidorn, Butsawan	10.1016/j.jenvman.2024.121673	focal_species	NA	NA	marina	NA
22	Evaluating the effectiveness of Mangrove rehabilitation: A novel approach for sustainable coastal management	2024	Journal of Environmental Management	Charoenlerkthawin, Warit and Bidorn, Komkrit and Burnett, William C. and Sopon, Anek and Otarawanna, Somboon and Bidorn, Butsawan	10.1016/j.jenvman.2024.121673	monitoring_methods	ground	ground	imagery	imageri
22	Evaluating the effectiveness of Mangrove rehabilitation: A novel approach for sustainable coastal management	2024	Journal of Environmental Management	Charoenlerkthawin, Warit and Bidorn, Komkrit and Burnett, William C. and Sopon, Anek and Otarawanna, Somboon and Bidorn, Butsawan	10.1016/j.jenvman.2024.121673	monitoring_methods	lidar	lidar	satellite	satellit
22	Evaluating the effectiveness of Mangrove rehabilitation: A novel approach for sustainable coastal management	2024	Journal of Environmental Management	Charoenlerkthawin, Warit and Bidorn, Komkrit and Burnett, William C. and Sopon, Anek and Otarawanna, Somboon and Bidorn, Butsawan	10.1016/j.jenvman.2024.121673	monitoring_methods	surface	surfac	NA	NA
22	Evaluating the effectiveness of Mangrove rehabilitation: A novel approach for sustainable coastal management	2024	Journal of Environmental Management	Charoenlerkthawin, Warit and Bidorn, Komkrit and Burnett, William C. and Sopon, Anek and Otarawanna, Somboon and Bidorn, Butsawan	10.1016/j.jenvman.2024.121673	monitoring_methods	topographic	topograph	NA	NA
22	Evaluating the effectiveness of Mangrove rehabilitation: A novel approach for sustainable coastal management	2024	Journal of Environmental Management	Charoenlerkthawin, Warit and Bidorn, Komkrit and Burnett, William C. and Sopon, Anek and Otarawanna, Somboon and Bidorn, Butsawan	10.1016/j.jenvman.2024.121673	monitoring_methods	uav	uav	photograph	photograph
22	Evaluating the effectiveness of Mangrove rehabilitation: A novel approach for sustainable coastal management	2024	Journal of Environmental Management	Charoenlerkthawin, Warit and Bidorn, Komkrit and Burnett, William C. and Sopon, Anek and Otarawanna, Somboon and Bidorn, Butsawan	10.1016/j.jenvman.2024.121673	monitoring_methods	using	use	aerial	aerial
22	Evaluating the effectiveness of Mangrove rehabilitation: A novel approach for sustainable coastal management	2024	Journal of Environmental Management	Charoenlerkthawin, Warit and Bidorn, Komkrit and Burnett, William C. and Sopon, Anek and Otarawanna, Somboon and Bidorn, Butsawan	10.1016/j.jenvman.2024.121673	response_variables	accretion	accret	elevation	elev
22	Evaluating the effectiveness of Mangrove rehabilitation: A novel approach for sustainable coastal management	2024	Journal of Environmental Management	Charoenlerkthawin, Warit and Bidorn, Komkrit and Burnett, William C. and Sopon, Anek and Otarawanna, Somboon and Bidorn, Butsawan	10.1016/j.jenvman.2024.121673	response_variables	retreat	retreat	sedimentation	sediment
22	Evaluating the effectiveness of Mangrove rehabilitation: A novel approach for sustainable coastal management	2024	Journal of Environmental Management	Charoenlerkthawin, Warit and Bidorn, Komkrit and Burnett, William C. and Sopon, Anek and Otarawanna, Somboon and Bidorn, Butsawan	10.1016/j.jenvman.2024.121673	restoration_actions	green	green	planting	plant
22	Evaluating the effectiveness of Mangrove rehabilitation: A novel approach for sustainable coastal management	2024	Journal of Environmental Management	Charoenlerkthawin, Warit and Bidorn, Komkrit and Burnett, William C. and Sopon, Anek and Otarawanna, Somboon and Bidorn, Butsawan	10.1016/j.jenvman.2024.121673	restoration_actions	solutions	solut	mangroves	mangrov
22	Evaluating the effectiveness of Mangrove rehabilitation: A novel approach for sustainable coastal management	2024	Journal of Environmental Management	Charoenlerkthawin, Warit and Bidorn, Komkrit and Burnett, William C. and Sopon, Anek and Otarawanna, Somboon and Bidorn, Butsawan	10.1016/j.jenvman.2024.121673	restoration_actions	NA	NA	breakwaters	breakwat
22	Evaluating the effectiveness of Mangrove rehabilitation: A novel approach for sustainable coastal management	2024	Journal of Environmental Management	Charoenlerkthawin, Warit and Bidorn, Komkrit and Burnett, William C. and Sopon, Anek and Otarawanna, Somboon and Bidorn, Butsawan	10.1016/j.jenvman.2024.121673	restoration_actions	NA	NA	construction	construct
22	Evaluating the effectiveness of Mangrove rehabilitation: A novel approach for sustainable coastal management	2024	Journal of Environmental Management	Charoenlerkthawin, Warit and Bidorn, Komkrit and Burnett, William C. and Sopon, Anek and Otarawanna, Somboon and Bidorn, Butsawan	10.1016/j.jenvman.2024.121673	restoration_actions	NA	NA	installation	instal
22	Evaluating the effectiveness of Mangrove rehabilitation: A novel approach for sustainable coastal management	2024	Journal of Environmental Management	Charoenlerkthawin, Warit and Bidorn, Komkrit and Burnett, William C. and Sopon, Anek and Otarawanna, Somboon and Bidorn, Butsawan	10.1016/j.jenvman.2024.121673	study_sites_names	bamboo	NA	NA	NA
22	Evaluating the effectiveness of Mangrove rehabilitation: A novel approach for sustainable coastal management	2024	Journal of Environmental Management	Charoenlerkthawin, Warit and Bidorn, Komkrit and Burnett, William C. and Sopon, Anek and Otarawanna, Somboon and Bidorn, Butsawan	10.1016/j.jenvman.2024.121673	study_sites_names	bamboo	NA	NA	NA
22	Evaluating the effectiveness of Mangrove rehabilitation: A novel approach for sustainable coastal management	2024	Journal of Environmental Management	Charoenlerkthawin, Warit and Bidorn, Komkrit and Burnett, William C. and Sopon, Anek and Otarawanna, Somboon and Bidorn, Butsawan	10.1016/j.jenvman.2024.121673	study_sites_names	based	NA	NA	NA
22	Evaluating the effectiveness of Mangrove rehabilitation: A novel approach for sustainable coastal management	2024	Journal of Environmental Management	Charoenlerkthawin, Warit and Bidorn, Komkrit and Burnett, William C. and Sopon, Anek and Otarawanna, Somboon and Bidorn, Butsawan	10.1016/j.jenvman.2024.121673	study_sites_names	based	NA	NA	NA
22	Evaluating the effectiveness of Mangrove rehabilitation: A novel approach for sustainable coastal management	2024	Journal of Environmental Management	Charoenlerkthawin, Warit and Bidorn, Komkrit and Burnett, William C. and Sopon, Anek and Otarawanna, Somboon and Bidorn, Butsawan	10.1016/j.jenvman.2024.121673	study_sites_names	bia	NA	NA	NA
22	Evaluating the effectiveness of Mangrove rehabilitation: A novel approach for sustainable coastal management	2024	Journal of Environmental Management	Charoenlerkthawin, Warit and Bidorn, Komkrit and Burnett, William C. and Sopon, Anek and Otarawanna, Somboon and Bidorn, Butsawan	10.1016/j.jenvman.2024.121673	study_sites_names	breakwater	NA	NA	NA
22	Evaluating the effectiveness of Mangrove rehabilitation: A novel approach for sustainable coastal management	2024	Journal of Environmental Management	Charoenlerkthawin, Warit and Bidorn, Komkrit and Burnett, William C. and Sopon, Anek and Otarawanna, Somboon and Bidorn, Butsawan	10.1016/j.jenvman.2024.121673	study_sites_names	breakwater	NA	NA	NA
22	Evaluating the effectiveness of Mangrove rehabilitation: A novel approach for sustainable coastal management	2024	Journal of Environmental Management	Charoenlerkthawin, Warit and Bidorn, Komkrit and Burnett, William C. and Sopon, Anek and Otarawanna, Somboon and Bidorn, Butsawan	10.1016/j.jenvman.2024.121673	study_sites_names	chin	NA	NA	NA
22	Evaluating the effectiveness of Mangrove rehabilitation: A novel approach for sustainable coastal management	2024	Journal of Environmental Management	Charoenlerkthawin, Warit and Bidorn, Komkrit and Burnett, William C. and Sopon, Anek and Otarawanna, Somboon and Bidorn, Butsawan	10.1016/j.jenvman.2024.121673	study_sites_names	coast	NA	NA	NA
22	Evaluating the effectiveness of Mangrove rehabilitation: A novel approach for sustainable coastal management	2024	Journal of Environmental Management	Charoenlerkthawin, Warit and Bidorn, Komkrit and Burnett, William C. and Sopon, Anek and Otarawanna, Somboon and Bidorn, Butsawan	10.1016/j.jenvman.2024.121673	study_sites_names	conditions	NA	NA	NA
22	Evaluating the effectiveness of Mangrove rehabilitation: A novel approach for sustainable coastal management	2024	Journal of Environmental Management	Charoenlerkthawin, Warit and Bidorn, Komkrit and Burnett, William C. and Sopon, Anek and Otarawanna, Somboon and Bidorn, Butsawan	10.1016/j.jenvman.2024.121673	study_sites_names	eastern	NA	NA	NA
22	Evaluating the effectiveness of Mangrove rehabilitation: A novel approach for sustainable coastal management	2024	Journal of Environmental Management	Charoenlerkthawin, Warit and Bidorn, Komkrit and Burnett, William C. and Sopon, Anek and Otarawanna, Somboon and Bidorn, Butsawan	10.1016/j.jenvman.2024.121673	study_sites_names	fence	NA	NA	NA
22	Evaluating the effectiveness of Mangrove rehabilitation: A novel approach for sustainable coastal management	2024	Journal of Environmental Management	Charoenlerkthawin, Warit and Bidorn, Komkrit and Burnett, William C. and Sopon, Anek and Otarawanna, Somboon and Bidorn, Butsawan	10.1016/j.jenvman.2024.121673	study_sites_names	fence	NA	NA	NA
22	Evaluating the effectiveness of Mangrove rehabilitation: A novel approach for sustainable coastal management	2024	Journal of Environmental Management	Charoenlerkthawin, Warit and Bidorn, Komkrit and Burnett, William C. and Sopon, Anek and Otarawanna, Somboon and Bidorn, Butsawan	10.1016/j.jenvman.2024.121673	study_sites_names	grey	NA	NA	NA
22	Evaluating the effectiveness of Mangrove rehabilitation: A novel approach for sustainable coastal management	2024	Journal of Environmental Management	Charoenlerkthawin, Warit and Bidorn, Komkrit and Burnett, William C. and Sopon, Anek and Otarawanna, Somboon and Bidorn, Butsawan	10.1016/j.jenvman.2024.121673	study_sites_names	gulf	NA	NA	NA
22	Evaluating the effectiveness of Mangrove rehabilitation: A novel approach for sustainable coastal management	2024	Journal of Environmental Management	Charoenlerkthawin, Warit and Bidorn, Komkrit and Burnett, William C. and Sopon, Anek and Otarawanna, Somboon and Bidorn, Butsawan	10.1016/j.jenvman.2024.121673	study_sites_names	khun	NA	NA	NA
22	Evaluating the effectiveness of Mangrove rehabilitation: A novel approach for sustainable coastal management	2024	Journal of Environmental Management	Charoenlerkthawin, Warit and Bidorn, Komkrit and Burnett, William C. and Sopon, Anek and Otarawanna, Somboon and Bidorn, Butsawan	10.1016/j.jenvman.2024.121673	study_sites_names	layers	NA	NA	NA
22	Evaluating the effectiveness of Mangrove rehabilitation: A novel approach for sustainable coastal management	2024	Journal of Environmental Management	Charoenlerkthawin, Warit and Bidorn, Komkrit and Burnett, William C. and Sopon, Anek and Otarawanna, Somboon and Bidorn, Butsawan	10.1016/j.jenvman.2024.121673	study_sites_names	leam	NA	NA	NA
22	Evaluating the effectiveness of Mangrove rehabilitation: A novel approach for sustainable coastal management	2024	Journal of Environmental Management	Charoenlerkthawin, Warit and Bidorn, Komkrit and Burnett, William C. and Sopon, Anek and Otarawanna, Somboon and Bidorn, Butsawan	10.1016/j.jenvman.2024.121673	study_sites_names	mangrove	NA	NA	NA
22	Evaluating the effectiveness of Mangrove rehabilitation: A novel approach for sustainable coastal management	2024	Journal of Environmental Management	Charoenlerkthawin, Warit and Bidorn, Komkrit and Burnett, William C. and Sopon, Anek and Otarawanna, Somboon and Bidorn, Butsawan	10.1016/j.jenvman.2024.121673	study_sites_names	multiple	NA	NA	NA
22	Evaluating the effectiveness of Mangrove rehabilitation: A novel approach for sustainable coastal management	2024	Journal of Environmental Management	Charoenlerkthawin, Warit and Bidorn, Komkrit and Burnett, William C. and Sopon, Anek and Otarawanna, Somboon and Bidorn, Butsawan	10.1016/j.jenvman.2024.121673	study_sites_names	multiple	NA	NA	NA
22	Evaluating the effectiveness of Mangrove rehabilitation: A novel approach for sustainable coastal management	2024	Journal of Environmental Management	Charoenlerkthawin, Warit and Bidorn, Komkrit and Burnett, William C. and Sopon, Anek and Otarawanna, Somboon and Bidorn, Butsawan	10.1016/j.jenvman.2024.121673	study_sites_names	n	NA	NA	NA
22	Evaluating the effectiveness of Mangrove rehabilitation: A novel approach for sustainable coastal management	2024	Journal of Environmental Management	Charoenlerkthawin, Warit and Bidorn, Komkrit and Burnett, William C. and Sopon, Anek and Otarawanna, Somboon and Bidorn, Butsawan	10.1016/j.jenvman.2024.121673	study_sites_names	natural	NA	NA	NA
22	Evaluating the effectiveness of Mangrove rehabilitation: A novel approach for sustainable coastal management	2024	Journal of Environmental Management	Charoenlerkthawin, Warit and Bidorn, Komkrit and Burnett, William C. and Sopon, Anek and Otarawanna, Somboon and Bidorn, Butsawan	10.1016/j.jenvman.2024.121673	study_sites_names	nature	NA	NA	NA
22	Evaluating the effectiveness of Mangrove rehabilitation: A novel approach for sustainable coastal management	2024	Journal of Environmental Management	Charoenlerkthawin, Warit and Bidorn, Komkrit and Burnett, William C. and Sopon, Anek and Otarawanna, Somboon and Bidorn, Butsawan	10.1016/j.jenvman.2024.121673	study_sites_names	nature	NA	NA	NA
22	Evaluating the effectiveness of Mangrove rehabilitation: A novel approach for sustainable coastal management	2024	Journal of Environmental Management	Charoenlerkthawin, Warit and Bidorn, Komkrit and Burnett, William C. and Sopon, Anek and Otarawanna, Somboon and Bidorn, Butsawan	10.1016/j.jenvman.2024.121673	study_sites_names	nearshore	NA	NA	NA
22	Evaluating the effectiveness of Mangrove rehabilitation: A novel approach for sustainable coastal management	2024	Journal of Environmental Management	Charoenlerkthawin, Warit and Bidorn, Komkrit and Burnett, William C. and Sopon, Anek and Otarawanna, Somboon and Bidorn, Butsawan	10.1016/j.jenvman.2024.121673	study_sites_names	phak	NA	NA	NA
22	Evaluating the effectiveness of Mangrove rehabilitation: A novel approach for sustainable coastal management	2024	Journal of Environmental Management	Charoenlerkthawin, Warit and Bidorn, Komkrit and Burnett, William C. and Sopon, Anek and Otarawanna, Somboon and Bidorn, Butsawan	10.1016/j.jenvman.2024.121673	study_sites_names	protected	NA	NA	NA
22	Evaluating the effectiveness of Mangrove rehabilitation: A novel approach for sustainable coastal management	2024	Journal of Environmental Management	Charoenlerkthawin, Warit and Bidorn, Komkrit and Burnett, William C. and Sopon, Anek and Otarawanna, Somboon and Bidorn, Butsawan	10.1016/j.jenvman.2024.121673	study_sites_names	protected	NA	NA	NA
22	Evaluating the effectiveness of Mangrove rehabilitation: A novel approach for sustainable coastal management	2024	Journal of Environmental Management	Charoenlerkthawin, Warit and Bidorn, Komkrit and Burnett, William C. and Sopon, Anek and Otarawanna, Somboon and Bidorn, Butsawan	10.1016/j.jenvman.2024.121673	study_sites_names	protected	NA	NA	NA
22	Evaluating the effectiveness of Mangrove rehabilitation: A novel approach for sustainable coastal management	2024	Journal of Environmental Management	Charoenlerkthawin, Warit and Bidorn, Komkrit and Burnett, William C. and Sopon, Anek and Otarawanna, Somboon and Bidorn, Butsawan	10.1016/j.jenvman.2024.121673	study_sites_names	protection	NA	NA	NA
22	Evaluating the effectiveness of Mangrove rehabilitation: A novel approach for sustainable coastal management	2024	Journal of Environmental Management	Charoenlerkthawin, Warit and Bidorn, Komkrit and Burnett, William C. and Sopon, Anek and Otarawanna, Somboon and Bidorn, Butsawan	10.1016/j.jenvman.2024.121673	study_sites_names	research	NA	NA	NA
22	Evaluating the effectiveness of Mangrove rehabilitation: A novel approach for sustainable coastal management	2024	Journal of Environmental Management	Charoenlerkthawin, Warit and Bidorn, Komkrit and Burnett, William C. and Sopon, Anek and Otarawanna, Somboon and Bidorn, Butsawan	10.1016/j.jenvman.2024.121673	study_sites_names	revetment	NA	NA	NA
22	Evaluating the effectiveness of Mangrove rehabilitation: A novel approach for sustainable coastal management	2024	Journal of Environmental Management	Charoenlerkthawin, Warit and Bidorn, Komkrit and Burnett, William C. and Sopon, Anek and Otarawanna, Somboon and Bidorn, Butsawan	10.1016/j.jenvman.2024.121673	study_sites_names	samut	NA	NA	NA
22	Evaluating the effectiveness of Mangrove rehabilitation: A novel approach for sustainable coastal management	2024	Journal of Environmental Management	Charoenlerkthawin, Warit and Bidorn, Komkrit and Burnett, William C. and Sopon, Anek and Otarawanna, Somboon and Bidorn, Butsawan	10.1016/j.jenvman.2024.121673	study_sites_names	single	NA	NA	NA
22	Evaluating the effectiveness of Mangrove rehabilitation: A novel approach for sustainable coastal management	2024	Journal of Environmental Management	Charoenlerkthawin, Warit and Bidorn, Komkrit and Burnett, William C. and Sopon, Anek and Otarawanna, Somboon and Bidorn, Butsawan	10.1016/j.jenvman.2024.121673	study_sites_names	solution	NA	NA	NA
22	Evaluating the effectiveness of Mangrove rehabilitation: A novel approach for sustainable coastal management	2024	Journal of Environmental Management	Charoenlerkthawin, Warit and Bidorn, Komkrit and Burnett, William C. and Sopon, Anek and Otarawanna, Somboon and Bidorn, Butsawan	10.1016/j.jenvman.2024.121673	study_sites_names	solution	NA	NA	NA
22	Evaluating the effectiveness of Mangrove rehabilitation: A novel approach for sustainable coastal management	2024	Journal of Environmental Management	Charoenlerkthawin, Warit and Bidorn, Komkrit and Burnett, William C. and Sopon, Anek and Otarawanna, Somboon and Bidorn, Butsawan	10.1016/j.jenvman.2024.121673	study_sites_names	solution	NA	NA	NA
22	Evaluating the effectiveness of Mangrove rehabilitation: A novel approach for sustainable coastal management	2024	Journal of Environmental Management	Charoenlerkthawin, Warit and Bidorn, Komkrit and Burnett, William C. and Sopon, Anek and Otarawanna, Somboon and Bidorn, Butsawan	10.1016/j.jenvman.2024.121673	study_sites_names	submerged	NA	NA	NA
22	Evaluating the effectiveness of Mangrove rehabilitation: A novel approach for sustainable coastal management	2024	Journal of Environmental Management	Charoenlerkthawin, Warit and Bidorn, Komkrit and Burnett, William C. and Sopon, Anek and Otarawanna, Somboon and Bidorn, Butsawan	10.1016/j.jenvman.2024.121673	study_sites_names	upper	NA	NA	NA
22	Evaluating the effectiveness of Mangrove rehabilitation: A novel approach for sustainable coastal management	2024	Journal of Environmental Management	Charoenlerkthawin, Warit and Bidorn, Komkrit and Burnett, William C. and Sopon, Anek and Otarawanna, Somboon and Bidorn, Butsawan	10.1016/j.jenvman.2024.121673	study_sites_names	western	NA	NA	NA
22	Evaluating the effectiveness of Mangrove rehabilitation: A novel approach for sustainable coastal management	2024	Journal of Environmental Management	Charoenlerkthawin, Warit and Bidorn, Komkrit and Burnett, William C. and Sopon, Anek and Otarawanna, Somboon and Bidorn, Butsawan	10.1016/j.jenvman.2024.121673	study_sites_names	western	NA	NA	NA
23	Development and implementation of an empirical habitat change model and decision support tool for estuarine ecosystems	2019	Ecological Modelling	Davis, Melanie J. and Woo, Isa and De La Cruz, Susan E. W.	10.1016/j.ecolmodel.2019.108722	ecosystem_types	coastal	coastal	intertidal	intertid
23	Development and implementation of an empirical habitat change model and decision support tool for estuarine ecosystems	2019	Ecological Modelling	Davis, Melanie J. and Woo, Isa and De La Cruz, Susan E. W.	10.1016/j.ecolmodel.2019.108722	ecosystem_types	NA	NA	forest	forest
23	Development and implementation of an empirical habitat change model and decision support tool for estuarine ecosystems	2019	Ecological Modelling	Davis, Melanie J. and Woo, Isa and De La Cruz, Susan E. W.	10.1016/j.ecolmodel.2019.108722	ecosystem_types	NA	NA	freshwater	freshwat
23	Development and implementation of an empirical habitat change model and decision support tool for estuarine ecosystems	2019	Ecological Modelling	Davis, Melanie J. and Woo, Isa and De La Cruz, Susan E. W.	10.1016/j.ecolmodel.2019.108722	ecosystem_types	NA	NA	mudflats	mudflat
23	Development and implementation of an empirical habitat change model and decision support tool for estuarine ecosystems	2019	Ecological Modelling	Davis, Melanie J. and Woo, Isa and De La Cruz, Susan E. W.	10.1016/j.ecolmodel.2019.108722	focal_species	NA	NA	oncorhynchus	NA
23	Development and implementation of an empirical habitat change model and decision support tool for estuarine ecosystems	2019	Ecological Modelling	Davis, Melanie J. and Woo, Isa and De La Cruz, Susan E. W.	10.1016/j.ecolmodel.2019.108722	focal_species	NA	NA	tshawytscha	NA
23	Development and implementation of an empirical habitat change model and decision support tool for estuarine ecosystems	2019	Ecological Modelling	Davis, Melanie J. and Woo, Isa and De La Cruz, Susan E. W.	10.1016/j.ecolmodel.2019.108722	monitoring_methods	change	chang	NA	NA
23	Development and implementation of an empirical habitat change model and decision support tool for estuarine ecosystems	2019	Ecological Modelling	Davis, Melanie J. and Woo, Isa and De La Cruz, Susan E. W.	10.1016/j.ecolmodel.2019.108722	monitoring_methods	collected	collect	NA	NA
23	Development and implementation of an empirical habitat change model and decision support tool for estuarine ecosystems	2019	Ecological Modelling	Davis, Melanie J. and Woo, Isa and De La Cruz, Susan E. W.	10.1016/j.ecolmodel.2019.108722	monitoring_methods	data	data	NA	NA
23	Development and implementation of an empirical habitat change model and decision support tool for estuarine ecosystems	2019	Ecological Modelling	Davis, Melanie J. and Woo, Isa and De La Cruz, Susan E. W.	10.1016/j.ecolmodel.2019.108722	monitoring_methods	deep	deep	NA	NA
23	Development and implementation of an empirical habitat change model and decision support tool for estuarine ecosystems	2019	Ecological Modelling	Davis, Melanie J. and Woo, Isa and De La Cruz, Susan E. W.	10.1016/j.ecolmodel.2019.108722	monitoring_methods	estimated	estim	NA	NA
23	Development and implementation of an empirical habitat change model and decision support tool for estuarine ecosystems	2019	Ecological Modelling	Davis, Melanie J. and Woo, Isa and De La Cruz, Susan E. W.	10.1016/j.ecolmodel.2019.108722	monitoring_methods	load	load	NA	NA
23	Development and implementation of an empirical habitat change model and decision support tool for estuarine ecosystems	2019	Ecological Modelling	Davis, Melanie J. and Woo, Isa and De La Cruz, Susan E. W.	10.1016/j.ecolmodel.2019.108722	monitoring_methods	logger	logger	NA	NA
23	Development and implementation of an empirical habitat change model and decision support tool for estuarine ecosystems	2019	Ecological Modelling	Davis, Melanie J. and Woo, Isa and De La Cruz, Susan E. W.	10.1016/j.ecolmodel.2019.108722	monitoring_methods	ltc	ltc	NA	NA
23	Development and implementation of an empirical habitat change model and decision support tool for estuarine ecosystems	2019	Ecological Modelling	Davis, Melanie J. and Woo, Isa and De La Cruz, Susan E. W.	10.1016/j.ecolmodel.2019.108722	monitoring_methods	model	model	NA	NA
23	Development and implementation of an empirical habitat change model and decision support tool for estuarine ecosystems	2019	Ecological Modelling	Davis, Melanie J. and Woo, Isa and De La Cruz, Susan E. W.	10.1016/j.ecolmodel.2019.108722	monitoring_methods	regression	regress	NA	NA
23	Development and implementation of an empirical habitat change model and decision support tool for estuarine ecosystems	2019	Ecological Modelling	Davis, Melanie J. and Woo, Isa and De La Cruz, Susan E. W.	10.1016/j.ecolmodel.2019.108722	monitoring_methods	rod	rod	NA	NA
23	Development and implementation of an empirical habitat change model and decision support tool for estuarine ecosystems	2019	Ecological Modelling	Davis, Melanie J. and Woo, Isa and De La Cruz, Susan E. W.	10.1016/j.ecolmodel.2019.108722	monitoring_methods	sediment	sediment	NA	NA
23	Development and implementation of an empirical habitat change model and decision support tool for estuarine ecosystems	2019	Ecological Modelling	Davis, Melanie J. and Woo, Isa and De La Cruz, Susan E. W.	10.1016/j.ecolmodel.2019.108722	monitoring_methods	solinst	solinst	NA	NA
23	Development and implementation of an empirical habitat change model and decision support tool for estuarine ecosystems	2019	Ecological Modelling	Davis, Melanie J. and Woo, Isa and De La Cruz, Susan E. W.	10.1016/j.ecolmodel.2019.108722	monitoring_methods	surveys	survey	NA	NA
23	Development and implementation of an empirical habitat change model and decision support tool for estuarine ecosystems	2019	Ecological Modelling	Davis, Melanie J. and Woo, Isa and De La Cruz, Susan E. W.	10.1016/j.ecolmodel.2019.108722	monitoring_methods	suspended	suspend	NA	NA
23	Development and implementation of an empirical habitat change model and decision support tool for estuarine ecosystems	2019	Ecological Modelling	Davis, Melanie J. and Woo, Isa and De La Cruz, Susan E. W.	10.1016/j.ecolmodel.2019.108722	monitoring_methods	using	use	NA	NA
23	Development and implementation of an empirical habitat change model and decision support tool for estuarine ecosystems	2019	Ecological Modelling	Davis, Melanie J. and Woo, Isa and De La Cruz, Susan E. W.	10.1016/j.ecolmodel.2019.108722	monitoring_methods	using	use	NA	NA
23	Development and implementation of an empirical habitat change model and decision support tool for estuarine ecosystems	2019	Ecological Modelling	Davis, Melanie J. and Woo, Isa and De La Cruz, Susan E. W.	10.1016/j.ecolmodel.2019.108722	response_variables	aboveground	aboveground	NA	NA
23	Development and implementation of an empirical habitat change model and decision support tool for estuarine ecosystems	2019	Ecological Modelling	Davis, Melanie J. and Woo, Isa and De La Cruz, Susan E. W.	10.1016/j.ecolmodel.2019.108722	response_variables	accretion	accret	NA	NA
23	Development and implementation of an empirical habitat change model and decision support tool for estuarine ecosystems	2019	Ecological Modelling	Davis, Melanie J. and Woo, Isa and De La Cruz, Susan E. W.	10.1016/j.ecolmodel.2019.108722	response_variables	associated	associ	NA	NA
23	Development and implementation of an empirical habitat change model and decision support tool for estuarine ecosystems	2019	Ecological Modelling	Davis, Melanie J. and Woo, Isa and De La Cruz, Susan E. W.	10.1016/j.ecolmodel.2019.108722	response_variables	canopy	canopi	NA	NA
23	Development and implementation of an empirical habitat change model and decision support tool for estuarine ecosystems	2019	Ecological Modelling	Davis, Melanie J. and Woo, Isa and De La Cruz, Susan E. W.	10.1016/j.ecolmodel.2019.108722	response_variables	cover	cover	NA	NA
23	Development and implementation of an empirical habitat change model and decision support tool for estuarine ecosystems	2019	Ecological Modelling	Davis, Melanie J. and Woo, Isa and De La Cruz, Susan E. W.	10.1016/j.ecolmodel.2019.108722	response_variables	daily	daili	NA	NA
23	Development and implementation of an empirical habitat change model and decision support tool for estuarine ecosystems	2019	Ecological Modelling	Davis, Melanie J. and Woo, Isa and De La Cruz, Susan E. W.	10.1016/j.ecolmodel.2019.108722	response_variables	datum	datum	NA	NA
23	Development and implementation of an empirical habitat change model and decision support tool for estuarine ecosystems	2019	Ecological Modelling	Davis, Melanie J. and Woo, Isa and De La Cruz, Susan E. W.	10.1016/j.ecolmodel.2019.108722	response_variables	density	densiti	NA	NA
23	Development and implementation of an empirical habitat change model and decision support tool for estuarine ecosystems	2019	Ecological Modelling	Davis, Melanie J. and Woo, Isa and De La Cruz, Susan E. W.	10.1016/j.ecolmodel.2019.108722	response_variables	height	height	NA	NA
23	Development and implementation of an empirical habitat change model and decision support tool for estuarine ecosystems	2019	Ecological Modelling	Davis, Melanie J. and Woo, Isa and De La Cruz, Susan E. W.	10.1016/j.ecolmodel.2019.108722	response_variables	inundation	inund	ratio	ratio
23	Development and implementation of an empirical habitat change model and decision support tool for estuarine ecosystems	2019	Ecological Modelling	Davis, Melanie J. and Woo, Isa and De La Cruz, Susan E. W.	10.1016/j.ecolmodel.2019.108722	response_variables	level	level	n	n
23	Development and implementation of an empirical habitat change model and decision support tool for estuarine ecosystems	2019	Ecological Modelling	Davis, Melanie J. and Woo, Isa and De La Cruz, Susan E. W.	10.1016/j.ecolmodel.2019.108722	response_variables	loads	load	NA	NA
23	Development and implementation of an empirical habitat change model and decision support tool for estuarine ecosystems	2019	Ecological Modelling	Davis, Melanie J. and Woo, Isa and De La Cruz, Susan E. W.	10.1016/j.ecolmodel.2019.108722	response_variables	mean	mean	NA	NA
23	Development and implementation of an empirical habitat change model and decision support tool for estuarine ecosystems	2019	Ecological Modelling	Davis, Melanie J. and Woo, Isa and De La Cruz, Susan E. W.	10.1016/j.ecolmodel.2019.108722	response_variables	mean	mean	NA	NA
23	Development and implementation of an empirical habitat change model and decision support tool for estuarine ecosystems	2019	Ecological Modelling	Davis, Melanie J. and Woo, Isa and De La Cruz, Susan E. W.	10.1016/j.ecolmodel.2019.108722	response_variables	percent	percent	NA	NA
23	Development and implementation of an empirical habitat change model and decision support tool for estuarine ecosystems	2019	Ecological Modelling	Davis, Melanie J. and Woo, Isa and De La Cruz, Susan E. W.	10.1016/j.ecolmodel.2019.108722	response_variables	pore	pore	NA	NA
23	Development and implementation of an empirical habitat change model and decision support tool for estuarine ecosystems	2019	Ecological Modelling	Davis, Melanie J. and Woo, Isa and De La Cruz, Susan E. W.	10.1016/j.ecolmodel.2019.108722	response_variables	rates	rate	NA	NA
23	Development and implementation of an empirical habitat change model and decision support tool for estuarine ecosystems	2019	Ecological Modelling	Davis, Melanie J. and Woo, Isa and De La Cruz, Susan E. W.	10.1016/j.ecolmodel.2019.108722	response_variables	salinity	salin	NA	NA
23	Development and implementation of an empirical habitat change model and decision support tool for estuarine ecosystems	2019	Ecological Modelling	Davis, Melanie J. and Woo, Isa and De La Cruz, Susan E. W.	10.1016/j.ecolmodel.2019.108722	response_variables	stem	stem	NA	NA
23	Development and implementation of an empirical habitat change model and decision support tool for estuarine ecosystems	2019	Ecological Modelling	Davis, Melanie J. and Woo, Isa and De La Cruz, Susan E. W.	10.1016/j.ecolmodel.2019.108722	response_variables	tidal	tidal	elevation	elev
23	Development and implementation of an empirical habitat change model and decision support tool for estuarine ecosystems	2019	Ecological Modelling	Davis, Melanie J. and Woo, Isa and De La Cruz, Susan E. W.	10.1016/j.ecolmodel.2019.108722	response_variables	values	valu	NA	NA
23	Development and implementation of an empirical habitat change model and decision support tool for estuarine ecosystems	2019	Ecological Modelling	Davis, Melanie J. and Woo, Isa and De La Cruz, Susan E. W.	10.1016/j.ecolmodel.2019.108722	response_variables	vegetative	veget	NA	NA
23	Development and implementation of an empirical habitat change model and decision support tool for estuarine ecosystems	2019	Ecological Modelling	Davis, Melanie J. and Woo, Isa and De La Cruz, Susan E. W.	10.1016/j.ecolmodel.2019.108722	response_variables	water	water	c	c
23	Development and implementation of an empirical habitat change model and decision support tool for estuarine ecosystems	2019	Ecological Modelling	Davis, Melanie J. and Woo, Isa and De La Cruz, Susan E. W.	10.1016/j.ecolmodel.2019.108722	restoration_actions	NA	NA	dam	dam
23	Development and implementation of an empirical habitat change model and decision support tool for estuarine ecosystems	2019	Ecological Modelling	Davis, Melanie J. and Woo, Isa and De La Cruz, Susan E. W.	10.1016/j.ecolmodel.2019.108722	study_sites_names	delta	NA	NA	NA
23	Development and implementation of an empirical habitat change model and decision support tool for estuarine ecosystems	2019	Ecological Modelling	Davis, Melanie J. and Woo, Isa and De La Cruz, Susan E. W.	10.1016/j.ecolmodel.2019.108722	study_sites_names	northwest	NA	NA	NA
23	Development and implementation of an empirical habitat change model and decision support tool for estuarine ecosystems	2019	Ecological Modelling	Davis, Melanie J. and Woo, Isa and De La Cruz, Susan E. W.	10.1016/j.ecolmodel.2019.108722	study_sites_names	pacific	NA	NA	NA
23	Development and implementation of an empirical habitat change model and decision support tool for estuarine ecosystems	2019	Ecological Modelling	Davis, Melanie J. and Woo, Isa and De La Cruz, Susan E. W.	10.1016/j.ecolmodel.2019.108722	study_sites_names	usa	NA	NA	NA
24	Changes in water birds habitat suitability following wetland restoration in the Yellow River Delta, China	2012	Clean-Soil Air Water	Hua, Yanyan and Cui, Baoshan and He, Wenjie	10.1002/clen.201200064	ecosystem_types	estuary	estuari	marsh	marsh
24	Changes in water birds habitat suitability following wetland restoration in the Yellow River Delta, China	2012	Clean-Soil Air Water	Hua, Yanyan and Cui, Baoshan and He, Wenjie	10.1002/clen.201200064	ecosystem_types	NA	NA	continental	continent
24	Changes in water birds habitat suitability following wetland restoration in the Yellow River Delta, China	2012	Clean-Soil Air Water	Hua, Yanyan and Cui, Baoshan and He, Wenjie	10.1002/clen.201200064	focal_species	anseriformes	NA	ciconia	NA
24	Changes in water birds habitat suitability following wetland restoration in the Yellow River Delta, China	2012	Clean-Soil Air Water	Hua, Yanyan and Cui, Baoshan and He, Wenjie	10.1002/clen.201200064	focal_species	charadriiformes	NA	ardea	NA
24	Changes in water birds habitat suitability following wetland restoration in the Yellow River Delta, China	2012	Clean-Soil Air Water	Hua, Yanyan and Cui, Baoshan and He, Wenjie	10.1002/clen.201200064	focal_species	ciconiformes	NA	grus	NA
24	Changes in water birds habitat suitability following wetland restoration in the Yellow River Delta, China	2012	Clean-Soil Air Water	Hua, Yanyan and Cui, Baoshan and He, Wenjie	10.1002/clen.201200064	focal_species	gruiformes	NA	boyciana	NA
24	Changes in water birds habitat suitability following wetland restoration in the Yellow River Delta, China	2012	Clean-Soil Air Water	Hua, Yanyan and Cui, Baoshan and He, Wenjie	10.1002/clen.201200064	focal_species	NA	NA	alba	NA
24	Changes in water birds habitat suitability following wetland restoration in the Yellow River Delta, China	2012	Clean-Soil Air Water	Hua, Yanyan and Cui, Baoshan and He, Wenjie	10.1002/clen.201200064	focal_species	NA	NA	ardea	NA
24	Changes in water birds habitat suitability following wetland restoration in the Yellow River Delta, China	2012	Clean-Soil Air Water	Hua, Yanyan and Cui, Baoshan and He, Wenjie	10.1002/clen.201200064	focal_species	NA	NA	ardea	NA
24	Changes in water birds habitat suitability following wetland restoration in the Yellow River Delta, China	2012	Clean-Soil Air Water	Hua, Yanyan and Cui, Baoshan and He, Wenjie	10.1002/clen.201200064	focal_species	NA	NA	auas	NA
24	Changes in water birds habitat suitability following wetland restoration in the Yellow River Delta, China	2012	Clean-Soil Air Water	Hua, Yanyan and Cui, Baoshan and He, Wenjie	10.1002/clen.201200064	focal_species	NA	NA	cinerea	NA
24	Changes in water birds habitat suitability following wetland restoration in the Yellow River Delta, China	2012	Clean-Soil Air Water	Hua, Yanyan and Cui, Baoshan and He, Wenjie	10.1002/clen.201200064	focal_species	NA	NA	columbianus	NA
24	Changes in water birds habitat suitability following wetland restoration in the Yellow River Delta, China	2012	Clean-Soil Air Water	Hua, Yanyan and Cui, Baoshan and He, Wenjie	10.1002/clen.201200064	focal_species	NA	NA	crecaa	NA
24	Changes in water birds habitat suitability following wetland restoration in the Yellow River Delta, China	2012	Clean-Soil Air Water	Hua, Yanyan and Cui, Baoshan and He, Wenjie	10.1002/clen.201200064	focal_species	NA	NA	crecca	NA
24	Changes in water birds habitat suitability following wetland restoration in the Yellow River Delta, China	2012	Clean-Soil Air Water	Hua, Yanyan and Cui, Baoshan and He, Wenjie	10.1002/clen.201200064	focal_species	NA	NA	cygnus	NA
24	Changes in water birds habitat suitability following wetland restoration in the Yellow River Delta, China	2012	Clean-Soil Air Water	Hua, Yanyan and Cui, Baoshan and He, Wenjie	10.1002/clen.201200064	focal_species	NA	NA	jankowskii	NA
24	Changes in water birds habitat suitability following wetland restoration in the Yellow River Delta, China	2012	Clean-Soil Air Water	Hua, Yanyan and Cui, Baoshan and He, Wenjie	10.1002/clen.201200064	focal_species	NA	NA	jouyi	NA
24	Changes in water birds habitat suitability following wetland restoration in the Yellow River Delta, China	2012	Clean-Soil Air Water	Hua, Yanyan and Cui, Baoshan and He, Wenjie	10.1002/clen.201200064	focal_species	NA	NA	mergus	NA
24	Changes in water birds habitat suitability following wetland restoration in the Yellow River Delta, China	2012	Clean-Soil Air Water	Hua, Yanyan and Cui, Baoshan and He, Wenjie	10.1002/clen.201200064	focal_species	NA	NA	purpurea	NA
24	Changes in water birds habitat suitability following wetland restoration in the Yellow River Delta, China	2012	Clean-Soil Air Water	Hua, Yanyan and Cui, Baoshan and He, Wenjie	10.1002/clen.201200064	focal_species	NA	NA	saundersi	NA
24	Changes in water birds habitat suitability following wetland restoration in the Yellow River Delta, China	2012	Clean-Soil Air Water	Hua, Yanyan and Cui, Baoshan and He, Wenjie	10.1002/clen.201200064	monitoring_methods	evaluation	evalu	system	system
24	Changes in water birds habitat suitability following wetland restoration in the Yellow River Delta, China	2012	Clean-Soil Air Water	Hua, Yanyan and Cui, Baoshan and He, Wenjie	10.1002/clen.201200064	monitoring_methods	habitat	habitat	remote	remot
24	Changes in water birds habitat suitability following wetland restoration in the Yellow River Delta, China	2012	Clean-Soil Air Water	Hua, Yanyan and Cui, Baoshan and He, Wenjie	10.1002/clen.201200064	monitoring_methods	hydrology	hydrolog	global	global
24	Changes in water birds habitat suitability following wetland restoration in the Yellow River Delta, China	2012	Clean-Soil Air Water	Hua, Yanyan and Cui, Baoshan and He, Wenjie	10.1002/clen.201200064	monitoring_methods	suitability	suitabl	sensing	sens
24	Changes in water birds habitat suitability following wetland restoration in the Yellow River Delta, China	2012	Clean-Soil Air Water	Hua, Yanyan and Cui, Baoshan and He, Wenjie	10.1002/clen.201200064	monitoring_methods	vegetation	veget	positioning	posit
24	Changes in water birds habitat suitability following wetland restoration in the Yellow River Delta, China	2012	Clean-Soil Air Water	Hua, Yanyan and Cui, Baoshan and He, Wenjie	10.1002/clen.201200064	monitoring_methods	NA	NA	12	12
24	Changes in water birds habitat suitability following wetland restoration in the Yellow River Delta, China	2012	Clean-Soil Air Water	Hua, Yanyan and Cui, Baoshan and He, Wenjie	10.1002/clen.201200064	monitoring_methods	NA	NA	20	20
24	Changes in water birds habitat suitability following wetland restoration in the Yellow River Delta, China	2012	Clean-Soil Air Water	Hua, Yanyan and Cui, Baoshan and He, Wenjie	10.1002/clen.201200064	monitoring_methods	NA	NA	60x	60x
24	Changes in water birds habitat suitability following wetland restoration in the Yellow River Delta, China	2012	Clean-Soil Air Water	Hua, Yanyan and Cui, Baoshan and He, Wenjie	10.1002/clen.201200064	monitoring_methods	NA	NA	8	8
24	Changes in water birds habitat suitability following wetland restoration in the Yellow River Delta, China	2012	Clean-Soil Air Water	Hua, Yanyan and Cui, Baoshan and He, Wenjie	10.1002/clen.201200064	monitoring_methods	NA	NA	80x	80x
24	Changes in water birds habitat suitability following wetland restoration in the Yellow River Delta, China	2012	Clean-Soil Air Water	Hua, Yanyan and Cui, Baoshan and He, Wenjie	10.1002/clen.201200064	monitoring_methods	NA	NA	binoculars	binocular
24	Changes in water birds habitat suitability following wetland restoration in the Yellow River Delta, China	2012	Clean-Soil Air Water	Hua, Yanyan and Cui, Baoshan and He, Wenjie	10.1002/clen.201200064	monitoring_methods	NA	NA	compilation	compil
24	Changes in water birds habitat suitability following wetland restoration in the Yellow River Delta, China	2012	Clean-Soil Air Water	Hua, Yanyan and Cui, Baoshan and He, Wenjie	10.1002/clen.201200064	monitoring_methods	NA	NA	coreldraw	coreldraw
24	Changes in water birds habitat suitability following wetland restoration in the Yellow River Delta, China	2012	Clean-Soil Air Water	Hua, Yanyan and Cui, Baoshan and He, Wenjie	10.1002/clen.201200064	monitoring_methods	NA	NA	data	data
24	Changes in water birds habitat suitability following wetland restoration in the Yellow River Delta, China	2012	Clean-Soil Air Water	Hua, Yanyan and Cui, Baoshan and He, Wenjie	10.1002/clen.201200064	monitoring_methods	NA	NA	image	imag
24	Changes in water birds habitat suitability following wetland restoration in the Yellow River Delta, China	2012	Clean-Soil Air Water	Hua, Yanyan and Cui, Baoshan and He, Wenjie	10.1002/clen.201200064	monitoring_methods	NA	NA	interpolation	interpol
24	Changes in water birds habitat suitability following wetland restoration in the Yellow River Delta, China	2012	Clean-Soil Air Water	Hua, Yanyan and Cui, Baoshan and He, Wenjie	10.1002/clen.201200064	monitoring_methods	NA	NA	kriging	krige
24	Changes in water birds habitat suitability following wetland restoration in the Yellow River Delta, China	2012	Clean-Soil Air Water	Hua, Yanyan and Cui, Baoshan and He, Wenjie	10.1002/clen.201200064	monitoring_methods	NA	NA	software	softwar
24	Changes in water birds habitat suitability following wetland restoration in the Yellow River Delta, China	2012	Clean-Soil Air Water	Hua, Yanyan and Cui, Baoshan and He, Wenjie	10.1002/clen.201200064	monitoring_methods	NA	NA	software	softwar
24	Changes in water birds habitat suitability following wetland restoration in the Yellow River Delta, China	2012	Clean-Soil Air Water	Hua, Yanyan and Cui, Baoshan and He, Wenjie	10.1002/clen.201200064	monitoring_methods	NA	NA	surfer	surfer
24	Changes in water birds habitat suitability following wetland restoration in the Yellow River Delta, China	2012	Clean-Soil Air Water	Hua, Yanyan and Cui, Baoshan and He, Wenjie	10.1002/clen.201200064	monitoring_methods	NA	NA	telescope	telescop
24	Changes in water birds habitat suitability following wetland restoration in the Yellow River Delta, China	2012	Clean-Soil Air Water	Hua, Yanyan and Cui, Baoshan and He, Wenjie	10.1002/clen.201200064	response_variables	area	area	NA	NA
24	Changes in water birds habitat suitability following wetland restoration in the Yellow River Delta, China	2012	Clean-Soil Air Water	Hua, Yanyan and Cui, Baoshan and He, Wenjie	10.1002/clen.201200064	response_variables	bird	bird	landscape	landscap
24	Changes in water birds habitat suitability following wetland restoration in the Yellow River Delta, China	2012	Clean-Soil Air Water	Hua, Yanyan and Cui, Baoshan and He, Wenjie	10.1002/clen.201200064	response_variables	bird	bird	NA	NA
24	Changes in water birds habitat suitability following wetland restoration in the Yellow River Delta, China	2012	Clean-Soil Air Water	Hua, Yanyan and Cui, Baoshan and He, Wenjie	10.1002/clen.201200064	response_variables	birds	bird	NA	NA
24	Changes in water birds habitat suitability following wetland restoration in the Yellow River Delta, China	2012	Clean-Soil Air Water	Hua, Yanyan and Cui, Baoshan and He, Wenjie	10.1002/clen.201200064	response_variables	coverage	coverag	NA	NA
24	Changes in water birds habitat suitability following wetland restoration in the Yellow River Delta, China	2012	Clean-Soil Air Water	Hua, Yanyan and Cui, Baoshan and He, Wenjie	10.1002/clen.201200064	response_variables	data	data	species	speci
24	Changes in water birds habitat suitability following wetland restoration in the Yellow River Delta, China	2012	Clean-Soil Air Water	Hua, Yanyan and Cui, Baoshan and He, Wenjie	10.1002/clen.201200064	response_variables	determined	determin	NA	NA
24	Changes in water birds habitat suitability following wetland restoration in the Yellow River Delta, China	2012	Clean-Soil Air Water	Hua, Yanyan and Cui, Baoshan and He, Wenjie	10.1002/clen.201200064	response_variables	ei	ei	NA	NA
24	Changes in water birds habitat suitability following wetland restoration in the Yellow River Delta, China	2012	Clean-Soil Air Water	Hua, Yanyan and Cui, Baoshan and He, Wenjie	10.1002/clen.201200064	response_variables	factors	factor	NA	NA
24	Changes in water birds habitat suitability following wetland restoration in the Yellow River Delta, China	2012	Clean-Soil Air Water	Hua, Yanyan and Cui, Baoshan and He, Wenjie	10.1002/clen.201200064	response_variables	index	index	NA	NA
24	Changes in water birds habitat suitability following wetland restoration in the Yellow River Delta, China	2012	Clean-Soil Air Water	Hua, Yanyan and Cui, Baoshan and He, Wenjie	10.1002/clen.201200064	response_variables	key	key	NA	NA
24	Changes in water birds habitat suitability following wetland restoration in the Yellow River Delta, China	2012	Clean-Soil Air Water	Hua, Yanyan and Cui, Baoshan and He, Wenjie	10.1002/clen.201200064	response_variables	one	one	NA	NA
24	Changes in water birds habitat suitability following wetland restoration in the Yellow River Delta, China	2012	Clean-Soil Air Water	Hua, Yanyan and Cui, Baoshan and He, Wenjie	10.1002/clen.201200064	response_variables	percentage	percentag	NA	NA
24	Changes in water birds habitat suitability following wetland restoration in the Yellow River Delta, China	2012	Clean-Soil Air Water	Hua, Yanyan and Cui, Baoshan and He, Wenjie	10.1002/clen.201200064	response_variables	unsuitable	unsuit	NA	NA
24	Changes in water birds habitat suitability following wetland restoration in the Yellow River Delta, China	2012	Clean-Soil Air Water	Hua, Yanyan and Cui, Baoshan and He, Wenjie	10.1002/clen.201200064	restoration_actions	annual	annual	NA	NA
24	Changes in water birds habitat suitability following wetland restoration in the Yellow River Delta, China	2012	Clean-Soil Air Water	Hua, Yanyan and Cui, Baoshan and He, Wenjie	10.1002/clen.201200064	restoration_actions	ecological	ecolog	process	process
24	Changes in water birds habitat suitability following wetland restoration in the Yellow River Delta, China	2012	Clean-Soil Air Water	Hua, Yanyan and Cui, Baoshan and He, Wenjie	10.1002/clen.201200064	restoration_actions	increased	increas	NA	NA
24	Changes in water birds habitat suitability following wetland restoration in the Yellow River Delta, China	2012	Clean-Soil Air Water	Hua, Yanyan and Cui, Baoshan and He, Wenjie	10.1002/clen.201200064	restoration_actions	project	project	NA	NA
24	Changes in water birds habitat suitability following wetland restoration in the Yellow River Delta, China	2012	Clean-Soil Air Water	Hua, Yanyan and Cui, Baoshan and He, Wenjie	10.1002/clen.201200064	restoration_actions	river	river	NA	NA
24	Changes in water birds habitat suitability following wetland restoration in the Yellow River Delta, China	2012	Clean-Soil Air Water	Hua, Yanyan and Cui, Baoshan and He, Wenjie	10.1002/clen.201200064	restoration_actions	runoff	runoff	NA	NA
24	Changes in water birds habitat suitability following wetland restoration in the Yellow River Delta, China	2012	Clean-Soil Air Water	Hua, Yanyan and Cui, Baoshan and He, Wenjie	10.1002/clen.201200064	restoration_actions	stabilized	stabil	NA	NA
24	Changes in water birds habitat suitability following wetland restoration in the Yellow River Delta, China	2012	Clean-Soil Air Water	Hua, Yanyan and Cui, Baoshan and He, Wenjie	10.1002/clen.201200064	restoration_actions	supplement	supplement	NA	NA
24	Changes in water birds habitat suitability following wetland restoration in the Yellow River Delta, China	2012	Clean-Soil Air Water	Hua, Yanyan and Cui, Baoshan and He, Wenjie	10.1002/clen.201200064	study_sites_names	area	NA	NA	NA
24	Changes in water birds habitat suitability following wetland restoration in the Yellow River Delta, China	2012	Clean-Soil Air Water	Hua, Yanyan and Cui, Baoshan and He, Wenjie	10.1002/clen.201200064	study_sites_names	area	NA	NA	NA
24	Changes in water birds habitat suitability following wetland restoration in the Yellow River Delta, China	2012	Clean-Soil Air Water	Hua, Yanyan and Cui, Baoshan and He, Wenjie	10.1002/clen.201200064	study_sites_names	restoration	NA	province	NA
24	Changes in water birds habitat suitability following wetland restoration in the Yellow River Delta, China	2012	Clean-Soil Air Water	Hua, Yanyan and Cui, Baoshan and He, Wenjie	10.1002/clen.201200064	study_sites_names	restoration	NA	NA	NA
24	Changes in water birds habitat suitability following wetland restoration in the Yellow River Delta, China	2012	Clean-Soil Air Water	Hua, Yanyan and Cui, Baoshan and He, Wenjie	10.1002/clen.201200064	study_sites_names	shiwanmu	NA	NA	NA
24	Changes in water birds habitat suitability following wetland restoration in the Yellow River Delta, China	2012	Clean-Soil Air Water	Hua, Yanyan and Cui, Baoshan and He, Wenjie	10.1002/clen.201200064	study_sites_names	wuwanmu	NA	shandong	NA
25	Contribution of microtopography and hydroperiod to the natural regeneration of Avicennia germinans in a restored mangrove forest	2017	Ciencias Marinas	Perez-Ceballos, Rosela and Echeverria-Avila, Stephanie and Zaldivar-Jimenez, Arturo and Zaldivar-Jimenez, Tomas and Herrera-Silveira, Jorge	10.7773/cm.v43i1.2683	ecosystem_types	habitat	habitat	forest	forest
25	Contribution of microtopography and hydroperiod to the natural regeneration of Avicennia germinans in a restored mangrove forest	2017	Ciencias Marinas	Perez-Ceballos, Rosela and Echeverria-Avila, Stephanie and Zaldivar-Jimenez, Arturo and Zaldivar-Jimenez, Tomas and Herrera-Silveira, Jorge	10.7773/cm.v43i1.2683	focal_species	germinans	NA	NA	NA
25	Contribution of microtopography and hydroperiod to the natural regeneration of Avicennia germinans in a restored mangrove forest	2017	Ciencias Marinas	Perez-Ceballos, Rosela and Echeverria-Avila, Stephanie and Zaldivar-Jimenez, Arturo and Zaldivar-Jimenez, Tomas and Herrera-Silveira, Jorge	10.7773/cm.v43i1.2683	monitoring_methods	30	30	NA	NA
25	Contribution of microtopography and hydroperiod to the natural regeneration of Avicennia germinans in a restored mangrove forest	2017	Ciencias Marinas	Perez-Ceballos, Rosela and Echeverria-Avila, Stephanie and Zaldivar-Jimenez, Arturo and Zaldivar-Jimenez, Tomas and Herrera-Silveira, Jorge	10.7773/cm.v43i1.2683	monitoring_methods	314.16	314.16	NA	NA
25	Contribution of microtopography and hydroperiod to the natural regeneration of Avicennia germinans in a restored mangrove forest	2017	Ciencias Marinas	Perez-Ceballos, Rosela and Echeverria-Avila, Stephanie and Zaldivar-Jimenez, Arturo and Zaldivar-Jimenez, Tomas and Herrera-Silveira, Jorge	10.7773/cm.v43i1.2683	monitoring_methods	assess	assess	NA	NA
25	Contribution of microtopography and hydroperiod to the natural regeneration of Avicennia germinans in a restored mangrove forest	2017	Ciencias Marinas	Perez-Ceballos, Rosela and Echeverria-Avila, Stephanie and Zaldivar-Jimenez, Arturo and Zaldivar-Jimenez, Tomas and Herrera-Silveira, Jorge	10.7773/cm.v43i1.2683	monitoring_methods	classification	classif	tree	tree
25	Contribution of microtopography and hydroperiod to the natural regeneration of Avicennia germinans in a restored mangrove forest	2017	Ciencias Marinas	Perez-Ceballos, Rosela and Echeverria-Avila, Stephanie and Zaldivar-Jimenez, Arturo and Zaldivar-Jimenez, Tomas and Herrera-Silveira, Jorge	10.7773/cm.v43i1.2683	monitoring_methods	determined	determin	NA	NA
25	Contribution of microtopography and hydroperiod to the natural regeneration of Avicennia germinans in a restored mangrove forest	2017	Ciencias Marinas	Perez-Ceballos, Rosela and Echeverria-Avila, Stephanie and Zaldivar-Jimenez, Arturo and Zaldivar-Jimenez, Tomas and Herrera-Silveira, Jorge	10.7773/cm.v43i1.2683	monitoring_methods	field	field	NA	NA
25	Contribution of microtopography and hydroperiod to the natural regeneration of Avicennia germinans in a restored mangrove forest	2017	Ciencias Marinas	Perez-Ceballos, Rosela and Echeverria-Avila, Stephanie and Zaldivar-Jimenez, Arturo and Zaldivar-Jimenez, Tomas and Herrera-Silveira, Jorge	10.7773/cm.v43i1.2683	monitoring_methods	germinans	germinan	NA	NA
25	Contribution of microtopography and hydroperiod to the natural regeneration of Avicennia germinans in a restored mangrove forest	2017	Ciencias Marinas	Perez-Ceballos, Rosela and Echeverria-Avila, Stephanie and Zaldivar-Jimenez, Arturo and Zaldivar-Jimenez, Tomas and Herrera-Silveira, Jorge	10.7773/cm.v43i1.2683	monitoring_methods	hobo	hobo	NA	NA
25	Contribution of microtopography and hydroperiod to the natural regeneration of Avicennia germinans in a restored mangrove forest	2017	Ciencias Marinas	Perez-Ceballos, Rosela and Echeverria-Avila, Stephanie and Zaldivar-Jimenez, Arturo and Zaldivar-Jimenez, Tomas and Herrera-Silveira, Jorge	10.7773/cm.v43i1.2683	monitoring_methods	hydroperiod	hydroperiod	NA	NA
25	Contribution of microtopography and hydroperiod to the natural regeneration of Avicennia germinans in a restored mangrove forest	2017	Ciencias Marinas	Perez-Ceballos, Rosela and Echeverria-Avila, Stephanie and Zaldivar-Jimenez, Arturo and Zaldivar-Jimenez, Tomas and Herrera-Silveira, Jorge	10.7773/cm.v43i1.2683	monitoring_methods	m2	m2	NA	NA
25	Contribution of microtopography and hydroperiod to the natural regeneration of Avicennia germinans in a restored mangrove forest	2017	Ciencias Marinas	Perez-Ceballos, Rosela and Echeverria-Avila, Stephanie and Zaldivar-Jimenez, Arturo and Zaldivar-Jimenez, Tomas and Herrera-Silveira, Jorge	10.7773/cm.v43i1.2683	monitoring_methods	measurements	measur	NA	NA
25	Contribution of microtopography and hydroperiod to the natural regeneration of Avicennia germinans in a restored mangrove forest	2017	Ciencias Marinas	Perez-Ceballos, Rosela and Echeverria-Avila, Stephanie and Zaldivar-Jimenez, Arturo and Zaldivar-Jimenez, Tomas and Herrera-Silveira, Jorge	10.7773/cm.v43i1.2683	monitoring_methods	microtopography	microtopographi	rate	rate
25	Contribution of microtopography and hydroperiod to the natural regeneration of Avicennia germinans in a restored mangrove forest	2017	Ciencias Marinas	Perez-Ceballos, Rosela and Echeverria-Avila, Stephanie and Zaldivar-Jimenez, Arturo and Zaldivar-Jimenez, Tomas and Herrera-Silveira, Jorge	10.7773/cm.v43i1.2683	monitoring_methods	model	model	NA	NA
25	Contribution of microtopography and hydroperiod to the natural regeneration of Avicennia germinans in a restored mangrove forest	2017	Ciencias Marinas	Perez-Ceballos, Rosela and Echeverria-Avila, Stephanie and Zaldivar-Jimenez, Arturo and Zaldivar-Jimenez, Tomas and Herrera-Silveira, Jorge	10.7773/cm.v43i1.2683	monitoring_methods	multiparameter	multiparamet	NA	NA
25	Contribution of microtopography and hydroperiod to the natural regeneration of Avicennia germinans in a restored mangrove forest	2017	Ciencias Marinas	Perez-Ceballos, Rosela and Echeverria-Avila, Stephanie and Zaldivar-Jimenez, Arturo and Zaldivar-Jimenez, Tomas and Herrera-Silveira, Jorge	10.7773/cm.v43i1.2683	monitoring_methods	natural	natur	NA	NA
25	Contribution of microtopography and hydroperiod to the natural regeneration of Avicennia germinans in a restored mangrove forest	2017	Ciencias Marinas	Perez-Ceballos, Rosela and Echeverria-Avila, Stephanie and Zaldivar-Jimenez, Arturo and Zaldivar-Jimenez, Tomas and Herrera-Silveira, Jorge	10.7773/cm.v43i1.2683	monitoring_methods	permanent	perman	NA	NA
25	Contribution of microtopography and hydroperiod to the natural regeneration of Avicennia germinans in a restored mangrove forest	2017	Ciencias Marinas	Perez-Ceballos, Rosela and Echeverria-Avila, Stephanie and Zaldivar-Jimenez, Arturo and Zaldivar-Jimenez, Tomas and Herrera-Silveira, Jorge	10.7773/cm.v43i1.2683	monitoring_methods	pressure	pressur	NA	NA
25	Contribution of microtopography and hydroperiod to the natural regeneration of Avicennia germinans in a restored mangrove forest	2017	Ciencias Marinas	Perez-Ceballos, Rosela and Echeverria-Avila, Stephanie and Zaldivar-Jimenez, Arturo and Zaldivar-Jimenez, Tomas and Herrera-Silveira, Jorge	10.7773/cm.v43i1.2683	monitoring_methods	prode	prode	NA	NA
25	Contribution of microtopography and hydroperiod to the natural regeneration of Avicennia germinans in a restored mangrove forest	2017	Ciencias Marinas	Perez-Ceballos, Rosela and Echeverria-Avila, Stephanie and Zaldivar-Jimenez, Arturo and Zaldivar-Jimenez, Tomas and Herrera-Silveira, Jorge	10.7773/cm.v43i1.2683	monitoring_methods	regeneration	regener	NA	NA
25	Contribution of microtopography and hydroperiod to the natural regeneration of Avicennia germinans in a restored mangrove forest	2017	Ciencias Marinas	Perez-Ceballos, Rosela and Echeverria-Avila, Stephanie and Zaldivar-Jimenez, Arturo and Zaldivar-Jimenez, Tomas and Herrera-Silveira, Jorge	10.7773/cm.v43i1.2683	monitoring_methods	salinity	salin	chemical	chemic
25	Contribution of microtopography and hydroperiod to the natural regeneration of Avicennia germinans in a restored mangrove forest	2017	Ciencias Marinas	Perez-Ceballos, Rosela and Echeverria-Avila, Stephanie and Zaldivar-Jimenez, Arturo and Zaldivar-Jimenez, Tomas and Herrera-Silveira, Jorge	10.7773/cm.v43i1.2683	monitoring_methods	sampling	sampl	survival	surviv
25	Contribution of microtopography and hydroperiod to the natural regeneration of Avicennia germinans in a restored mangrove forest	2017	Ciencias Marinas	Perez-Ceballos, Rosela and Echeverria-Avila, Stephanie and Zaldivar-Jimenez, Arturo and Zaldivar-Jimenez, Tomas and Herrera-Silveira, Jorge	10.7773/cm.v43i1.2683	monitoring_methods	sampling	sampl	NA	NA
25	Contribution of microtopography and hydroperiod to the natural regeneration of Avicennia germinans in a restored mangrove forest	2017	Ciencias Marinas	Perez-Ceballos, Rosela and Echeverria-Avila, Stephanie and Zaldivar-Jimenez, Arturo and Zaldivar-Jimenez, Tomas and Herrera-Silveira, Jorge	10.7773/cm.v43i1.2683	monitoring_methods	sampling	sampl	NA	NA
25	Contribution of microtopography and hydroperiod to the natural regeneration of Avicennia germinans in a restored mangrove forest	2017	Ciencias Marinas	Perez-Ceballos, Rosela and Echeverria-Avila, Stephanie and Zaldivar-Jimenez, Arturo and Zaldivar-Jimenez, Tomas and Herrera-Silveira, Jorge	10.7773/cm.v43i1.2683	monitoring_methods	sensor	sensor	NA	NA
25	Contribution of microtopography and hydroperiod to the natural regeneration of Avicennia germinans in a restored mangrove forest	2017	Ciencias Marinas	Perez-Ceballos, Rosela and Echeverria-Avila, Stephanie and Zaldivar-Jimenez, Arturo and Zaldivar-Jimenez, Tomas and Herrera-Silveira, Jorge	10.7773/cm.v43i1.2683	monitoring_methods	sites	site	NA	NA
25	Contribution of microtopography and hydroperiod to the natural regeneration of Avicennia germinans in a restored mangrove forest	2017	Ciencias Marinas	Perez-Ceballos, Rosela and Echeverria-Avila, Stephanie and Zaldivar-Jimenez, Arturo and Zaldivar-Jimenez, Tomas and Herrera-Silveira, Jorge	10.7773/cm.v43i1.2683	monitoring_methods	soil	soil	height	height
25	Contribution of microtopography and hydroperiod to the natural regeneration of Avicennia germinans in a restored mangrove forest	2017	Ciencias Marinas	Perez-Ceballos, Rosela and Echeverria-Avila, Stephanie and Zaldivar-Jimenez, Arturo and Zaldivar-Jimenez, Tomas and Herrera-Silveira, Jorge	10.7773/cm.v43i1.2683	monitoring_methods	soil	soil	seedling	seedl
25	Contribution of microtopography and hydroperiod to the natural regeneration of Avicennia germinans in a restored mangrove forest	2017	Ciencias Marinas	Perez-Ceballos, Rosela and Echeverria-Avila, Stephanie and Zaldivar-Jimenez, Arturo and Zaldivar-Jimenez, Tomas and Herrera-Silveira, Jorge	10.7773/cm.v43i1.2683	monitoring_methods	using	use	NA	NA
25	Contribution of microtopography and hydroperiod to the natural regeneration of Avicennia germinans in a restored mangrove forest	2017	Ciencias Marinas	Perez-Ceballos, Rosela and Echeverria-Avila, Stephanie and Zaldivar-Jimenez, Arturo and Zaldivar-Jimenez, Tomas and Herrera-Silveira, Jorge	10.7773/cm.v43i1.2683	monitoring_methods	ysi	ysi	NA	NA
25	Contribution of microtopography and hydroperiod to the natural regeneration of Avicennia germinans in a restored mangrove forest	2017	Ciencias Marinas	Perez-Ceballos, Rosela and Echeverria-Avila, Stephanie and Zaldivar-Jimenez, Arturo and Zaldivar-Jimenez, Tomas and Herrera-Silveira, Jorge	10.7773/cm.v43i1.2683	response_variables	0.01	0.01	NA	NA
25	Contribution of microtopography and hydroperiod to the natural regeneration of Avicennia germinans in a restored mangrove forest	2017	Ciencias Marinas	Perez-Ceballos, Rosela and Echeverria-Avila, Stephanie and Zaldivar-Jimenez, Arturo and Zaldivar-Jimenez, Tomas and Herrera-Silveira, Jorge	10.7773/cm.v43i1.2683	response_variables	6	6	NA	NA
25	Contribution of microtopography and hydroperiod to the natural regeneration of Avicennia germinans in a restored mangrove forest	2017	Ciencias Marinas	Perez-Ceballos, Rosela and Echeverria-Avila, Stephanie and Zaldivar-Jimenez, Arturo and Zaldivar-Jimenez, Tomas and Herrera-Silveira, Jorge	10.7773/cm.v43i1.2683	response_variables	bulk	bulk	tree	tree
25	Contribution of microtopography and hydroperiod to the natural regeneration of Avicennia germinans in a restored mangrove forest	2017	Ciencias Marinas	Perez-Ceballos, Rosela and Echeverria-Avila, Stephanie and Zaldivar-Jimenez, Arturo and Zaldivar-Jimenez, Tomas and Herrera-Silveira, Jorge	10.7773/cm.v43i1.2683	response_variables	collected	collect	NA	NA
25	Contribution of microtopography and hydroperiod to the natural regeneration of Avicennia germinans in a restored mangrove forest	2017	Ciencias Marinas	Perez-Ceballos, Rosela and Echeverria-Avila, Stephanie and Zaldivar-Jimenez, Arturo and Zaldivar-Jimenez, Tomas and Herrera-Silveira, Jorge	10.7773/cm.v43i1.2683	response_variables	content	content	NA	NA
25	Contribution of microtopography and hydroperiod to the natural regeneration of Avicennia germinans in a restored mangrove forest	2017	Ciencias Marinas	Perez-Ceballos, Rosela and Echeverria-Avila, Stephanie and Zaldivar-Jimenez, Arturo and Zaldivar-Jimenez, Tomas and Herrera-Silveira, Jorge	10.7773/cm.v43i1.2683	response_variables	converted	convert	NA	NA
25	Contribution of microtopography and hydroperiod to the natural regeneration of Avicennia germinans in a restored mangrove forest	2017	Ciencias Marinas	Perez-Ceballos, Rosela and Echeverria-Avila, Stephanie and Zaldivar-Jimenez, Arturo and Zaldivar-Jimenez, Tomas and Herrera-Silveira, Jorge	10.7773/cm.v43i1.2683	response_variables	data	data	NA	NA
25	Contribution of microtopography and hydroperiod to the natural regeneration of Avicennia germinans in a restored mangrove forest	2017	Ciencias Marinas	Perez-Ceballos, Rosela and Echeverria-Avila, Stephanie and Zaldivar-Jimenez, Arturo and Zaldivar-Jimenez, Tomas and Herrera-Silveira, Jorge	10.7773/cm.v43i1.2683	response_variables	density	densiti	chemical	chemic
25	Contribution of microtopography and hydroperiod to the natural regeneration of Avicennia germinans in a restored mangrove forest	2017	Ciencias Marinas	Perez-Ceballos, Rosela and Echeverria-Avila, Stephanie and Zaldivar-Jimenez, Arturo and Zaldivar-Jimenez, Tomas and Herrera-Silveira, Jorge	10.7773/cm.v43i1.2683	response_variables	density	densiti	NA	NA
25	Contribution of microtopography and hydroperiod to the natural regeneration of Avicennia germinans in a restored mangrove forest	2017	Ciencias Marinas	Perez-Ceballos, Rosela and Echeverria-Avila, Stephanie and Zaldivar-Jimenez, Arturo and Zaldivar-Jimenez, Tomas and Herrera-Silveira, Jorge	10.7773/cm.v43i1.2683	response_variables	determine	determin	NA	NA
25	Contribution of microtopography and hydroperiod to the natural regeneration of Avicennia germinans in a restored mangrove forest	2017	Ciencias Marinas	Perez-Ceballos, Rosela and Echeverria-Avila, Stephanie and Zaldivar-Jimenez, Arturo and Zaldivar-Jimenez, Tomas and Herrera-Silveira, Jorge	10.7773/cm.v43i1.2683	response_variables	duration	durat	NA	NA
25	Contribution of microtopography and hydroperiod to the natural regeneration of Avicennia germinans in a restored mangrove forest	2017	Ciencias Marinas	Perez-Ceballos, Rosela and Echeverria-Avila, Stephanie and Zaldivar-Jimenez, Arturo and Zaldivar-Jimenez, Tomas and Herrera-Silveira, Jorge	10.7773/cm.v43i1.2683	response_variables	every	everi	NA	NA
25	Contribution of microtopography and hydroperiod to the natural regeneration of Avicennia germinans in a restored mangrove forest	2017	Ciencias Marinas	Perez-Ceballos, Rosela and Echeverria-Avila, Stephanie and Zaldivar-Jimenez, Arturo and Zaldivar-Jimenez, Tomas and Herrera-Silveira, Jorge	10.7773/cm.v43i1.2683	response_variables	flooding	flood	NA	NA
25	Contribution of microtopography and hydroperiod to the natural regeneration of Avicennia germinans in a restored mangrove forest	2017	Ciencias Marinas	Perez-Ceballos, Rosela and Echeverria-Avila, Stephanie and Zaldivar-Jimenez, Arturo and Zaldivar-Jimenez, Tomas and Herrera-Silveira, Jorge	10.7773/cm.v43i1.2683	response_variables	frequency	frequenc	NA	NA
25	Contribution of microtopography and hydroperiod to the natural regeneration of Avicennia germinans in a restored mangrove forest	2017	Ciencias Marinas	Perez-Ceballos, Rosela and Echeverria-Avila, Stephanie and Zaldivar-Jimenez, Arturo and Zaldivar-Jimenez, Tomas and Herrera-Silveira, Jorge	10.7773/cm.v43i1.2683	response_variables	ha	ha	NA	NA
25	Contribution of microtopography and hydroperiod to the natural regeneration of Avicennia germinans in a restored mangrove forest	2017	Ciencias Marinas	Perez-Ceballos, Rosela and Echeverria-Avila, Stephanie and Zaldivar-Jimenez, Arturo and Zaldivar-Jimenez, Tomas and Herrera-Silveira, Jorge	10.7773/cm.v43i1.2683	response_variables	individuals	individu	NA	NA
25	Contribution of microtopography and hydroperiod to the natural regeneration of Avicennia germinans in a restored mangrove forest	2017	Ciencias Marinas	Perez-Ceballos, Rosela and Echeverria-Avila, Stephanie and Zaldivar-Jimenez, Arturo and Zaldivar-Jimenez, Tomas and Herrera-Silveira, Jorge	10.7773/cm.v43i1.2683	response_variables	inundation	inund	NA	NA
25	Contribution of microtopography and hydroperiod to the natural regeneration of Avicennia germinans in a restored mangrove forest	2017	Ciencias Marinas	Perez-Ceballos, Rosela and Echeverria-Avila, Stephanie and Zaldivar-Jimenez, Arturo and Zaldivar-Jimenez, Tomas and Herrera-Silveira, Jorge	10.7773/cm.v43i1.2683	response_variables	level	level	NA	NA
25	Contribution of microtopography and hydroperiod to the natural regeneration of Avicennia germinans in a restored mangrove forest	2017	Ciencias Marinas	Perez-Ceballos, Rosela and Echeverria-Avila, Stephanie and Zaldivar-Jimenez, Arturo and Zaldivar-Jimenez, Tomas and Herrera-Silveira, Jorge	10.7773/cm.v43i1.2683	response_variables	levels	level	NA	NA
25	Contribution of microtopography and hydroperiod to the natural regeneration of Avicennia germinans in a restored mangrove forest	2017	Ciencias Marinas	Perez-Ceballos, Rosela and Echeverria-Avila, Stephanie and Zaldivar-Jimenez, Arturo and Zaldivar-Jimenez, Tomas and Herrera-Silveira, Jorge	10.7773/cm.v43i1.2683	response_variables	matter	matter	NA	NA
25	Contribution of microtopography and hydroperiod to the natural regeneration of Avicennia germinans in a restored mangrove forest	2017	Ciencias Marinas	Perez-Ceballos, Rosela and Echeverria-Avila, Stephanie and Zaldivar-Jimenez, Arturo and Zaldivar-Jimenez, Tomas and Herrera-Silveira, Jorge	10.7773/cm.v43i1.2683	response_variables	microtopography	microtopographi	NA	NA
25	Contribution of microtopography and hydroperiod to the natural regeneration of Avicennia germinans in a restored mangrove forest	2017	Ciencias Marinas	Perez-Ceballos, Rosela and Echeverria-Avila, Stephanie and Zaldivar-Jimenez, Arturo and Zaldivar-Jimenez, Tomas and Herrera-Silveira, Jorge	10.7773/cm.v43i1.2683	response_variables	months	month	NA	NA
25	Contribution of microtopography and hydroperiod to the natural regeneration of Avicennia germinans in a restored mangrove forest	2017	Ciencias Marinas	Perez-Ceballos, Rosela and Echeverria-Avila, Stephanie and Zaldivar-Jimenez, Arturo and Zaldivar-Jimenez, Tomas and Herrera-Silveira, Jorge	10.7773/cm.v43i1.2683	response_variables	number	number	NA	NA
25	Contribution of microtopography and hydroperiod to the natural regeneration of Avicennia germinans in a restored mangrove forest	2017	Ciencias Marinas	Perez-Ceballos, Rosela and Echeverria-Avila, Stephanie and Zaldivar-Jimenez, Arturo and Zaldivar-Jimenez, Tomas and Herrera-Silveira, Jorge	10.7773/cm.v43i1.2683	response_variables	one	one	NA	NA
25	Contribution of microtopography and hydroperiod to the natural regeneration of Avicennia germinans in a restored mangrove forest	2017	Ciencias Marinas	Perez-Ceballos, Rosela and Echeverria-Avila, Stephanie and Zaldivar-Jimenez, Arturo and Zaldivar-Jimenez, Tomas and Herrera-Silveira, Jorge	10.7773/cm.v43i1.2683	response_variables	organic	organ	characteristics	characterist
25	Contribution of microtopography and hydroperiod to the natural regeneration of Avicennia germinans in a restored mangrove forest	2017	Ciencias Marinas	Perez-Ceballos, Rosela and Echeverria-Avila, Stephanie and Zaldivar-Jimenez, Arturo and Zaldivar-Jimenez, Tomas and Herrera-Silveira, Jorge	10.7773/cm.v43i1.2683	response_variables	per	per	NA	NA
25	Contribution of microtopography and hydroperiod to the natural regeneration of Avicennia germinans in a restored mangrove forest	2017	Ciencias Marinas	Perez-Ceballos, Rosela and Echeverria-Avila, Stephanie and Zaldivar-Jimenez, Arturo and Zaldivar-Jimenez, Tomas and Herrera-Silveira, Jorge	10.7773/cm.v43i1.2683	response_variables	porewater	porewat	NA	NA
25	Contribution of microtopography and hydroperiod to the natural regeneration of Avicennia germinans in a restored mangrove forest	2017	Ciencias Marinas	Perez-Ceballos, Rosela and Echeverria-Avila, Stephanie and Zaldivar-Jimenez, Arturo and Zaldivar-Jimenez, Tomas and Herrera-Silveira, Jorge	10.7773/cm.v43i1.2683	response_variables	relative	relat	NA	NA
25	Contribution of microtopography and hydroperiod to the natural regeneration of Avicennia germinans in a restored mangrove forest	2017	Ciencias Marinas	Perez-Ceballos, Rosela and Echeverria-Avila, Stephanie and Zaldivar-Jimenez, Arturo and Zaldivar-Jimenez, Tomas and Herrera-Silveira, Jorge	10.7773/cm.v43i1.2683	response_variables	relative	relat	NA	NA
25	Contribution of microtopography and hydroperiod to the natural regeneration of Avicennia germinans in a restored mangrove forest	2017	Ciencias Marinas	Perez-Ceballos, Rosela and Echeverria-Avila, Stephanie and Zaldivar-Jimenez, Arturo and Zaldivar-Jimenez, Tomas and Herrera-Silveira, Jorge	10.7773/cm.v43i1.2683	response_variables	rgrh	rgrh	NA	NA
25	Contribution of microtopography and hydroperiod to the natural regeneration of Avicennia germinans in a restored mangrove forest	2017	Ciencias Marinas	Perez-Ceballos, Rosela and Echeverria-Avila, Stephanie and Zaldivar-Jimenez, Arturo and Zaldivar-Jimenez, Tomas and Herrera-Silveira, Jorge	10.7773/cm.v43i1.2683	response_variables	salinity	salin	NA	NA
25	Contribution of microtopography and hydroperiod to the natural regeneration of Avicennia germinans in a restored mangrove forest	2017	Ciencias Marinas	Perez-Ceballos, Rosela and Echeverria-Avila, Stephanie and Zaldivar-Jimenez, Arturo and Zaldivar-Jimenez, Tomas and Herrera-Silveira, Jorge	10.7773/cm.v43i1.2683	response_variables	salinity	salin	NA	NA
25	Contribution of microtopography and hydroperiod to the natural regeneration of Avicennia germinans in a restored mangrove forest	2017	Ciencias Marinas	Perez-Ceballos, Rosela and Echeverria-Avila, Stephanie and Zaldivar-Jimenez, Arturo and Zaldivar-Jimenez, Tomas and Herrera-Silveira, Jorge	10.7773/cm.v43i1.2683	response_variables	soil	soil	seedling	seedl
25	Contribution of microtopography and hydroperiod to the natural regeneration of Avicennia germinans in a restored mangrove forest	2017	Ciencias Marinas	Perez-Ceballos, Rosela and Echeverria-Avila, Stephanie and Zaldivar-Jimenez, Arturo and Zaldivar-Jimenez, Tomas and Herrera-Silveira, Jorge	10.7773/cm.v43i1.2683	response_variables	soil	soil	NA	NA
25	Contribution of microtopography and hydroperiod to the natural regeneration of Avicennia germinans in a restored mangrove forest	2017	Ciencias Marinas	Perez-Ceballos, Rosela and Echeverria-Avila, Stephanie and Zaldivar-Jimenez, Arturo and Zaldivar-Jimenez, Tomas and Herrera-Silveira, Jorge	10.7773/cm.v43i1.2683	response_variables	time	time	NA	NA
25	Contribution of microtopography and hydroperiod to the natural regeneration of Avicennia germinans in a restored mangrove forest	2017	Ciencias Marinas	Perez-Ceballos, Rosela and Echeverria-Avila, Stephanie and Zaldivar-Jimenez, Arturo and Zaldivar-Jimenez, Tomas and Herrera-Silveira, Jorge	10.7773/cm.v43i1.2683	response_variables	unit	unit	NA	NA
25	Contribution of microtopography and hydroperiod to the natural regeneration of Avicennia germinans in a restored mangrove forest	2017	Ciencias Marinas	Perez-Ceballos, Rosela and Echeverria-Avila, Stephanie and Zaldivar-Jimenez, Arturo and Zaldivar-Jimenez, Tomas and Herrera-Silveira, Jorge	10.7773/cm.v43i1.2683	response_variables	used	use	NA	NA
25	Contribution of microtopography and hydroperiod to the natural regeneration of Avicennia germinans in a restored mangrove forest	2017	Ciencias Marinas	Perez-Ceballos, Rosela and Echeverria-Avila, Stephanie and Zaldivar-Jimenez, Arturo and Zaldivar-Jimenez, Tomas and Herrera-Silveira, Jorge	10.7773/cm.v43i1.2683	response_variables	water	water	NA	NA
25	Contribution of microtopography and hydroperiod to the natural regeneration of Avicennia germinans in a restored mangrove forest	2017	Ciencias Marinas	Perez-Ceballos, Rosela and Echeverria-Avila, Stephanie and Zaldivar-Jimenez, Arturo and Zaldivar-Jimenez, Tomas and Herrera-Silveira, Jorge	10.7773/cm.v43i1.2683	response_variables	water	water	NA	NA
25	Contribution of microtopography and hydroperiod to the natural regeneration of Avicennia germinans in a restored mangrove forest	2017	Ciencias Marinas	Perez-Ceballos, Rosela and Echeverria-Avila, Stephanie and Zaldivar-Jimenez, Arturo and Zaldivar-Jimenez, Tomas and Herrera-Silveira, Jorge	10.7773/cm.v43i1.2683	restoration_actions	2000	2000	NA	NA
25	Contribution of microtopography and hydroperiod to the natural regeneration of Avicennia germinans in a restored mangrove forest	2017	Ciencias Marinas	Perez-Ceballos, Rosela and Echeverria-Avila, Stephanie and Zaldivar-Jimenez, Arturo and Zaldivar-Jimenez, Tomas and Herrera-Silveira, Jorge	10.7773/cm.v43i1.2683	restoration_actions	area	area	NA	NA
25	Contribution of microtopography and hydroperiod to the natural regeneration of Avicennia germinans in a restored mangrove forest	2017	Ciencias Marinas	Perez-Ceballos, Rosela and Echeverria-Avila, Stephanie and Zaldivar-Jimenez, Arturo and Zaldivar-Jimenez, Tomas and Herrera-Silveira, Jorge	10.7773/cm.v43i1.2683	restoration_actions	chemical	chemic	NA	NA
25	Contribution of microtopography and hydroperiod to the natural regeneration of Avicennia germinans in a restored mangrove forest	2017	Ciencias Marinas	Perez-Ceballos, Rosela and Echeverria-Avila, Stephanie and Zaldivar-Jimenez, Arturo and Zaldivar-Jimenez, Tomas and Herrera-Silveira, Jorge	10.7773/cm.v43i1.2683	restoration_actions	consequently	consequ	NA	NA
25	Contribution of microtopography and hydroperiod to the natural regeneration of Avicennia germinans in a restored mangrove forest	2017	Ciencias Marinas	Perez-Ceballos, Rosela and Echeverria-Avila, Stephanie and Zaldivar-Jimenez, Arturo and Zaldivar-Jimenez, Tomas and Herrera-Silveira, Jorge	10.7773/cm.v43i1.2683	restoration_actions	dedged	dedg	NA	NA
25	Contribution of microtopography and hydroperiod to the natural regeneration of Avicennia germinans in a restored mangrove forest	2017	Ciencias Marinas	Perez-Ceballos, Rosela and Echeverria-Avila, Stephanie and Zaldivar-Jimenez, Arturo and Zaldivar-Jimenez, Tomas and Herrera-Silveira, Jorge	10.7773/cm.v43i1.2683	restoration_actions	dumped	dump	NA	NA
25	Contribution of microtopography and hydroperiod to the natural regeneration of Avicennia germinans in a restored mangrove forest	2017	Ciencias Marinas	Perez-Ceballos, Rosela and Echeverria-Avila, Stephanie and Zaldivar-Jimenez, Arturo and Zaldivar-Jimenez, Tomas and Herrera-Silveira, Jorge	10.7773/cm.v43i1.2683	restoration_actions	enhance	enhanc	NA	NA
25	Contribution of microtopography and hydroperiod to the natural regeneration of Avicennia germinans in a restored mangrove forest	2017	Ciencias Marinas	Perez-Ceballos, Rosela and Echeverria-Avila, Stephanie and Zaldivar-Jimenez, Arturo and Zaldivar-Jimenez, Tomas and Herrera-Silveira, Jorge	10.7773/cm.v43i1.2683	restoration_actions	flow	flow	NA	NA
25	Contribution of microtopography and hydroperiod to the natural regeneration of Avicennia germinans in a restored mangrove forest	2017	Ciencias Marinas	Perez-Ceballos, Rosela and Echeverria-Avila, Stephanie and Zaldivar-Jimenez, Arturo and Zaldivar-Jimenez, Tomas and Herrera-Silveira, Jorge	10.7773/cm.v43i1.2683	restoration_actions	hydroperiod	hydroperiod	NA	NA
25	Contribution of microtopography and hydroperiod to the natural regeneration of Avicennia germinans in a restored mangrove forest	2017	Ciencias Marinas	Perez-Ceballos, Rosela and Echeverria-Avila, Stephanie and Zaldivar-Jimenez, Arturo and Zaldivar-Jimenez, Tomas and Herrera-Silveira, Jorge	10.7773/cm.v43i1.2683	restoration_actions	m	m	NA	NA
25	Contribution of microtopography and hydroperiod to the natural regeneration of Avicennia germinans in a restored mangrove forest	2017	Ciencias Marinas	Perez-Ceballos, Rosela and Echeverria-Avila, Stephanie and Zaldivar-Jimenez, Arturo and Zaldivar-Jimenez, Tomas and Herrera-Silveira, Jorge	10.7773/cm.v43i1.2683	restoration_actions	physical	physic	NA	NA
25	Contribution of microtopography and hydroperiod to the natural regeneration of Avicennia germinans in a restored mangrove forest	2017	Ciencias Marinas	Perez-Ceballos, Rosela and Echeverria-Avila, Stephanie and Zaldivar-Jimenez, Arturo and Zaldivar-Jimenez, Tomas and Herrera-Silveira, Jorge	10.7773/cm.v43i1.2683	restoration_actions	properties	properti	NA	NA
25	Contribution of microtopography and hydroperiod to the natural regeneration of Avicennia germinans in a restored mangrove forest	2017	Ciencias Marinas	Perez-Ceballos, Rosela and Echeverria-Avila, Stephanie and Zaldivar-Jimenez, Arturo and Zaldivar-Jimenez, Tomas and Herrera-Silveira, Jorge	10.7773/cm.v43i1.2683	restoration_actions	restore	restor	NA	NA
25	Contribution of microtopography and hydroperiod to the natural regeneration of Avicennia germinans in a restored mangrove forest	2017	Ciencias Marinas	Perez-Ceballos, Rosela and Echeverria-Avila, Stephanie and Zaldivar-Jimenez, Arturo and Zaldivar-Jimenez, Tomas and Herrera-Silveira, Jorge	10.7773/cm.v43i1.2683	restoration_actions	sediment	sediment	NA	NA
25	Contribution of microtopography and hydroperiod to the natural regeneration of Avicennia germinans in a restored mangrove forest	2017	Ciencias Marinas	Perez-Ceballos, Rosela and Echeverria-Avila, Stephanie and Zaldivar-Jimenez, Arturo and Zaldivar-Jimenez, Tomas and Herrera-Silveira, Jorge	10.7773/cm.v43i1.2683	restoration_actions	soil	soil	NA	NA
25	Contribution of microtopography and hydroperiod to the natural regeneration of Avicennia germinans in a restored mangrove forest	2017	Ciencias Marinas	Perez-Ceballos, Rosela and Echeverria-Avila, Stephanie and Zaldivar-Jimenez, Arturo and Zaldivar-Jimenez, Tomas and Herrera-Silveira, Jorge	10.7773/cm.v43i1.2683	restoration_actions	topography	topographi	NA	NA
25	Contribution of microtopography and hydroperiod to the natural regeneration of Avicennia germinans in a restored mangrove forest	2017	Ciencias Marinas	Perez-Ceballos, Rosela and Echeverria-Avila, Stephanie and Zaldivar-Jimenez, Arturo and Zaldivar-Jimenez, Tomas and Herrera-Silveira, Jorge	10.7773/cm.v43i1.2683	restoration_actions	water	water	NA	NA
25	Contribution of microtopography and hydroperiod to the natural regeneration of Avicennia germinans in a restored mangrove forest	2017	Ciencias Marinas	Perez-Ceballos, Rosela and Echeverria-Avila, Stephanie and Zaldivar-Jimenez, Arturo and Zaldivar-Jimenez, Tomas and Herrera-Silveira, Jorge	10.7773/cm.v43i1.2683	study_sites_names	northern	NA	NA	NA
25	Contribution of microtopography and hydroperiod to the natural regeneration of Avicennia germinans in a restored mangrove forest	2017	Ciencias Marinas	Perez-Ceballos, Rosela and Echeverria-Avila, Stephanie and Zaldivar-Jimenez, Arturo and Zaldivar-Jimenez, Tomas and Herrera-Silveira, Jorge	10.7773/cm.v43i1.2683	study_sites_names	part	NA	NA	NA
25	Contribution of microtopography and hydroperiod to the natural regeneration of Avicennia germinans in a restored mangrove forest	2017	Ciencias Marinas	Perez-Ceballos, Rosela and Echeverria-Avila, Stephanie and Zaldivar-Jimenez, Arturo and Zaldivar-Jimenez, Tomas and Herrera-Silveira, Jorge	10.7773/cm.v43i1.2683	study_sites_names	peninsula	NA	NA	NA
25	Contribution of microtopography and hydroperiod to the natural regeneration of Avicennia germinans in a restored mangrove forest	2017	Ciencias Marinas	Perez-Ceballos, Rosela and Echeverria-Avila, Stephanie and Zaldivar-Jimenez, Arturo and Zaldivar-Jimenez, Tomas and Herrera-Silveira, Jorge	10.7773/cm.v43i1.2683	study_sites_names	system	NA	NA	NA
25	Contribution of microtopography and hydroperiod to the natural regeneration of Avicennia germinans in a restored mangrove forest	2017	Ciencias Marinas	Perez-Ceballos, Rosela and Echeverria-Avila, Stephanie and Zaldivar-Jimenez, Arturo and Zaldivar-Jimenez, Tomas and Herrera-Silveira, Jorge	10.7773/cm.v43i1.2683	study_sites_names	within	NA	mexico	NA
25	Contribution of microtopography and hydroperiod to the natural regeneration of Avicennia germinans in a restored mangrove forest	2017	Ciencias Marinas	Perez-Ceballos, Rosela and Echeverria-Avila, Stephanie and Zaldivar-Jimenez, Arturo and Zaldivar-Jimenez, Tomas and Herrera-Silveira, Jorge	10.7773/cm.v43i1.2683	study_sites_names	yucatán	NA	NA	NA
26	Salinization during salt-marsh restoration after managed realignment	2015	Journal of Coastal Conservation	Veenklaas, Roos M. and Koppenaal, Elske C. and Bakker, Jan P. and Esselink, Peter	10.1007/s11852-015-0390-z	ecosystem_types	NA	NA	coast	coast
26	Salinization during salt-marsh restoration after managed realignment	2015	Journal of Coastal Conservation	Veenklaas, Roos M. and Koppenaal, Elske C. and Bakker, Jan P. and Esselink, Peter	10.1007/s11852-015-0390-z	ecosystem_types	NA	NA	flats	flat
26	Salinization during salt-marsh restoration after managed realignment	2015	Journal of Coastal Conservation	Veenklaas, Roos M. and Koppenaal, Elske C. and Bakker, Jan P. and Esselink, Peter	10.1007/s11852-015-0390-z	ecosystem_types	NA	NA	intertidal	intertid
26	Salinization during salt-marsh restoration after managed realignment	2015	Journal of Coastal Conservation	Veenklaas, Roos M. and Koppenaal, Elske C. and Bakker, Jan P. and Esselink, Peter	10.1007/s11852-015-0390-z	ecosystem_types	NA	NA	mud	mud
26	Salinization during salt-marsh restoration after managed realignment	2015	Journal of Coastal Conservation	Veenklaas, Roos M. and Koppenaal, Elske C. and Bakker, Jan P. and Esselink, Peter	10.1007/s11852-015-0390-z	ecosystem_types	NA	NA	pioneer	pioneer
26	Salinization during salt-marsh restoration after managed realignment	2015	Journal of Coastal Conservation	Veenklaas, Roos M. and Koppenaal, Elske C. and Bakker, Jan P. and Esselink, Peter	10.1007/s11852-015-0390-z	ecosystem_types	NA	NA	sea	sea
26	Salinization during salt-marsh restoration after managed realignment	2015	Journal of Coastal Conservation	Veenklaas, Roos M. and Koppenaal, Elske C. and Bakker, Jan P. and Esselink, Peter	10.1007/s11852-015-0390-z	ecosystem_types	NA	NA	wadden	wadden
26	Salinization during salt-marsh restoration after managed realignment	2015	Journal of Coastal Conservation	Veenklaas, Roos M. and Koppenaal, Elske C. and Bakker, Jan P. and Esselink, Peter	10.1007/s11852-015-0390-z	focal_species	NA	NA	none_reported	NA
26	Salinization during salt-marsh restoration after managed realignment	2015	Journal of Coastal Conservation	Veenklaas, Roos M. and Koppenaal, Elske C. and Bakker, Jan P. and Esselink, Peter	10.1007/s11852-015-0390-z	monitoring_methods	composition	composit	ratio	ratio
26	Salinization during salt-marsh restoration after managed realignment	2015	Journal of Coastal Conservation	Veenklaas, Roos M. and Koppenaal, Elske C. and Bakker, Jan P. and Esselink, Peter	10.1007/s11852-015-0390-z	monitoring_methods	groundwater	groundwat	n	n
26	Salinization during salt-marsh restoration after managed realignment	2015	Journal of Coastal Conservation	Veenklaas, Roos M. and Koppenaal, Elske C. and Bakker, Jan P. and Esselink, Peter	10.1007/s11852-015-0390-z	monitoring_methods	measurements	measur	electrical	electr
26	Salinization during salt-marsh restoration after managed realignment	2015	Journal of Coastal Conservation	Veenklaas, Roos M. and Koppenaal, Elske C. and Bakker, Jan P. and Esselink, Peter	10.1007/s11852-015-0390-z	monitoring_methods	sampling	sampl	c	c
26	Salinization during salt-marsh restoration after managed realignment	2015	Journal of Coastal Conservation	Veenklaas, Roos M. and Koppenaal, Elske C. and Bakker, Jan P. and Esselink, Peter	10.1007/s11852-015-0390-z	monitoring_methods	NA	NA	chloride	chlorid
26	Salinization during salt-marsh restoration after managed realignment	2015	Journal of Coastal Conservation	Veenklaas, Roos M. and Koppenaal, Elske C. and Bakker, Jan P. and Esselink, Peter	10.1007/s11852-015-0390-z	monitoring_methods	NA	NA	conductivity	conduct
26	Salinization during salt-marsh restoration after managed realignment	2015	Journal of Coastal Conservation	Veenklaas, Roos M. and Koppenaal, Elske C. and Bakker, Jan P. and Esselink, Peter	10.1007/s11852-015-0390-z	response_variables	2001	2001	NA	NA
26	Salinization during salt-marsh restoration after managed realignment	2015	Journal of Coastal Conservation	Veenklaas, Roos M. and Koppenaal, Elske C. and Bakker, Jan P. and Esselink, Peter	10.1007/s11852-015-0390-z	response_variables	2001	2001	NA	NA
26	Salinization during salt-marsh restoration after managed realignment	2015	Journal of Coastal Conservation	Veenklaas, Roos M. and Koppenaal, Elske C. and Bakker, Jan P. and Esselink, Peter	10.1007/s11852-015-0390-z	response_variables	breaches	breach	NA	NA
26	Salinization during salt-marsh restoration after managed realignment	2015	Journal of Coastal Conservation	Veenklaas, Roos M. and Koppenaal, Elske C. and Bakker, Jan P. and Esselink, Peter	10.1007/s11852-015-0390-z	response_variables	breaches	breach	NA	NA
26	Salinization during salt-marsh restoration after managed realignment	2015	Journal of Coastal Conservation	Veenklaas, Roos M. and Koppenaal, Elske C. and Bakker, Jan P. and Esselink, Peter	10.1007/s11852-015-0390-z	response_variables	concentration	concentr	NA	NA
26	Salinization during salt-marsh restoration after managed realignment	2015	Journal of Coastal Conservation	Veenklaas, Roos M. and Koppenaal, Elske C. and Bakker, Jan P. and Esselink, Peter	10.1007/s11852-015-0390-z	response_variables	conductivity	conduct	NA	NA
26	Salinization during salt-marsh restoration after managed realignment	2015	Journal of Coastal Conservation	Veenklaas, Roos M. and Koppenaal, Elske C. and Bakker, Jan P. and Esselink, Peter	10.1007/s11852-015-0390-z	response_variables	content	content	n	n
26	Salinization during salt-marsh restoration after managed realignment	2015	Journal of Coastal Conservation	Veenklaas, Roos M. and Koppenaal, Elske C. and Bakker, Jan P. and Esselink, Peter	10.1007/s11852-015-0390-z	response_variables	created	creat	NA	NA
26	Salinization during salt-marsh restoration after managed realignment	2015	Journal of Coastal Conservation	Veenklaas, Roos M. and Koppenaal, Elske C. and Bakker, Jan P. and Esselink, Peter	10.1007/s11852-015-0390-z	response_variables	created	creat	NA	NA
26	Salinization during salt-marsh restoration after managed realignment	2015	Journal of Coastal Conservation	Veenklaas, Roos M. and Koppenaal, Elske C. and Bakker, Jan P. and Esselink, Peter	10.1007/s11852-015-0390-z	response_variables	de	de	NA	NA
26	Salinization during salt-marsh restoration after managed realignment	2015	Journal of Coastal Conservation	Veenklaas, Roos M. and Koppenaal, Elske C. and Bakker, Jan P. and Esselink, Peter	10.1007/s11852-015-0390-z	response_variables	de	de	NA	NA
26	Salinization during salt-marsh restoration after managed realignment	2015	Journal of Coastal Conservation	Veenklaas, Roos M. and Koppenaal, Elske C. and Bakker, Jan P. and Esselink, Peter	10.1007/s11852-015-0390-z	response_variables	de	de	NA	NA
26	Salinization during salt-marsh restoration after managed realignment	2015	Journal of Coastal Conservation	Veenklaas, Roos M. and Koppenaal, Elske C. and Bakker, Jan P. and Esselink, Peter	10.1007/s11852-015-0390-z	response_variables	electrical	electr	NA	NA
26	Salinization during salt-marsh restoration after managed realignment	2015	Journal of Coastal Conservation	Veenklaas, Roos M. and Koppenaal, Elske C. and Bakker, Jan P. and Esselink, Peter	10.1007/s11852-015-0390-z	response_variables	embanked	embank	NA	NA
26	Salinization during salt-marsh restoration after managed realignment	2015	Journal of Coastal Conservation	Veenklaas, Roos M. and Koppenaal, Elske C. and Bakker, Jan P. and Esselink, Peter	10.1007/s11852-015-0390-z	response_variables	embanked	embank	NA	NA
26	Salinization during salt-marsh restoration after managed realignment	2015	Journal of Coastal Conservation	Veenklaas, Roos M. and Koppenaal, Elske C. and Bakker, Jan P. and Esselink, Peter	10.1007/s11852-015-0390-z	response_variables	embankement	embank	NA	NA
26	Salinization during salt-marsh restoration after managed realignment	2015	Journal of Coastal Conservation	Veenklaas, Roos M. and Koppenaal, Elske C. and Bakker, Jan P. and Esselink, Peter	10.1007/s11852-015-0390-z	response_variables	increased	increas	ratio	ratio
26	Salinization during salt-marsh restoration after managed realignment	2015	Journal of Coastal Conservation	Veenklaas, Roos M. and Koppenaal, Elske C. and Bakker, Jan P. and Esselink, Peter	10.1007/s11852-015-0390-z	response_variables	increased	increas	NA	NA
26	Salinization during salt-marsh restoration after managed realignment	2015	Journal of Coastal Conservation	Veenklaas, Roos M. and Koppenaal, Elske C. and Bakker, Jan P. and Esselink, Peter	10.1007/s11852-015-0390-z	response_variables	increased	increas	NA	NA
26	Salinization during salt-marsh restoration after managed realignment	2015	Journal of Coastal Conservation	Veenklaas, Roos M. and Koppenaal, Elske C. and Bakker, Jan P. and Esselink, Peter	10.1007/s11852-015-0390-z	response_variables	moisture	moistur	c	c
26	Salinization during salt-marsh restoration after managed realignment	2015	Journal of Coastal Conservation	Veenklaas, Roos M. and Koppenaal, Elske C. and Bakker, Jan P. and Esselink, Peter	10.1007/s11852-015-0390-z	response_variables	moisture	moistur	NA	NA
26	Salinization during salt-marsh restoration after managed realignment	2015	Journal of Coastal Conservation	Veenklaas, Roos M. and Koppenaal, Elske C. and Bakker, Jan P. and Esselink, Peter	10.1007/s11852-015-0390-z	response_variables	response	respons	NA	NA
26	Salinization during salt-marsh restoration after managed realignment	2015	Journal of Coastal Conservation	Veenklaas, Roos M. and Koppenaal, Elske C. and Bakker, Jan P. and Esselink, Peter	10.1007/s11852-015-0390-z	response_variables	significantly	signific	surface	surfac
26	Salinization during salt-marsh restoration after managed realignment	2015	Journal of Coastal Conservation	Veenklaas, Roos M. and Koppenaal, Elske C. and Bakker, Jan P. and Esselink, Peter	10.1007/s11852-015-0390-z	response_variables	significantly	signific	NA	NA
26	Salinization during salt-marsh restoration after managed realignment	2015	Journal of Coastal Conservation	Veenklaas, Roos M. and Koppenaal, Elske C. and Bakker, Jan P. and Esselink, Peter	10.1007/s11852-015-0390-z	response_variables	site	site	NA	NA
26	Salinization during salt-marsh restoration after managed realignment	2015	Journal of Coastal Conservation	Veenklaas, Roos M. and Koppenaal, Elske C. and Bakker, Jan P. and Esselink, Peter	10.1007/s11852-015-0390-z	response_variables	site	site	NA	NA
26	Salinization during salt-marsh restoration after managed realignment	2015	Journal of Coastal Conservation	Veenklaas, Roos M. and Koppenaal, Elske C. and Bakker, Jan P. and Esselink, Peter	10.1007/s11852-015-0390-z	response_variables	slowly	slowli	NA	NA
26	Salinization during salt-marsh restoration after managed realignment	2015	Journal of Coastal Conservation	Veenklaas, Roos M. and Koppenaal, Elske C. and Bakker, Jan P. and Esselink, Peter	10.1007/s11852-015-0390-z	response_variables	via	via	NA	NA
26	Salinization during salt-marsh restoration after managed realignment	2015	Journal of Coastal Conservation	Veenklaas, Roos M. and Koppenaal, Elske C. and Bakker, Jan P. and Esselink, Peter	10.1007/s11852-015-0390-z	restoration_actions	alignment	align	NA	NA
26	Salinization during salt-marsh restoration after managed realignment	2015	Journal of Coastal Conservation	Veenklaas, Roos M. and Koppenaal, Elske C. and Bakker, Jan P. and Esselink, Peter	10.1007/s11852-015-0390-z	restoration_actions	breaching	breach	NA	NA
26	Salinization during salt-marsh restoration after managed realignment	2015	Journal of Coastal Conservation	Veenklaas, Roos M. and Koppenaal, Elske C. and Bakker, Jan P. and Esselink, Peter	10.1007/s11852-015-0390-z	restoration_actions	coastal	coastal	de	de
26	Salinization during salt-marsh restoration after managed realignment	2015	Journal of Coastal Conservation	Veenklaas, Roos M. and Koppenaal, Elske C. and Bakker, Jan P. and Esselink, Peter	10.1007/s11852-015-0390-z	restoration_actions	coastal	coastal	NA	NA
26	Salinization during salt-marsh restoration after managed realignment	2015	Journal of Coastal Conservation	Veenklaas, Roos M. and Koppenaal, Elske C. and Bakker, Jan P. and Esselink, Peter	10.1007/s11852-015-0390-z	restoration_actions	de	de	NA	NA
26	Salinization during salt-marsh restoration after managed realignment	2015	Journal of Coastal Conservation	Veenklaas, Roos M. and Koppenaal, Elske C. and Bakker, Jan P. and Esselink, Peter	10.1007/s11852-015-0390-z	restoration_actions	formely	form	NA	NA
26	Salinization during salt-marsh restoration after managed realignment	2015	Journal of Coastal Conservation	Veenklaas, Roos M. and Koppenaal, Elske C. and Bakker, Jan P. and Esselink, Peter	10.1007/s11852-015-0390-z	restoration_actions	i.e	i.e	NA	NA
26	Salinization during salt-marsh restoration after managed realignment	2015	Journal of Coastal Conservation	Veenklaas, Roos M. and Koppenaal, Elske C. and Bakker, Jan P. and Esselink, Peter	10.1007/s11852-015-0390-z	restoration_actions	inundation	inund	NA	NA
26	Salinization during salt-marsh restoration after managed realignment	2015	Journal of Coastal Conservation	Veenklaas, Roos M. and Koppenaal, Elske C. and Bakker, Jan P. and Esselink, Peter	10.1007/s11852-015-0390-z	restoration_actions	involves	involv	NA	NA
26	Salinization during salt-marsh restoration after managed realignment	2015	Journal of Coastal Conservation	Veenklaas, Roos M. and Koppenaal, Elske C. and Bakker, Jan P. and Esselink, Peter	10.1007/s11852-015-0390-z	restoration_actions	land	land	NA	NA
26	Salinization during salt-marsh restoration after managed realignment	2015	Journal of Coastal Conservation	Veenklaas, Roos M. and Koppenaal, Elske C. and Bakker, Jan P. and Esselink, Peter	10.1007/s11852-015-0390-z	restoration_actions	re	re	grazing	graze
26	Salinization during salt-marsh restoration after managed realignment	2015	Journal of Coastal Conservation	Veenklaas, Roos M. and Koppenaal, Elske C. and Bakker, Jan P. and Esselink, Peter	10.1007/s11852-015-0390-z	restoration_actions	reclaimed	reclaim	NA	NA
26	Salinization during salt-marsh restoration after managed realignment	2015	Journal of Coastal Conservation	Veenklaas, Roos M. and Koppenaal, Elske C. and Bakker, Jan P. and Esselink, Peter	10.1007/s11852-015-0390-z	restoration_actions	reintroducing	reintroduc	NA	NA
26	Salinization during salt-marsh restoration after managed realignment	2015	Journal of Coastal Conservation	Veenklaas, Roos M. and Koppenaal, Elske C. and Bakker, Jan P. and Esselink, Peter	10.1007/s11852-015-0390-z	restoration_actions	tidal	tidal	NA	NA
26	Salinization during salt-marsh restoration after managed realignment	2015	Journal of Coastal Conservation	Veenklaas, Roos M. and Koppenaal, Elske C. and Bakker, Jan P. and Esselink, Peter	10.1007/s11852-015-0390-z	study_sites_names	20	NA	NA	NA
26	Salinization during salt-marsh restoration after managed realignment	2015	Journal of Coastal Conservation	Veenklaas, Roos M. and Koppenaal, Elske C. and Bakker, Jan P. and Esselink, Peter	10.1007/s11852-015-0390-z	study_sites_names	5	NA	NA	NA
26	Salinization during salt-marsh restoration after managed realignment	2015	Journal of Coastal Conservation	Veenklaas, Roos M. and Koppenaal, Elske C. and Bakker, Jan P. and Esselink, Peter	10.1007/s11852-015-0390-z	study_sites_names	bûtendyks	NA	NA	NA
26	Salinization during salt-marsh restoration after managed realignment	2015	Journal of Coastal Conservation	Veenklaas, Roos M. and Koppenaal, Elske C. and Bakker, Jan P. and Esselink, Peter	10.1007/s11852-015-0390-z	study_sites_names	coast	NA	NA	NA
26	Salinization during salt-marsh restoration after managed realignment	2015	Journal of Coastal Conservation	Veenklaas, Roos M. and Koppenaal, Elske C. and Bakker, Jan P. and Esselink, Peter	10.1007/s11852-015-0390-z	study_sites_names	continuous	NA	NA	NA
26	Salinization during salt-marsh restoration after managed realignment	2015	Journal of Coastal Conservation	Veenklaas, Roos M. and Koppenaal, Elske C. and Bakker, Jan P. and Esselink, Peter	10.1007/s11852-015-0390-z	study_sites_names	dutch	NA	NA	NA
26	Salinization during salt-marsh restoration after managed realignment	2015	Journal of Coastal Conservation	Veenklaas, Roos M. and Koppenaal, Elske C. and Bakker, Jan P. and Esselink, Peter	10.1007/s11852-015-0390-z	study_sites_names	e5	NA	NA	NA
26	Salinization during salt-marsh restoration after managed realignment	2015	Journal of Coastal Conservation	Veenklaas, Roos M. and Koppenaal, Elske C. and Bakker, Jan P. and Esselink, Peter	10.1007/s11852-015-0390-z	study_sites_names	fryslân	NA	NA	NA
26	Salinization during salt-marsh restoration after managed realignment	2015	Journal of Coastal Conservation	Veenklaas, Roos M. and Koppenaal, Elske C. and Bakker, Jan P. and Esselink, Peter	10.1007/s11852-015-0390-z	study_sites_names	land	NA	NA	NA
26	Salinization during salt-marsh restoration after managed realignment	2015	Journal of Coastal Conservation	Veenklaas, Roos M. and Koppenaal, Elske C. and Bakker, Jan P. and Esselink, Peter	10.1007/s11852-015-0390-z	study_sites_names	largest	NA	NA	NA
26	Salinization during salt-marsh restoration after managed realignment	2015	Journal of Coastal Conservation	Veenklaas, Roos M. and Koppenaal, Elske C. and Bakker, Jan P. and Esselink, Peter	10.1007/s11852-015-0390-z	study_sites_names	main	NA	NA	NA
26	Salinization during salt-marsh restoration after managed realignment	2015	Journal of Coastal Conservation	Veenklaas, Roos M. and Koppenaal, Elske C. and Bakker, Jan P. and Esselink, Peter	10.1007/s11852-015-0390-z	study_sites_names	mainland	NA	NA	NA
26	Salinization during salt-marsh restoration after managed realignment	2015	Journal of Coastal Conservation	Veenklaas, Roos M. and Koppenaal, Elske C. and Bakker, Jan P. and Esselink, Peter	10.1007/s11852-015-0390-z	study_sites_names	n53	NA	NA	NA
26	Salinization during salt-marsh restoration after managed realignment	2015	Journal of Coastal Conservation	Veenklaas, Roos M. and Koppenaal, Elske C. and Bakker, Jan P. and Esselink, Peter	10.1007/s11852-015-0390-z	study_sites_names	nfb	NA	NA	NA
26	Salinization during salt-marsh restoration after managed realignment	2015	Journal of Coastal Conservation	Veenklaas, Roos M. and Koppenaal, Elske C. and Bakker, Jan P. and Esselink, Peter	10.1007/s11852-015-0390-z	study_sites_names	noard	NA	NA	NA
26	Salinization during salt-marsh restoration after managed realignment	2015	Journal of Coastal Conservation	Veenklaas, Roos M. and Koppenaal, Elske C. and Bakker, Jan P. and Esselink, Peter	10.1007/s11852-015-0390-z	study_sites_names	outside	NA	NA	NA
26	Salinization during salt-marsh restoration after managed realignment	2015	Journal of Coastal Conservation	Veenklaas, Roos M. and Koppenaal, Elske C. and Bakker, Jan P. and Esselink, Peter	10.1007/s11852-015-0390-z	study_sites_names	remaining	NA	NA	NA
26	Salinization during salt-marsh restoration after managed realignment	2015	Journal of Coastal Conservation	Veenklaas, Roos M. and Koppenaal, Elske C. and Bakker, Jan P. and Esselink, Peter	10.1007/s11852-015-0390-z	study_sites_names	sea	NA	NA	NA
26	Salinization during salt-marsh restoration after managed realignment	2015	Journal of Coastal Conservation	Veenklaas, Roos M. and Koppenaal, Elske C. and Bakker, Jan P. and Esselink, Peter	10.1007/s11852-015-0390-z	study_sites_names	seawall	NA	NA	NA
26	Salinization during salt-marsh restoration after managed realignment	2015	Journal of Coastal Conservation	Veenklaas, Roos M. and Koppenaal, Elske C. and Bakker, Jan P. and Esselink, Peter	10.1007/s11852-015-0390-z	study_sites_names	track	NA	NA	NA
26	Salinization during salt-marsh restoration after managed realignment	2015	Journal of Coastal Conservation	Veenklaas, Roos M. and Koppenaal, Elske C. and Bakker, Jan P. and Esselink, Peter	10.1007/s11852-015-0390-z	study_sites_names	wadden	NA	NA	NA
27	Effectiveness of microtopographic structure in species recovery in degraded salt marshes	2018	Marine Pollution Bulletin	Wang, Qing and Cui, Baoshan and Luo, Meng	10.1016/j.marpolbul.2018.05.037	ecosystem_types	coastal	coastal	NA	NA
27	Effectiveness of microtopographic structure in species recovery in degraded salt marshes	2018	Marine Pollution Bulletin	Wang, Qing and Cui, Baoshan and Luo, Meng	10.1016/j.marpolbul.2018.05.037	focal_species	NA	NA	alterniflorus	NA
27	Effectiveness of microtopographic structure in species recovery in degraded salt marshes	2018	Marine Pollution Bulletin	Wang, Qing and Cui, Baoshan and Luo, Meng	10.1016/j.marpolbul.2018.05.037	focal_species	NA	NA	phragmites	NA
27	Effectiveness of microtopographic structure in species recovery in degraded salt marshes	2018	Marine Pollution Bulletin	Wang, Qing and Cui, Baoshan and Luo, Meng	10.1016/j.marpolbul.2018.05.037	focal_species	NA	NA	sporobolus	NA
27	Effectiveness of microtopographic structure in species recovery in degraded salt marshes	2018	Marine Pollution Bulletin	Wang, Qing and Cui, Baoshan and Luo, Meng	10.1016/j.marpolbul.2018.05.037	focal_species	NA	NA	tamarix	NA
27	Effectiveness of microtopographic structure in species recovery in degraded salt marshes	2018	Marine Pollution Bulletin	Wang, Qing and Cui, Baoshan and Luo, Meng	10.1016/j.marpolbul.2018.05.037	monitoring_methods	core	core	measurement	measur
27	Effectiveness of microtopographic structure in species recovery in degraded salt marshes	2018	Marine Pollution Bulletin	Wang, Qing and Cui, Baoshan and Luo, Meng	10.1016/j.marpolbul.2018.05.037	monitoring_methods	samping	samp	emergence	emerg
27	Effectiveness of microtopographic structure in species recovery in degraded salt marshes	2018	Marine Pollution Bulletin	Wang, Qing and Cui, Baoshan and Luo, Meng	10.1016/j.marpolbul.2018.05.037	monitoring_methods	samples	sampl	salinity	salin
27	Effectiveness of microtopographic structure in species recovery in degraded salt marshes	2018	Marine Pollution Bulletin	Wang, Qing and Cui, Baoshan and Luo, Meng	10.1016/j.marpolbul.2018.05.037	monitoring_methods	trapping	trap	NA	NA
27	Effectiveness of microtopographic structure in species recovery in degraded salt marshes	2018	Marine Pollution Bulletin	Wang, Qing and Cui, Baoshan and Luo, Meng	10.1016/j.marpolbul.2018.05.037	response_variables	bank	bank	NA	NA
27	Effectiveness of microtopographic structure in species recovery in degraded salt marshes	2018	Marine Pollution Bulletin	Wang, Qing and Cui, Baoshan and Luo, Meng	10.1016/j.marpolbul.2018.05.037	response_variables	carbon	carbon	NA	NA
27	Effectiveness of microtopographic structure in species recovery in degraded salt marshes	2018	Marine Pollution Bulletin	Wang, Qing and Cui, Baoshan and Luo, Meng	10.1016/j.marpolbul.2018.05.037	response_variables	characteristics	characterist	area	area
27	Effectiveness of microtopographic structure in species recovery in degraded salt marshes	2018	Marine Pollution Bulletin	Wang, Qing and Cui, Baoshan and Luo, Meng	10.1016/j.marpolbul.2018.05.037	response_variables	clay	clay	NA	NA
27	Effectiveness of microtopographic structure in species recovery in degraded salt marshes	2018	Marine Pollution Bulletin	Wang, Qing and Cui, Baoshan and Luo, Meng	10.1016/j.marpolbul.2018.05.037	response_variables	g	g	NA	NA
27	Effectiveness of microtopographic structure in species recovery in degraded salt marshes	2018	Marine Pollution Bulletin	Wang, Qing and Cui, Baoshan and Luo, Meng	10.1016/j.marpolbul.2018.05.037	response_variables	g	g	NA	NA
27	Effectiveness of microtopographic structure in species recovery in degraded salt marshes	2018	Marine Pollution Bulletin	Wang, Qing and Cui, Baoshan and Luo, Meng	10.1016/j.marpolbul.2018.05.037	response_variables	hardness	hard	NA	NA
27	Effectiveness of microtopographic structure in species recovery in degraded salt marshes	2018	Marine Pollution Bulletin	Wang, Qing and Cui, Baoshan and Luo, Meng	10.1016/j.marpolbul.2018.05.037	response_variables	kg	kg	NA	NA
27	Effectiveness of microtopographic structure in species recovery in degraded salt marshes	2018	Marine Pollution Bulletin	Wang, Qing and Cui, Baoshan and Luo, Meng	10.1016/j.marpolbul.2018.05.037	response_variables	kg	kg	NA	NA
27	Effectiveness of microtopographic structure in species recovery in degraded salt marshes	2018	Marine Pollution Bulletin	Wang, Qing and Cui, Baoshan and Luo, Meng	10.1016/j.marpolbul.2018.05.037	response_variables	nitrogen	nitrogen	NA	NA
27	Effectiveness of microtopographic structure in species recovery in degraded salt marshes	2018	Marine Pollution Bulletin	Wang, Qing and Cui, Baoshan and Luo, Meng	10.1016/j.marpolbul.2018.05.037	response_variables	number	number	NA	NA
27	Effectiveness of microtopographic structure in species recovery in degraded salt marshes	2018	Marine Pollution Bulletin	Wang, Qing and Cui, Baoshan and Luo, Meng	10.1016/j.marpolbul.2018.05.037	response_variables	recovery	recoveri	NA	NA
27	Effectiveness of microtopographic structure in species recovery in degraded salt marshes	2018	Marine Pollution Bulletin	Wang, Qing and Cui, Baoshan and Luo, Meng	10.1016/j.marpolbul.2018.05.037	response_variables	recruitment	recruit	NA	NA
27	Effectiveness of microtopographic structure in species recovery in degraded salt marshes	2018	Marine Pollution Bulletin	Wang, Qing and Cui, Baoshan and Luo, Meng	10.1016/j.marpolbul.2018.05.037	response_variables	sand	sand	NA	NA
27	Effectiveness of microtopographic structure in species recovery in degraded salt marshes	2018	Marine Pollution Bulletin	Wang, Qing and Cui, Baoshan and Luo, Meng	10.1016/j.marpolbul.2018.05.037	response_variables	seed	seed	NA	NA
27	Effectiveness of microtopographic structure in species recovery in degraded salt marshes	2018	Marine Pollution Bulletin	Wang, Qing and Cui, Baoshan and Luo, Meng	10.1016/j.marpolbul.2018.05.037	response_variables	seed	seed	NA	NA
27	Effectiveness of microtopographic structure in species recovery in degraded salt marshes	2018	Marine Pollution Bulletin	Wang, Qing and Cui, Baoshan and Luo, Meng	10.1016/j.marpolbul.2018.05.037	response_variables	seeds	seed	NA	NA
27	Effectiveness of microtopographic structure in species recovery in degraded salt marshes	2018	Marine Pollution Bulletin	Wang, Qing and Cui, Baoshan and Luo, Meng	10.1016/j.marpolbul.2018.05.037	response_variables	silt	silt	NA	NA
27	Effectiveness of microtopographic structure in species recovery in degraded salt marshes	2018	Marine Pollution Bulletin	Wang, Qing and Cui, Baoshan and Luo, Meng	10.1016/j.marpolbul.2018.05.037	response_variables	total	total	NA	NA
27	Effectiveness of microtopographic structure in species recovery in degraded salt marshes	2018	Marine Pollution Bulletin	Wang, Qing and Cui, Baoshan and Luo, Meng	10.1016/j.marpolbul.2018.05.037	response_variables	total	total	NA	NA
27	Effectiveness of microtopographic structure in species recovery in degraded salt marshes	2018	Marine Pollution Bulletin	Wang, Qing and Cui, Baoshan and Luo, Meng	10.1016/j.marpolbul.2018.05.037	response_variables	trapped	trap	NA	NA
27	Effectiveness of microtopographic structure in species recovery in degraded salt marshes	2018	Marine Pollution Bulletin	Wang, Qing and Cui, Baoshan and Luo, Meng	10.1016/j.marpolbul.2018.05.037	response_variables	traps	trap	NA	NA
27	Effectiveness of microtopographic structure in species recovery in degraded salt marshes	2018	Marine Pollution Bulletin	Wang, Qing and Cui, Baoshan and Luo, Meng	10.1016/j.marpolbul.2018.05.037	restoration_actions	facilitation	facilit	NA	NA
27	Effectiveness of microtopographic structure in species recovery in degraded salt marshes	2018	Marine Pollution Bulletin	Wang, Qing and Cui, Baoshan and Luo, Meng	10.1016/j.marpolbul.2018.05.037	restoration_actions	microtopographic	microtopograph	NA	NA
27	Effectiveness of microtopographic structure in species recovery in degraded salt marshes	2018	Marine Pollution Bulletin	Wang, Qing and Cui, Baoshan and Luo, Meng	10.1016/j.marpolbul.2018.05.037	restoration_actions	retention	retent	NA	NA
27	Effectiveness of microtopographic structure in species recovery in degraded salt marshes	2018	Marine Pollution Bulletin	Wang, Qing and Cui, Baoshan and Luo, Meng	10.1016/j.marpolbul.2018.05.037	restoration_actions	seed	seed	NA	NA
27	Effectiveness of microtopographic structure in species recovery in degraded salt marshes	2018	Marine Pollution Bulletin	Wang, Qing and Cui, Baoshan and Luo, Meng	10.1016/j.marpolbul.2018.05.037	study_sites_names	china	NA	NA	NA
27	Effectiveness of microtopographic structure in species recovery in degraded salt marshes	2018	Marine Pollution Bulletin	Wang, Qing and Cui, Baoshan and Luo, Meng	10.1016/j.marpolbul.2018.05.037	study_sites_names	eastern	NA	NA	NA
27	Effectiveness of microtopographic structure in species recovery in degraded salt marshes	2018	Marine Pollution Bulletin	Wang, Qing and Cui, Baoshan and Luo, Meng	10.1016/j.marpolbul.2018.05.037	study_sites_names	nature	NA	NA	NA
27	Effectiveness of microtopographic structure in species recovery in degraded salt marshes	2018	Marine Pollution Bulletin	Wang, Qing and Cui, Baoshan and Luo, Meng	10.1016/j.marpolbul.2018.05.037	study_sites_names	province	NA	NA	NA
27	Effectiveness of microtopographic structure in species recovery in degraded salt marshes	2018	Marine Pollution Bulletin	Wang, Qing and Cui, Baoshan and Luo, Meng	10.1016/j.marpolbul.2018.05.037	study_sites_names	reserve	NA	NA	NA
27	Effectiveness of microtopographic structure in species recovery in degraded salt marshes	2018	Marine Pollution Bulletin	Wang, Qing and Cui, Baoshan and Luo, Meng	10.1016/j.marpolbul.2018.05.037	study_sites_names	shandong	NA	NA	NA
28	Effects of freshwater inputs on soil quality in the Yellow River Delta, China	2019	Ecological Indicators	Zhao, Qingqing and Bai, Junhong and Gao, Yongchao and Zhao, Haixiao and Huang, Yujie and Zhang, Wen and Wang, Jianing and Chen, Guanhong	10.1016/j.ecolind.2018.11.041	ecosystem_types	chinensis	chinensi	NA	NA
28	Effects of freshwater inputs on soil quality in the Yellow River Delta, China	2019	Ecological Indicators	Zhao, Qingqing and Bai, Junhong and Gao, Yongchao and Zhao, Haixiao and Huang, Yujie and Zhang, Wen and Wang, Jianing and Chen, Guanhong	10.1016/j.ecolind.2018.11.041	ecosystem_types	covered	cover	NA	NA
28	Effects of freshwater inputs on soil quality in the Yellow River Delta, China	2019	Ecological Indicators	Zhao, Qingqing and Bai, Junhong and Gao, Yongchao and Zhao, Haixiao and Huang, Yujie and Zhang, Wen and Wang, Jianing and Chen, Guanhong	10.1016/j.ecolind.2018.11.041	ecosystem_types	covered	cover	NA	NA
28	Effects of freshwater inputs on soil quality in the Yellow River Delta, China	2019	Ecological Indicators	Zhao, Qingqing and Bai, Junhong and Gao, Yongchao and Zhao, Haixiao and Huang, Yujie and Zhang, Wen and Wang, Jianing and Chen, Guanhong	10.1016/j.ecolind.2018.11.041	ecosystem_types	freshwater	freshwat	NA	NA
28	Effects of freshwater inputs on soil quality in the Yellow River Delta, China	2019	Ecological Indicators	Zhao, Qingqing and Bai, Junhong and Gao, Yongchao and Zhao, Haixiao and Huang, Yujie and Zhang, Wen and Wang, Jianing and Chen, Guanhong	10.1016/j.ecolind.2018.11.041	ecosystem_types	natural	natur	NA	NA
28	Effects of freshwater inputs on soil quality in the Yellow River Delta, China	2019	Ecological Indicators	Zhao, Qingqing and Bai, Junhong and Gao, Yongchao and Zhao, Haixiao and Huang, Yujie and Zhang, Wen and Wang, Jianing and Chen, Guanhong	10.1016/j.ecolind.2018.11.041	ecosystem_types	natural	natur	NA	NA
28	Effects of freshwater inputs on soil quality in the Yellow River Delta, China	2019	Ecological Indicators	Zhao, Qingqing and Bai, Junhong and Gao, Yongchao and Zhao, Haixiao and Huang, Yujie and Zhang, Wen and Wang, Jianing and Chen, Guanhong	10.1016/j.ecolind.2018.11.041	ecosystem_types	restoration	restor	NA	NA
28	Effects of freshwater inputs on soil quality in the Yellow River Delta, China	2019	Ecological Indicators	Zhao, Qingqing and Bai, Junhong and Gao, Yongchao and Zhao, Haixiao and Huang, Yujie and Zhang, Wen and Wang, Jianing and Chen, Guanhong	10.1016/j.ecolind.2018.11.041	ecosystem_types	salsa	salsa	NA	NA
28	Effects of freshwater inputs on soil quality in the Yellow River Delta, China	2019	Ecological Indicators	Zhao, Qingqing and Bai, Junhong and Gao, Yongchao and Zhao, Haixiao and Huang, Yujie and Zhang, Wen and Wang, Jianing and Chen, Guanhong	10.1016/j.ecolind.2018.11.041	ecosystem_types	sueda	sueda	NA	NA
28	Effects of freshwater inputs on soil quality in the Yellow River Delta, China	2019	Ecological Indicators	Zhao, Qingqing and Bai, Junhong and Gao, Yongchao and Zhao, Haixiao and Huang, Yujie and Zhang, Wen and Wang, Jianing and Chen, Guanhong	10.1016/j.ecolind.2018.11.041	ecosystem_types	tamarix	tamarix	NA	NA
28	Effects of freshwater inputs on soil quality in the Yellow River Delta, China	2019	Ecological Indicators	Zhao, Qingqing and Bai, Junhong and Gao, Yongchao and Zhao, Haixiao and Huang, Yujie and Zhang, Wen and Wang, Jianing and Chen, Guanhong	10.1016/j.ecolind.2018.11.041	ecosystem_types	wetlands	wetland	NA	NA
28	Effects of freshwater inputs on soil quality in the Yellow River Delta, China	2019	Ecological Indicators	Zhao, Qingqing and Bai, Junhong and Gao, Yongchao and Zhao, Haixiao and Huang, Yujie and Zhang, Wen and Wang, Jianing and Chen, Guanhong	10.1016/j.ecolind.2018.11.041	ecosystem_types	wetlands	wetland	NA	NA
28	Effects of freshwater inputs on soil quality in the Yellow River Delta, China	2019	Ecological Indicators	Zhao, Qingqing and Bai, Junhong and Gao, Yongchao and Zhao, Haixiao and Huang, Yujie and Zhang, Wen and Wang, Jianing and Chen, Guanhong	10.1016/j.ecolind.2018.11.041	focal_species	NA	NA	phragmites	NA
28	Effects of freshwater inputs on soil quality in the Yellow River Delta, China	2019	Ecological Indicators	Zhao, Qingqing and Bai, Junhong and Gao, Yongchao and Zhao, Haixiao and Huang, Yujie and Zhang, Wen and Wang, Jianing and Chen, Guanhong	10.1016/j.ecolind.2018.11.041	focal_species	NA	NA	salsa	NA
28	Effects of freshwater inputs on soil quality in the Yellow River Delta, China	2019	Ecological Indicators	Zhao, Qingqing and Bai, Junhong and Gao, Yongchao and Zhao, Haixiao and Huang, Yujie and Zhang, Wen and Wang, Jianing and Chen, Guanhong	10.1016/j.ecolind.2018.11.041	focal_species	NA	NA	suaeda	NA
28	Effects of freshwater inputs on soil quality in the Yellow River Delta, China	2019	Ecological Indicators	Zhao, Qingqing and Bai, Junhong and Gao, Yongchao and Zhao, Haixiao and Huang, Yujie and Zhang, Wen and Wang, Jianing and Chen, Guanhong	10.1016/j.ecolind.2018.11.041	focal_species	NA	NA	tamarix	NA
28	Effects of freshwater inputs on soil quality in the Yellow River Delta, China	2019	Ecological Indicators	Zhao, Qingqing and Bai, Junhong and Gao, Yongchao and Zhao, Haixiao and Huang, Yujie and Zhang, Wen and Wang, Jianing and Chen, Guanhong	10.1016/j.ecolind.2018.11.041	monitoring_methods	collection	collect	c	c
28	Effects of freshwater inputs on soil quality in the Yellow River Delta, China	2019	Ecological Indicators	Zhao, Qingqing and Bai, Junhong and Gao, Yongchao and Zhao, Haixiao and Huang, Yujie and Zhang, Wen and Wang, Jianing and Chen, Guanhong	10.1016/j.ecolind.2018.11.041	monitoring_methods	index	index	ratio	ratio
28	Effects of freshwater inputs on soil quality in the Yellow River Delta, China	2019	Ecological Indicators	Zhao, Qingqing and Bai, Junhong and Gao, Yongchao and Zhao, Haixiao and Huang, Yujie and Zhang, Wen and Wang, Jianing and Chen, Guanhong	10.1016/j.ecolind.2018.11.041	monitoring_methods	quality	qualiti	n	n
28	Effects of freshwater inputs on soil quality in the Yellow River Delta, China	2019	Ecological Indicators	Zhao, Qingqing and Bai, Junhong and Gao, Yongchao and Zhao, Haixiao and Huang, Yujie and Zhang, Wen and Wang, Jianing and Chen, Guanhong	10.1016/j.ecolind.2018.11.041	monitoring_methods	sqi	sqi	particle	particl
28	Effects of freshwater inputs on soil quality in the Yellow River Delta, China	2019	Ecological Indicators	Zhao, Qingqing and Bai, Junhong and Gao, Yongchao and Zhao, Haixiao and Huang, Yujie and Zhang, Wen and Wang, Jianing and Chen, Guanhong	10.1016/j.ecolind.2018.11.041	monitoring_methods	NA	NA	bulk	bulk
28	Effects of freshwater inputs on soil quality in the Yellow River Delta, China	2019	Ecological Indicators	Zhao, Qingqing and Bai, Junhong and Gao, Yongchao and Zhao, Haixiao and Huang, Yujie and Zhang, Wen and Wang, Jianing and Chen, Guanhong	10.1016/j.ecolind.2018.11.041	monitoring_methods	NA	NA	component	compon
28	Effects of freshwater inputs on soil quality in the Yellow River Delta, China	2019	Ecological Indicators	Zhao, Qingqing and Bai, Junhong and Gao, Yongchao and Zhao, Haixiao and Huang, Yujie and Zhang, Wen and Wang, Jianing and Chen, Guanhong	10.1016/j.ecolind.2018.11.041	monitoring_methods	NA	NA	content	content
28	Effects of freshwater inputs on soil quality in the Yellow River Delta, China	2019	Ecological Indicators	Zhao, Qingqing and Bai, Junhong and Gao, Yongchao and Zhao, Haixiao and Huang, Yujie and Zhang, Wen and Wang, Jianing and Chen, Guanhong	10.1016/j.ecolind.2018.11.041	monitoring_methods	NA	NA	density	densiti
28	Effects of freshwater inputs on soil quality in the Yellow River Delta, China	2019	Ecological Indicators	Zhao, Qingqing and Bai, Junhong and Gao, Yongchao and Zhao, Haixiao and Huang, Yujie and Zhang, Wen and Wang, Jianing and Chen, Guanhong	10.1016/j.ecolind.2018.11.041	monitoring_methods	NA	NA	earth	earth
28	Effects of freshwater inputs on soil quality in the Yellow River Delta, China	2019	Ecological Indicators	Zhao, Qingqing and Bai, Junhong and Gao, Yongchao and Zhao, Haixiao and Huang, Yujie and Zhang, Wen and Wang, Jianing and Chen, Guanhong	10.1016/j.ecolind.2018.11.041	monitoring_methods	NA	NA	fine	fine
28	Effects of freshwater inputs on soil quality in the Yellow River Delta, China	2019	Ecological Indicators	Zhao, Qingqing and Bai, Junhong and Gao, Yongchao and Zhao, Haixiao and Huang, Yujie and Zhang, Wen and Wang, Jianing and Chen, Guanhong	10.1016/j.ecolind.2018.11.041	monitoring_methods	NA	NA	matter	matter
28	Effects of freshwater inputs on soil quality in the Yellow River Delta, China	2019	Ecological Indicators	Zhao, Qingqing and Bai, Junhong and Gao, Yongchao and Zhao, Haixiao and Huang, Yujie and Zhang, Wen and Wang, Jianing and Chen, Guanhong	10.1016/j.ecolind.2018.11.041	monitoring_methods	NA	NA	measurement	measur
28	Effects of freshwater inputs on soil quality in the Yellow River Delta, China	2019	Ecological Indicators	Zhao, Qingqing and Bai, Junhong and Gao, Yongchao and Zhao, Haixiao and Huang, Yujie and Zhang, Wen and Wang, Jianing and Chen, Guanhong	10.1016/j.ecolind.2018.11.041	monitoring_methods	NA	NA	nitrogen	nitrogen
28	Effects of freshwater inputs on soil quality in the Yellow River Delta, China	2019	Ecological Indicators	Zhao, Qingqing and Bai, Junhong and Gao, Yongchao and Zhao, Haixiao and Huang, Yujie and Zhang, Wen and Wang, Jianing and Chen, Guanhong	10.1016/j.ecolind.2018.11.041	monitoring_methods	NA	NA	organic	organ
28	Effects of freshwater inputs on soil quality in the Yellow River Delta, China	2019	Ecological Indicators	Zhao, Qingqing and Bai, Junhong and Gao, Yongchao and Zhao, Haixiao and Huang, Yujie and Zhang, Wen and Wang, Jianing and Chen, Guanhong	10.1016/j.ecolind.2018.11.041	monitoring_methods	NA	NA	principal	princip
28	Effects of freshwater inputs on soil quality in the Yellow River Delta, China	2019	Ecological Indicators	Zhao, Qingqing and Bai, Junhong and Gao, Yongchao and Zhao, Haixiao and Huang, Yujie and Zhang, Wen and Wang, Jianing and Chen, Guanhong	10.1016/j.ecolind.2018.11.041	monitoring_methods	NA	NA	salinity	salin
28	Effects of freshwater inputs on soil quality in the Yellow River Delta, China	2019	Ecological Indicators	Zhao, Qingqing and Bai, Junhong and Gao, Yongchao and Zhao, Haixiao and Huang, Yujie and Zhang, Wen and Wang, Jianing and Chen, Guanhong	10.1016/j.ecolind.2018.11.041	monitoring_methods	NA	NA	total	total
28	Effects of freshwater inputs on soil quality in the Yellow River Delta, China	2019	Ecological Indicators	Zhao, Qingqing and Bai, Junhong and Gao, Yongchao and Zhao, Haixiao and Huang, Yujie and Zhang, Wen and Wang, Jianing and Chen, Guanhong	10.1016/j.ecolind.2018.11.041	response_variables	2	2	NA	NA
28	Effects of freshwater inputs on soil quality in the Yellow River Delta, China	2019	Ecological Indicators	Zhao, Qingqing and Bai, Junhong and Gao, Yongchao and Zhao, Haixiao and Huang, Yujie and Zhang, Wen and Wang, Jianing and Chen, Guanhong	10.1016/j.ecolind.2018.11.041	response_variables	c	c	bulk	bulk
28	Effects of freshwater inputs on soil quality in the Yellow River Delta, China	2019	Ecological Indicators	Zhao, Qingqing and Bai, Junhong and Gao, Yongchao and Zhao, Haixiao and Huang, Yujie and Zhang, Wen and Wang, Jianing and Chen, Guanhong	10.1016/j.ecolind.2018.11.041	response_variables	ca2	ca2	NA	NA
28	Effects of freshwater inputs on soil quality in the Yellow River Delta, China	2019	Ecological Indicators	Zhao, Qingqing and Bai, Junhong and Gao, Yongchao and Zhao, Haixiao and Huang, Yujie and Zhang, Wen and Wang, Jianing and Chen, Guanhong	10.1016/j.ecolind.2018.11.041	response_variables	cl	cl	NA	NA
28	Effects of freshwater inputs on soil quality in the Yellow River Delta, China	2019	Ecological Indicators	Zhao, Qingqing and Bai, Junhong and Gao, Yongchao and Zhao, Haixiao and Huang, Yujie and Zhang, Wen and Wang, Jianing and Chen, Guanhong	10.1016/j.ecolind.2018.11.041	response_variables	ion	ion	NA	NA
28	Effects of freshwater inputs on soil quality in the Yellow River Delta, China	2019	Ecological Indicators	Zhao, Qingqing and Bai, Junhong and Gao, Yongchao and Zhao, Haixiao and Huang, Yujie and Zhang, Wen and Wang, Jianing and Chen, Guanhong	10.1016/j.ecolind.2018.11.041	response_variables	k	k	NA	NA
28	Effects of freshwater inputs on soil quality in the Yellow River Delta, China	2019	Ecological Indicators	Zhao, Qingqing and Bai, Junhong and Gao, Yongchao and Zhao, Haixiao and Huang, Yujie and Zhang, Wen and Wang, Jianing and Chen, Guanhong	10.1016/j.ecolind.2018.11.041	response_variables	mg2	mg2	NA	NA
28	Effects of freshwater inputs on soil quality in the Yellow River Delta, China	2019	Ecological Indicators	Zhao, Qingqing and Bai, Junhong and Gao, Yongchao and Zhao, Haixiao and Huang, Yujie and Zhang, Wen and Wang, Jianing and Chen, Guanhong	10.1016/j.ecolind.2018.11.041	response_variables	n	n	density	densiti
28	Effects of freshwater inputs on soil quality in the Yellow River Delta, China	2019	Ecological Indicators	Zhao, Qingqing and Bai, Junhong and Gao, Yongchao and Zhao, Haixiao and Huang, Yujie and Zhang, Wen and Wang, Jianing and Chen, Guanhong	10.1016/j.ecolind.2018.11.041	response_variables	na	na	NA	NA
28	Effects of freshwater inputs on soil quality in the Yellow River Delta, China	2019	Ecological Indicators	Zhao, Qingqing and Bai, Junhong and Gao, Yongchao and Zhao, Haixiao and Huang, Yujie and Zhang, Wen and Wang, Jianing and Chen, Guanhong	10.1016/j.ecolind.2018.11.041	response_variables	ph	ph	NA	NA
28	Effects of freshwater inputs on soil quality in the Yellow River Delta, China	2019	Ecological Indicators	Zhao, Qingqing and Bai, Junhong and Gao, Yongchao and Zhao, Haixiao and Huang, Yujie and Zhang, Wen and Wang, Jianing and Chen, Guanhong	10.1016/j.ecolind.2018.11.041	response_variables	ratios	ratio	total	total
28	Effects of freshwater inputs on soil quality in the Yellow River Delta, China	2019	Ecological Indicators	Zhao, Qingqing and Bai, Junhong and Gao, Yongchao and Zhao, Haixiao and Huang, Yujie and Zhang, Wen and Wang, Jianing and Chen, Guanhong	10.1016/j.ecolind.2018.11.041	response_variables	salt	salt	nitrogen	nitrogen
28	Effects of freshwater inputs on soil quality in the Yellow River Delta, China	2019	Ecological Indicators	Zhao, Qingqing and Bai, Junhong and Gao, Yongchao and Zhao, Haixiao and Huang, Yujie and Zhang, Wen and Wang, Jianing and Chen, Guanhong	10.1016/j.ecolind.2018.11.041	response_variables	so4	so4	NA	NA
28	Effects of freshwater inputs on soil quality in the Yellow River Delta, China	2019	Ecological Indicators	Zhao, Qingqing and Bai, Junhong and Gao, Yongchao and Zhao, Haixiao and Huang, Yujie and Zhang, Wen and Wang, Jianing and Chen, Guanhong	10.1016/j.ecolind.2018.11.041	response_variables	som	som	NA	NA
28	Effects of freshwater inputs on soil quality in the Yellow River Delta, China	2019	Ecological Indicators	Zhao, Qingqing and Bai, Junhong and Gao, Yongchao and Zhao, Haixiao and Huang, Yujie and Zhang, Wen and Wang, Jianing and Chen, Guanhong	10.1016/j.ecolind.2018.11.041	restoration_actions	degraded	degrad	NA	NA
28	Effects of freshwater inputs on soil quality in the Yellow River Delta, China	2019	Ecological Indicators	Zhao, Qingqing and Bai, Junhong and Gao, Yongchao and Zhao, Haixiao and Huang, Yujie and Zhang, Wen and Wang, Jianing and Chen, Guanhong	10.1016/j.ecolind.2018.11.041	restoration_actions	inputs	input	plant	plant
28	Effects of freshwater inputs on soil quality in the Yellow River Delta, China	2019	Ecological Indicators	Zhao, Qingqing and Bai, Junhong and Gao, Yongchao and Zhao, Haixiao and Huang, Yujie and Zhang, Wen and Wang, Jianing and Chen, Guanhong	10.1016/j.ecolind.2018.11.041	restoration_actions	salt	salt	NA	NA
29	Use of exotic plants to control Spartina alterniflora invasion and promote mangrove restoration	2015	Scientific Reports	Zhou, Ting and Liu, Shuchao and Feng, Zhili and Liu, Gang and Gan, Qian and Peng, Shaolin	10.1038/srep12980	ecosystem_types	mangrove	mangrov	climate	climat
29	Use of exotic plants to control Spartina alterniflora invasion and promote mangrove restoration	2015	Scientific Reports	Zhou, Ting and Liu, Shuchao and Feng, Zhili and Liu, Gang and Gan, Qian and Peng, Shaolin	10.1038/srep12980	focal_species	caseolaris	NA	sporobolus	NA
29	Use of exotic plants to control Spartina alterniflora invasion and promote mangrove restoration	2015	Scientific Reports	Zhou, Ting and Liu, Shuchao and Feng, Zhili and Liu, Gang and Gan, Qian and Peng, Shaolin	10.1038/srep12980	focal_species	invasive	NA	corniculatum	NA
29	Use of exotic plants to control Spartina alterniflora invasion and promote mangrove restoration	2015	Scientific Reports	Zhou, Ting and Liu, Shuchao and Feng, Zhili and Liu, Gang and Gan, Qian and Peng, Shaolin	10.1038/srep12980	focal_species	spartina	NA	aegiceras	NA
29	Use of exotic plants to control Spartina alterniflora invasion and promote mangrove restoration	2015	Scientific Reports	Zhou, Ting and Liu, Shuchao and Feng, Zhili and Liu, Gang and Gan, Qian and Peng, Shaolin	10.1038/srep12980	focal_species	NA	NA	acanthus	NA
29	Use of exotic plants to control Spartina alterniflora invasion and promote mangrove restoration	2015	Scientific Reports	Zhou, Ting and Liu, Shuchao and Feng, Zhili and Liu, Gang and Gan, Qian and Peng, Shaolin	10.1038/srep12980	focal_species	NA	NA	candel	NA
29	Use of exotic plants to control Spartina alterniflora invasion and promote mangrove restoration	2015	Scientific Reports	Zhou, Ting and Liu, Shuchao and Feng, Zhili and Liu, Gang and Gan, Qian and Peng, Shaolin	10.1038/srep12980	focal_species	NA	NA	derris	NA
29	Use of exotic plants to control Spartina alterniflora invasion and promote mangrove restoration	2015	Scientific Reports	Zhou, Ting and Liu, Shuchao and Feng, Zhili and Liu, Gang and Gan, Qian and Peng, Shaolin	10.1038/srep12980	focal_species	NA	NA	kandelia	NA
29	Use of exotic plants to control Spartina alterniflora invasion and promote mangrove restoration	2015	Scientific Reports	Zhou, Ting and Liu, Shuchao and Feng, Zhili and Liu, Gang and Gan, Qian and Peng, Shaolin	10.1038/srep12980	focal_species	NA	NA	sporobolus	NA
29	Use of exotic plants to control Spartina alterniflora invasion and promote mangrove restoration	2015	Scientific Reports	Zhou, Ting and Liu, Shuchao and Feng, Zhili and Liu, Gang and Gan, Qian and Peng, Shaolin	10.1038/srep12980	monitoring_methods	calculation	calcul	NA	NA
29	Use of exotic plants to control Spartina alterniflora invasion and promote mangrove restoration	2015	Scientific Reports	Zhou, Ting and Liu, Shuchao and Feng, Zhili and Liu, Gang and Gan, Qian and Peng, Shaolin	10.1038/srep12980	monitoring_methods	estimation	estim	NA	NA
29	Use of exotic plants to control Spartina alterniflora invasion and promote mangrove restoration	2015	Scientific Reports	Zhou, Ting and Liu, Shuchao and Feng, Zhili and Liu, Gang and Gan, Qian and Peng, Shaolin	10.1038/srep12980	monitoring_methods	growth	growth	NA	NA
29	Use of exotic plants to control Spartina alterniflora invasion and promote mangrove restoration	2015	Scientific Reports	Zhou, Ting and Liu, Shuchao and Feng, Zhili and Liu, Gang and Gan, Qian and Peng, Shaolin	10.1038/srep12980	monitoring_methods	harvest	harvest	NA	NA
29	Use of exotic plants to control Spartina alterniflora invasion and promote mangrove restoration	2015	Scientific Reports	Zhou, Ting and Liu, Shuchao and Feng, Zhili and Liu, Gang and Gan, Qian and Peng, Shaolin	10.1038/srep12980	monitoring_methods	intensity	intens	NA	NA
29	Use of exotic plants to control Spartina alterniflora invasion and promote mangrove restoration	2015	Scientific Reports	Zhou, Ting and Liu, Shuchao and Feng, Zhili and Liu, Gang and Gan, Qian and Peng, Shaolin	10.1038/srep12980	monitoring_methods	measurement	measur	NA	NA
29	Use of exotic plants to control Spartina alterniflora invasion and promote mangrove restoration	2015	Scientific Reports	Zhou, Ting and Liu, Shuchao and Feng, Zhili and Liu, Gang and Gan, Qian and Peng, Shaolin	10.1038/srep12980	monitoring_methods	measurement	measur	NA	NA
29	Use of exotic plants to control Spartina alterniflora invasion and promote mangrove restoration	2015	Scientific Reports	Zhou, Ting and Liu, Shuchao and Feng, Zhili and Liu, Gang and Gan, Qian and Peng, Shaolin	10.1038/srep12980	monitoring_methods	measurement	measur	NA	NA
29	Use of exotic plants to control Spartina alterniflora invasion and promote mangrove restoration	2015	Scientific Reports	Zhou, Ting and Liu, Shuchao and Feng, Zhili and Liu, Gang and Gan, Qian and Peng, Shaolin	10.1038/srep12980	monitoring_methods	parameter	paramet	NA	NA
29	Use of exotic plants to control Spartina alterniflora invasion and promote mangrove restoration	2015	Scientific Reports	Zhou, Ting and Liu, Shuchao and Feng, Zhili and Liu, Gang and Gan, Qian and Peng, Shaolin	10.1038/srep12980	monitoring_methods	plots	plot	ratio	ratio
29	Use of exotic plants to control Spartina alterniflora invasion and promote mangrove restoration	2015	Scientific Reports	Zhou, Ting and Liu, Shuchao and Feng, Zhili and Liu, Gang and Gan, Qian and Peng, Shaolin	10.1038/srep12980	monitoring_methods	plots	plot	NA	NA
29	Use of exotic plants to control Spartina alterniflora invasion and promote mangrove restoration	2015	Scientific Reports	Zhou, Ting and Liu, Shuchao and Feng, Zhili and Liu, Gang and Gan, Qian and Peng, Shaolin	10.1038/srep12980	monitoring_methods	rate	rate	NA	NA
29	Use of exotic plants to control Spartina alterniflora invasion and promote mangrove restoration	2015	Scientific Reports	Zhou, Ting and Liu, Shuchao and Feng, Zhili and Liu, Gang and Gan, Qian and Peng, Shaolin	10.1038/srep12980	monitoring_methods	relative	relat	NA	NA
29	Use of exotic plants to control Spartina alterniflora invasion and promote mangrove restoration	2015	Scientific Reports	Zhou, Ting and Liu, Shuchao and Feng, Zhili and Liu, Gang and Gan, Qian and Peng, Shaolin	10.1038/srep12980	monitoring_methods	sample	sampl	n	n
29	Use of exotic plants to control Spartina alterniflora invasion and promote mangrove restoration	2015	Scientific Reports	Zhou, Ting and Liu, Shuchao and Feng, Zhili and Liu, Gang and Gan, Qian and Peng, Shaolin	10.1038/srep12980	monitoring_methods	sample	sampl	NA	NA
29	Use of exotic plants to control Spartina alterniflora invasion and promote mangrove restoration	2015	Scientific Reports	Zhou, Ting and Liu, Shuchao and Feng, Zhili and Liu, Gang and Gan, Qian and Peng, Shaolin	10.1038/srep12980	monitoring_methods	surface	surfac	NA	NA
29	Use of exotic plants to control Spartina alterniflora invasion and promote mangrove restoration	2015	Scientific Reports	Zhou, Ting and Liu, Shuchao and Feng, Zhili and Liu, Gang and Gan, Qian and Peng, Shaolin	10.1038/srep12980	monitoring_methods	survey	survey	c	c
29	Use of exotic plants to control Spartina alterniflora invasion and promote mangrove restoration	2015	Scientific Reports	Zhou, Ting and Liu, Shuchao and Feng, Zhili and Liu, Gang and Gan, Qian and Peng, Shaolin	10.1038/srep12980	monitoring_methods	survey	survey	NA	NA
29	Use of exotic plants to control Spartina alterniflora invasion and promote mangrove restoration	2015	Scientific Reports	Zhou, Ting and Liu, Shuchao and Feng, Zhili and Liu, Gang and Gan, Qian and Peng, Shaolin	10.1038/srep12980	response_variables	alterniflora	alterniflora	NA	NA
29	Use of exotic plants to control Spartina alterniflora invasion and promote mangrove restoration	2015	Scientific Reports	Zhou, Ting and Liu, Shuchao and Feng, Zhili and Liu, Gang and Gan, Qian and Peng, Shaolin	10.1038/srep12980	response_variables	breast	breast	NA	NA
29	Use of exotic plants to control Spartina alterniflora invasion and promote mangrove restoration	2015	Scientific Reports	Zhou, Ting and Liu, Shuchao and Feng, Zhili and Liu, Gang and Gan, Qian and Peng, Shaolin	10.1038/srep12980	response_variables	diameter	diamet	NA	NA
29	Use of exotic plants to control Spartina alterniflora invasion and promote mangrove restoration	2015	Scientific Reports	Zhou, Ting and Liu, Shuchao and Feng, Zhili and Liu, Gang and Gan, Qian and Peng, Shaolin	10.1038/srep12980	response_variables	intensity	intens	NA	NA
29	Use of exotic plants to control Spartina alterniflora invasion and promote mangrove restoration	2015	Scientific Reports	Zhou, Ting and Liu, Shuchao and Feng, Zhili and Liu, Gang and Gan, Qian and Peng, Shaolin	10.1038/srep12980	response_variables	measurement	measur	NA	NA
29	Use of exotic plants to control Spartina alterniflora invasion and promote mangrove restoration	2015	Scientific Reports	Zhou, Ting and Liu, Shuchao and Feng, Zhili and Liu, Gang and Gan, Qian and Peng, Shaolin	10.1038/srep12980	response_variables	ph	ph	NA	NA
29	Use of exotic plants to control Spartina alterniflora invasion and promote mangrove restoration	2015	Scientific Reports	Zhou, Ting and Liu, Shuchao and Feng, Zhili and Liu, Gang and Gan, Qian and Peng, Shaolin	10.1038/srep12980	response_variables	replacement	replac	NA	NA
29	Use of exotic plants to control Spartina alterniflora invasion and promote mangrove restoration	2015	Scientific Reports	Zhou, Ting and Liu, Shuchao and Feng, Zhili and Liu, Gang and Gan, Qian and Peng, Shaolin	10.1038/srep12980	response_variables	s	s	NA	NA
29	Use of exotic plants to control Spartina alterniflora invasion and promote mangrove restoration	2015	Scientific Reports	Zhou, Ting and Liu, Shuchao and Feng, Zhili and Liu, Gang and Gan, Qian and Peng, Shaolin	10.1038/srep12980	response_variables	soil	soil	NA	NA
29	Use of exotic plants to control Spartina alterniflora invasion and promote mangrove restoration	2015	Scientific Reports	Zhou, Ting and Liu, Shuchao and Feng, Zhili and Liu, Gang and Gan, Qian and Peng, Shaolin	10.1038/srep12980	response_variables	soil	soil	NA	NA
29	Use of exotic plants to control Spartina alterniflora invasion and promote mangrove restoration	2015	Scientific Reports	Zhou, Ting and Liu, Shuchao and Feng, Zhili and Liu, Gang and Gan, Qian and Peng, Shaolin	10.1038/srep12980	response_variables	soil	soil	NA	NA
29	Use of exotic plants to control Spartina alterniflora invasion and promote mangrove restoration	2015	Scientific Reports	Zhou, Ting and Liu, Shuchao and Feng, Zhili and Liu, Gang and Gan, Qian and Peng, Shaolin	10.1038/srep12980	response_variables	species	speci	NA	NA
29	Use of exotic plants to control Spartina alterniflora invasion and promote mangrove restoration	2015	Scientific Reports	Zhou, Ting and Liu, Shuchao and Feng, Zhili and Liu, Gang and Gan, Qian and Peng, Shaolin	10.1038/srep12980	response_variables	understory	understori	NA	NA
29	Use of exotic plants to control Spartina alterniflora invasion and promote mangrove restoration	2015	Scientific Reports	Zhou, Ting and Liu, Shuchao and Feng, Zhili and Liu, Gang and Gan, Qian and Peng, Shaolin	10.1038/srep12980	restoration_actions	control	control	NA	NA
29	Use of exotic plants to control Spartina alterniflora invasion and promote mangrove restoration	2015	Scientific Reports	Zhou, Ting and Liu, Shuchao and Feng, Zhili and Liu, Gang and Gan, Qian and Peng, Shaolin	10.1038/srep12980	restoration_actions	ecological	ecolog	sonneratia	sonneratia
29	Use of exotic plants to control Spartina alterniflora invasion and promote mangrove restoration	2015	Scientific Reports	Zhou, Ting and Liu, Shuchao and Feng, Zhili and Liu, Gang and Gan, Qian and Peng, Shaolin	10.1038/srep12980	restoration_actions	exotic	exot	apetala	apetala
29	Use of exotic plants to control Spartina alterniflora invasion and promote mangrove restoration	2015	Scientific Reports	Zhou, Ting and Liu, Shuchao and Feng, Zhili and Liu, Gang and Gan, Qian and Peng, Shaolin	10.1038/srep12980	restoration_actions	invasive	invas	NA	NA
29	Use of exotic plants to control Spartina alterniflora invasion and promote mangrove restoration	2015	Scientific Reports	Zhou, Ting and Liu, Shuchao and Feng, Zhili and Liu, Gang and Gan, Qian and Peng, Shaolin	10.1038/srep12980	study_sites_names	china	NA	NA	NA
29	Use of exotic plants to control Spartina alterniflora invasion and promote mangrove restoration	2015	Scientific Reports	Zhou, Ting and Liu, Shuchao and Feng, Zhili and Liu, Gang and Gan, Qian and Peng, Shaolin	10.1038/srep12980	study_sites_names	island	NA	NA	NA
29	Use of exotic plants to control Spartina alterniflora invasion and promote mangrove restoration	2015	Scientific Reports	Zhou, Ting and Liu, Shuchao and Feng, Zhili and Liu, Gang and Gan, Qian and Peng, Shaolin	10.1038/srep12980	study_sites_names	qi’ao	NA	NA	NA
29	Use of exotic plants to control Spartina alterniflora invasion and promote mangrove restoration	2015	Scientific Reports	Zhou, Ting and Liu, Shuchao and Feng, Zhili and Liu, Gang and Gan, Qian and Peng, Shaolin	10.1038/srep12980	study_sites_names	zhuhai	NA	NA	NA
30	Conversion of abandoned paddy fields to productive land through mangrove restoration in Myanmar’s Ayeyarwady Delta	2020	Paddy and Water Environment	Aye, Win Maung and Takeda, Shinya	10.1007/s10333-020-00791-x	ecosystem_types	NA	NA	monsoon	monsoon
30	Conversion of abandoned paddy fields to productive land through mangrove restoration in Myanmar’s Ayeyarwady Delta	2020	Paddy and Water Environment	Aye, Win Maung and Takeda, Shinya	10.1007/s10333-020-00791-x	ecosystem_types	NA	NA	tropical	tropic
30	Conversion of abandoned paddy fields to productive land through mangrove restoration in Myanmar’s Ayeyarwady Delta	2020	Paddy and Water Environment	Aye, Win Maung and Takeda, Shinya	10.1007/s10333-020-00791-x	focal_species	officinalis	NA	aegiceras	NA
30	Conversion of abandoned paddy fields to productive land through mangrove restoration in Myanmar’s Ayeyarwady Delta	2020	Paddy and Water Environment	Aye, Win Maung and Takeda, Shinya	10.1007/s10333-020-00791-x	focal_species	NA	NA	apetala	NA
30	Conversion of abandoned paddy fields to productive land through mangrove restoration in Myanmar’s Ayeyarwady Delta	2020	Paddy and Water Environment	Aye, Win Maung and Takeda, Shinya	10.1007/s10333-020-00791-x	focal_species	NA	NA	ceriops	NA
30	Conversion of abandoned paddy fields to productive land through mangrove restoration in Myanmar’s Ayeyarwady Delta	2020	Paddy and Water Environment	Aye, Win Maung and Takeda, Shinya	10.1007/s10333-020-00791-x	focal_species	NA	NA	corniculatum	NA
30	Conversion of abandoned paddy fields to productive land through mangrove restoration in Myanmar’s Ayeyarwady Delta	2020	Paddy and Water Environment	Aye, Win Maung and Takeda, Shinya	10.1007/s10333-020-00791-x	focal_species	NA	NA	decandra	NA
30	Conversion of abandoned paddy fields to productive land through mangrove restoration in Myanmar’s Ayeyarwady Delta	2020	Paddy and Water Environment	Aye, Win Maung and Takeda, Shinya	10.1007/s10333-020-00791-x	focal_species	NA	NA	sonneratia	NA
30	Conversion of abandoned paddy fields to productive land through mangrove restoration in Myanmar’s Ayeyarwady Delta	2020	Paddy and Water Environment	Aye, Win Maung and Takeda, Shinya	10.1007/s10333-020-00791-x	monitoring_methods	enviromenment	enviromen	ratio	ratio
30	Conversion of abandoned paddy fields to productive land through mangrove restoration in Myanmar’s Ayeyarwady Delta	2020	Paddy and Water Environment	Aye, Win Maung and Takeda, Shinya	10.1007/s10333-020-00791-x	monitoring_methods	interviews	interview	field	field
30	Conversion of abandoned paddy fields to productive land through mangrove restoration in Myanmar’s Ayeyarwady Delta	2020	Paddy and Water Environment	Aye, Win Maung and Takeda, Shinya	10.1007/s10333-020-00791-x	monitoring_methods	micro	micro	n	n
30	Conversion of abandoned paddy fields to productive land through mangrove restoration in Myanmar’s Ayeyarwady Delta	2020	Paddy and Water Environment	Aye, Win Maung and Takeda, Shinya	10.1007/s10333-020-00791-x	monitoring_methods	samples	sampl	regime	regim
30	Conversion of abandoned paddy fields to productive land through mangrove restoration in Myanmar’s Ayeyarwady Delta	2020	Paddy and Water Environment	Aye, Win Maung and Takeda, Shinya	10.1007/s10333-020-00791-x	monitoring_methods	structure	structur	c	c
30	Conversion of abandoned paddy fields to productive land through mangrove restoration in Myanmar’s Ayeyarwady Delta	2020	Paddy and Water Environment	Aye, Win Maung and Takeda, Shinya	10.1007/s10333-020-00791-x	monitoring_methods	NA	NA	observations	observ
30	Conversion of abandoned paddy fields to productive land through mangrove restoration in Myanmar’s Ayeyarwady Delta	2020	Paddy and Water Environment	Aye, Win Maung and Takeda, Shinya	10.1007/s10333-020-00791-x	response_variables	breast	breast	n	n
30	Conversion of abandoned paddy fields to productive land through mangrove restoration in Myanmar’s Ayeyarwady Delta	2020	Paddy and Water Environment	Aye, Win Maung and Takeda, Shinya	10.1007/s10333-020-00791-x	response_variables	chemistry	chemistri	NA	NA
30	Conversion of abandoned paddy fields to productive land through mangrove restoration in Myanmar’s Ayeyarwady Delta	2020	Paddy and Water Environment	Aye, Win Maung and Takeda, Shinya	10.1007/s10333-020-00791-x	response_variables	cover	cover	structure	structur
30	Conversion of abandoned paddy fields to productive land through mangrove restoration in Myanmar’s Ayeyarwady Delta	2020	Paddy and Water Environment	Aye, Win Maung and Takeda, Shinya	10.1007/s10333-020-00791-x	response_variables	density	densiti	NA	NA
30	Conversion of abandoned paddy fields to productive land through mangrove restoration in Myanmar’s Ayeyarwady Delta	2020	Paddy and Water Environment	Aye, Win Maung and Takeda, Shinya	10.1007/s10333-020-00791-x	response_variables	diameter	diamet	c	c
30	Conversion of abandoned paddy fields to productive land through mangrove restoration in Myanmar’s Ayeyarwady Delta	2020	Paddy and Water Environment	Aye, Win Maung and Takeda, Shinya	10.1007/s10333-020-00791-x	response_variables	height	height	ratio	ratio
30	Conversion of abandoned paddy fields to productive land through mangrove restoration in Myanmar’s Ayeyarwady Delta	2020	Paddy and Water Environment	Aye, Win Maung and Takeda, Shinya	10.1007/s10333-020-00791-x	response_variables	height	height	NA	NA
30	Conversion of abandoned paddy fields to productive land through mangrove restoration in Myanmar’s Ayeyarwady Delta	2020	Paddy and Water Environment	Aye, Win Maung and Takeda, Shinya	10.1007/s10333-020-00791-x	response_variables	openness	open	NA	NA
30	Conversion of abandoned paddy fields to productive land through mangrove restoration in Myanmar’s Ayeyarwady Delta	2020	Paddy and Water Environment	Aye, Win Maung and Takeda, Shinya	10.1007/s10333-020-00791-x	response_variables	tree	tree	forest	forest
30	Conversion of abandoned paddy fields to productive land through mangrove restoration in Myanmar’s Ayeyarwady Delta	2020	Paddy and Water Environment	Aye, Win Maung and Takeda, Shinya	10.1007/s10333-020-00791-x	restoration_actions	climbing	climb	NA	NA
30	Conversion of abandoned paddy fields to productive land through mangrove restoration in Myanmar’s Ayeyarwady Delta	2020	Paddy and Water Environment	Aye, Win Maung and Takeda, Shinya	10.1007/s10333-020-00791-x	restoration_actions	coppicing	coppic	NA	NA
30	Conversion of abandoned paddy fields to productive land through mangrove restoration in Myanmar’s Ayeyarwady Delta	2020	Paddy and Water Environment	Aye, Win Maung and Takeda, Shinya	10.1007/s10333-020-00791-x	restoration_actions	natural	natur	NA	NA
30	Conversion of abandoned paddy fields to productive land through mangrove restoration in Myanmar’s Ayeyarwady Delta	2020	Paddy and Water Environment	Aye, Win Maung and Takeda, Shinya	10.1007/s10333-020-00791-x	restoration_actions	plants	plant	NA	NA
30	Conversion of abandoned paddy fields to productive land through mangrove restoration in Myanmar’s Ayeyarwady Delta	2020	Paddy and Water Environment	Aye, Win Maung and Takeda, Shinya	10.1007/s10333-020-00791-x	restoration_actions	recovery	recoveri	NA	NA
30	Conversion of abandoned paddy fields to productive land through mangrove restoration in Myanmar’s Ayeyarwady Delta	2020	Paddy and Water Environment	Aye, Win Maung and Takeda, Shinya	10.1007/s10333-020-00791-x	restoration_actions	tree	tree	seedling	seedl
30	Conversion of abandoned paddy fields to productive land through mangrove restoration in Myanmar’s Ayeyarwady Delta	2020	Paddy and Water Environment	Aye, Win Maung and Takeda, Shinya	10.1007/s10333-020-00791-x	study_sites_names	ayeyarwady	NA	NA	NA
30	Conversion of abandoned paddy fields to productive land through mangrove restoration in Myanmar’s Ayeyarwady Delta	2020	Paddy and Water Environment	Aye, Win Maung and Takeda, Shinya	10.1007/s10333-020-00791-x	study_sites_names	delta	NA	NA	NA
30	Conversion of abandoned paddy fields to productive land through mangrove restoration in Myanmar’s Ayeyarwady Delta	2020	Paddy and Water Environment	Aye, Win Maung and Takeda, Shinya	10.1007/s10333-020-00791-x	study_sites_names	delta	NA	NA	NA
30	Conversion of abandoned paddy fields to productive land through mangrove restoration in Myanmar’s Ayeyarwady Delta	2020	Paddy and Water Environment	Aye, Win Maung and Takeda, Shinya	10.1007/s10333-020-00791-x	study_sites_names	myanmar	NA	NA	NA
30	Conversion of abandoned paddy fields to productive land through mangrove restoration in Myanmar’s Ayeyarwady Delta	2020	Paddy and Water Environment	Aye, Win Maung and Takeda, Shinya	10.1007/s10333-020-00791-x	study_sites_names	pyapon	NA	NA	NA
30	Conversion of abandoned paddy fields to productive land through mangrove restoration in Myanmar’s Ayeyarwady Delta	2020	Paddy and Water Environment	Aye, Win Maung and Takeda, Shinya	10.1007/s10333-020-00791-x	study_sites_names	pyindaye	NA	NA	NA
30	Conversion of abandoned paddy fields to productive land through mangrove restoration in Myanmar’s Ayeyarwady Delta	2020	Paddy and Water Environment	Aye, Win Maung and Takeda, Shinya	10.1007/s10333-020-00791-x	study_sites_names	reserve	NA	NA	NA
30	Conversion of abandoned paddy fields to productive land through mangrove restoration in Myanmar’s Ayeyarwady Delta	2020	Paddy and Water Environment	Aye, Win Maung and Takeda, Shinya	10.1007/s10333-020-00791-x	study_sites_names	township	NA	NA	NA
31	Restoration and recovery of hurricane-damaged mangroves using the knickpoint retreat effect and tides as dredging tools	2013	Journal of Environmental Management	Bashan, Yoav and Moreno, Manuel and Salazar, Bernardo G. and Alvarez, Leonardo	10.1016/j.jenvman.2012.11.045	ecosystem_types	lagoon	lagoon	marine	marin
31	Restoration and recovery of hurricane-damaged mangroves using the knickpoint retreat effect and tides as dredging tools	2013	Journal of Environmental Management	Bashan, Yoav and Moreno, Manuel and Salazar, Bernardo G. and Alvarez, Leonardo	10.1016/j.jenvman.2012.11.045	focal_species	gaertn	NA	bigelovii	NA
31	Restoration and recovery of hurricane-damaged mangroves using the knickpoint retreat effect and tides as dredging tools	2013	Journal of Environmental Management	Bashan, Yoav and Moreno, Manuel and Salazar, Bernardo G. and Alvarez, Leonardo	10.1016/j.jenvman.2012.11.045	focal_species	germinans	NA	NA	NA
31	Restoration and recovery of hurricane-damaged mangroves using the knickpoint retreat effect and tides as dredging tools	2013	Journal of Environmental Management	Bashan, Yoav and Moreno, Manuel and Salazar, Bernardo G. and Alvarez, Leonardo	10.1016/j.jenvman.2012.11.045	focal_species	l	NA	laguncularia	NA
[truncated: 2,026 more rows]
